# Supplementary material for: Repeat Proliferations in the Non-Coding Regions Drive Mitochondrial Genome Expansion in Curcuma (Zingiberaceae)
Source: Biology (Basel). 2026 Jul 9;15(14):1109. doi: 10.3390/biology15141109 (PMC13406114; doi:10.3390/biology15141109)
Supplement: Supplementary file 1 [file biology-15-01109-s001.zip]

Archive with 490 entries (424 files):
- Supplementary Materia 3.xlsx
- Supplementary Materia S1.In-Depth Coverage Analysis/
- Supplementary Materia S1.In-Depth Coverage Analysis/contig1/
- Supplementary Materia S1.In-Depth Coverage Analysis/contig10/
- Supplementary Materia S1.In-Depth Coverage Analysis/contig10/images_qualimapReport/
- Supplementary Materia S1.In-Depth Coverage Analysis/contig10/images_qualimapReport/genome_coverage_0to50_histogram.png
- Supplementary Materia S1.In-Depth Coverage Analysis/contig10/images_qualimapReport/genome_coverage_across_reference.png
- Supplementary Materia S1.In-Depth Coverage Analysis/contig10/images_qualimapReport/genome_coverage_histogram.png
- Supplementary Materia S1.In-Depth Coverage Analysis/contig10/images_qualimapReport/genome_coverage_quotes.png
- Supplementary Materia S1.In-Depth Coverage Analysis/contig10/images_qualimapReport/genome_gc_content_per_window.png
- Supplementary Materia S1.In-Depth Coverage Analysis/contig10/images_qualimapReport/genome_homopolymer_indels.png
- Supplementary Materia S1.In-Depth Coverage Analysis/contig10/images_qualimapReport/genome_mapping_quality_across_reference.png
- Supplementary Materia S1.In-Depth Coverage Analysis/contig10/images_qualimapReport/genome_mapping_quality_histogram.png
- Supplementary Materia S1.In-Depth Coverage Analysis/contig10/images_qualimapReport/genome_reads_clipping_profile.png
- Supplementary Materia S1.In-Depth Coverage Analysis/contig10/images_qualimapReport/genome_reads_content_per_read_position.png
- Supplementary Materia S1.In-Depth Coverage Analysis/contig10/images_qualimapReport/genome_uniq_read_starts_histogram.png
- Supplementary Materia S1.In-Depth Coverage Analysis/contig11/
- Supplementary Materia S1.In-Depth Coverage Analysis/contig11/images_qualimapReport/
- Supplementary Materia S1.In-Depth Coverage Analysis/contig11/images_qualimapReport/genome_coverage_0to50_histogram.png
- Supplementary Materia S1.In-Depth Coverage Analysis/contig11/images_qualimapReport/genome_coverage_across_reference.png
- Supplementary Materia S1.In-Depth Coverage Analysis/contig11/images_qualimapReport/genome_coverage_histogram.png
- Supplementary Materia S1.In-Depth Coverage Analysis/contig11/images_qualimapReport/genome_coverage_quotes.png
- Supplementary Materia S1.In-Depth Coverage Analysis/contig11/images_qualimapReport/genome_gc_content_per_window.png
- Supplementary Materia S1.In-Depth Coverage Analysis/contig11/images_qualimapReport/genome_homopolymer_indels.png
- Supplementary Materia S1.In-Depth Coverage Analysis/contig11/images_qualimapReport/genome_mapping_quality_across_reference.png
- Supplementary Materia S1.In-Depth Coverage Analysis/contig11/images_qualimapReport/genome_mapping_quality_histogram.png
- Supplementary Materia S1.In-Depth Coverage Analysis/contig11/images_qualimapReport/genome_reads_clipping_profile.png
- Supplementary Materia S1.In-Depth Coverage Analysis/contig11/images_qualimapReport/genome_reads_content_per_read_position.png
- Supplementary Materia S1.In-Depth Coverage Analysis/contig11/images_qualimapReport/genome_uniq_read_starts_histogram.png
- Supplementary Materia S1.In-Depth Coverage Analysis/contig12/
- Supplementary Materia S1.In-Depth Coverage Analysis/contig12/images_qualimapReport/
- Supplementary Materia S1.In-Depth Coverage Analysis/contig12/images_qualimapReport/genome_coverage_0to50_histogram.png
- Supplementary Materia S1.In-Depth Coverage Analysis/contig12/images_qualimapReport/genome_coverage_across_reference.png
- Supplementary Materia S1.In-Depth Coverage Analysis/contig12/images_qualimapReport/genome_coverage_histogram.png
- Supplementary Materia S1.In-Depth Coverage Analysis/contig12/images_qualimapReport/genome_coverage_quotes.png
- Supplementary Materia S1.In-Depth Coverage Analysis/contig12/images_qualimapReport/genome_gc_content_per_window.png
- Supplementary Materia S1.In-Depth Coverage Analysis/contig12/images_qualimapReport/genome_homopolymer_indels.png
- Supplementary Materia S1.In-Depth Coverage Analysis/contig12/images_qualimapReport/genome_mapping_quality_across_reference.png
- Supplementary Materia S1.In-Depth Coverage Analysis/contig12/images_qualimapReport/genome_mapping_quality_histogram.png
- Supplementary Materia S1.In-Depth Coverage Analysis/contig12/images_qualimapReport/genome_reads_clipping_profile.png
- Supplementary Materia S1.In-Depth Coverage Analysis/contig12/images_qualimapReport/genome_reads_content_per_read_position.png
- Supplementary Materia S1.In-Depth Coverage Analysis/contig12/images_qualimapReport/genome_uniq_read_starts_histogram.png
- Supplementary Materia S1.In-Depth Coverage Analysis/contig1/images_qualimapReport/
- Supplementary Materia S1.In-Depth Coverage Analysis/contig1/images_qualimapReport/genome_coverage_0to50_histogram.png
- Supplementary Materia S1.In-Depth Coverage Analysis/contig1/images_qualimapReport/genome_coverage_across_reference.png
- Supplementary Materia S1.In-Depth Coverage Analysis/contig1/images_qualimapReport/genome_coverage_histogram.png
- Supplementary Materia S1.In-Depth Coverage Analysis/contig1/images_qualimapReport/genome_coverage_quotes.png
- Supplementary Materia S1.In-Depth Coverage Analysis/contig1/images_qualimapReport/genome_gc_content_per_window.png
- Supplementary Materia S1.In-Depth Coverage Analysis/contig1/images_qualimapReport/genome_homopolymer_indels.png
- Supplementary Materia S1.In-Depth Coverage Analysis/contig1/images_qualimapReport/genome_mapping_quality_across_reference.png
- Supplementary Materia S1.In-Depth Coverage Analysis/contig1/images_qualimapReport/genome_mapping_quality_histogram.png
- Supplementary Materia S1.In-Depth Coverage Analysis/contig1/images_qualimapReport/genome_reads_clipping_profile.png
- Supplementary Materia S1.In-Depth Coverage Analysis/contig1/images_qualimapReport/genome_reads_content_per_read_position.png
- Supplementary Materia S1.In-Depth Coverage Analysis/contig1/images_qualimapReport/genome_uniq_read_starts_histogram.png
- Supplementary Materia S1.In-Depth Coverage Analysis/contig2/
- Supplementary Materia S1.In-Depth Coverage Analysis/contig2/images_qualimapReport/
- Supplementary Materia S1.In-Depth Coverage Analysis/contig2/images_qualimapReport/genome_coverage_0to50_histogram.png
- Supplementary Materia S1.In-Depth Coverage Analysis/contig2/images_qualimapReport/genome_coverage_across_reference.png
- Supplementary Materia S1.In-Depth Coverage Analysis/contig2/images_qualimapReport/genome_coverage_histogram.png
- Supplementary Materia S1.In-Depth Coverage Analysis/contig2/images_qualimapReport/genome_coverage_quotes.png
- Supplementary Materia S1.In-Depth Coverage Analysis/contig2/images_qualimapReport/genome_gc_content_per_window.png
- Supplementary Materia S1.In-Depth Coverage Analysis/contig2/images_qualimapReport/genome_homopolymer_indels.png
- Supplementary Materia S1.In-Depth Coverage Analysis/contig2/images_qualimapReport/genome_mapping_quality_across_reference.png
- Supplementary Materia S1.In-Depth Coverage Analysis/contig2/images_qualimapReport/genome_mapping_quality_histogram.png
- Supplementary Materia S1.In-Depth Coverage Analysis/contig2/images_qualimapReport/genome_reads_clipping_profile.png
- Supplementary Materia S1.In-Depth Coverage Analysis/contig2/images_qualimapReport/genome_reads_content_per_read_position.png
- Supplementary Materia S1.In-Depth Coverage Analysis/contig2/images_qualimapReport/genome_uniq_read_starts_histogram.png
- Supplementary Materia S1.In-Depth Coverage Analysis/contig3/
- Supplementary Materia S1.In-Depth Coverage Analysis/contig3/images_qualimapReport/
- Supplementary Materia S1.In-Depth Coverage Analysis/contig3/images_qualimapReport/genome_coverage_0to50_histogram.png
- Supplementary Materia S1.In-Depth Coverage Analysis/contig3/images_qualimapReport/genome_coverage_across_reference.png
- Supplementary Materia S1.In-Depth Coverage Analysis/contig3/images_qualimapReport/genome_coverage_histogram.png
- Supplementary Materia S1.In-Depth Coverage Analysis/contig3/images_qualimapReport/genome_coverage_quotes.png
- Supplementary Materia S1.In-Depth Coverage Analysis/contig3/images_qualimapReport/genome_gc_content_per_window.png
- Supplementary Materia S1.In-Depth Coverage Analysis/contig3/images_qualimapReport/genome_homopolymer_indels.png
- Supplementary Materia S1.In-Depth Coverage Analysis/contig3/images_qualimapReport/genome_mapping_quality_across_reference.png
- Supplementary Materia S1.In-Depth Coverage Analysis/contig3/images_qualimapReport/genome_mapping_quality_histogram.png
- Supplementary Materia S1.In-Depth Coverage Analysis/contig3/images_qualimapReport/genome_reads_clipping_profile.png
- Supplementary Materia S1.In-Depth Coverage Analysis/contig3/images_qualimapReport/genome_reads_content_per_read_position.png
- Supplementary Materia S1.In-Depth Coverage Analysis/contig3/images_qualimapReport/genome_uniq_read_starts_histogram.png
- Supplementary Materia S1.In-Depth Coverage Analysis/contig4/
- Supplementary Materia S1.In-Depth Coverage Analysis/contig4/images_qualimapReport/
- Supplementary Materia S1.In-Depth Coverage Analysis/contig4/images_qualimapReport/genome_coverage_0to50_histogram.png
- Supplementary Materia S1.In-Depth Coverage Analysis/contig4/images_qualimapReport/genome_coverage_across_reference.png
- Supplementary Materia S1.In-Depth Coverage Analysis/contig4/images_qualimapReport/genome_coverage_histogram.png
- Supplementary Materia S1.In-Depth Coverage Analysis/contig4/images_qualimapReport/genome_coverage_quotes.png
- Supplementary Materia S1.In-Depth Coverage Analysis/contig4/images_qualimapReport/genome_gc_content_per_window.png
- Supplementary Materia S1.In-Depth Coverage Analysis/contig4/images_qualimapReport/genome_homopolymer_indels.png
- Supplementary Materia S1.In-Depth Coverage Analysis/contig4/images_qualimapReport/genome_mapping_quality_across_reference.png
- Supplementary Materia S1.In-Depth Coverage Analysis/contig4/images_qualimapReport/genome_mapping_quality_histogram.png
- Supplementary Materia S1.In-Depth Coverage Analysis/contig4/images_qualimapReport/genome_reads_clipping_profile.png
- Supplementary Materia S1.In-Depth Coverage Analysis/contig4/images_qualimapReport/genome_reads_content_per_read_position.png
- Supplementary Materia S1.In-Depth Coverage Analysis/contig4/images_qualimapReport/genome_uniq_read_starts_histogram.png
- Supplementary Materia S1.In-Depth Coverage Analysis/contig5/
- Supplementary Materia S1.In-Depth Coverage Analysis/contig5/images_qualimapReport/
- Supplementary Materia S1.In-Depth Coverage Analysis/contig5/images_qualimapReport/genome_coverage_0to50_histogram.png
- Supplementary Materia S1.In-Depth Coverage Analysis/contig5/images_qualimapReport/genome_coverage_across_reference.png
- Supplementary Materia S1.In-Depth Coverage Analysis/contig5/images_qualimapReport/genome_coverage_histogram.png
- Supplementary Materia S1.In-Depth Coverage Analysis/contig5/images_qualimapReport/genome_coverage_quotes.png
- Supplementary Materia S1.In-Depth Coverage Analysis/contig5/images_qualimapReport/genome_gc_content_per_window.png
- Supplementary Materia S1.In-Depth Coverage Analysis/contig5/images_qualimapReport/genome_homopolymer_indels.png
- Supplementary Materia S1.In-Depth Coverage Analysis/contig5/images_qualimapReport/genome_mapping_quality_across_reference.png
- Supplementary Materia S1.In-Depth Coverage Analysis/contig5/images_qualimapReport/genome_mapping_quality_histogram.png
- Supplementary Materia S1.In-Depth Coverage Analysis/contig5/images_qualimapReport/genome_reads_clipping_profile.png
- Supplementary Materia S1.In-Depth Coverage Analysis/contig5/images_qualimapReport/genome_reads_content_per_read_position.png
- Supplementary Materia S1.In-Depth Coverage Analysis/contig5/images_qualimapReport/genome_uniq_read_starts_histogram.png
- Supplementary Materia S1.In-Depth Coverage Analysis/contig6/
- Supplementary Materia S1.In-Depth Coverage Analysis/contig6/images_qualimapReport/
- Supplementary Materia S1.In-Depth Coverage Analysis/contig6/images_qualimapReport/genome_coverage_0to50_histogram.png
- Supplementary Materia S1.In-Depth Coverage Analysis/contig6/images_qualimapReport/genome_coverage_across_reference.png
- Supplementary Materia S1.In-Depth Coverage Analysis/contig6/images_qualimapReport/genome_coverage_histogram.png
- Supplementary Materia S1.In-Depth Coverage Analysis/contig6/images_qualimapReport/genome_coverage_quotes.png
- Supplementary Materia S1.In-Depth Coverage Analysis/contig6/images_qualimapReport/genome_gc_content_per_window.png
- Supplementary Materia S1.In-Depth Coverage Analysis/contig6/images_qualimapReport/genome_homopolymer_indels.png
- Supplementary Materia S1.In-Depth Coverage Analysis/contig6/images_qualimapReport/genome_mapping_quality_across_reference.png
- Supplementary Materia S1.In-Depth Coverage Analysis/contig6/images_qualimapReport/genome_mapping_quality_histogram.png
- Supplementary Materia S1.In-Depth Coverage Analysis/contig6/images_qualimapReport/genome_reads_clipping_profile.png
- Supplementary Materia S1.In-Depth Coverage Analysis/contig6/images_qualimapReport/genome_reads_content_per_read_position.png
- Supplementary Materia S1.In-Depth Coverage Analysis/contig6/images_qualimapReport/genome_uniq_read_starts_histogram.png
- Supplementary Materia S1.In-Depth Coverage Analysis/contig7/
- Supplementary Materia S1.In-Depth Coverage Analysis/contig7/images_qualimapReport/
- Supplementary Materia S1.In-Depth Coverage Analysis/contig7/images_qualimapReport/genome_coverage_0to50_histogram.png
- Supplementary Materia S1.In-Depth Coverage Analysis/contig7/images_qualimapReport/genome_coverage_across_reference.png
- Supplementary Materia S1.In-Depth Coverage Analysis/contig7/images_qualimapReport/genome_coverage_histogram.png
- Supplementary Materia S1.In-Depth Coverage Analysis/contig7/images_qualimapReport/genome_coverage_quotes.png
- Supplementary Materia S1.In-Depth Coverage Analysis/contig7/images_qualimapReport/genome_gc_content_per_window.png
- Supplementary Materia S1.In-Depth Coverage Analysis/contig7/images_qualimapReport/genome_homopolymer_indels.png
- Supplementary Materia S1.In-Depth Coverage Analysis/contig7/images_qualimapReport/genome_mapping_quality_across_reference.png
- Supplementary Materia S1.In-Depth Coverage Analysis/contig7/images_qualimapReport/genome_mapping_quality_histogram.png
- Supplementary Materia S1.In-Depth Coverage Analysis/contig7/images_qualimapReport/genome_reads_clipping_profile.png
- Supplementary Materia S1.In-Depth Coverage Analysis/contig7/images_qualimapReport/genome_reads_content_per_read_position.png
- Supplementary Materia S1.In-Depth Coverage Analysis/contig7/images_qualimapReport/genome_uniq_read_starts_histogram.png
- Supplementary Materia S1.In-Depth Coverage Analysis/contig8/
- Supplementary Materia S1.In-Depth Coverage Analysis/contig8/images_qualimapReport/
- Supplementary Materia S1.In-Depth Coverage Analysis/contig8/images_qualimapReport/genome_coverage_0to50_histogram.png
- Supplementary Materia S1.In-Depth Coverage Analysis/contig8/images_qualimapReport/genome_coverage_across_reference.png
- Supplementary Materia S1.In-Depth Coverage Analysis/contig8/images_qualimapReport/genome_coverage_histogram.png
- Supplementary Materia S1.In-Depth Coverage Analysis/contig8/images_qualimapReport/genome_coverage_quotes.png
- Supplementary Materia S1.In-Depth Coverage Analysis/contig8/images_qualimapReport/genome_gc_content_per_window.png
- Supplementary Materia S1.In-Depth Coverage Analysis/contig8/images_qualimapReport/genome_homopolymer_indels.png
- Supplementary Materia S1.In-Depth Coverage Analysis/contig8/images_qualimapReport/genome_mapping_quality_across_reference.png
- Supplementary Materia S1.In-Depth Coverage Analysis/contig8/images_qualimapReport/genome_mapping_quality_histogram.png
- Supplementary Materia S1.In-Depth Coverage Analysis/contig8/images_qualimapReport/genome_reads_clipping_profile.png
- Supplementary Materia S1.In-Depth Coverage Analysis/contig8/images_qualimapReport/genome_reads_content_per_read_position.png
- Supplementary Materia S1.In-Depth Coverage Analysis/contig8/images_qualimapReport/genome_uniq_read_starts_histogram.png
- Supplementary Materia S1.In-Depth Coverage Analysis/contig9/
- Supplementary Materia S1.In-Depth Coverage Analysis/contig9/images_qualimapReport/
- Supplementary Materia S1.In-Depth Coverage Analysis/contig9/images_qualimapReport/genome_coverage_0to50_histogram.png
- Supplementary Materia S1.In-Depth Coverage Analysis/contig9/images_qualimapReport/genome_coverage_across_reference.png
- Supplementary Materia S1.In-Depth Coverage Analysis/contig9/images_qualimapReport/genome_coverage_histogram.png
- Supplementary Materia S1.In-Depth Coverage Analysis/contig9/images_qualimapReport/genome_coverage_quotes.png
- Supplementary Materia S1.In-Depth Coverage Analysis/contig9/images_qualimapReport/genome_gc_content_per_window.png
- Supplementary Materia S1.In-Depth Coverage Analysis/contig9/images_qualimapReport/genome_homopolymer_indels.png
- Supplementary Materia S1.In-Depth Coverage Analysis/contig9/images_qualimapReport/genome_mapping_quality_across_reference.png
- Supplementary Materia S1.In-Depth Coverage Analysis/contig9/images_qualimapReport/genome_mapping_quality_histogram.png
- Supplementary Materia S1.In-Depth Coverage Analysis/contig9/images_qualimapReport/genome_reads_clipping_profile.png
- Supplementary Materia S1.In-Depth Coverage Analysis/contig9/images_qualimapReport/genome_reads_content_per_read_position.png
- Supplementary Materia S1.In-Depth Coverage Analysis/contig9/images_qualimapReport/genome_uniq_read_starts_histogram.png
- Supplementary Materia S2 Original nucleic acid gel image/
- Supplementary Materia S2 Original nucleic acid gel image/the validation of the connecting sequences for ctg12-ctg1, ctg2-ctg6, ctg3-ctg1, ctg3-ctg10, ctg5.tif
- Supplementary Materia S2 Original nucleic acid gel image/the validation of the connecting sequences for ctg9, ctg10, and ctg11.tif
- Supporting Information S1:long-read alignment evidence and coverage depth profiles/
- Supporting Information S1:long-read alignment evidence and coverage depth profiles/long-read alignment evidence and coverage depth profiles/
- Supporting Information S1:long-read alignment evidence and coverage depth profiles/long-read alignment evidence and coverage depth profiles/contig1/
- Supporting Information S1:long-read alignment evidence and coverage depth profiles/long-read alignment evidence and coverage depth profiles/contig10/
- Supporting Information S1:long-read alignment evidence and coverage depth profiles/long-read alignment evidence and coverage depth profiles/contig10/genome_results.txt
- Supporting Information S1:long-read alignment evidence and coverage depth profiles/long-read alignment evidence and coverage depth profiles/contig10/images_qualimapReport/
- Supporting Information S1:long-read alignment evidence and coverage depth profiles/long-read alignment evidence and coverage depth profiles/contig10/images_qualimapReport/genome_coverage_0to50_histogram.png
- Supporting Information S1:long-read alignment evidence and coverage depth profiles/long-read alignment evidence and coverage depth profiles/contig10/images_qualimapReport/genome_coverage_across_reference.png
- Supporting Information S1:long-read alignment evidence and coverage depth profiles/long-read alignment evidence and coverage depth profiles/contig10/images_qualimapReport/genome_coverage_histogram.png
- Supporting Information S1:long-read alignment evidence and coverage depth profiles/long-read alignment evidence and coverage depth profiles/contig10/images_qualimapReport/genome_coverage_quotes.png
- Supporting Information S1:long-read alignment evidence and coverage depth profiles/long-read alignment evidence and coverage depth profiles/contig10/images_qualimapReport/genome_gc_content_per_window.png
- Supporting Information S1:long-read alignment evidence and coverage depth profiles/long-read alignment evidence and coverage depth profiles/contig10/images_qualimapReport/genome_homopolymer_indels.png
- Supporting Information S1:long-read alignment evidence and coverage depth profiles/long-read alignment evidence and coverage depth profiles/contig10/images_qualimapReport/genome_mapping_quality_across_reference.png
- Supporting Information S1:long-read alignment evidence and coverage depth profiles/long-read alignment evidence and coverage depth profiles/contig10/images_qualimapReport/genome_mapping_quality_histogram.png
- Supporting Information S1:long-read alignment evidence and coverage depth profiles/long-read alignment evidence and coverage depth profiles/contig10/images_qualimapReport/genome_reads_clipping_profile.png
- Supporting Information S1:long-read alignment evidence and coverage depth profiles/long-read alignment evidence and coverage depth profiles/contig10/images_qualimapReport/genome_reads_content_per_read_position.png
- Supporting Information S1:long-read alignment evidence and coverage depth profiles/long-read alignment evidence and coverage depth profiles/contig10/images_qualimapReport/genome_uniq_read_starts_histogram.png
- Supporting Information S1:long-read alignment evidence and coverage depth profiles/long-read alignment evidence and coverage depth profiles/contig10/raw_data_qualimapReport/
- Supporting Information S1:long-read alignment evidence and coverage depth profiles/long-read alignment evidence and coverage depth profiles/contig10/raw_data_qualimapReport/coverage_across_reference.txt
- Supporting Information S1:long-read alignment evidence and coverage depth profiles/long-read alignment evidence and coverage depth profiles/contig10/raw_data_qualimapReport/coverage_histogram.txt
- Supporting Information S1:long-read alignment evidence and coverage depth profiles/long-read alignment evidence and coverage depth profiles/contig10/raw_data_qualimapReport/duplication_rate_histogram.txt
- Supporting Information S1:long-read alignment evidence and coverage depth profiles/long-read alignment evidence and coverage depth profiles/contig10/raw_data_qualimapReport/genome_fraction_coverage.txt
- Supporting Information S1:long-read alignment evidence and coverage depth profiles/long-read alignment evidence and coverage depth profiles/contig10/raw_data_qualimapReport/homopolymer_indels.txt
- Supporting Information S1:long-read alignment evidence and coverage depth profiles/long-read alignment evidence and coverage depth profiles/contig10/raw_data_qualimapReport/mapped_reads_clipping_profile.txt
- Supporting Information S1:long-read alignment evidence and coverage depth profiles/long-read alignment evidence and coverage depth profiles/contig10/raw_data_qualimapReport/mapped_reads_gc-content_distribution.txt
- Supporting Information S1:long-read alignment evidence and coverage depth profiles/long-read alignment evidence and coverage depth profiles/contig10/raw_data_qualimapReport/mapped_reads_nucleotide_content.txt
- Supporting Information S1:long-read alignment evidence and coverage depth profiles/long-read alignment evidence and coverage depth profiles/contig10/raw_data_qualimapReport/mapping_quality_across_reference.txt
- Supporting Information S1:long-read alignment evidence and coverage depth profiles/long-read alignment evidence and coverage depth profiles/contig10/raw_data_qualimapReport/mapping_quality_histogram.txt
- Supporting Information S1:long-read alignment evidence and coverage depth profiles/long-read alignment evidence and coverage depth profiles/contig11/
- Supporting Information S1:long-read alignment evidence and coverage depth profiles/long-read alignment evidence and coverage depth profiles/contig11/genome_results.txt
- Supporting Information S1:long-read alignment evidence and coverage depth profiles/long-read alignment evidence and coverage depth profiles/contig11/images_qualimapReport/
- Supporting Information S1:long-read alignment evidence and coverage depth profiles/long-read alignment evidence and coverage depth profiles/contig11/images_qualimapReport/genome_coverage_0to50_histogram.png
- Supporting Information S1:long-read alignment evidence and coverage depth profiles/long-read alignment evidence and coverage depth profiles/contig11/images_qualimapReport/genome_coverage_across_reference.png
- Supporting Information S1:long-read alignment evidence and coverage depth profiles/long-read alignment evidence and coverage depth profiles/contig11/images_qualimapReport/genome_coverage_histogram.png
- Supporting Information S1:long-read alignment evidence and coverage depth profiles/long-read alignment evidence and coverage depth profiles/contig11/images_qualimapReport/genome_coverage_quotes.png
- Supporting Information S1:long-read alignment evidence and coverage depth profiles/long-read alignment evidence and coverage depth profiles/contig11/images_qualimapReport/genome_gc_content_per_window.png
- Supporting Information S1:long-read alignment evidence and coverage depth profiles/long-read alignment evidence and coverage depth profiles/contig11/images_qualimapReport/genome_homopolymer_indels.png
- Supporting Information S1:long-read alignment evidence and coverage depth profiles/long-read alignment evidence and coverage depth profiles/contig11/images_qualimapReport/genome_mapping_quality_across_reference.png
- Supporting Information S1:long-read alignment evidence and coverage depth profiles/long-read alignment evidence and coverage depth profiles/contig11/images_qualimapReport/genome_mapping_quality_histogram.png
- Supporting Information S1:long-read alignment evidence and coverage depth profiles/long-read alignment evidence and coverage depth profiles/contig11/images_qualimapReport/genome_reads_clipping_profile.png
- Supporting Information S1:long-read alignment evidence and coverage depth profiles/long-read alignment evidence and coverage depth profiles/contig11/images_qualimapReport/genome_reads_content_per_read_position.png
- Supporting Information S1:long-read alignment evidence and coverage depth profiles/long-read alignment evidence and coverage depth profiles/contig11/images_qualimapReport/genome_uniq_read_starts_histogram.png
- Supporting Information S1:long-read alignment evidence and coverage depth profiles/long-read alignment evidence and coverage depth profiles/contig11/raw_data_qualimapReport/
- Supporting Information S1:long-read alignment evidence and coverage depth profiles/long-read alignment evidence and coverage depth profiles/contig11/raw_data_qualimapReport/coverage_across_reference.txt
- Supporting Information S1:long-read alignment evidence and coverage depth profiles/long-read alignment evidence and coverage depth profiles/contig11/raw_data_qualimapReport/coverage_histogram.txt
- Supporting Information S1:long-read alignment evidence and coverage depth profiles/long-read alignment evidence and coverage depth profiles/contig11/raw_data_qualimapReport/duplication_rate_histogram.txt
- Supporting Information S1:long-read alignment evidence and coverage depth profiles/long-read alignment evidence and coverage depth profiles/contig11/raw_data_qualimapReport/genome_fraction_coverage.txt
- Supporting Information S1:long-read alignment evidence and coverage depth profiles/long-read alignment evidence and coverage depth profiles/contig11/raw_data_qualimapReport/homopolymer_indels.txt
- Supporting Information S1:long-read alignment evidence and coverage depth profiles/long-read alignment evidence and coverage depth profiles/contig11/raw_data_qualimapReport/mapped_reads_clipping_profile.txt
- Supporting Information S1:long-read alignment evidence and coverage depth profiles/long-read alignment evidence and coverage depth profiles/contig11/raw_data_qualimapReport/mapped_reads_gc-content_distribution.txt
- Supporting Information S1:long-read alignment evidence and coverage depth profiles/long-read alignment evidence and coverage depth profiles/contig11/raw_data_qualimapReport/mapped_reads_nucleotide_content.txt
- Supporting Information S1:long-read alignment evidence and coverage depth profiles/long-read alignment evidence and coverage depth profiles/contig11/raw_data_qualimapReport/mapping_quality_across_reference.txt
- Supporting Information S1:long-read alignment evidence and coverage depth profiles/long-read alignment evidence and coverage depth profiles/contig11/raw_data_qualimapReport/mapping_quality_histogram.txt
- Supporting Information S1:long-read alignment evidence and coverage depth profiles/long-read alignment evidence and coverage depth profiles/contig12/
- Supporting Information S1:long-read alignment evidence and coverage depth profiles/long-read alignment evidence and coverage depth profiles/contig12/genome_results.txt
- Supporting Information S1:long-read alignment evidence and coverage depth profiles/long-read alignment evidence and coverage depth profiles/contig12/images_qualimapReport/
- Supporting Information S1:long-read alignment evidence and coverage depth profiles/long-read alignment evidence and coverage depth profiles/contig12/images_qualimapReport/genome_coverage_0to50_histogram.png
- Supporting Information S1:long-read alignment evidence and coverage depth profiles/long-read alignment evidence and coverage depth profiles/contig12/images_qualimapReport/genome_coverage_across_reference.png
- Supporting Information S1:long-read alignment evidence and coverage depth profiles/long-read alignment evidence and coverage depth profiles/contig12/images_qualimapReport/genome_coverage_histogram.png
- Supporting Information S1:long-read alignment evidence and coverage depth profiles/long-read alignment evidence and coverage depth profiles/contig12/images_qualimapReport/genome_coverage_quotes.png
- Supporting Information S1:long-read alignment evidence and coverage depth profiles/long-read alignment evidence and coverage depth profiles/contig12/images_qualimapReport/genome_gc_content_per_window.png
- Supporting Information S1:long-read alignment evidence and coverage depth profiles/long-read alignment evidence and coverage depth profiles/contig12/images_qualimapReport/genome_homopolymer_indels.png
- Supporting Information S1:long-read alignment evidence and coverage depth profiles/long-read alignment evidence and coverage depth profiles/contig12/images_qualimapReport/genome_mapping_quality_across_reference.png
- Supporting Information S1:long-read alignment evidence and coverage depth profiles/long-read alignment evidence and coverage depth profiles/contig12/images_qualimapReport/genome_mapping_quality_histogram.png
- Supporting Information S1:long-read alignment evidence and coverage depth profiles/long-read alignment evidence and coverage depth profiles/contig12/images_qualimapReport/genome_reads_clipping_profile.png
- Supporting Information S1:long-read alignment evidence and coverage depth profiles/long-read alignment evidence and coverage depth profiles/contig12/images_qualimapReport/genome_reads_content_per_read_position.png
- Supporting Information S1:long-read alignment evidence and coverage depth profiles/long-read alignment evidence and coverage depth profiles/contig12/images_qualimapReport/genome_uniq_read_starts_histogram.png
- Supporting Information S1:long-read alignment evidence and coverage depth profiles/long-read alignment evidence and coverage depth profiles/contig12/raw_data_qualimapReport/
- Supporting Information S1:long-read alignment evidence and coverage depth profiles/long-read alignment evidence and coverage depth profiles/contig12/raw_data_qualimapReport/coverage_across_reference.txt
- Supporting Information S1:long-read alignment evidence and coverage depth profiles/long-read alignment evidence and coverage depth profiles/contig12/raw_data_qualimapReport/coverage_histogram.txt
- Supporting Information S1:long-read alignment evidence and coverage depth profiles/long-read alignment evidence and coverage depth profiles/contig12/raw_data_qualimapReport/duplication_rate_histogram.txt
- Supporting Information S1:long-read alignment evidence and coverage depth profiles/long-read alignment evidence and coverage depth profiles/contig12/raw_data_qualimapReport/genome_fraction_coverage.txt
- Supporting Information S1:long-read alignment evidence and coverage depth profiles/long-read alignment evidence and coverage depth profiles/contig12/raw_data_qualimapReport/homopolymer_indels.txt
- Supporting Information S1:long-read alignment evidence and coverage depth profiles/long-read alignment evidence and coverage depth profiles/contig12/raw_data_qualimapReport/mapped_reads_clipping_profile.txt
- Supporting Information S1:long-read alignment evidence and coverage depth profiles/long-read alignment evidence and coverage depth profiles/contig12/raw_data_qualimapReport/mapped_reads_gc-content_distribution.txt
- Supporting Information S1:long-read alignment evidence and coverage depth profiles/long-read alignment evidence and coverage depth profiles/contig12/raw_data_qualimapReport/mapped_reads_nucleotide_content.txt
- Supporting Information S1:long-read alignment evidence and coverage depth profiles/long-read alignment evidence and coverage depth profiles/contig12/raw_data_qualimapReport/mapping_quality_across_reference.txt
- Supporting Information S1:long-read alignment evidence and coverage depth profiles/long-read alignment evidence and coverage depth profiles/contig12/raw_data_qualimapReport/mapping_quality_histogram.txt
- Supporting Information S1:long-read alignment evidence and coverage depth profiles/long-read alignment evidence and coverage depth profiles/contig1/genome_results.txt
- Supporting Information S1:long-read alignment evidence and coverage depth profiles/long-read alignment evidence and coverage depth profiles/contig1/images_qualimapReport/
- Supporting Information S1:long-read alignment evidence and coverage depth profiles/long-read alignment evidence and coverage depth profiles/contig1/images_qualimapReport/genome_coverage_0to50_histogram.png
- Supporting Information S1:long-read alignment evidence and coverage depth profiles/long-read alignment evidence and coverage depth profiles/contig1/images_qualimapReport/genome_coverage_across_reference.png
- Supporting Information S1:long-read alignment evidence and coverage depth profiles/long-read alignment evidence and coverage depth profiles/contig1/images_qualimapReport/genome_coverage_histogram.png
- Supporting Information S1:long-read alignment evidence and coverage depth profiles/long-read alignment evidence and coverage depth profiles/contig1/images_qualimapReport/genome_coverage_quotes.png
- Supporting Information S1:long-read alignment evidence and coverage depth profiles/long-read alignment evidence and coverage depth profiles/contig1/images_qualimapReport/genome_gc_content_per_window.png
- Supporting Information S1:long-read alignment evidence and coverage depth profiles/long-read alignment evidence and coverage depth profiles/contig1/images_qualimapReport/genome_homopolymer_indels.png
- Supporting Information S1:long-read alignment evidence and coverage depth profiles/long-read alignment evidence and coverage depth profiles/contig1/images_qualimapReport/genome_mapping_quality_across_reference.png
- Supporting Information S1:long-read alignment evidence and coverage depth profiles/long-read alignment evidence and coverage depth profiles/contig1/images_qualimapReport/genome_mapping_quality_histogram.png
- Supporting Information S1:long-read alignment evidence and coverage depth profiles/long-read alignment evidence and coverage depth profiles/contig1/images_qualimapReport/genome_reads_clipping_profile.png
- Supporting Information S1:long-read alignment evidence and coverage depth profiles/long-read alignment evidence and coverage depth profiles/contig1/images_qualimapReport/genome_reads_content_per_read_position.png
- Supporting Information S1:long-read alignment evidence and coverage depth profiles/long-read alignment evidence and coverage depth profiles/contig1/images_qualimapReport/genome_uniq_read_starts_histogram.png
- Supporting Information S1:long-read alignment evidence and coverage depth profiles/long-read alignment evidence and coverage depth profiles/contig1/raw_data_qualimapReport/
- Supporting Information S1:long-read alignment evidence and coverage depth profiles/long-read alignment evidence and coverage depth profiles/contig1/raw_data_qualimapReport/coverage_across_reference.txt
- Supporting Information S1:long-read alignment evidence and coverage depth profiles/long-read alignment evidence and coverage depth profiles/contig1/raw_data_qualimapReport/coverage_histogram.txt
- Supporting Information S1:long-read alignment evidence and coverage depth profiles/long-read alignment evidence and coverage depth profiles/contig1/raw_data_qualimapReport/duplication_rate_histogram.txt
- Supporting Information S1:long-read alignment evidence and coverage depth profiles/long-read alignment evidence and coverage depth profiles/contig1/raw_data_qualimapReport/genome_fraction_coverage.txt
- Supporting Information S1:long-read alignment evidence and coverage depth profiles/long-read alignment evidence and coverage depth profiles/contig1/raw_data_qualimapReport/homopolymer_indels.txt
- Supporting Information S1:long-read alignment evidence and coverage depth profiles/long-read alignment evidence and coverage depth profiles/contig1/raw_data_qualimapReport/mapped_reads_clipping_profile.txt
- Supporting Information S1:long-read alignment evidence and coverage depth profiles/long-read alignment evidence and coverage depth profiles/contig1/raw_data_qualimapReport/mapped_reads_gc-content_distribution.txt
- Supporting Information S1:long-read alignment evidence and coverage depth profiles/long-read alignment evidence and coverage depth profiles/contig1/raw_data_qualimapReport/mapped_reads_nucleotide_content.txt
- Supporting Information S1:long-read alignment evidence and coverage depth profiles/long-read alignment evidence and coverage depth profiles/contig1/raw_data_qualimapReport/mapping_quality_across_reference.txt
- Supporting Information S1:long-read alignment evidence and coverage depth profiles/long-read alignment evidence and coverage depth profiles/contig1/raw_data_qualimapReport/mapping_quality_histogram.txt
- Supporting Information S1:long-read alignment evidence and coverage depth profiles/long-read alignment evidence and coverage depth profiles/contig2/
- Supporting Information S1:long-read alignment evidence and coverage depth profiles/long-read alignment evidence and coverage depth profiles/contig2/genome_results.txt
- Supporting Information S1:long-read alignment evidence and coverage depth profiles/long-read alignment evidence and coverage depth profiles/contig2/images_qualimapReport/
- Supporting Information S1:long-read alignment evidence and coverage depth profiles/long-read alignment evidence and coverage depth profiles/contig2/images_qualimapReport/genome_coverage_0to50_histogram.png
- Supporting Information S1:long-read alignment evidence and coverage depth profiles/long-read alignment evidence and coverage depth profiles/contig2/images_qualimapReport/genome_coverage_across_reference.png
- Supporting Information S1:long-read alignment evidence and coverage depth profiles/long-read alignment evidence and coverage depth profiles/contig2/images_qualimapReport/genome_coverage_histogram.png
- Supporting Information S1:long-read alignment evidence and coverage depth profiles/long-read alignment evidence and coverage depth profiles/contig2/images_qualimapReport/genome_coverage_quotes.png
- Supporting Information S1:long-read alignment evidence and coverage depth profiles/long-read alignment evidence and coverage depth profiles/contig2/images_qualimapReport/genome_gc_content_per_window.png
- Supporting Information S1:long-read alignment evidence and coverage depth profiles/long-read alignment evidence and coverage depth profiles/contig2/images_qualimapReport/genome_homopolymer_indels.png
- Supporting Information S1:long-read alignment evidence and coverage depth profiles/long-read alignment evidence and coverage depth profiles/contig2/images_qualimapReport/genome_mapping_quality_across_reference.png
- Supporting Information S1:long-read alignment evidence and coverage depth profiles/long-read alignment evidence and coverage depth profiles/contig2/images_qualimapReport/genome_mapping_quality_histogram.png
- Supporting Information S1:long-read alignment evidence and coverage depth profiles/long-read alignment evidence and coverage depth profiles/contig2/images_qualimapReport/genome_reads_clipping_profile.png
- Supporting Information S1:long-read alignment evidence and coverage depth profiles/long-read alignment evidence and coverage depth profiles/contig2/images_qualimapReport/genome_reads_content_per_read_position.png
- Supporting Information S1:long-read alignment evidence and coverage depth profiles/long-read alignment evidence and coverage depth profiles/contig2/images_qualimapReport/genome_uniq_read_starts_histogram.png
- Supporting Information S1:long-read alignment evidence and coverage depth profiles/long-read alignment evidence and coverage depth profiles/contig2/raw_data_qualimapReport/
- Supporting Information S1:long-read alignment evidence and coverage depth profiles/long-read alignment evidence and coverage depth profiles/contig2/raw_data_qualimapReport/coverage_across_reference.txt
- Supporting Information S1:long-read alignment evidence and coverage depth profiles/long-read alignment evidence and coverage depth profiles/contig2/raw_data_qualimapReport/coverage_histogram.txt
- Supporting Information S1:long-read alignment evidence and coverage depth profiles/long-read alignment evidence and coverage depth profiles/contig2/raw_data_qualimapReport/duplication_rate_histogram.txt
- Supporting Information S1:long-read alignment evidence and coverage depth profiles/long-read alignment evidence and coverage depth profiles/contig2/raw_data_qualimapReport/genome_fraction_coverage.txt
- Supporting Information S1:long-read alignment evidence and coverage depth profiles/long-read alignment evidence and coverage depth profiles/contig2/raw_data_qualimapReport/homopolymer_indels.txt
- Supporting Information S1:long-read alignment evidence and coverage depth profiles/long-read alignment evidence and coverage depth profiles/contig2/raw_data_qualimapReport/mapped_reads_clipping_profile.txt
- Supporting Information S1:long-read alignment evidence and coverage depth profiles/long-read alignment evidence and coverage depth profiles/contig2/raw_data_qualimapReport/mapped_reads_gc-content_distribution.txt
- Supporting Information S1:long-read alignment evidence and coverage depth profiles/long-read alignment evidence and coverage depth profiles/contig2/raw_data_qualimapReport/mapped_reads_nucleotide_content.txt
- Supporting Information S1:long-read alignment evidence and coverage depth profiles/long-read alignment evidence and coverage depth profiles/contig2/raw_data_qualimapReport/mapping_quality_across_reference.txt
- Supporting Information S1:long-read alignment evidence and coverage depth profiles/long-read alignment evidence and coverage depth profiles/contig2/raw_data_qualimapReport/mapping_quality_histogram.txt
- Supporting Information S1:long-read alignment evidence and coverage depth profiles/long-read alignment evidence and coverage depth profiles/contig3/
- Supporting Information S1:long-read alignment evidence and coverage depth profiles/long-read alignment evidence and coverage depth profiles/contig3/genome_results.txt
- Supporting Information S1:long-read alignment evidence and coverage depth profiles/long-read alignment evidence and coverage depth profiles/contig3/images_qualimapReport/
- Supporting Information S1:long-read alignment evidence and coverage depth profiles/long-read alignment evidence and coverage depth profiles/contig3/images_qualimapReport/genome_coverage_0to50_histogram.png
- Supporting Information S1:long-read alignment evidence and coverage depth profiles/long-read alignment evidence and coverage depth profiles/contig3/images_qualimapReport/genome_coverage_across_reference.png
- Supporting Information S1:long-read alignment evidence and coverage depth profiles/long-read alignment evidence and coverage depth profiles/contig3/images_qualimapReport/genome_coverage_histogram.png
- Supporting Information S1:long-read alignment evidence and coverage depth profiles/long-read alignment evidence and coverage depth profiles/contig3/images_qualimapReport/genome_coverage_quotes.png
- Supporting Information S1:long-read alignment evidence and coverage depth profiles/long-read alignment evidence and coverage depth profiles/contig3/images_qualimapReport/genome_gc_content_per_window.png
- Supporting Information S1:long-read alignment evidence and coverage depth profiles/long-read alignment evidence and coverage depth profiles/contig3/images_qualimapReport/genome_homopolymer_indels.png
- Supporting Information S1:long-read alignment evidence and coverage depth profiles/long-read alignment evidence and coverage depth profiles/contig3/images_qualimapReport/genome_mapping_quality_across_reference.png
- Supporting Information S1:long-read alignment evidence and coverage depth profiles/long-read alignment evidence and coverage depth profiles/contig3/images_qualimapReport/genome_mapping_quality_histogram.png
- Supporting Information S1:long-read alignment evidence and coverage depth profiles/long-read alignment evidence and coverage depth profiles/contig3/images_qualimapReport/genome_reads_clipping_profile.png
[truncated: 190 more entries]
