# Supplementary material for: Repeat Proliferations in the Non-Coding Regions Drive Mitochondrial Genome Expansion in Curcuma (Zingiberaceae)
Source: Biology (Basel). 2026 Jul 9;15(14):1109. doi: 10.3390/biology15141109 (PMC13406114; doi:10.3390/biology15141109)
Supplement: Supplementary file 1 [file biology-15-01109-s001.zip › Supplementary Materia 3.xlsx]

## Sheet: Table S1
Table S1：Relative synonymous codon usage of each amino acid in the mitochondrial genome of Curcuma kwangsiensis
Ala	GCU	GCA	GCC	GCG
	1.59	1.01	0.95	0.44
Arg	AGA	CGA	CGU	CGG	AGG	CGC
	1.5	1.21	1.2	0.78	0.77	0.54
Asn	AAU	AAC
	1.36	0.64
Asp	GAU	GAC
	1.38	0.62
Cys	UGU	UGC
	1.12	0.88
End	UAA	UAG	UGA
	1.36	0.82	0.82
Gln	CAA	CAG
	1.54	0.46
Glu	GAA	GAG
	1.31	0.69
Gly	GGA	GGU	GGG	GGC
	1.46	1.24	0.76	0.54
His	CAU	CAC
	1.53	0.47
Ile	AUU	AUA	AUC
	1.31	0.86	0.83
Leu	UUA	CUU	UUG	CUA	CUC	CUG
	1.37	1.3	1.2	0.88	0.7	0.55
Lys	AAA	AAG
	1.1	0.9
Met	AUG
	1
Phe	UUU	UUC
	1.1	0.9
Pro	CCU	CCA	CCC	CCG
	1.41	1.1	0.85	0.64
Ser	UCU	UCA	AGU	UCC	UCG	AGC
	1.46	1.15	0.98	0.92	0.82	0.65
Thr	ACU	ACC	ACA	ACG
	1.4	0.98	0.98	0.63
Trp	UGG
	1
Tyr	UAU	UAC
	1.5	0.5
Val	GUU	GUA	GUG	GUC
	1.22	1.12	0.89	0.77

## Sheet: Table S2
Table S2： Dispersed repeat sequences in the mitochondrial genome of Curcuma kwangsiensis
ID	Length	Type	The first repeating unit			The second repeating unit
			Position	Start	End	Position	Start	End
R1	27653	F	Chr2	565122	592774	Chr6	61500	89152
R2	12750	F	Chr1	10972	23721	Chr1	373100	385797
R3	3947	F	Chr2	580225	584171	Chr6	76603	80549
R4	3947	F	Chr2	580225	584171	Chr6	346598	350544
R5	3947	F	Chr6	76603	80549	Chr6	346598	350544
R6	3501	F	Chr2	302064	305564	Chr9	21157	24657
R7	1995	P	Chr1	411424	413418	Chr2	601920	603914
R8	1791	F	Chr3	151848	153638	Chr3	266714	268504
R9	1712	P	Chr2	923562	925273	Chr4	422905	424616
R10	1606	P	Chr5	451032	452637	Chr5	458677	460282
R11	1552	P	Chr2	131703	133254	Chr5	448070	449621
R12	1535	F	Chr1	1748339	1749873	Chr6	273617	275151
R13	1463	F	Chr3	336852	338314	Chr3	810037	811499
R14	1444	F	Chr1	686022	687465	Chr6	273060	274503
R15	1434	P	Chr3	391079	392512	Chr5	470855	472288
R16	1434	F	Chr3	391079	392512	Chr3	391188	392614
R17	1434	P	Chr5	470855	472288	Chr3	391188	392614
R18	1433	F	Chr3	391073	392505	Chr3	391182	392614
R19	1433	P	Chr3	391073	392505	Chr5	470862	472288
R20	1433	P	Chr3	391182	392614	Chr5	470862	472288
R21	1427	F	Chr3	391079	392505	Chr3	391188	392614
R22	1427	P	Chr3	391079	392505	Chr5	470862	472288
R23	1427	P	Chr3	391188	392614	Chr5	470862	472288
R24	1422	F	Chr1	686044	687465	Chr6	273082	274503
R25	1422	F	Chr1	686044	687465	Chr7	404055	405476
R26	1422	F	Chr6	273082	274503	Chr7	404055	405476
R27	1403	F	Chr3	218855	220257	Chr6	52905	54307
R28	1362	P	Chr3	425262	426623	Chr10	58153	59514
R29	1336	F	Chr3	267690	269025	Chr9	123192	124527
R30	1334	P	Chr2	1256026	1257359	Chr11	46890	48223
R31	1331	F	Chr3	391073	392403	Chr3	391182	392512
R32	1331	P	Chr3	391073	392403	Chr5	470855	472185
R33	1331	P	Chr3	391073	392403	Chr5	470964	472288
R34	1331	F	Chr3	391073	392403	Chr3	391291	392614
R35	1331	P	Chr3	391182	392512	Chr5	470855	472185
R36	1331	P	Chr3	391182	392512	Chr5	470964	472288
R37	1331	F	Chr3	391182	392512	Chr3	391291	392614
R38	1331	F	Chr5	470855	472185	Chr5	470964	472288
R39	1331	P	Chr5	470855	472185	Chr3	391291	392614
R40	1325	P	Chr5	470964	472288	Chr3	391291	392614
R41	1326	F	Chr1	958365	959690	Chr7	76542	77867
R42	1325	F	Chr3	391079	392403	Chr3	391188	392512
R43	1325	P	Chr3	391079	392403	Chr5	470855	472179
R44	1325	P	Chr3	391079	392403	Chr5	470964	472288
R45	1325	F	Chr3	391079	392403	Chr3	391297	392614
R46	1325	P	Chr3	391188	392512	Chr5	470855	472179
R47	1325	P	Chr3	391188	392512	Chr5	470964	472288
R48	1325	F	Chr3	391188	392512	Chr3	391297	392614
R49	1325	F	Chr5	470855	472179	Chr5	470964	472288
R50	1325	P	Chr5	470855	472179	Chr3	391297	392614
R51	1325	P	Chr5	470964	472288	Chr3	391297	392614
R52	1324	F	Chr3	391073	392396	Chr3	391182	392505
R53	1324	F	Chr3	391073	392396	Chr3	391291	392614
R54	1324	P	Chr3	391073	392396	Chr5	470862	472185
R55	1324	P	Chr3	391073	392396	Chr5	470971	472288
R56	1324	F	Chr3	391182	392505	Chr3	391291	392614
R57	1324	P	Chr3	391182	392505	Chr5	470862	472185
R58	1324	P	Chr3	391182	392505	Chr5	470971	472288
R59	1324	P	Chr3	391291	392614	Chr5	470862	472185
R60	1324	P	Chr3	391291	392614	Chr5	470971	472288
R61	1324	F	Chr5	470862	472185	Chr5	470971	472288
R62	1318	F	Chr9	84362	85679	Chr9	99721	101038
R63	1318	F	Chr3	391079	392396	Chr3	391188	392505
R64	1318	F	Chr3	391079	392396	Chr3	391297	392614
R65	1318	P	Chr3	391079	392396	Chr5	470862	472179
R66	1318	P	Chr3	391079	392396	Chr5	470971	472288
R67	1318	F	Chr3	391188	392505	Chr3	391297	392614
R68	1318	P	Chr3	391188	392505	Chr5	470862	472179
R69	1318	P	Chr3	391188	392505	Chr5	470971	472288
R70	1318	P	Chr3	391297	392614	Chr5	470862	472179
R71	1318	P	Chr3	391297	392614	Chr5	470971	472288
R72	1318	F	Chr5	470862	472179	Chr5	470971	472288
R73	1311	F	Chr1	657045	658355	Chr9	123637	124947
R74	1303	F	Chr1	656862	658164	Chr1	1747783	1749085
R75	1288	P	Chr2	130686	131973	Chr3	152892	154179
R76	1287	P	Chr7	178079	179365	Chr11	47829	49115
R77	1264	F	Chr2	131112	132375	Chr3	425787	427050
R78	1245	F	Chr7	76713	77957	Chr7	76713	77957
R79	1245	P	Chr7	76713	77957	Chr10	212673	213917
R80	1245	P	Chr7	76713	77957	Chr10	212673	213917
R81	1242	P	Chr2	758021	759262	Chr7	443801	445042
R82	1238	F	Chr1	11257	12494	Chr1	373385	374622
R83	1222	F	Chr3	391073	392294	Chr3	391182	392403
R84	1222	F	Chr3	391073	392294	Chr3	391291	392512
R85	1222	P	Chr3	391073	392294	Chr5	470855	472076
R86	1222	P	Chr3	391073	392294	Chr5	470964	472185
R87	1222	P	Chr3	391073	392294	Chr5	471073	472288
R88	1222	F	Chr3	391073	392294	Chr3	391400	392614
R89	1222	F	Chr3	391182	392403	Chr3	391291	392512
R90	1222	P	Chr3	391182	392403	Chr5	470855	472076
R91	1222	P	Chr3	391182	392403	Chr5	470964	472185
R92	1222	P	Chr3	391182	392403	Chr5	471073	472288
R93	1222	F	Chr3	391182	392403	Chr3	391400	392614
R94	1222	P	Chr3	391291	392512	Chr5	470855	472076
R95	1222	P	Chr3	391291	392512	Chr5	470964	472185
R96	1222	P	Chr3	391291	392512	Chr5	471073	472288
R97	1222	F	Chr3	391291	392512	Chr3	391400	392614
R98	1222	F	Chr5	470855	472076	Chr5	470964	472185
R99	1222	F	Chr5	470855	472076	Chr5	471073	472288
R100	1222	P	Chr5	470855	472076	Chr3	391400	392614
R101	1222	F	Chr5	470964	472185	Chr5	471073	472288
R102	1222	P	Chr5	470964	472185	Chr3	391400	392614
R103	1216	P	Chr5	471073	472288	Chr3	391400	392614
R104	1216	F	Chr3	391079	392294	Chr3	391188	392403
R105	1216	F	Chr3	391079	392294	Chr3	391297	392512
R106	1216	P	Chr3	391079	392294	Chr5	470855	472070
R107	1216	P	Chr3	391079	392294	Chr5	470964	472179
R108	1216	P	Chr3	391079	392294	Chr5	471073	472288
R109	1216	F	Chr3	391079	392294	Chr3	391406	392614
R110	1216	F	Chr3	391188	392403	Chr3	391297	392512
R111	1216	P	Chr3	391188	392403	Chr5	470855	472070
R112	1216	P	Chr3	391188	392403	Chr5	470964	472179
R113	1216	P	Chr3	391188	392403	Chr5	471073	472288
R114	1216	F	Chr3	391188	392403	Chr3	391406	392614
R115	1216	P	Chr3	391297	392512	Chr5	470855	472070
R116	1216	P	Chr3	391297	392512	Chr5	470964	472179
R117	1216	P	Chr3	391297	392512	Chr5	471073	472288
R118	1216	F	Chr3	391297	392512	Chr3	391406	392614
R119	1216	F	Chr5	470855	472070	Chr5	470964	472179
R120	1216	F	Chr5	470855	472070	Chr5	471073	472288
R121	1216	P	Chr5	470855	472070	Chr3	391406	392614
R122	1216	F	Chr5	470964	472179	Chr5	471073	472288
R123	1216	P	Chr5	470964	472179	Chr3	391406	392614
R124	1216	P	Chr5	471073	472288	Chr3	391406	392614
R125	1215	F	Chr3	391073	392287	Chr3	391182	392396
R126	1215	F	Chr3	391073	392287	Chr3	391291	392505
R127	1215	F	Chr3	391073	392287	Chr3	391400	392614
R128	1215	P	Chr3	391073	392287	Chr5	470862	472076
R129	1215	P	Chr3	391073	392287	Chr5	470971	472185
R130	1215	P	Chr3	391073	392287	Chr5	471080	472288
R131	1215	F	Chr3	391182	392396	Chr3	391291	392505
R132	1215	F	Chr3	391182	392396	Chr3	391400	392614
R133	1215	P	Chr3	391182	392396	Chr5	470862	472076
R134	1215	P	Chr3	391182	392396	Chr5	470971	472185
R135	1215	P	Chr3	391182	392396	Chr5	471080	472288
R136	1215	F	Chr3	391291	392505	Chr3	391400	392614
R137	1215	P	Chr3	391291	392505	Chr5	470862	472076
R138	1215	P	Chr3	391291	392505	Chr5	470971	472185
R139	1215	P	Chr3	391291	392505	Chr5	471080	472288
R140	1215	P	Chr3	391400	392614	Chr5	470862	472076
R141	1215	P	Chr3	391400	392614	Chr5	470971	472185
R142	1215	P	Chr3	391400	392614	Chr5	471080	472288
R143	1215	F	Chr5	470862	472076	Chr5	470971	472185
R144	1215	F	Chr5	470862	472076	Chr5	471080	472288
R145	1215	F	Chr5	470971	472185	Chr5	471080	472288
R146	1209	F	Chr3	391079	392287	Chr3	391188	392396
R147	1209	F	Chr3	391079	392287	Chr3	391297	392505
R148	1209	F	Chr3	391079	392287	Chr3	391406	392614
R149	1209	P	Chr3	391079	392287	Chr5	470862	472070
R150	1209	P	Chr3	391079	392287	Chr5	470971	472179
R151	1209	P	Chr3	391079	392287	Chr5	471080	472288
R152	1209	F	Chr3	391188	392396	Chr3	391297	392505
R153	1209	F	Chr3	391188	392396	Chr3	391406	392614
R154	1209	P	Chr3	391188	392396	Chr5	470862	472070
R155	1209	P	Chr3	391188	392396	Chr5	470971	472179
R156	1209	P	Chr3	391188	392396	Chr5	471080	472288
R157	1209	F	Chr3	391297	392505	Chr3	391406	392614
R158	1209	P	Chr3	391297	392505	Chr5	470862	472070
R159	1209	P	Chr3	391297	392505	Chr5	470971	472179
R160	1209	P	Chr3	391297	392505	Chr5	471080	472288
R161	1209	P	Chr3	391406	392614	Chr5	470862	472070
R162	1209	P	Chr3	391406	392614	Chr5	470971	472179
R163	1209	P	Chr3	391406	392614	Chr5	471080	472288
R164	1209	F	Chr5	470862	472070	Chr5	470971	472179
R165	1209	F	Chr5	470862	472070	Chr5	471080	472288
R166	1209	F	Chr5	470971	472179	Chr5	471080	472288
R167	1205	P	Chr1	466613	467817	Chr5	333968	335172
R168	1205	P	Chr1	337456	338660	Chr5	33960	35164
R169	1179	F	Chr3	267775	268953	Chr9	123277	124455
R170	1179	P	Chr3	267775	268953	Chr11	47405	48583
R171	1179	P	Chr9	123277	124455	Chr11	47405	48583
R172	1172	F	Chr1	850559	851730	Chr1	850878	852049
R173	1169	F	Chr1	618542	619710	Chr10	58505	59673
R174	1162	P	Chr2	758047	759208	Chr7	443855	445016
R175	1155	F	Chr1	958536	959690	Chr7	76713	77867
R176	1155	P	Chr1	958536	959690	Chr10	212763	213917
R177	1155	P	Chr7	76713	77867	Chr10	212763	213917
R178	1153	P	Chr2	131456	132608	Chr7	178709	179861
R179	1152	F	Chr3	218830	219981	Chr8	249406	250557
R180	1152	F	Chr3	218830	219981	Chr8	249406	250557
R181	1152	F	Chr8	249406	250557	Chr8	249406	250557
R182	1145	F	Chr3	267385	268529	Chr8	249714	250858
R183	1145	F	Chr2	131202	132346	Chr3	425877	427021
R184	1145	P	Chr2	131202	132346	Chr3	443514	444658
R185	1145	P	Chr3	425877	427021	Chr3	443514	444658
R186	1139	F	Chr4	184270	185408	Chr10	259799	260937
R187	1127	F	Chr3	218855	219981	Chr6	52905	54031
R188	1127	F	Chr3	218855	219981	Chr8	249431	250557
R189	1127	F	Chr6	52905	54031	Chr8	249431	250557
R190	1120	F	Chr3	152519	153638	Chr3	267385	268504
R191	1120	F	Chr3	152519	153638	Chr8	249714	250833
R192	1120	F	Chr3	267385	268504	Chr8	249714	250833
R193	1120	F	Chr1	657045	658164	Chr1	1747966	1749085
R194	1120	F	Chr1	657045	658164	Chr9	123637	124756
R195	1120	F	Chr1	1747966	1749085	Chr9	123637	124756
R196	1113	F	Chr3	391073	392185	Chr3	391073	392185
R197	1113	F	Chr3	391073	392185	Chr3	391182	392294
R198	1113	F	Chr3	391073	392185	Chr3	391291	392403
R199	1113	F	Chr3	391073	392185	Chr3	391400	392512
R200	1113	P	Chr3	391073	392185	Chr5	470855	471967
R201	1113	P	Chr3	391073	392185	Chr5	470964	472076
R202	1113	P	Chr3	391073	392185	Chr5	471073	472185
R203	1113	P	Chr3	391073	392185	Chr5	471182	472288
R204	1113	F	Chr3	391073	392185	Chr3	391509	392614
R205	1113	F	Chr3	391073	392185	Chr3	391182	392294
R206	1113	F	Chr3	391073	392185	Chr3	391291	392403
R207	1113	F	Chr3	391073	392185	Chr3	391400	392512
R208	1113	P	Chr3	391073	392185	Chr5	470855	471967
R209	1113	P	Chr3	391073	392185	Chr5	470964	472076
R210	1113	P	Chr3	391073	392185	Chr5	471073	472185
R211	1113	P	Chr3	391073	392185	Chr5	471182	472288
R212	1113	F	Chr3	391073	392185	Chr3	391509	392614
R213	1113	F	Chr3	391182	392294	Chr3	391291	392403
R214	1113	F	Chr3	391182	392294	Chr3	391400	392512
R215	1113	P	Chr3	391182	392294	Chr5	470855	471967
R216	1113	P	Chr3	391182	392294	Chr5	470964	472076
R217	1113	P	Chr3	391182	392294	Chr5	471073	472185
R218	1113	P	Chr3	391182	392294	Chr5	471182	472288
R219	1113	F	Chr3	391182	392294	Chr3	391509	392614
R220	1113	F	Chr3	391291	392403	Chr3	391400	392512
R221	1113	P	Chr3	391291	392403	Chr5	470855	471967
R222	1113	P	Chr3	391291	392403	Chr5	470964	472076
R223	1113	P	Chr3	391291	392403	Chr5	471073	472185
R224	1113	P	Chr3	391291	392403	Chr5	471182	472288
R225	1113	F	Chr3	391291	392403	Chr3	391509	392614
R226	1113	P	Chr3	391400	392512	Chr5	470855	471967
R227	1113	P	Chr3	391400	392512	Chr5	470964	472076
R228	1113	P	Chr3	391400	392512	Chr5	471073	472185
R229	1113	P	Chr3	391400	392512	Chr5	471182	472288
R230	1113	F	Chr3	391400	392512	Chr3	391509	392614
R231	1113	F	Chr5	470855	471967	Chr5	470964	472076
R232	1113	F	Chr5	470855	471967	Chr5	471073	472185
R233	1113	F	Chr5	470855	471967	Chr5	471182	472288
R234	1113	P	Chr5	470855	471967	Chr3	391509	392614
R235	1113	F	Chr5	470964	472076	Chr5	471073	472185
R236	1113	F	Chr5	470964	472076	Chr5	471182	472288
R237	1113	P	Chr5	470964	472076	Chr3	391509	392614
R238	1113	F	Chr5	471073	472185	Chr5	471182	472288
R239	1113	P	Chr5	471073	472185	Chr3	391509	392614
R240	1107	P	Chr5	471182	472288	Chr3	391509	392614
R241	1111	F	Chr2	758098	759208	Chr2	758098	759208
R242	1111	P	Chr2	758098	759208	Chr5	371174	372284
R243	1111	P	Chr2	758098	759208	Chr5	371174	372284
R244	1111	P	Chr2	758098	759208	Chr7	443855	444965
R245	1111	P	Chr2	758098	759208	Chr5	371174	372284
R246	1111	P	Chr2	758098	759208	Chr5	371174	372284
R247	1111	P	Chr2	758098	759208	Chr7	443855	444965
R248	1111	F	Chr5	371174	372284	Chr5	371174	372284
R249	1111	F	Chr5	371174	372284	Chr7	443855	444965
R250	1111	F	Chr5	371174	372284	Chr7	443855	444965
R251	1107	F	Chr3	391079	392185	Chr3	391188	392294
R252	1107	F	Chr3	391079	392185	Chr3	391297	392403
R253	1107	F	Chr3	391079	392185	Chr3	391406	392512
R254	1107	P	Chr3	391079	392185	Chr5	470855	471961
R255	1107	P	Chr3	391079	392185	Chr5	470964	472070
R256	1107	P	Chr3	391079	392185	Chr5	471073	472179
R257	1107	P	Chr3	391079	392185	Chr5	471182	472288
R258	1107	F	Chr3	391079	392185	Chr3	391515	392614
R259	1107	F	Chr3	391188	392294	Chr3	391297	392403
R260	1107	F	Chr3	391188	392294	Chr3	391406	392512
R261	1107	P	Chr3	391188	392294	Chr5	470855	471961
R262	1107	P	Chr3	391188	392294	Chr5	470964	472070
R263	1107	P	Chr3	391188	392294	Chr5	471073	472179
R264	1107	P	Chr3	391188	392294	Chr5	471182	472288
R265	1107	F	Chr3	391188	392294	Chr3	391515	392614
R266	1107	F	Chr3	391297	392403	Chr3	391406	392512
R267	1107	P	Chr3	391297	392403	Chr5	470855	471961
R268	1107	P	Chr3	391297	392403	Chr5	470964	472070
R269	1107	P	Chr3	391297	392403	Chr5	471073	472179
R270	1107	P	Chr3	391297	392403	Chr5	471182	472288
R271	1107	F	Chr3	391297	392403	Chr3	391515	392614
R272	1107	P	Chr3	391406	392512	Chr5	470855	471961
R273	1107	P	Chr3	391406	392512	Chr5	470964	472070
R274	1107	P	Chr3	391406	392512	Chr5	471073	472179
R275	1107	P	Chr3	391406	392512	Chr5	471182	472288
R276	1107	F	Chr3	391406	392512	Chr3	391515	392614
R277	1107	F	Chr5	470855	471961	Chr5	470964	472070
R278	1107	F	Chr5	470855	471961	Chr5	471073	472179
R279	1107	F	Chr5	470855	471961	Chr5	471182	472288
R280	1107	P	Chr5	470855	471961	Chr3	391515	392614
R281	1107	F	Chr5	470964	472070	Chr5	471073	472179
R282	1107	F	Chr5	470964	472070	Chr5	471182	472288
R283	1107	P	Chr5	470964	472070	Chr3	391515	392614
R284	1107	F	Chr5	471073	472179	Chr5	471182	472288
R285	1107	P	Chr5	471073	472179	Chr3	391515	392614
R286	1107	P	Chr5	471182	472288	Chr3	391515	392614
R287	1106	F	Chr3	391073	392178	Chr3	391182	392287
R288	1106	F	Chr3	391073	392178	Chr3	391291	392396
R289	1106	F	Chr3	391073	392178	Chr3	391400	392505
R290	1106	F	Chr3	391073	392178	Chr3	391509	392614
R291	1106	P	Chr3	391073	392178	Chr5	470862	471967
R292	1106	P	Chr3	391073	392178	Chr5	470971	472076
R293	1106	P	Chr3	391073	392178	Chr5	471080	472185
R294	1106	P	Chr3	391073	392178	Chr5	471189	472288
R295	1106	F	Chr3	391182	392287	Chr3	391291	392396
R296	1106	F	Chr3	391182	392287	Chr3	391400	392505
R297	1106	F	Chr3	391182	392287	Chr3	391509	392614
R298	1106	P	Chr3	391182	392287	Chr5	470862	471967
R299	1106	P	Chr3	391182	392287	Chr5	470971	472076
R300	1106	P	Chr3	391182	392287	Chr5	471080	472185
R301	1106	P	Chr3	391182	392287	Chr5	471189	472288
R302	1106	F	Chr3	391291	392396	Chr3	391400	392505
R303	1106	F	Chr3	391291	392396	Chr3	391509	392614
R304	1106	P	Chr3	391291	392396	Chr5	470862	471967
R305	1106	P	Chr3	391291	392396	Chr5	470971	472076
R306	1106	P	Chr3	391291	392396	Chr5	471080	472185
R307	1106	P	Chr3	391291	392396	Chr5	471189	472288
R308	1106	F	Chr3	391400	392505	Chr3	391509	392614
R309	1106	P	Chr3	391400	392505	Chr5	470862	471967
R310	1106	P	Chr3	391400	392505	Chr5	470971	472076
R311	1106	P	Chr3	391400	392505	Chr5	471080	472185
R312	1106	P	Chr3	391400	392505	Chr5	471189	472288
R313	1106	P	Chr3	391509	392614	Chr5	470862	471967
R314	1106	P	Chr3	391509	392614	Chr5	470971	472076
R315	1106	P	Chr3	391509	392614	Chr5	471080	472185
R316	1106	P	Chr3	391509	392614	Chr5	471189	472288
R317	1106	F	Chr5	470862	471967	Chr5	470971	472076
R318	1106	F	Chr5	470862	471967	Chr5	471080	472185
R319	1106	F	Chr5	470862	471967	Chr5	471189	472288
R320	1106	F	Chr5	470971	472076	Chr5	471080	472185
R321	1106	F	Chr5	470971	472076	Chr5	471189	472288
R322	1106	F	Chr5	471080	472185	Chr5	471189	472288
R323	1102	P	Chr7	77236	78337	Chr7	178239	179340
R324	1102	F	Chr7	77236	78337	Chr11	47854	48955
R325	1102	P	Chr7	178239	179340	Chr11	47854	48955
R326	1102	F	Chr1	337456	338557	Chr4	350689	351790
R327	1102	P	Chr1	337456	338557	Chr5	34063	35164
R328	1102	P	Chr4	350689	351790	Chr5	34063	35164
R329	1100	F	Chr3	391079	392178	Chr3	391188	392287
R330	1100	F	Chr3	391079	392178	Chr3	391297	392396
R331	1100	F	Chr3	391079	392178	Chr3	391406	392505
R332	1100	F	Chr3	391079	392178	Chr3	391515	392614
R333	1100	P	Chr3	391079	392178	Chr5	470862	471961
R334	1100	P	Chr3	391079	392178	Chr5	470971	472070
R335	1100	P	Chr3	391079	392178	Chr5	471080	472179
R336	1100	P	Chr3	391079	392178	Chr5	471189	472288
R337	1100	F	Chr3	391188	392287	Chr3	391297	392396
R338	1100	F	Chr3	391188	392287	Chr3	391406	392505
R339	1100	F	Chr3	391188	392287	Chr3	391515	392614
R340	1100	P	Chr3	391188	392287	Chr5	470862	471961
R341	1100	P	Chr3	391188	392287	Chr5	470971	472070
R342	1100	P	Chr3	391188	392287	Chr5	471080	472179
R343	1100	P	Chr3	391188	392287	Chr5	471189	472288
R344	1100	F	Chr3	391297	392396	Chr3	391406	392505
R345	1100	F	Chr3	391297	392396	Chr3	391515	392614
R346	1100	P	Chr3	391297	392396	Chr5	470862	471961
R347	1100	P	Chr3	391297	392396	Chr5	470971	472070
R348	1100	P	Chr3	391297	392396	Chr5	471080	472179
R349	1100	P	Chr3	391297	392396	Chr5	471189	472288
R350	1100	F	Chr3	391406	392505	Chr3	391515	392614
R351	1100	P	Chr3	391406	392505	Chr5	470862	471961
R352	1100	P	Chr3	391406	392505	Chr5	470971	472070
R353	1100	P	Chr3	391406	392505	Chr5	471080	472179
R354	1100	P	Chr3	391406	392505	Chr5	471189	472288
R355	1100	P	Chr3	391515	392614	Chr5	470862	471961
R356	1100	P	Chr3	391515	392614	Chr5	470971	472070
R357	1100	P	Chr3	391515	392614	Chr5	471080	472179
R358	1100	P	Chr3	391515	392614	Chr5	471189	472288
R359	1100	F	Chr5	470862	471961	Chr5	470971	472070
R360	1100	F	Chr5	470862	471961	Chr5	471080	472179
R361	1100	F	Chr5	470862	471961	Chr5	471189	472288
R362	1100	F	Chr5	470971	472070	Chr5	471080	472179
R363	1100	F	Chr5	470971	472070	Chr5	471189	472288
R364	1100	F	Chr5	471080	472179	Chr5	471189	472288
R365	1100	F	Chr1	617812	618911	Chr1	617812	618911
R366	1100	F	Chr1	617812	618911	Chr12	26204	27303
R367	1100	F	Chr1	617812	618911	Chr12	26204	27303
R368	1092	P	Chr1	1582736	1583827	Chr5	471298	472389
R369	1079	F	Chr3	152675	153753	Chr3	220930	222008
R370	1076	P	Chr1	1505454	1506529	Chr2	696394	697469
R371	1059	P	Chr1	466909	467967	Chr8	70991	72049
R372	1053	F	Chr1	920810	921862	Chr1	921592	922644
R373	1048	F	Chr1	1748063	1749110	Chr6	54035	55082
R374	1039	P	Chr4	350380	351418	Chr8	250104	251142
R375	1035	F	Chr1	466981	468015	Chr2	185897	186931
R376	1026	P	Chr3	443083	444108	Chr4	184288	185313
R377	1026	P	Chr3	443083	444108	Chr10	259817	260842
R378	1026	F	Chr4	184288	185313	Chr10	259817	260842
R379	1026	P	Chr3	425715	426740	Chr5	333851	334876
R380	1023	F	Chr1	657142	658164	Chr1	1748063	1749085
R381	1023	F	Chr1	657142	658164	Chr6	54035	55057
R382	1023	F	Chr1	657142	658164	Chr9	123734	124756
R383	1023	F	Chr1	1748063	1749085	Chr6	54035	55057
R384	1023	F	Chr1	1748063	1749085	Chr9	123734	124756
R385	1023	F	Chr6	54035	55057	Chr9	123734	124756
R386	1015	P	Chr4	350464	351478	Chr7	178551	179565
R387	1010	P	Chr3	117480	118489	Chr9	85068	86077
R388	1010	P	Chr1	618542	619551	Chr3	425262	426271
R389	1010	F	Chr1	618542	619551	Chr10	58505	59514
R390	1010	P	Chr3	425262	426271	Chr10	58505	59514
R391	1009	F	Chr1	1582837	1583845	Chr3	391624	392632
R392	1005	F	Chr2	1257174	1258178	Chr10	213423	214427
R393	1004	F	Chr8	71050	72053	Chr10	212582	213585
R394	1004	P	Chr8	71050	72053	Chr1	466909	467908
R395	1004	P	Chr10	212582	213585	Chr1	466909	467908
R396	1004	F	Chr3	391073	392076	Chr3	391182	392185
R397	1004	F	Chr3	391073	392076	Chr3	391291	392294
R398	1004	F	Chr3	391073	392076	Chr3	391400	392403
R399	1004	F	Chr3	391073	392076	Chr3	391509	392512
R400	1004	P	Chr3	391073	392076	Chr5	470855	471858
R401	1004	P	Chr3	391073	392076	Chr5	470964	471967
R402	1004	P	Chr3	391073	392076	Chr5	471073	472076
R403	1004	P	Chr3	391073	392076	Chr5	471182	472185
R404	1004	P	Chr3	391073	392076	Chr5	471291	472288
R405	1004	F	Chr3	391073	392076	Chr3	391618	392614
R406	1004	F	Chr3	391073	392076	Chr1	1582837	1583827
R407	1004	F	Chr3	391182	392185	Chr3	391291	392294
R408	1004	F	Chr3	391182	392185	Chr3	391400	392403
R409	1004	F	Chr3	391182	392185	Chr3	391509	392512
R410	1004	P	Chr3	391182	392185	Chr5	470855	471858
R411	1004	P	Chr3	391182	392185	Chr5	470964	471967
R412	1004	P	Chr3	391182	392185	Chr5	471073	472076
R413	1004	P	Chr3	391182	392185	Chr5	471182	472185
R414	1004	P	Chr3	391182	392185	Chr5	471291	472288
R415	1004	F	Chr3	391182	392185	Chr3	391618	392614
R416	1004	F	Chr3	391182	392185	Chr1	1582837	1583827
R417	1004	F	Chr3	391291	392294	Chr3	391400	392403
R418	1004	F	Chr3	391291	392294	Chr3	391509	392512
R419	1004	P	Chr3	391291	392294	Chr5	470855	471858
R420	1004	P	Chr3	391291	392294	Chr5	470964	471967
R421	1004	P	Chr3	391291	392294	Chr5	471073	472076
R422	1004	P	Chr3	391291	392294	Chr5	471182	472185
R423	1004	P	Chr3	391291	392294	Chr5	471291	472288
R424	1004	F	Chr3	391291	392294	Chr3	391618	392614
R425	1004	F	Chr3	391291	392294	Chr1	1582837	1583827
R426	1004	F	Chr3	391400	392403	Chr3	391509	392512
R427	1004	P	Chr3	391400	392403	Chr5	470855	471858
R428	1004	P	Chr3	391400	392403	Chr5	470964	471967
R429	1004	P	Chr3	391400	392403	Chr5	471073	472076
R430	1004	P	Chr3	391400	392403	Chr5	471182	472185
R431	1004	P	Chr3	391400	392403	Chr5	471291	472288
R432	1004	F	Chr3	391400	392403	Chr3	391618	392614
R433	1004	F	Chr3	391400	392403	Chr1	1582837	1583827
R434	1004	P	Chr3	391509	392512	Chr5	470855	471858
R435	1004	P	Chr3	391509	392512	Chr5	470964	471967
R436	1004	P	Chr3	391509	392512	Chr5	471073	472076
R437	1004	P	Chr3	391509	392512	Chr5	471182	472185
R438	1004	P	Chr3	391509	392512	Chr5	471291	472288
R439	1004	F	Chr3	391509	392512	Chr3	391618	392614
R440	1004	F	Chr3	391509	392512	Chr1	1582837	1583827
R441	1004	F	Chr5	470855	471858	Chr5	470964	471967
R442	1004	F	Chr5	470855	471858	Chr5	471073	472076
R443	1004	F	Chr5	470855	471858	Chr5	471182	472185
R444	1004	F	Chr5	470855	471858	Chr5	471291	472288
R445	1004	P	Chr5	470855	471858	Chr3	391618	392614
R446	1004	P	Chr5	470855	471858	Chr1	1582837	1583827
R447	1004	F	Chr5	470964	471967	Chr5	471073	472076
R448	1004	F	Chr5	470964	471967	Chr5	471182	472185
R449	1004	F	Chr5	470964	471967	Chr5	471291	472288
R450	1004	P	Chr5	470964	471967	Chr3	391618	392614
R451	1004	P	Chr5	470964	471967	Chr1	1582837	1583827
R452	1004	F	Chr5	471073	472076	Chr5	471182	472185
R453	1004	F	Chr5	471073	472076	Chr5	471291	472288
R454	1004	P	Chr5	471073	472076	Chr3	391618	392614
R455	1004	P	Chr5	471073	472076	Chr1	1582837	1583827
R456	1004	F	Chr5	471182	472185	Chr5	471291	472288
R457	1004	P	Chr5	471182	472185	Chr3	391618	392614
R458	1004	P	Chr5	471182	472185	Chr1	1582837	1583827
R459	998	P	Chr5	471291	472288	Chr3	391618	392614
R460	998	P	Chr5	471291	472288	Chr1	1582837	1583827
R461	997	F	Chr3	391618	392614	Chr1	1582837	1583827
R462	1000	P	Chr1	466909	467908	Chr8	71050	72049
R463	1000	P	Chr1	466909	467908	Chr10	212582	213581
R464	1000	F	Chr8	71050	72049	Chr10	212582	213581
R465	998	F	Chr3	391079	392076	Chr3	391188	392185
R466	998	F	Chr3	391079	392076	Chr3	391297	392294
R467	998	F	Chr3	391079	392076	Chr3	391406	392403
R468	998	F	Chr3	391079	392076	Chr3	391515	392512
R469	998	P	Chr3	391079	392076	Chr5	470855	471852
R470	998	P	Chr3	391079	392076	Chr5	470964	471961
R471	998	P	Chr3	391079	392076	Chr5	471073	472070
R472	998	P	Chr3	391079	392076	Chr5	471182	472179
R473	998	P	Chr3	391079	392076	Chr5	471291	472288
R474	998	F	Chr3	391079	392076	Chr1	1582837	1583827
R475	998	F	Chr3	391079	392076	Chr3	391624	392614
R476	998	F	Chr3	391188	392185	Chr3	391297	392294
R477	998	F	Chr3	391188	392185	Chr3	391406	392403
R478	998	F	Chr3	391188	392185	Chr3	391515	392512
R479	998	P	Chr3	391188	392185	Chr5	470855	471852
R480	998	P	Chr3	391188	392185	Chr5	470964	471961
R481	998	P	Chr3	391188	392185	Chr5	471073	472070
R482	998	P	Chr3	391188	392185	Chr5	471182	472179
R483	998	P	Chr3	391188	392185	Chr5	471291	472288
R484	998	F	Chr3	391188	392185	Chr1	1582837	1583827
R485	998	F	Chr3	391188	392185	Chr3	391624	392614
R486	998	F	Chr3	391297	392294	Chr3	391406	392403
R487	998	F	Chr3	391297	392294	Chr3	391515	392512
R488	998	P	Chr3	391297	392294	Chr5	470855	471852
R489	998	P	Chr3	391297	392294	Chr5	470964	471961
R490	998	P	Chr3	391297	392294	Chr5	471073	472070
R491	998	P	Chr3	391297	392294	Chr5	471182	472179
R492	998	P	Chr3	391297	392294	Chr5	471291	472288
R493	998	F	Chr3	391297	392294	Chr1	1582837	1583827
R494	998	F	Chr3	391297	392294	Chr3	391624	392614
R495	998	F	Chr3	391406	392403	Chr3	391515	392512
R496	998	P	Chr3	391406	392403	Chr5	470855	471852
R497	998	P	Chr3	391406	392403	Chr5	470964	471961
R498	998	P	Chr3	391406	392403	Chr5	471073	472070
R499	998	P	Chr3	391406	392403	Chr5	471182	472179
R500	998	P	Chr3	391406	392403	Chr5	471291	472288
R501	998	F	Chr3	391406	392403	Chr1	1582837	1583827
R502	998	F	Chr3	391406	392403	Chr3	391624	392614
R503	998	P	Chr3	391515	392512	Chr5	470855	471852
R504	998	P	Chr3	391515	392512	Chr5	470964	471961
R505	998	P	Chr3	391515	392512	Chr5	471073	472070
R506	998	P	Chr3	391515	392512	Chr5	471182	472179
R507	998	P	Chr3	391515	392512	Chr5	471291	472288
R508	998	F	Chr3	391515	392512	Chr1	1582837	1583827
R509	998	F	Chr3	391515	392512	Chr3	391624	392614
R510	998	F	Chr5	470855	471852	Chr5	470964	471961
R511	998	F	Chr5	470855	471852	Chr5	471073	472070
R512	998	F	Chr5	470855	471852	Chr5	471182	472179
R513	998	F	Chr5	470855	471852	Chr5	471291	472288
R514	998	P	Chr5	470855	471852	Chr1	1582837	1583827
R515	998	P	Chr5	470855	471852	Chr3	391624	392614
R516	998	F	Chr5	470964	471961	Chr5	471073	472070
R517	998	F	Chr5	470964	471961	Chr5	471182	472179
R518	998	F	Chr5	470964	471961	Chr5	471291	472288
R519	998	P	Chr5	470964	471961	Chr1	1582837	1583827
R520	998	P	Chr5	470964	471961	Chr3	391624	392614
R521	998	F	Chr5	471073	472070	Chr5	471182	472179
R522	998	F	Chr5	471073	472070	Chr5	471291	472288
R523	998	P	Chr5	471073	472070	Chr1	1582837	1583827
R524	998	P	Chr5	471073	472070	Chr3	391624	392614
R525	998	F	Chr5	471182	472179	Chr5	471291	472288
R526	998	P	Chr5	471182	472179	Chr1	1582837	1583827
R527	998	P	Chr5	471182	472179	Chr3	391624	392614
R528	998	P	Chr5	471291	472288	Chr1	1582837	1583827
R529	998	P	Chr5	471291	472288	Chr3	391624	392614
R530	991	F	Chr1	1582837	1583827	Chr3	391624	392614
R531	998	P	Chr2	757200	758197	Chr12	110341	111338
R532	997	F	Chr3	391073	392069	Chr3	391182	392178
R533	997	F	Chr3	391073	392069	Chr3	391291	392287
R534	997	F	Chr3	391073	392069	Chr3	391400	392396
R535	997	F	Chr3	391073	392069	Chr3	391509	392505
R536	997	F	Chr3	391073	392069	Chr3	391618	392614
R537	997	P	Chr3	391073	392069	Chr5	470862	471858
R538	997	P	Chr3	391073	392069	Chr5	470971	471967
R539	997	P	Chr3	391073	392069	Chr5	471080	472076
R540	997	P	Chr3	391073	392069	Chr5	471189	472185
R541	997	F	Chr3	391073	392069	Chr1	1582837	1583827
R542	997	P	Chr3	391073	392069	Chr5	471298	472288
R543	997	F	Chr3	391182	392178	Chr3	391291	392287
R544	997	F	Chr3	391182	392178	Chr3	391400	392396
R545	997	F	Chr3	391182	392178	Chr3	391509	392505
R546	997	F	Chr3	391182	392178	Chr3	391618	392614
R547	997	P	Chr3	391182	392178	Chr5	470862	471858
R548	997	P	Chr3	391182	392178	Chr5	470971	471967
R549	997	P	Chr3	391182	392178	Chr5	471080	472076
R550	997	P	Chr3	391182	392178	Chr5	471189	472185
R551	997	F	Chr3	391182	392178	Chr1	1582837	1583827
R552	997	P	Chr3	391182	392178	Chr5	471298	472288
R553	997	F	Chr3	391291	392287	Chr3	391400	392396
R554	997	F	Chr3	391291	392287	Chr3	391509	392505
R555	997	F	Chr3	391291	392287	Chr3	391618	392614
R556	997	P	Chr3	391291	392287	Chr5	470862	471858
R557	997	P	Chr3	391291	392287	Chr5	470971	471967
R558	997	P	Chr3	391291	392287	Chr5	471080	472076
R559	997	P	Chr3	391291	392287	Chr5	471189	472185
R560	997	F	Chr3	391291	392287	Chr1	1582837	1583827
R561	997	P	Chr3	391291	392287	Chr5	471298	472288
R562	997	F	Chr3	391400	392396	Chr3	391509	392505
R563	997	F	Chr3	391400	392396	Chr3	391618	392614
R564	997	P	Chr3	391400	392396	Chr5	470862	471858
R565	997	P	Chr3	391400	392396	Chr5	470971	471967
R566	997	P	Chr3	391400	392396	Chr5	471080	472076
R567	997	P	Chr3	391400	392396	Chr5	471189	472185
R568	997	F	Chr3	391400	392396	Chr1	1582837	1583827
R569	997	P	Chr3	391400	392396	Chr5	471298	472288
R570	997	F	Chr3	391509	392505	Chr3	391618	392614
R571	997	P	Chr3	391509	392505	Chr5	470862	471858
R572	997	P	Chr3	391509	392505	Chr5	470971	471967
R573	997	P	Chr3	391509	392505	Chr5	471080	472076
R574	997	P	Chr3	391509	392505	Chr5	471189	472185
R575	997	F	Chr3	391509	392505	Chr1	1582837	1583827
R576	997	P	Chr3	391509	392505	Chr5	471298	472288
R577	997	P	Chr3	391618	392614	Chr5	470862	471858
R578	997	P	Chr3	391618	392614	Chr5	470971	471967
R579	997	P	Chr3	391618	392614	Chr5	471080	472076
R580	997	P	Chr3	391618	392614	Chr5	471189	472185
R581	997	F	Chr3	391618	392614	Chr1	1582837	1583827
R582	997	P	Chr3	391618	392614	Chr5	471298	472288
R583	997	F	Chr5	470862	471858	Chr5	470971	471967
R584	997	F	Chr5	470862	471858	Chr5	471080	472076
R585	997	F	Chr5	470862	471858	Chr5	471189	472185
R586	997	P	Chr5	470862	471858	Chr1	1582837	1583827
R587	997	F	Chr5	470862	471858	Chr5	471298	472288
R588	997	F	Chr5	470971	471967	Chr5	471080	472076
R589	997	F	Chr5	470971	471967	Chr5	471189	472185
R590	997	P	Chr5	470971	471967	Chr1	1582837	1583827
R591	997	F	Chr5	470971	471967	Chr5	471298	472288
R592	997	F	Chr5	471080	472076	Chr5	471189	472185
R593	997	P	Chr5	471080	472076	Chr1	1582837	1583827
R594	997	F	Chr5	471080	472076	Chr5	471298	472288
R595	997	P	Chr5	471189	472185	Chr1	1582837	1583827
R596	997	F	Chr5	471189	472185	Chr5	471298	472288
R597	991	P	Chr1	1582837	1583827	Chr5	471298	472288
R598	996	P	Chr1	1537972	1538967	Chr3	442612	443607
R599	994	F	Chr3	218654	219647	Chr10	58021	59014
R600	993	F	Chr3	481820	482812	Chr7	423989	424981
R601	991	F	Chr1	1582837	1583827	Chr3	391079	392069
R602	991	F	Chr1	1582837	1583827	Chr3	391188	392178
R603	991	F	Chr1	1582837	1583827	Chr3	391297	392287
R604	991	F	Chr1	1582837	1583827	Chr3	391406	392396
R605	991	F	Chr1	1582837	1583827	Chr3	391515	392505
R606	991	F	Chr1	1582837	1583827	Chr3	391624	392614
R607	991	P	Chr1	1582837	1583827	Chr5	470862	471852
R608	991	P	Chr1	1582837	1583827	Chr5	470971	471961
R609	991	P	Chr1	1582837	1583827	Chr5	471080	472070
R610	991	P	Chr1	1582837	1583827	Chr5	471080	472070
R611	991	P	Chr1	1582837	1583827	Chr5	471189	472179
R612	991	P	Chr1	1582837	1583827	Chr5	471298	472288
R613	991	F	Chr3	391079	392069	Chr3	391188	392178
R614	991	F	Chr3	391079	392069	Chr3	391297	392287
R615	991	F	Chr3	391079	392069	Chr3	391406	392396
R616	991	F	Chr3	391079	392069	Chr3	391515	392505
R617	991	F	Chr3	391079	392069	Chr3	391624	392614
R618	991	P	Chr3	391079	392069	Chr5	470862	471852
R619	991	P	Chr3	391079	392069	Chr5	470971	471961
R620	991	P	Chr3	391079	392069	Chr5	471080	472070
R621	991	P	Chr3	391079	392069	Chr5	471080	472070
R622	991	P	Chr3	391079	392069	Chr5	471189	472179
R623	991	P	Chr3	391079	392069	Chr5	471298	472288
R624	991	F	Chr3	391188	392178	Chr3	391297	392287
R625	991	F	Chr3	391188	392178	Chr3	391406	392396
R626	991	F	Chr3	391188	392178	Chr3	391515	392505
R627	991	F	Chr3	391188	392178	Chr3	391624	392614
R628	991	P	Chr3	391188	392178	Chr5	470862	471852
R629	991	P	Chr3	391188	392178	Chr5	470971	471961
R630	991	P	Chr3	391188	392178	Chr5	471080	472070
R631	991	P	Chr3	391188	392178	Chr5	471080	472070
R632	991	P	Chr3	391188	392178	Chr5	471189	472179
R633	991	P	Chr3	391188	392178	Chr5	471298	472288
R634	991	F	Chr3	391297	392287	Chr3	391406	392396
R635	991	F	Chr3	391297	392287	Chr3	391515	392505
R636	991	F	Chr3	391297	392287	Chr3	391624	392614
R637	991	P	Chr3	391297	392287	Chr5	470862	471852
R638	991	P	Chr3	391297	392287	Chr5	470971	471961
R639	991	P	Chr3	391297	392287	Chr5	471080	472070
R640	991	P	Chr3	391297	392287	Chr5	471080	472070
R641	991	P	Chr3	391297	392287	Chr5	471189	472179
R642	991	P	Chr3	391297	392287	Chr5	471298	472288
R643	991	F	Chr3	391406	392396	Chr3	391515	392505
R644	991	F	Chr3	391406	392396	Chr3	391624	392614
R645	991	P	Chr3	391406	392396	Chr5	470862	471852
R646	991	P	Chr3	391406	392396	Chr5	470971	471961
R647	991	P	Chr3	391406	392396	Chr5	471080	472070
R648	991	P	Chr3	391406	392396	Chr5	471080	472070
R649	991	P	Chr3	391406	392396	Chr5	471189	472179
R650	991	P	Chr3	391406	392396	Chr5	471298	472288
R651	991	F	Chr3	391515	392505	Chr3	391624	392614
R652	991	P	Chr3	391515	392505	Chr5	470862	471852
R653	991	P	Chr3	391515	392505	Chr5	470971	471961
R654	991	P	Chr3	391515	392505	Chr5	471080	472070
R655	991	P	Chr3	391515	392505	Chr5	471080	472070
R656	991	P	Chr3	391515	392505	Chr5	471189	472179
R657	991	P	Chr3	391515	392505	Chr5	471298	472288
R658	991	P	Chr3	391624	392614	Chr5	470862	471852
R659	991	P	Chr3	391624	392614	Chr5	470971	471961
R660	991	P	Chr3	391624	392614	Chr5	471080	472070
R661	991	P	Chr3	391624	392614	Chr5	471080	472070
R662	991	P	Chr3	391624	392614	Chr5	471189	472179
R663	991	P	Chr3	391624	392614	Chr5	471298	472288
R664	991	F	Chr5	470862	471852	Chr5	470971	471961
R665	991	F	Chr5	470862	471852	Chr5	471080	472070
R666	991	F	Chr5	470862	471852	Chr5	471080	472070
R667	991	F	Chr5	470862	471852	Chr5	471189	472179
R668	991	F	Chr5	470862	471852	Chr5	471298	472288
R669	991	F	Chr5	470971	471961	Chr5	471080	472070
R670	991	F	Chr5	470971	471961	Chr5	471080	472070
R671	991	F	Chr5	470971	471961	Chr5	471189	472179
R672	991	F	Chr5	470971	471961	Chr5	471298	472288
R673	991	F	Chr5	471080	472070	Chr5	471080	472070
R674	991	F	Chr5	471080	472070	Chr5	471189	472179
R675	991	F	Chr5	471080	472070	Chr5	471298	472288
R676	991	F	Chr5	471080	472070	Chr5	471189	472179
R677	991	F	Chr5	471080	472070	Chr5	471298	472288
R678	991	F	Chr5	471189	472179	Chr5	471298	472288
R679	991	F	Chr1	1582837	1583827	Chr3	391079	392069
R680	991	F	Chr1	1582837	1583827	Chr3	391188	392178
R681	991	F	Chr1	1582837	1583827	Chr3	391297	392287
R682	991	F	Chr1	1582837	1583827	Chr3	391406	392396
R683	991	F	Chr1	1582837	1583827	Chr3	391515	392505
R684	991	F	Chr1	1582837	1583827	Chr3	391624	392614
R685	991	P	Chr1	1582837	1583827	Chr5	470862	471852
R686	991	P	Chr1	1582837	1583827	Chr5	470971	471961
R687	991	P	Chr1	1582837	1583827	Chr5	471080	472070
R688	991	P	Chr1	1582837	1583827	Chr5	471189	472179
R689	991	P	Chr1	1582837	1583827	Chr5	471298	472288
R690	991	F	Chr3	391079	392069	Chr3	391188	392178
R691	991	F	Chr3	391079	392069	Chr3	391297	392287
R692	991	F	Chr3	391079	392069	Chr3	391406	392396
R693	991	F	Chr3	391079	392069	Chr3	391515	392505
R694	991	F	Chr3	391079	392069	Chr3	391624	392614
R695	991	P	Chr3	391079	392069	Chr5	470862	471852
R696	991	P	Chr3	391079	392069	Chr5	470971	471961
R697	991	P	Chr3	391079	392069	Chr5	471080	472070
R698	991	P	Chr3	391079	392069	Chr5	471189	472179
R699	991	P	Chr3	391079	392069	Chr5	471298	472288
R700	991	F	Chr3	391188	392178	Chr3	391297	392287
R701	991	F	Chr3	391188	392178	Chr3	391406	392396
R702	991	F	Chr3	391188	392178	Chr3	391515	392505
R703	991	F	Chr3	391188	392178	Chr3	391624	392614
R704	991	P	Chr3	391188	392178	Chr5	470862	471852
R705	991	P	Chr3	391188	392178	Chr5	470971	471961
R706	991	P	Chr3	391188	392178	Chr5	471080	472070
R707	991	P	Chr3	391188	392178	Chr5	471189	472179
R708	991	P	Chr3	391188	392178	Chr5	471298	472288
R709	991	F	Chr3	391297	392287	Chr3	391406	392396
R710	991	F	Chr3	391297	392287	Chr3	391515	392505
R711	991	F	Chr3	391297	392287	Chr3	391624	392614
R712	991	P	Chr3	391297	392287	Chr5	470862	471852
R713	991	P	Chr3	391297	392287	Chr5	470971	471961
R714	991	P	Chr3	391297	392287	Chr5	471080	472070
R715	991	P	Chr3	391297	392287	Chr5	471189	472179
R716	991	P	Chr3	391297	392287	Chr5	471298	472288
R717	991	F	Chr3	391406	392396	Chr3	391515	392505
R718	991	F	Chr3	391406	392396	Chr3	391624	392614
R719	991	P	Chr3	391406	392396	Chr5	470862	471852
R720	991	P	Chr3	391406	392396	Chr5	470971	471961
R721	991	P	Chr3	391406	392396	Chr5	471080	472070
R722	991	P	Chr3	391406	392396	Chr5	471189	472179
R723	991	P	Chr3	391406	392396	Chr5	471298	472288
R724	991	F	Chr3	391515	392505	Chr3	391624	392614
R725	991	P	Chr3	391515	392505	Chr5	470862	471852
R726	991	P	Chr3	391515	392505	Chr5	470971	471961
R727	991	P	Chr3	391515	392505	Chr5	471080	472070
R728	991	P	Chr3	391515	392505	Chr5	471189	472179
R729	991	P	Chr3	391515	392505	Chr5	471298	472288
R730	991	P	Chr3	391624	392614	Chr5	470862	471852
R731	991	P	Chr3	391624	392614	Chr5	470971	471961
R732	991	P	Chr3	391624	392614	Chr5	471080	472070
R733	991	P	Chr3	391624	392614	Chr5	471189	472179
R734	991	P	Chr3	391624	392614	Chr5	471298	472288
R735	991	F	Chr5	470862	471852	Chr5	470971	471961
R736	991	F	Chr5	470862	471852	Chr5	471080	472070
R737	991	F	Chr5	470862	471852	Chr5	471189	472179
R738	991	F	Chr5	470862	471852	Chr5	471298	472288
R739	991	F	Chr5	470971	471961	Chr5	471080	472070
R740	991	F	Chr5	470971	471961	Chr5	471189	472179
R741	991	F	Chr5	470971	471961	Chr5	471298	472288
R742	991	F	Chr5	471080	472070	Chr5	471189	472179
R743	991	F	Chr5	471080	472070	Chr5	471298	472288
R744	991	F	Chr5	471189	472179	Chr5	471298	472288
R745	987	F	Chr1	466981	467967	Chr2	185897	186883
R746	987	P	Chr1	466981	467967	Chr8	70991	71977
R747	987	P	Chr2	185897	186883	Chr8	70991	71977
R748	984	P	Chr1	572463	573446	Chr5	371354	372337
R749	982	F	Chr10	58107	59088	Chr10	212627	213608
R750	981	F	Chr1	656883	657863	Chr1	656883	657863
R751	981	F	Chr1	656883	657863	Chr1	1747804	1748784
R752	981	F	Chr1	656883	657863	Chr1	1747804	1748784
R753	981	F	Chr1	656883	657863	Chr2	1255864	1256844
R754	981	F	Chr1	656883	657863	Chr1	1747804	1748784
R755	981	F	Chr1	656883	657863	Chr1	1747804	1748784
R756	981	F	Chr1	656883	657863	Chr2	1255864	1256844
R757	981	F	Chr1	1747804	1748784	Chr1	1747804	1748784
R758	981	F	Chr1	1747804	1748784	Chr2	1255864	1256844
R759	981	F	Chr1	1747804	1748784	Chr2	1255864	1256844
R760	979	F	Chr1	686604	687582	Chr7	178619	179597
R761	978	F	Chr1	945456	946433	Chr3	218804	219781
R762	977	F	Chr2	960828	961804	Chr5	300519	301495
R763	964	F	Chr3	152675	153638	Chr3	220930	221893
R764	964	F	Chr3	152675	153638	Chr3	267541	268504
R765	964	F	Chr3	152675	153638	Chr8	249870	250833
R766	964	F	Chr3	220930	221893	Chr3	267541	268504
R767	964	F	Chr3	220930	221893	Chr8	249870	250833
R768	964	F	Chr3	267541	268504	Chr8	249870	250833
R769	962	F	Chr2	651842	652803	Chr5	300470	301431
R770	961	F	Chr5	300420	301380	Chr10	259634	260594
R771	959	F	Chr8	71095	72053	Chr10	58107	59065
R772	959	F	Chr8	71095	72053	Chr10	212627	213585
R773	959	P	Chr8	71095	72053	Chr1	466909	467863
R774	959	F	Chr10	58107	59065	Chr10	212627	213585
R775	959	P	Chr10	58107	59065	Chr1	466909	467863
R776	959	P	Chr10	212627	213585	Chr1	466909	467863
R777	957	P	Chr10	226288	227244	Chr12	75079	76035
R778	955	P	Chr4	350464	351418	Chr7	178611	179565
R779	955	P	Chr4	350464	351418	Chr8	250104	251058
R780	955	P	Chr4	350464	351418	Chr1	686604	687550
R781	955	F	Chr7	178611	179565	Chr8	250104	251058
R782	955	F	Chr7	178611	179565	Chr1	686604	687550
R783	955	F	Chr8	250104	251058	Chr1	686604	687550
R784	955	P	Chr1	466909	467863	Chr8	71095	72049
R785	955	P	Chr1	466909	467863	Chr10	58107	59061
R786	955	P	Chr1	466909	467863	Chr10	212627	213581
R787	955	F	Chr8	71095	72049	Chr10	58107	59061
R788	955	F	Chr8	71095	72049	Chr10	212627	213581
R789	955	F	Chr10	58107	59061	Chr10	212627	213581
R790	954	F	Chr2	131112	132065	Chr2	131112	132065
R791	954	F	Chr2	131112	132065	Chr3	425787	426740
R792	954	P	Chr2	131112	132065	Chr5	333851	334804
R793	954	F	Chr2	131112	132065	Chr3	425787	426740
R794	954	P	Chr2	131112	132065	Chr5	333851	334804
R795	954	P	Chr3	425787	426740	Chr5	333851	334804
R796	952	F	Chr1	945482	946433	Chr3	218830	219781
R797	952	F	Chr1	945482	946433	Chr8	249406	250357
R798	952	F	Chr3	218830	219781	Chr8	249406	250357
R799	947	F	Chr3	218786	219732	Chr3	221172	222118
R800	947	P	Chr1	1505826	1506772	Chr4	350446	351392
R801	947	F	Chr1	1505826	1506772	Chr8	250130	251076
R802	947	P	Chr4	350446	351392	Chr8	250130	251076
R803	947	P	Chr1	686604	687550	Chr4	350464	351410
R804	947	F	Chr1	686604	687550	Chr7	178619	179565
R805	947	F	Chr1	686604	687550	Chr8	250112	251058
R806	947	P	Chr4	350464	351410	Chr7	178619	179565
R807	947	P	Chr4	350464	351410	Chr8	250112	251058
R808	947	F	Chr7	178619	179565	Chr8	250112	251058
R809	944	F	Chr3	425688	426631	Chr7	77022	77965
R810	944	P	Chr3	425688	426631	Chr10	58153	59088
R811	944	P	Chr3	425688	426631	Chr10	212673	213608
R812	944	P	Chr7	77022	77965	Chr10	58153	59088
R813	944	P	Chr7	77022	77965	Chr10	212673	213608
R814	936	F	Chr10	58153	59088	Chr10	212673	213608
R815	943	P	Chr1	1269595	1270537	Chr6	272813	273755
R816	936	F	Chr3	425688	426623	Chr7	77022	77957
R817	936	P	Chr3	425688	426623	Chr10	58153	59088
R818	936	P	Chr3	425688	426623	Chr10	212673	213608
R819	936	P	Chr7	77022	77957	Chr10	58153	59088
R820	936	P	Chr7	77022	77957	Chr10	212673	213608
R821	936	F	Chr10	58153	59088	Chr10	212673	213608
R822	936	F	Chr3	425688	426623	Chr7	77022	77957
R823	936	P	Chr3	425688	426623	Chr10	58153	59088
R824	936	P	Chr3	425688	426623	Chr10	212673	213608
R825	936	P	Chr7	77022	77957	Chr10	58153	59088
R826	936	P	Chr7	77022	77957	Chr10	212673	213608
R827	936	F	Chr10	58153	59088	Chr10	212673	213608
R828	933	P	Chr1	285884	286816	Chr1	291819	292751
R829	931	F	Chr1	572516	573446	Chr2	758098	759028
R830	931	P	Chr1	572516	573446	Chr5	371354	372284
R831	931	P	Chr1	572516	573446	Chr7	444035	444965
R832	931	P	Chr2	758098	759028	Chr5	371354	372284
R833	931	P	Chr2	758098	759028	Chr7	444035	444965
R834	931	F	Chr5	371354	372284	Chr7	444035	444965
R835	929	F	Chr1	1269712	1270640	Chr12	110513	111441
R836	929	F	Chr1	945456	946384	Chr3	218804	219732
R837	929	F	Chr1	945456	946384	Chr3	221190	222118
R838	929	F	Chr3	218804	219732	Chr3	221190	222118
R839	929	F	Chr1	686622	687550	Chr1	1505826	1506754
R840	929	P	Chr1	686622	687550	Chr4	350464	351392
R841	929	F	Chr1	686622	687550	Chr7	178637	179565
R842	929	F	Chr1	686622	687550	Chr8	250130	251058
R843	929	P	Chr1	1505826	1506754	Chr4	350464	351392
R844	929	F	Chr1	1505826	1506754	Chr7	178637	179565
R845	929	F	Chr1	1505826	1506754	Chr8	250130	251058
R846	929	P	Chr4	350464	351392	Chr7	178637	179565
R847	929	P	Chr4	350464	351392	Chr8	250130	251058
R848	929	F	Chr7	178637	179565	Chr8	250130	251058
R849	928	F	Chr1	466981	467908	Chr2	185897	186824
R850	928	P	Chr1	466981	467908	Chr8	71050	71977
R851	928	P	Chr1	466981	467908	Chr10	212582	213509
R852	928	P	Chr2	185897	186824	Chr8	71050	71977
R853	928	P	Chr2	185897	186824	Chr10	212582	213509
R854	928	F	Chr8	71050	71977	Chr10	212582	213509
R855	927	F	Chr1	945507	946433	Chr3	218855	219781
R856	927	F	Chr1	945507	946433	Chr6	52905	53831
R857	927	F	Chr1	945507	946433	Chr8	249431	250357
R858	927	F	Chr3	218855	219781	Chr6	52905	53831
R859	927	F	Chr3	218855	219781	Chr8	249431	250357
R860	927	F	Chr6	52905	53831	Chr8	249431	250357
R861	920	P	Chr5	300828	301747	Chr5	364148	365067
R862	920	F	Chr2	131456	132375	Chr3	426131	427050
R863	920	P	Chr2	131456	132375	Chr7	178942	179861
R864	920	P	Chr3	426131	427050	Chr7	178942	179861
R865	920	F	Chr1	1748356	1749275	Chr6	273634	274553
R866	920	P	Chr1	1748356	1749275	Chr10	63038	63957
R867	920	P	Chr6	273634	274553	Chr10	63038	63957
R868	919	F	Chr6	274361	275279	Chr10	234278	235196
R869	917	P	Chr3	425715	426631	Chr5	333960	334876
R870	917	F	Chr3	425715	426631	Chr7	77049	77965
R871	917	F	Chr3	425715	426631	Chr1	466909	467817
R872	917	P	Chr3	425715	426631	Chr8	71141	72049
R873	917	P	Chr3	425715	426631	Chr10	58153	59061
R874	917	P	Chr3	425715	426631	Chr10	212673	213581
R875	917	P	Chr5	333960	334876	Chr7	77049	77965
R876	917	P	Chr5	333960	334876	Chr1	466909	467817
R877	917	F	Chr5	333960	334876	Chr8	71141	72049
R878	917	F	Chr5	333960	334876	Chr10	58153	59061
R879	917	F	Chr5	333960	334876	Chr10	212673	213581
R880	917	F	Chr7	77049	77965	Chr1	466909	467817
R881	917	P	Chr7	77049	77965	Chr8	71141	72049
R882	917	P	Chr7	77049	77965	Chr10	58153	59061
R883	917	P	Chr7	77049	77965	Chr10	212673	213581
R884	909	P	Chr1	466909	467817	Chr8	71141	72049
R885	909	P	Chr1	466909	467817	Chr10	58153	59061
R886	909	P	Chr1	466909	467817	Chr10	212673	213581
R887	909	F	Chr8	71141	72049	Chr10	58153	59061
R888	909	F	Chr8	71141	72049	Chr10	212673	213581
R889	909	F	Chr10	58153	59061	Chr10	212673	213581
R890	916	P	Chr4	422051	422966	Chr10	64039	64954
R891	913	F	Chr3	425711	426623	Chr7	77045	77957
R892	913	P	Chr3	425711	426623	Chr8	71141	72053
R893	913	P	Chr3	425711	426623	Chr10	58153	59065
R894	913	P	Chr3	425711	426623	Chr10	212673	213585
R895	913	F	Chr3	425711	426623	Chr1	466909	467817
R896	913	P	Chr3	425711	426623	Chr5	333968	334876
R897	913	P	Chr7	77045	77957	Chr8	71141	72053
R898	913	P	Chr7	77045	77957	Chr10	58153	59065
R899	913	P	Chr7	77045	77957	Chr10	212673	213585
R900	913	F	Chr7	77045	77957	Chr1	466909	467817
R901	913	P	Chr7	77045	77957	Chr5	333968	334876
R902	913	F	Chr8	71141	72053	Chr10	58153	59065
R903	913	F	Chr8	71141	72053	Chr10	212673	213585
R904	913	P	Chr8	71141	72053	Chr1	466909	467817
R905	913	F	Chr8	71141	72053	Chr5	333968	334876
R906	913	F	Chr10	58153	59065	Chr10	212673	213585
R907	913	P	Chr10	58153	59065	Chr1	466909	467817
R908	913	F	Chr10	58153	59065	Chr5	333968	334876
R909	913	P	Chr10	212673	213585	Chr1	466909	467817
R910	913	F	Chr10	212673	213585	Chr5	333968	334876
R911	909	P	Chr1	466909	467817	Chr5	333968	334876
R912	913	F	Chr2	651891	652803	Chr2	960828	961740
R913	913	F	Chr2	651891	652803	Chr5	300519	301431
R914	913	F	Chr2	960828	961740	Chr5	300519	301431
R915	913	P	Chr1	618915	619827	Chr9	100151	101063
R916	912	F	Chr3	117878	118789	Chr10	234309	235220
R917	912	P	Chr2	132069	132980	Chr5	332936	333847
R918	912	P	Chr2	132069	132980	Chr5	448344	449255
R919	912	F	Chr5	332936	333847	Chr5	448344	449255
R920	911	F	Chr2	960596	961506	Chr4	350148	351058
R921	911	F	Chr2	651842	652752	Chr5	300470	301380
R922	911	F	Chr2	651842	652752	Chr10	259684	260594
R923	911	F	Chr5	300470	301380	Chr10	259684	260594
R924	909	F	Chr1	466909	467817	Chr3	425715	426623
R925	909	P	Chr1	466909	467817	Chr5	333968	334876
R926	909	F	Chr1	466909	467817	Chr7	77049	77957
R927	909	P	Chr1	466909	467817	Chr8	71141	72049
R928	909	P	Chr1	466909	467817	Chr10	58153	59061
R929	909	P	Chr1	466909	467817	Chr10	212673	213581
R930	909	P	Chr3	425715	426623	Chr5	333968	334876
R931	909	F	Chr3	425715	426623	Chr7	77049	77957
R932	909	P	Chr3	425715	426623	Chr8	71141	72049
R933	909	P	Chr3	425715	426623	Chr10	58153	59061
R934	909	P	Chr3	425715	426623	Chr10	212673	213581
R935	909	P	Chr5	333968	334876	Chr7	77049	77957
R936	909	F	Chr5	333968	334876	Chr8	71141	72049
R937	909	F	Chr5	333968	334876	Chr10	58153	59061
R938	909	F	Chr5	333968	334876	Chr10	212673	213581
R939	909	P	Chr7	77049	77957	Chr8	71141	72049
R940	909	P	Chr7	77049	77957	Chr10	58153	59061
R941	909	P	Chr7	77049	77957	Chr10	212673	213581
R942	909	F	Chr8	71141	72049	Chr10	58153	59061
R943	909	F	Chr8	71141	72049	Chr10	212673	213581
R944	909	F	Chr10	58153	59061	Chr10	212673	213581
R945	909	F	Chr1	466909	467817	Chr3	425715	426623
R946	909	P	Chr1	466909	467817	Chr5	333968	334876
R947	909	F	Chr1	466909	467817	Chr7	77049	77957
R948	909	P	Chr1	466909	467817	Chr8	71141	72049
R949	909	P	Chr1	466909	467817	Chr10	58153	59061
R950	909	P	Chr1	466909	467817	Chr10	212673	213581
R951	909	P	Chr3	425715	426623	Chr5	333968	334876
R952	909	F	Chr3	425715	426623	Chr7	77049	77957
R953	909	P	Chr3	425715	426623	Chr8	71141	72049
R954	909	P	Chr3	425715	426623	Chr10	58153	59061
R955	909	P	Chr3	425715	426623	Chr10	212673	213581
R956	909	P	Chr5	333968	334876	Chr7	77049	77957
R957	909	F	Chr5	333968	334876	Chr8	71141	72049
R958	909	F	Chr5	333968	334876	Chr10	58153	59061
R959	909	F	Chr5	333968	334876	Chr10	212673	213581
R960	909	P	Chr7	77049	77957	Chr8	71141	72049
R961	909	P	Chr7	77049	77957	Chr10	58153	59061
R962	909	P	Chr7	77049	77957	Chr10	212673	213581
R963	909	F	Chr8	71141	72049	Chr10	58153	59061
R964	909	F	Chr8	71141	72049	Chr10	212673	213581
R965	909	F	Chr10	58153	59061	Chr10	212673	213581
R966	908	P	Chr1	466956	467863	Chr3	218740	219647
R967	908	P	Chr1	466956	467863	Chr8	71095	72002
R968	908	P	Chr1	466956	467863	Chr10	58107	59014
R969	908	P	Chr1	466956	467863	Chr10	212627	213534
R970	908	F	Chr3	218740	219647	Chr8	71095	72002
R971	908	F	Chr3	218740	219647	Chr10	58107	59014
R972	908	F	Chr3	218740	219647	Chr10	212627	213534
R973	908	F	Chr8	71095	72002	Chr10	58107	59014
R974	908	F	Chr8	71095	72002	Chr10	212627	213534
R975	908	F	Chr10	58107	59014	Chr10	212627	213534
R976	906	F	Chr5	449351	450256	Chr5	450120	451025
R977	906	P	Chr2	131703	132608	Chr5	448716	449621
R978	906	P	Chr2	131703	132608	Chr7	178709	179614
R979	906	F	Chr5	448716	449621	Chr7	178709	179614
R980	903	P	Chr4	111209	112111	Chr8	50253	51155
R981	903	F	Chr1	945482	946384	Chr3	218830	219732
R982	903	F	Chr1	945482	946384	Chr3	221216	222118
R983	903	F	Chr1	945482	946384	Chr8	249406	250308
R984	903	F	Chr3	218830	219732	Chr3	221216	222118
R985	903	F	Chr3	218830	219732	Chr8	249406	250308
R986	903	F	Chr3	221216	222118	Chr8	249406	250308
R987	901	F	Chr4	88305	89205	Chr10	63182	64082
R988	897	P	Chr2	1351650	1352546	Chr10	259748	260644
R989	895	F	Chr3	391073	391967	Chr3	391182	392076
R990	895	F	Chr3	391073	391967	Chr3	391291	392185
R991	895	F	Chr3	391073	391967	Chr3	391400	392294
R992	895	F	Chr3	391073	391967	Chr3	391509	392403
R993	895	F	Chr3	391073	391967	Chr3	391618	392512
R994	895	P	Chr3	391073	391967	Chr5	470855	471749
R995	895	P	Chr3	391073	391967	Chr5	470964	471858
R996	895	P	Chr3	391073	391967	Chr5	471073	471967
R997	895	P	Chr3	391073	391967	Chr5	471182	472076
R998	895	P	Chr3	391073	391967	Chr5	471291	472185
R999	895	F	Chr3	391073	391967	Chr1	1582837	1583725
R1000	895	P	Chr3	391073	391967	Chr5	471400	472288
R1001	895	F	Chr3	391073	391967	Chr1	1582940	1583827
R1002	895	F	Chr3	391073	391967	Chr3	391727	392614
R1003	895	F	Chr3	391182	392076	Chr3	391291	392185
R1004	895	F	Chr3	391182	392076	Chr3	391400	392294
R1005	895	F	Chr3	391182	392076	Chr3	391509	392403
R1006	895	F	Chr3	391182	392076	Chr3	391618	392512
R1007	895	P	Chr3	391182	392076	Chr5	470855	471749
R1008	895	P	Chr3	391182	392076	Chr5	470964	471858
R1009	895	P	Chr3	391182	392076	Chr5	471073	471967
R1010	895	P	Chr3	391182	392076	Chr5	471182	472076
R1011	895	P	Chr3	391182	392076	Chr5	471291	472185
R1012	895	F	Chr3	391182	392076	Chr1	1582837	1583725
R1013	895	P	Chr3	391182	392076	Chr5	471400	472288
R1014	895	F	Chr3	391182	392076	Chr1	1582940	1583827
R1015	895	F	Chr3	391182	392076	Chr3	391727	392614
R1016	895	F	Chr3	391291	392185	Chr3	391400	392294
R1017	895	F	Chr3	391291	392185	Chr3	391509	392403
R1018	895	F	Chr3	391291	392185	Chr3	391618	392512
R1019	895	P	Chr3	391291	392185	Chr5	470855	471749
R1020	895	P	Chr3	391291	392185	Chr5	470964	471858
R1021	895	P	Chr3	391291	392185	Chr5	471073	471967
R1022	895	P	Chr3	391291	392185	Chr5	471182	472076
R1023	895	P	Chr3	391291	392185	Chr5	471291	472185
R1024	895	F	Chr3	391291	392185	Chr1	1582837	1583725
R1025	895	P	Chr3	391291	392185	Chr5	471400	472288
R1026	895	F	Chr3	391291	392185	Chr1	1582940	1583827
R1027	895	F	Chr3	391291	392185	Chr3	391727	392614
R1028	895	F	Chr3	391400	392294	Chr3	391509	392403
R1029	895	F	Chr3	391400	392294	Chr3	391618	392512
R1030	895	P	Chr3	391400	392294	Chr5	470855	471749
R1031	895	P	Chr3	391400	392294	Chr5	470964	471858
R1032	895	P	Chr3	391400	392294	Chr5	471073	471967
R1033	895	P	Chr3	391400	392294	Chr5	471182	472076
R1034	895	P	Chr3	391400	392294	Chr5	471291	472185
R1035	895	F	Chr3	391400	392294	Chr1	1582837	1583725
R1036	895	P	Chr3	391400	392294	Chr5	471400	472288
R1037	895	F	Chr3	391400	392294	Chr1	1582940	1583827
R1038	895	F	Chr3	391400	392294	Chr3	391727	392614
R1039	895	F	Chr3	391509	392403	Chr3	391618	392512
R1040	895	P	Chr3	391509	392403	Chr5	470855	471749
R1041	895	P	Chr3	391509	392403	Chr5	470964	471858
R1042	895	P	Chr3	391509	392403	Chr5	471073	471967
R1043	895	P	Chr3	391509	392403	Chr5	471182	472076
R1044	895	P	Chr3	391509	392403	Chr5	471291	472185
R1045	895	F	Chr3	391509	392403	Chr1	1582837	1583725
R1046	895	P	Chr3	391509	392403	Chr5	471400	472288
R1047	895	F	Chr3	391509	392403	Chr1	1582940	1583827
R1048	895	F	Chr3	391509	392403	Chr3	391727	392614
R1049	895	P	Chr3	391618	392512	Chr5	470855	471749
R1050	895	P	Chr3	391618	392512	Chr5	470964	471858
R1051	895	P	Chr3	391618	392512	Chr5	471073	471967
R1052	895	P	Chr3	391618	392512	Chr5	471182	472076
R1053	895	P	Chr3	391618	392512	Chr5	471291	472185
R1054	895	F	Chr3	391618	392512	Chr1	1582837	1583725
R1055	895	P	Chr3	391618	392512	Chr5	471400	472288
R1056	895	F	Chr3	391618	392512	Chr1	1582940	1583827
R1057	895	F	Chr3	391618	392512	Chr3	391727	392614
R1058	895	F	Chr5	470855	471749	Chr5	470964	471858
R1059	895	F	Chr5	470855	471749	Chr5	471073	471967
R1060	895	F	Chr5	470855	471749	Chr5	471182	472076
R1061	895	F	Chr5	470855	471749	Chr5	471291	472185
R1062	895	P	Chr5	470855	471749	Chr1	1582837	1583725
R1063	895	F	Chr5	470855	471749	Chr5	471400	472288
R1064	895	P	Chr5	470855	471749	Chr1	1582940	1583827
R1065	895	P	Chr5	470855	471749	Chr3	391727	392614
R1066	895	F	Chr5	470964	471858	Chr5	471073	471967
R1067	895	F	Chr5	470964	471858	Chr5	471182	472076
R1068	895	F	Chr5	470964	471858	Chr5	471291	472185
R1069	895	P	Chr5	470964	471858	Chr1	1582837	1583725
R1070	895	F	Chr5	470964	471858	Chr5	471400	472288
R1071	895	P	Chr5	470964	471858	Chr1	1582940	1583827
R1072	895	P	Chr5	470964	471858	Chr3	391727	392614
R1073	895	F	Chr5	471073	471967	Chr5	471182	472076
R1074	895	F	Chr5	471073	471967	Chr5	471291	472185
R1075	895	P	Chr5	471073	471967	Chr1	1582837	1583725
R1076	895	F	Chr5	471073	471967	Chr5	471400	472288
R1077	895	P	Chr5	471073	471967	Chr1	1582940	1583827
R1078	895	P	Chr5	471073	471967	Chr3	391727	392614
R1079	895	F	Chr5	471182	472076	Chr5	471291	472185
R1080	895	P	Chr5	471182	472076	Chr1	1582837	1583725
R1081	895	F	Chr5	471182	472076	Chr5	471400	472288
R1082	895	P	Chr5	471182	472076	Chr1	1582940	1583827
R1083	895	P	Chr5	471182	472076	Chr3	391727	392614
R1084	895	P	Chr5	471291	472185	Chr1	1582837	1583725
R1085	895	F	Chr5	471291	472185	Chr5	471400	472288
R1086	895	P	Chr5	471291	472185	Chr1	1582940	1583827
R1087	895	P	Chr5	471291	472185	Chr3	391727	392614
R1088	889	P	Chr1	1582837	1583725	Chr5	471400	472288
R1089	889	F	Chr1	1582837	1583725	Chr1	1582940	1583827
R1090	889	F	Chr1	1582837	1583725	Chr3	391727	392614
R1091	889	P	Chr5	471400	472288	Chr1	1582940	1583827
R1092	889	P	Chr5	471400	472288	Chr3	391727	392614
R1093	888	F	Chr1	1582940	1583827	Chr3	391727	392614
R1094	891	F	Chr2	131456	132346	Chr3	426131	427021
R1095	891	P	Chr2	131456	132346	Chr3	443514	444404
R1096	891	P	Chr2	131456	132346	Chr7	178971	179861
R1097	891	P	Chr3	426131	427021	Chr3	443514	444404
R1098	891	P	Chr3	426131	427021	Chr7	178971	179861
R1099	891	F	Chr3	443514	444404	Chr7	178971	179861
R1100	891	F	Chr1	657045	657935	Chr1	657045	657935
R1101	891	F	Chr1	657045	657935	Chr1	1747966	1748856
R1102	891	F	Chr1	657045	657935	Chr1	1747966	1748856
R1103	891	F	Chr1	657045	657935	Chr3	268135	269025
R1104	891	F	Chr1	657045	657935	Chr9	123637	124527
R1105	891	F	Chr1	657045	657935	Chr9	123637	124527
R1106	891	F	Chr1	657045	657935	Chr1	1747966	1748856
R1107	891	F	Chr1	657045	657935	Chr1	1747966	1748856
R1108	891	F	Chr1	657045	657935	Chr3	268135	269025
R1109	891	F	Chr1	657045	657935	Chr9	123637	124527
R1110	891	F	Chr1	657045	657935	Chr9	123637	124527
R1111	891	F	Chr1	1747966	1748856	Chr1	1747966	1748856
R1112	891	F	Chr1	1747966	1748856	Chr3	268135	269025
R1113	891	F	Chr1	1747966	1748856	Chr9	123637	124527
R1114	891	F	Chr1	1747966	1748856	Chr9	123637	124527
R1115	891	F	Chr1	1747966	1748856	Chr3	268135	269025
R1116	891	F	Chr1	1747966	1748856	Chr9	123637	124527
R1117	891	F	Chr1	1747966	1748856	Chr9	123637	124527
R1118	891	F	Chr3	268135	269025	Chr9	123637	124527
R1119	891	F	Chr3	268135	269025	Chr9	123637	124527
R1120	891	F	Chr9	123637	124527	Chr9	123637	124527
R1121	889	F	Chr1	1582837	1583725	Chr3	391079	391967
R1122	889	F	Chr1	1582837	1583725	Chr3	391188	392076
R1123	889	F	Chr1	1582837	1583725	Chr3	391297	392185
R1124	889	F	Chr1	1582837	1583725	Chr3	391406	392294
R1125	889	F	Chr1	1582837	1583725	Chr3	391515	392403
R1126	889	F	Chr1	1582837	1583725	Chr3	391624	392512
R1127	889	P	Chr1	1582837	1583725	Chr5	470855	471743
R1128	889	P	Chr1	1582837	1583725	Chr5	470964	471852
R1129	889	P	Chr1	1582837	1583725	Chr5	471073	471961
R1130	889	P	Chr1	1582837	1583725	Chr5	471182	472070
R1131	889	P	Chr1	1582837	1583725	Chr5	471291	472179
R1132	889	P	Chr1	1582837	1583725	Chr5	471400	472288
R1133	889	F	Chr1	1582837	1583725	Chr1	1582946	1583827
R1134	889	F	Chr1	1582837	1583725	Chr3	391733	392614
R1135	889	F	Chr3	391079	391967	Chr3	391188	392076
R1136	889	F	Chr3	391079	391967	Chr3	391297	392185
R1137	889	F	Chr3	391079	391967	Chr3	391406	392294
R1138	889	F	Chr3	391079	391967	Chr3	391515	392403
R1139	889	F	Chr3	391079	391967	Chr3	391624	392512
R1140	889	P	Chr3	391079	391967	Chr5	470855	471743
R1141	889	P	Chr3	391079	391967	Chr5	470964	471852
R1142	889	P	Chr3	391079	391967	Chr5	471073	471961
R1143	889	P	Chr3	391079	391967	Chr5	471182	472070
R1144	889	P	Chr3	391079	391967	Chr5	471291	472179
R1145	889	P	Chr3	391079	391967	Chr5	471400	472288
R1146	889	F	Chr3	391079	391967	Chr1	1582946	1583827
R1147	889	F	Chr3	391079	391967	Chr3	391733	392614
R1148	889	F	Chr3	391188	392076	Chr3	391297	392185
R1149	889	F	Chr3	391188	392076	Chr3	391406	392294
R1150	889	F	Chr3	391188	392076	Chr3	391515	392403
R1151	889	F	Chr3	391188	392076	Chr3	391624	392512
R1152	889	P	Chr3	391188	392076	Chr5	470855	471743
R1153	889	P	Chr3	391188	392076	Chr5	470964	471852
R1154	889	P	Chr3	391188	392076	Chr5	471073	471961
R1155	889	P	Chr3	391188	392076	Chr5	471182	472070
R1156	889	P	Chr3	391188	392076	Chr5	471291	472179
R1157	889	P	Chr3	391188	392076	Chr5	471400	472288
R1158	889	F	Chr3	391188	392076	Chr1	1582946	1583827
R1159	889	F	Chr3	391188	392076	Chr3	391733	392614
R1160	889	F	Chr3	391297	392185	Chr3	391406	392294
R1161	889	F	Chr3	391297	392185	Chr3	391515	392403
R1162	889	F	Chr3	391297	392185	Chr3	391624	392512
R1163	889	P	Chr3	391297	392185	Chr5	470855	471743
R1164	889	P	Chr3	391297	392185	Chr5	470964	471852
R1165	889	P	Chr3	391297	392185	Chr5	471073	471961
R1166	889	P	Chr3	391297	392185	Chr5	471182	472070
R1167	889	P	Chr3	391297	392185	Chr5	471291	472179
R1168	889	P	Chr3	391297	392185	Chr5	471400	472288
R1169	889	F	Chr3	391297	392185	Chr1	1582946	1583827
R1170	889	F	Chr3	391297	392185	Chr3	391733	392614
R1171	889	F	Chr3	391406	392294	Chr3	391515	392403
R1172	889	F	Chr3	391406	392294	Chr3	391624	392512
R1173	889	P	Chr3	391406	392294	Chr5	470855	471743
R1174	889	P	Chr3	391406	392294	Chr5	470964	471852
R1175	889	P	Chr3	391406	392294	Chr5	471073	471961
R1176	889	P	Chr3	391406	392294	Chr5	471182	472070
R1177	889	P	Chr3	391406	392294	Chr5	471291	472179
R1178	889	P	Chr3	391406	392294	Chr5	471400	472288
R1179	889	F	Chr3	391406	392294	Chr1	1582946	1583827
R1180	889	F	Chr3	391406	392294	Chr3	391733	392614
R1181	889	F	Chr3	391515	392403	Chr3	391624	392512
R1182	889	P	Chr3	391515	392403	Chr5	470855	471743
R1183	889	P	Chr3	391515	392403	Chr5	470964	471852
R1184	889	P	Chr3	391515	392403	Chr5	471073	471961
R1185	889	P	Chr3	391515	392403	Chr5	471182	472070
R1186	889	P	Chr3	391515	392403	Chr5	471291	472179
R1187	889	P	Chr3	391515	392403	Chr5	471400	472288
R1188	889	F	Chr3	391515	392403	Chr1	1582946	1583827
R1189	889	F	Chr3	391515	392403	Chr3	391733	392614
R1190	889	P	Chr3	391624	392512	Chr5	470855	471743
R1191	889	P	Chr3	391624	392512	Chr5	470964	471852
R1192	889	P	Chr3	391624	392512	Chr5	471073	471961
R1193	889	P	Chr3	391624	392512	Chr5	471182	472070
R1194	889	P	Chr3	391624	392512	Chr5	471291	472179
R1195	889	P	Chr3	391624	392512	Chr5	471400	472288
R1196	889	F	Chr3	391624	392512	Chr1	1582946	1583827
R1197	889	F	Chr3	391624	392512	Chr3	391733	392614
R1198	889	F	Chr5	470855	471743	Chr5	470964	471852
R1199	889	F	Chr5	470855	471743	Chr5	471073	471961
R1200	889	F	Chr5	470855	471743	Chr5	471182	472070
R1201	889	F	Chr5	470855	471743	Chr5	471291	472179
R1202	889	F	Chr5	470855	471743	Chr5	471400	472288
R1203	889	P	Chr5	470855	471743	Chr1	1582946	1583827
R1204	889	P	Chr5	470855	471743	Chr3	391733	392614
R1205	889	F	Chr5	470964	471852	Chr5	471073	471961
R1206	889	F	Chr5	470964	471852	Chr5	471182	472070
R1207	889	F	Chr5	470964	471852	Chr5	471291	472179
R1208	889	F	Chr5	470964	471852	Chr5	471400	472288
R1209	889	P	Chr5	470964	471852	Chr1	1582946	1583827
R1210	889	P	Chr5	470964	471852	Chr3	391733	392614
R1211	889	F	Chr5	471073	471961	Chr5	471182	472070
R1212	889	F	Chr5	471073	471961	Chr5	471291	472179
R1213	889	F	Chr5	471073	471961	Chr5	471400	472288
R1214	889	P	Chr5	471073	471961	Chr1	1582946	1583827
R1215	889	P	Chr5	471073	471961	Chr3	391733	392614
R1216	889	F	Chr5	471182	472070	Chr5	471291	472179
R1217	889	F	Chr5	471182	472070	Chr5	471400	472288
R1218	889	P	Chr5	471182	472070	Chr1	1582946	1583827
R1219	889	P	Chr5	471182	472070	Chr3	391733	392614
R1220	889	F	Chr5	471291	472179	Chr5	471400	472288
R1221	889	P	Chr5	471291	472179	Chr1	1582946	1583827
R1222	889	P	Chr5	471291	472179	Chr3	391733	392614
R1223	889	P	Chr5	471400	472288	Chr1	1582946	1583827
R1224	889	P	Chr5	471400	472288	Chr3	391733	392614
R1225	882	F	Chr1	1582946	1583827	Chr3	391733	392614
R1226	889	P	Chr1	686694	687582	Chr2	131720	132608
R1227	889	F	Chr1	686694	687582	Chr5	448716	449604
R1228	889	F	Chr1	686694	687582	Chr7	178709	179597
R1229	889	P	Chr2	131720	132608	Chr5	448716	449604
R1230	889	P	Chr2	131720	132608	Chr7	178709	179597
R1231	889	F	Chr5	448716	449604	Chr7	178709	179597
R1232	888	F	Chr3	117878	118765	Chr6	274392	275279
R1233	888	F	Chr3	117878	118765	Chr10	234309	235196
R1234	888	F	Chr6	274392	275279	Chr10	234309	235196
R1235	888	F	Chr1	1582940	1583827	Chr3	391073	391960
R1236	888	F	Chr1	1582940	1583827	Chr3	391182	392069
R1237	888	F	Chr1	1582940	1583827	Chr3	391291	392178
R1238	888	F	Chr1	1582940	1583827	Chr3	391400	392287
R1239	888	F	Chr1	1582940	1583827	Chr3	391509	392396
R1240	888	F	Chr1	1582940	1583827	Chr3	391618	392505
R1241	888	F	Chr1	1582940	1583827	Chr3	391727	392614
R1242	888	P	Chr1	1582940	1583827	Chr5	470862	471749
R1243	888	P	Chr1	1582940	1583827	Chr5	470971	471858
R1244	888	P	Chr1	1582940	1583827	Chr5	471080	471967
R1245	888	P	Chr1	1582940	1583827	Chr5	471189	472076
R1246	888	P	Chr1	1582940	1583827	Chr5	471298	472185
R1247	888	F	Chr1	1582940	1583827	Chr1	1582837	1583718
R1248	888	P	Chr1	1582940	1583827	Chr5	471407	472288
R1249	888	F	Chr3	391073	391960	Chr3	391182	392069
R1250	888	F	Chr3	391073	391960	Chr3	391291	392178
R1251	888	F	Chr3	391073	391960	Chr3	391400	392287
R1252	888	F	Chr3	391073	391960	Chr3	391509	392396
R1253	888	F	Chr3	391073	391960	Chr3	391618	392505
R1254	888	F	Chr3	391073	391960	Chr3	391727	392614
R1255	888	P	Chr3	391073	391960	Chr5	470862	471749
R1256	888	P	Chr3	391073	391960	Chr5	470971	471858
R1257	888	P	Chr3	391073	391960	Chr5	471080	471967
R1258	888	P	Chr3	391073	391960	Chr5	471189	472076
R1259	888	P	Chr3	391073	391960	Chr5	471298	472185
R1260	888	F	Chr3	391073	391960	Chr1	1582837	1583718
R1261	888	P	Chr3	391073	391960	Chr5	471407	472288
R1262	888	F	Chr3	391182	392069	Chr3	391291	392178
R1263	888	F	Chr3	391182	392069	Chr3	391400	392287
R1264	888	F	Chr3	391182	392069	Chr3	391509	392396
R1265	888	F	Chr3	391182	392069	Chr3	391618	392505
R1266	888	F	Chr3	391182	392069	Chr3	391727	392614
R1267	888	P	Chr3	391182	392069	Chr5	470862	471749
R1268	888	P	Chr3	391182	392069	Chr5	470971	471858
R1269	888	P	Chr3	391182	392069	Chr5	471080	471967
R1270	888	P	Chr3	391182	392069	Chr5	471189	472076
R1271	888	P	Chr3	391182	392069	Chr5	471298	472185
R1272	888	F	Chr3	391182	392069	Chr1	1582837	1583718
R1273	888	P	Chr3	391182	392069	Chr5	471407	472288
R1274	888	F	Chr3	391291	392178	Chr3	391400	392287
R1275	888	F	Chr3	391291	392178	Chr3	391509	392396
R1276	888	F	Chr3	391291	392178	Chr3	391618	392505
R1277	888	F	Chr3	391291	392178	Chr3	391727	392614
R1278	888	P	Chr3	391291	392178	Chr5	470862	471749
R1279	888	P	Chr3	391291	392178	Chr5	470971	471858
R1280	888	P	Chr3	391291	392178	Chr5	471080	471967
R1281	888	P	Chr3	391291	392178	Chr5	471189	472076
R1282	888	P	Chr3	391291	392178	Chr5	471298	472185
R1283	888	F	Chr3	391291	392178	Chr1	1582837	1583718
R1284	888	P	Chr3	391291	392178	Chr5	471407	472288
R1285	888	F	Chr3	391400	392287	Chr3	391509	392396
R1286	888	F	Chr3	391400	392287	Chr3	391618	392505
R1287	888	F	Chr3	391400	392287	Chr3	391727	392614
R1288	888	P	Chr3	391400	392287	Chr5	470862	471749
R1289	888	P	Chr3	391400	392287	Chr5	470971	471858
R1290	888	P	Chr3	391400	392287	Chr5	471080	471967
R1291	888	P	Chr3	391400	392287	Chr5	471189	472076
R1292	888	P	Chr3	391400	392287	Chr5	471298	472185
R1293	888	F	Chr3	391400	392287	Chr1	1582837	1583718
R1294	888	P	Chr3	391400	392287	Chr5	471407	472288
R1295	888	F	Chr3	391509	392396	Chr3	391618	392505
R1296	888	F	Chr3	391509	392396	Chr3	391727	392614
R1297	888	P	Chr3	391509	392396	Chr5	470862	471749
R1298	888	P	Chr3	391509	392396	Chr5	470971	471858
R1299	888	P	Chr3	391509	392396	Chr5	471080	471967
R1300	888	P	Chr3	391509	392396	Chr5	471189	472076
R1301	888	P	Chr3	391509	392396	Chr5	471298	472185
R1302	888	F	Chr3	391509	392396	Chr1	1582837	1583718
R1303	888	P	Chr3	391509	392396	Chr5	471407	472288
R1304	888	F	Chr3	391618	392505	Chr3	391727	392614
R1305	888	P	Chr3	391618	392505	Chr5	470862	471749
R1306	888	P	Chr3	391618	392505	Chr5	470971	471858
R1307	888	P	Chr3	391618	392505	Chr5	471080	471967
R1308	888	P	Chr3	391618	392505	Chr5	471189	472076
R1309	888	P	Chr3	391618	392505	Chr5	471298	472185
R1310	888	F	Chr3	391618	392505	Chr1	1582837	1583718
R1311	888	P	Chr3	391618	392505	Chr5	471407	472288
R1312	888	P	Chr3	391727	392614	Chr5	470862	471749
R1313	888	P	Chr3	391727	392614	Chr5	470971	471858
R1314	888	P	Chr3	391727	392614	Chr5	471080	471967
R1315	888	P	Chr3	391727	392614	Chr5	471189	472076
R1316	888	P	Chr3	391727	392614	Chr5	471298	472185
R1317	888	F	Chr3	391727	392614	Chr1	1582837	1583718
R1318	888	P	Chr3	391727	392614	Chr5	471407	472288
R1319	888	F	Chr5	470862	471749	Chr5	470971	471858
R1320	888	F	Chr5	470862	471749	Chr5	471080	471967
R1321	888	F	Chr5	470862	471749	Chr5	471189	472076
R1322	888	F	Chr5	470862	471749	Chr5	471298	472185
R1323	888	P	Chr5	470862	471749	Chr1	1582837	1583718
R1324	888	F	Chr5	470862	471749	Chr5	471407	472288
R1325	888	F	Chr5	470971	471858	Chr5	471080	471967
R1326	888	F	Chr5	470971	471858	Chr5	471189	472076
R1327	888	F	Chr5	470971	471858	Chr5	471298	472185
R1328	888	P	Chr5	470971	471858	Chr1	1582837	1583718
R1329	888	F	Chr5	470971	471858	Chr5	471407	472288
R1330	888	F	Chr5	471080	471967	Chr5	471189	472076
R1331	888	F	Chr5	471080	471967	Chr5	471298	472185
R1332	888	P	Chr5	471080	471967	Chr1	1582837	1583718
R1333	888	F	Chr5	471080	471967	Chr5	471407	472288
R1334	888	F	Chr5	471189	472076	Chr5	471298	472185
R1335	888	P	Chr5	471189	472076	Chr1	1582837	1583718
R1336	888	F	Chr5	471189	472076	Chr5	471407	472288
R1337	888	P	Chr5	471298	472185	Chr1	1582837	1583718
R1338	888	F	Chr5	471298	472185	Chr5	471407	472288
R1339	882	P	Chr1	1582837	1583718	Chr5	471407	472288
R1340	888	P	Chr1	618940	619827	Chr9	84792	85679
R1341	888	P	Chr1	618940	619827	Chr9	100151	101038
R1342	888	F	Chr9	84792	85679	Chr9	100151	101038
R1343	888	F	Chr1	49341	50228	Chr1	49369	50256
R1344	887	P	Chr3	221147	222033	Chr3	425762	426648
R1345	887	F	Chr3	221147	222033	Chr5	333943	334829
R1346	887	P	Chr3	425762	426648	Chr5	333943	334829
R1347	887	F	Chr1	686579	687465	Chr1	1748339	1749225
R1348	887	F	Chr1	686579	687465	Chr6	273617	274503
R1349	887	F	Chr1	686579	687465	Chr7	404590	405476
R1350	887	F	Chr1	1748339	1749225	Chr6	273617	274503
R1351	887	F	Chr1	1748339	1749225	Chr7	404590	405476
R1352	887	F	Chr6	273617	274503	Chr7	404590	405476
R1353	886	P	Chr5	450672	451557	Chr7	443741	444626
R1354	883	P	Chr2	291513	292395	Chr10	224981	225863
R1355	883	F	Chr1	466981	467863	Chr2	185897	186779
R1356	883	P	Chr1	466981	467863	Chr3	218740	219622
R1357	883	P	Chr1	466981	467863	Chr8	71095	71977
R1358	883	P	Chr1	466981	467863	Chr10	58107	58989
R1359	883	P	Chr1	466981	467863	Chr10	212627	213509
R1360	883	P	Chr2	185897	186779	Chr3	218740	219622
R1361	883	P	Chr2	185897	186779	Chr8	71095	71977
R1362	883	P	Chr2	185897	186779	Chr10	58107	58989
R1363	883	P	Chr2	185897	186779	Chr10	212627	213509
R1364	883	F	Chr3	218740	219622	Chr8	71095	71977
R1365	883	F	Chr3	218740	219622	Chr10	58107	58989
R1366	883	F	Chr3	218740	219622	Chr10	212627	213509
R1367	883	F	Chr8	71095	71977	Chr10	58107	58989
R1368	883	F	Chr8	71095	71977	Chr10	212627	213509
R1369	883	F	Chr10	58107	58989	Chr10	212627	213509
R1370	882	F	Chr1	1582837	1583718	Chr1	1582946	1583827
R1371	882	F	Chr1	1582837	1583718	Chr3	391079	391960
R1372	882	F	Chr1	1582837	1583718	Chr3	391188	392069
R1373	882	F	Chr1	1582837	1583718	Chr3	391297	392178
R1374	882	F	Chr1	1582837	1583718	Chr3	391406	392287
R1375	882	F	Chr1	1582837	1583718	Chr3	391515	392396
R1376	882	F	Chr1	1582837	1583718	Chr3	391624	392505
R1377	882	F	Chr1	1582837	1583718	Chr3	391733	392614
R1378	882	P	Chr1	1582837	1583718	Chr5	470862	471743
R1379	882	P	Chr1	1582837	1583718	Chr5	470971	471852
R1380	882	P	Chr1	1582837	1583718	Chr5	471080	471961
R1381	882	P	Chr1	1582837	1583718	Chr5	471189	472070
R1382	882	P	Chr1	1582837	1583718	Chr5	471298	472179
R1383	882	P	Chr1	1582837	1583718	Chr5	471407	472288
R1384	882	F	Chr1	1582946	1583827	Chr3	391079	391960
R1385	882	F	Chr1	1582946	1583827	Chr3	391188	392069
R1386	882	F	Chr1	1582946	1583827	Chr3	391297	392178
R1387	882	F	Chr1	1582946	1583827	Chr3	391406	392287
R1388	882	F	Chr1	1582946	1583827	Chr3	391515	392396
R1389	882	F	Chr1	1582946	1583827	Chr3	391624	392505
R1390	882	F	Chr1	1582946	1583827	Chr3	391733	392614
R1391	882	P	Chr1	1582946	1583827	Chr5	470862	471743
R1392	882	P	Chr1	1582946	1583827	Chr5	470971	471852
R1393	882	P	Chr1	1582946	1583827	Chr5	471080	471961
R1394	882	P	Chr1	1582946	1583827	Chr5	471189	472070
R1395	882	P	Chr1	1582946	1583827	Chr5	471298	472179
R1396	882	P	Chr1	1582946	1583827	Chr5	471407	472288
R1397	882	F	Chr3	391079	391960	Chr3	391188	392069
R1398	882	F	Chr3	391079	391960	Chr3	391297	392178
R1399	882	F	Chr3	391079	391960	Chr3	391406	392287
R1400	882	F	Chr3	391079	391960	Chr3	391515	392396
R1401	882	F	Chr3	391079	391960	Chr3	391624	392505
R1402	882	F	Chr3	391079	391960	Chr3	391733	392614
R1403	882	P	Chr3	391079	391960	Chr5	470862	471743
R1404	882	P	Chr3	391079	391960	Chr5	470971	471852
R1405	882	P	Chr3	391079	391960	Chr5	471080	471961
R1406	882	P	Chr3	391079	391960	Chr5	471189	472070
R1407	882	P	Chr3	391079	391960	Chr5	471298	472179
R1408	882	P	Chr3	391079	391960	Chr5	471407	472288
R1409	882	F	Chr3	391188	392069	Chr3	391297	392178
R1410	882	F	Chr3	391188	392069	Chr3	391406	392287
R1411	882	F	Chr3	391188	392069	Chr3	391515	392396
R1412	882	F	Chr3	391188	392069	Chr3	391624	392505
R1413	882	F	Chr3	391188	392069	Chr3	391733	392614
R1414	882	P	Chr3	391188	392069	Chr5	470862	471743
R1415	882	P	Chr3	391188	392069	Chr5	470971	471852
R1416	882	P	Chr3	391188	392069	Chr5	471080	471961
R1417	882	P	Chr3	391188	392069	Chr5	471189	472070
R1418	882	P	Chr3	391188	392069	Chr5	471298	472179
R1419	882	P	Chr3	391188	392069	Chr5	471407	472288
R1420	882	F	Chr3	391297	392178	Chr3	391406	392287
R1421	882	F	Chr3	391297	392178	Chr3	391515	392396
R1422	882	F	Chr3	391297	392178	Chr3	391624	392505
R1423	882	F	Chr3	391297	392178	Chr3	391733	392614
R1424	882	P	Chr3	391297	392178	Chr5	470862	471743
R1425	882	P	Chr3	391297	392178	Chr5	470971	471852
R1426	882	P	Chr3	391297	392178	Chr5	471080	471961
R1427	882	P	Chr3	391297	392178	Chr5	471189	472070
R1428	882	P	Chr3	391297	392178	Chr5	471298	472179
R1429	882	P	Chr3	391297	392178	Chr5	471407	472288
R1430	882	F	Chr3	391406	392287	Chr3	391515	392396
R1431	882	F	Chr3	391406	392287	Chr3	391624	392505
R1432	882	F	Chr3	391406	392287	Chr3	391733	392614
R1433	882	P	Chr3	391406	392287	Chr5	470862	471743
R1434	882	P	Chr3	391406	392287	Chr5	470971	471852
R1435	882	P	Chr3	391406	392287	Chr5	471080	471961
R1436	882	P	Chr3	391406	392287	Chr5	471189	472070
R1437	882	P	Chr3	391406	392287	Chr5	471298	472179
R1438	882	P	Chr3	391406	392287	Chr5	471407	472288
R1439	882	F	Chr3	391515	392396	Chr3	391624	392505
R1440	882	F	Chr3	391515	392396	Chr3	391733	392614
R1441	882	P	Chr3	391515	392396	Chr5	470862	471743
R1442	882	P	Chr3	391515	392396	Chr5	470971	471852
R1443	882	P	Chr3	391515	392396	Chr5	471080	471961
R1444	882	P	Chr3	391515	392396	Chr5	471189	472070
R1445	882	P	Chr3	391515	392396	Chr5	471298	472179
R1446	882	P	Chr3	391515	392396	Chr5	471407	472288
R1447	882	F	Chr3	391624	392505	Chr3	391733	392614
R1448	882	P	Chr3	391624	392505	Chr5	470862	471743
R1449	882	P	Chr3	391624	392505	Chr5	470971	471852
R1450	882	P	Chr3	391624	392505	Chr5	471080	471961
R1451	882	P	Chr3	391624	392505	Chr5	471189	472070
R1452	882	P	Chr3	391624	392505	Chr5	471298	472179
R1453	882	P	Chr3	391624	392505	Chr5	471407	472288
R1454	882	P	Chr3	391733	392614	Chr5	470862	471743
R1455	882	P	Chr3	391733	392614	Chr5	470971	471852
R1456	882	P	Chr3	391733	392614	Chr5	471080	471961
R1457	882	P	Chr3	391733	392614	Chr5	471189	472070
R1458	882	P	Chr3	391733	392614	Chr5	471298	472179
R1459	882	P	Chr3	391733	392614	Chr5	471407	472288
R1460	882	F	Chr5	470862	471743	Chr5	470971	471852
R1461	882	F	Chr5	470862	471743	Chr5	471080	471961
R1462	882	F	Chr5	470862	471743	Chr5	471189	472070
R1463	882	F	Chr5	470862	471743	Chr5	471298	472179
R1464	882	F	Chr5	470862	471743	Chr5	471407	472288
R1465	882	F	Chr5	470971	471852	Chr5	471080	471961
R1466	882	F	Chr5	470971	471852	Chr5	471189	472070
R1467	882	F	Chr5	470971	471852	Chr5	471298	472179
R1468	882	F	Chr5	470971	471852	Chr5	471407	472288
R1469	882	F	Chr5	471080	471961	Chr5	471189	472070
R1470	882	F	Chr5	471080	471961	Chr5	471298	472179
R1471	882	F	Chr5	471080	471961	Chr5	471407	472288
R1472	882	F	Chr5	471189	472070	Chr5	471298	472179
R1473	882	F	Chr5	471189	472070	Chr5	471407	472288
R1474	882	F	Chr5	471298	472179	Chr5	471407	472288
R1475	878	F	Chr1	945507	946384	Chr3	218855	219732
R1476	878	F	Chr1	945507	946384	Chr3	221241	222118
R1477	878	F	Chr1	945507	946384	Chr6	52905	53782
R1478	878	F	Chr1	945507	946384	Chr8	249431	250308
R1479	878	F	Chr3	218855	219732	Chr3	221241	222118
R1480	878	F	Chr3	218855	219732	Chr6	52905	53782
R1481	878	F	Chr3	218855	219732	Chr8	249431	250308
R1482	878	F	Chr3	221241	222118	Chr6	52905	53782
R1483	878	F	Chr3	221241	222118	Chr8	249431	250308
R1484	878	F	Chr6	52905	53782	Chr8	249431	250308
R1485	873	F	Chr4	183405	184277	Chr7	77096	77968
R1486	873	P	Chr4	183405	184277	Chr3	221164	222033
R1487	873	F	Chr4	183405	184277	Chr3	425762	426631
R1488	873	F	Chr4	183405	184277	Chr3	425762	426631
R1489	873	P	Chr4	183405	184277	Chr5	333960	334829
R1490	873	F	Chr4	183405	184277	Chr1	466956	467817
R1491	873	P	Chr4	183405	184277	Chr3	218786	219647
R1492	873	P	Chr4	183405	184277	Chr8	71141	72002
R1493	873	P	Chr4	183405	184277	Chr10	58153	59014
R1494	873	P	Chr4	183405	184277	Chr10	212673	213534
R1495	873	P	Chr7	77096	77968	Chr3	221164	222033
R1496	873	F	Chr7	77096	77968	Chr3	425762	426631
R1497	873	F	Chr7	77096	77968	Chr3	425762	426631
R1498	873	P	Chr7	77096	77968	Chr5	333960	334829
R1499	873	F	Chr7	77096	77968	Chr1	466956	467817
R1500	873	P	Chr7	77096	77968	Chr3	218786	219647
R1501	873	P	Chr7	77096	77968	Chr8	71141	72002
R1502	873	P	Chr7	77096	77968	Chr10	58153	59014
R1503	873	P	Chr7	77096	77968	Chr10	212673	213534
R1504	870	P	Chr3	221164	222033	Chr3	425762	426631
R1505	870	P	Chr3	221164	222033	Chr3	425762	426631
R1506	870	F	Chr3	221164	222033	Chr5	333960	334829
R1507	870	P	Chr3	221164	222033	Chr1	466956	467817
R1508	870	F	Chr3	221164	222033	Chr3	218786	219647
R1509	870	F	Chr3	221164	222033	Chr8	71141	72002
R1510	870	F	Chr3	221164	222033	Chr10	58153	59014
R1511	870	F	Chr3	221164	222033	Chr10	212673	213534
R1512	870	F	Chr3	425762	426631	Chr3	425762	426631
R1513	870	P	Chr3	425762	426631	Chr5	333960	334829
R1514	870	F	Chr3	425762	426631	Chr1	466956	467817
R1515	870	P	Chr3	425762	426631	Chr3	218786	219647
R1516	870	P	Chr3	425762	426631	Chr8	71141	72002
R1517	870	P	Chr3	425762	426631	Chr10	58153	59014
R1518	870	P	Chr3	425762	426631	Chr10	212673	213534
R1519	870	P	Chr3	425762	426631	Chr5	333960	334829
R1520	870	F	Chr3	425762	426631	Chr1	466956	467817
R1521	870	P	Chr3	425762	426631	Chr3	218786	219647
R1522	870	P	Chr3	425762	426631	Chr8	71141	72002
R1523	870	P	Chr3	425762	426631	Chr10	58153	59014
R1524	870	P	Chr3	425762	426631	Chr10	212673	213534
R1525	870	P	Chr5	333960	334829	Chr1	466956	467817
R1526	870	F	Chr5	333960	334829	Chr3	218786	219647
R1527	870	F	Chr5	333960	334829	Chr8	71141	72002
R1528	870	F	Chr5	333960	334829	Chr10	58153	59014
R1529	870	F	Chr5	333960	334829	Chr10	212673	213534
R1530	862	P	Chr1	466956	467817	Chr3	218786	219647
R1531	862	P	Chr1	466956	467817	Chr8	71141	72002
R1532	862	P	Chr1	466956	467817	Chr10	58153	59014
R1533	862	P	Chr1	466956	467817	Chr10	212673	213534
R1534	862	F	Chr3	218786	219647	Chr8	71141	72002
R1535	862	F	Chr3	218786	219647	Chr10	58153	59014
R1536	862	F	Chr3	218786	219647	Chr10	212673	213534
R1537	862	F	Chr8	71141	72002	Chr10	58153	59014
R1538	862	F	Chr8	71141	72002	Chr10	212673	213534
R1539	862	F	Chr10	58153	59014	Chr10	212673	213534
R1540	873	F	Chr1	1269790	1270662	Chr7	217318	218190
R1541	870	P	Chr3	221164	222033	Chr3	425762	426631
R1542	870	P	Chr3	221164	222033	Chr4	183405	184274
R1543	870	F	Chr3	221164	222033	Chr5	333960	334829
R1544	870	P	Chr3	221164	222033	Chr7	77096	77965
R1545	870	P	Chr3	221164	222033	Chr1	466956	467817
R1546	870	F	Chr3	221164	222033	Chr3	218786	219647
R1547	870	F	Chr3	221164	222033	Chr8	71141	72002
R1548	870	F	Chr3	221164	222033	Chr10	58153	59014
R1549	870	F	Chr3	221164	222033	Chr10	212673	213534
R1550	870	F	Chr3	425762	426631	Chr4	183405	184274
R1551	870	P	Chr3	425762	426631	Chr5	333960	334829
R1552	870	F	Chr3	425762	426631	Chr7	77096	77965
R1553	870	F	Chr3	425762	426631	Chr1	466956	467817
R1554	870	P	Chr3	425762	426631	Chr3	218786	219647
R1555	870	P	Chr3	425762	426631	Chr8	71141	72002
R1556	870	P	Chr3	425762	426631	Chr10	58153	59014
R1557	870	P	Chr3	425762	426631	Chr10	212673	213534
R1558	870	P	Chr4	183405	184274	Chr5	333960	334829
R1559	870	F	Chr4	183405	184274	Chr7	77096	77965
R1560	870	F	Chr4	183405	184274	Chr1	466956	467817
R1561	870	P	Chr4	183405	184274	Chr3	218786	219647
R1562	870	P	Chr4	183405	184274	Chr8	71141	72002
R1563	870	P	Chr4	183405	184274	Chr10	58153	59014
R1564	870	P	Chr4	183405	184274	Chr10	212673	213534
R1565	870	P	Chr5	333960	334829	Chr7	77096	77965
R1566	870	P	Chr5	333960	334829	Chr1	466956	467817
R1567	870	F	Chr5	333960	334829	Chr3	218786	219647
R1568	870	F	Chr5	333960	334829	Chr8	71141	72002
R1569	870	F	Chr5	333960	334829	Chr10	58153	59014
R1570	870	F	Chr5	333960	334829	Chr10	212673	213534
R1571	870	F	Chr7	77096	77965	Chr1	466956	467817
R1572	870	P	Chr7	77096	77965	Chr3	218786	219647
R1573	870	P	Chr7	77096	77965	Chr8	71141	72002
R1574	870	P	Chr7	77096	77965	Chr10	58153	59014
R1575	870	P	Chr7	77096	77965	Chr10	212673	213534
R1576	862	P	Chr1	466956	467817	Chr3	218786	219647
R1577	862	P	Chr1	466956	467817	Chr8	71141	72002
R1578	862	P	Chr1	466956	467817	Chr10	58153	59014
R1579	862	P	Chr1	466956	467817	Chr10	212673	213534
R1580	862	F	Chr3	218786	219647	Chr8	71141	72002
R1581	862	F	Chr3	218786	219647	Chr10	58153	59014
R1582	862	F	Chr3	218786	219647	Chr10	212673	213534
R1583	862	F	Chr8	71141	72002	Chr10	58153	59014
R1584	862	F	Chr8	71141	72002	Chr10	212673	213534
R1585	862	F	Chr10	58153	59014	Chr10	212673	213534
R1586	870	P	Chr1	945405	946274	Chr2	696279	697148
R1587	870	F	Chr1	686596	687465	Chr1	1748356	1749225
R1588	870	F	Chr1	686596	687465	Chr6	273634	274503
R1589	870	F	Chr1	686596	687465	Chr7	404607	405476
R1590	870	P	Chr1	686596	687465	Chr10	63088	63957
R1591	870	P	Chr1	686596	687465	Chr4	350549	351410
R1592	870	F	Chr1	686596	687465	Chr7	178619	179480
R1593	870	F	Chr1	686596	687465	Chr8	250112	250973
R1594	870	F	Chr1	1748356	1749225	Chr6	273634	274503
R1595	870	F	Chr1	1748356	1749225	Chr7	404607	405476
R1596	870	P	Chr1	1748356	1749225	Chr10	63088	63957
R1597	870	P	Chr1	1748356	1749225	Chr4	350549	351410
R1598	870	F	Chr1	1748356	1749225	Chr7	178619	179480
R1599	870	F	Chr1	1748356	1749225	Chr8	250112	250973
R1600	870	F	Chr6	273634	274503	Chr7	404607	405476
R1601	870	P	Chr6	273634	274503	Chr10	63088	63957
R1602	870	P	Chr6	273634	274503	Chr4	350549	351410
R1603	870	F	Chr6	273634	274503	Chr7	178619	179480
R1604	870	F	Chr6	273634	274503	Chr8	250112	250973
R1605	870	P	Chr7	404607	405476	Chr10	63088	63957
R1606	870	P	Chr7	404607	405476	Chr4	350549	351410
R1607	870	F	Chr7	404607	405476	Chr7	178619	179480
R1608	870	F	Chr7	404607	405476	Chr8	250112	250973
R1609	870	F	Chr10	63088	63957	Chr4	350549	351410
R1610	870	P	Chr10	63088	63957	Chr7	178619	179480
R1611	870	P	Chr10	63088	63957	Chr8	250112	250973
R1612	862	P	Chr4	350549	351410	Chr7	178619	179480
R1613	862	P	Chr4	350549	351410	Chr8	250112	250973
R1614	862	F	Chr7	178619	179480	Chr8	250112	250973
R1615	869	P	Chr1	1269737	1270605	Chr3	443015	443883
R1616	869	F	Chr1	1269737	1270605	Chr12	110538	111406
R1617	869	P	Chr3	443015	443883	Chr12	110538	111406
R1618	865	F	Chr2	758281	759145	Chr5	334320	335184
R1619	865	P	Chr2	758281	759145	Chr5	371237	372101
R1620	865	P	Chr2	758281	759145	Chr7	443918	444782
R1621	865	P	Chr2	758281	759145	Chr1	466613	467465
R1622	865	P	Chr5	334320	335184	Chr5	371237	372101
R1623	865	P	Chr5	334320	335184	Chr7	443918	444782
R1624	865	P	Chr5	334320	335184	Chr1	466613	467465
R1625	865	F	Chr5	371237	372101	Chr7	443918	444782
R1626	865	F	Chr5	371237	372101	Chr1	466613	467465
R1627	865	F	Chr7	443918	444782	Chr1	466613	467465
R1628	864	F	Chr2	131202	132065	Chr3	425877	426740
R1629	864	P	Chr2	131202	132065	Chr3	443795	444658
R1630	864	P	Chr2	131202	132065	Chr5	333851	334714
R1631	864	P	Chr3	425877	426740	Chr3	443795	444658
R1632	864	P	Chr3	425877	426740	Chr5	333851	334714
R1633	864	F	Chr3	443795	444658	Chr5	333851	334714
R1634	862	P	Chr1	466956	467817	Chr3	218786	219647
R1635	862	P	Chr1	466956	467817	Chr3	221172	222033
R1636	862	F	Chr1	466956	467817	Chr3	425762	426623
R1637	862	F	Chr1	466956	467817	Chr4	183405	184266
R1638	862	P	Chr1	466956	467817	Chr5	333968	334829
R1639	862	F	Chr1	466956	467817	Chr7	77096	77957
R1640	862	P	Chr1	466956	467817	Chr8	71141	72002
R1641	862	P	Chr1	466956	467817	Chr10	58153	59014
R1642	862	P	Chr1	466956	467817	Chr10	212673	213534
R1643	862	F	Chr3	218786	219647	Chr3	221172	222033
R1644	862	P	Chr3	218786	219647	Chr3	425762	426623
R1645	862	P	Chr3	218786	219647	Chr4	183405	184266
R1646	862	F	Chr3	218786	219647	Chr5	333968	334829
R1647	862	P	Chr3	218786	219647	Chr7	77096	77957
R1648	862	F	Chr3	218786	219647	Chr8	71141	72002
R1649	862	F	Chr3	218786	219647	Chr10	58153	59014
R1650	862	F	Chr3	218786	219647	Chr10	212673	213534
R1651	862	P	Chr3	221172	222033	Chr3	425762	426623
R1652	862	P	Chr3	221172	222033	Chr4	183405	184266
R1653	862	F	Chr3	221172	222033	Chr5	333968	334829
R1654	862	P	Chr3	221172	222033	Chr7	77096	77957
R1655	862	F	Chr3	221172	222033	Chr8	71141	72002
R1656	862	F	Chr3	221172	222033	Chr10	58153	59014
R1657	862	F	Chr3	221172	222033	Chr10	212673	213534
R1658	862	F	Chr3	425762	426623	Chr4	183405	184266
R1659	862	P	Chr3	425762	426623	Chr5	333968	334829
R1660	862	F	Chr3	425762	426623	Chr7	77096	77957
R1661	862	P	Chr3	425762	426623	Chr8	71141	72002
R1662	862	P	Chr3	425762	426623	Chr10	58153	59014
R1663	862	P	Chr3	425762	426623	Chr10	212673	213534
R1664	862	P	Chr4	183405	184266	Chr5	333968	334829
R1665	862	F	Chr4	183405	184266	Chr7	77096	77957
R1666	862	P	Chr4	183405	184266	Chr8	71141	72002
R1667	862	P	Chr4	183405	184266	Chr10	58153	59014
R1668	862	P	Chr4	183405	184266	Chr10	212673	213534
R1669	862	P	Chr5	333968	334829	Chr7	77096	77957
R1670	862	F	Chr5	333968	334829	Chr8	71141	72002
R1671	862	F	Chr5	333968	334829	Chr10	58153	59014
R1672	862	F	Chr5	333968	334829	Chr10	212673	213534
R1673	862	P	Chr7	77096	77957	Chr8	71141	72002
R1674	862	P	Chr7	77096	77957	Chr10	58153	59014
R1675	862	P	Chr7	77096	77957	Chr10	212673	213534
R1676	862	F	Chr8	71141	72002	Chr10	58153	59014
R1677	862	F	Chr8	71141	72002	Chr10	212673	213534
R1678	862	F	Chr10	58153	59014	Chr10	212673	213534
R1679	862	P	Chr2	131112	131973	Chr3	152892	153753
R1680	862	P	Chr2	131112	131973	Chr3	221147	222008
R1681	862	F	Chr2	131112	131973	Chr3	425787	426648
R1682	862	P	Chr2	131112	131973	Chr5	333943	334804
R1683	862	F	Chr3	152892	153753	Chr3	221147	222008
R1684	862	P	Chr3	152892	153753	Chr3	425787	426648
R1685	862	F	Chr3	152892	153753	Chr5	333943	334804
R1686	862	P	Chr3	221147	222008	Chr3	425787	426648
R1687	862	F	Chr3	221147	222008	Chr5	333943	334804
R1688	862	P	Chr3	425787	426648	Chr5	333943	334804
R1689	862	P	Chr2	1256424	1257285	Chr3	627341	628202
R1690	862	P	Chr2	1256424	1257285	Chr11	46964	47825
R1691	862	F	Chr3	627341	628202	Chr11	46964	47825
R1692	862	F	Chr2	651891	652752	Chr2	960828	961689
R1693	862	F	Chr2	651891	652752	Chr5	300519	301380
R1694	862	F	Chr2	651891	652752	Chr10	259733	260594
R1695	862	F	Chr2	960828	961689	Chr5	300519	301380
R1696	862	F	Chr2	960828	961689	Chr10	259733	260594
R1697	862	F	Chr5	300519	301380	Chr10	259733	260594
R1698	862	P	Chr2	131112	131973	Chr3	152892	153753
R1699	862	P	Chr2	131112	131973	Chr3	221147	222008
R1700	862	F	Chr2	131112	131973	Chr3	425787	426648
R1701	862	P	Chr2	131112	131973	Chr5	333943	334804
R1702	862	F	Chr3	152892	153753	Chr3	221147	222008
R1703	862	P	Chr3	152892	153753	Chr3	425787	426648
R1704	862	F	Chr3	152892	153753	Chr5	333943	334804
R1705	862	P	Chr3	221147	222008	Chr3	425787	426648
R1706	862	F	Chr3	221147	222008	Chr5	333943	334804
R1707	862	P	Chr3	425787	426648	Chr5	333943	334804
R1708	862	F	Chr2	131087	131948	Chr2	185872	186733
R1709	862	P	Chr2	131087	131948	Chr3	152917	153778
R1710	862	P	Chr2	185872	186733	Chr3	152917	153778
R1711	862	F	Chr1	686604	687465	Chr1	1748364	1749225
R1712	862	P	Chr1	686604	687465	Chr4	350549	351410
R1713	862	F	Chr1	686604	687465	Chr6	273642	274503
R1714	862	F	Chr1	686604	687465	Chr7	178619	179480
R1715	862	F	Chr1	686604	687465	Chr7	404615	405476
R1716	862	F	Chr1	686604	687465	Chr8	250112	250973
R1717	862	P	Chr1	686604	687465	Chr10	63088	63949
R1718	862	P	Chr1	1748364	1749225	Chr4	350549	351410
R1719	862	F	Chr1	1748364	1749225	Chr6	273642	274503
R1720	862	F	Chr1	1748364	1749225	Chr7	178619	179480
R1721	862	F	Chr1	1748364	1749225	Chr7	404615	405476
R1722	862	F	Chr1	1748364	1749225	Chr8	250112	250973
R1723	862	P	Chr1	1748364	1749225	Chr10	63088	63949
R1724	862	P	Chr4	350549	351410	Chr6	273642	274503
R1725	862	P	Chr4	350549	351410	Chr7	178619	179480
R1726	862	P	Chr4	350549	351410	Chr7	404615	405476
R1727	862	P	Chr4	350549	351410	Chr8	250112	250973
R1728	862	F	Chr4	350549	351410	Chr10	63088	63949
R1729	862	F	Chr6	273642	274503	Chr7	178619	179480
R1730	862	F	Chr6	273642	274503	Chr7	404615	405476
R1731	862	F	Chr6	273642	274503	Chr8	250112	250973
R1732	862	P	Chr6	273642	274503	Chr10	63088	63949
R1733	862	F	Chr7	178619	179480	Chr7	404615	405476
R1734	862	F	Chr7	178619	179480	Chr8	250112	250973
R1735	862	P	Chr7	178619	179480	Chr10	63088	63949
R1736	862	F	Chr7	404615	405476	Chr8	250112	250973
R1737	862	P	Chr7	404615	405476	Chr10	63088	63949
R1738	862	P	Chr8	250112	250973	Chr10	63088	63949
R1739	862	P	Chr1	466956	467817	Chr3	218786	219647
R1740	862	P	Chr1	466956	467817	Chr3	221172	222033
R1741	862	F	Chr1	466956	467817	Chr3	425762	426623
R1742	862	F	Chr1	466956	467817	Chr4	183405	184266
R1743	862	P	Chr1	466956	467817	Chr5	333968	334829
R1744	862	F	Chr1	466956	467817	Chr7	77096	77957
R1745	862	P	Chr1	466956	467817	Chr8	71141	72002
R1746	862	P	Chr1	466956	467817	Chr10	58153	59014
R1747	862	P	Chr1	466956	467817	Chr10	212673	213534
R1748	862	F	Chr3	218786	219647	Chr3	221172	222033
R1749	862	P	Chr3	218786	219647	Chr3	425762	426623
R1750	862	P	Chr3	218786	219647	Chr4	183405	184266
R1751	862	F	Chr3	218786	219647	Chr5	333968	334829
R1752	862	P	Chr3	218786	219647	Chr7	77096	77957
R1753	862	F	Chr3	218786	219647	Chr8	71141	72002
R1754	862	F	Chr3	218786	219647	Chr10	58153	59014
R1755	862	F	Chr3	218786	219647	Chr10	212673	213534
R1756	862	P	Chr3	221172	222033	Chr3	425762	426623
R1757	862	P	Chr3	221172	222033	Chr4	183405	184266
R1758	862	F	Chr3	221172	222033	Chr5	333968	334829
R1759	862	P	Chr3	221172	222033	Chr7	77096	77957
R1760	862	F	Chr3	221172	222033	Chr8	71141	72002
R1761	862	F	Chr3	221172	222033	Chr10	58153	59014
R1762	862	F	Chr3	221172	222033	Chr10	212673	213534
R1763	862	F	Chr3	425762	426623	Chr4	183405	184266
R1764	862	P	Chr3	425762	426623	Chr5	333968	334829
R1765	862	F	Chr3	425762	426623	Chr7	77096	77957
R1766	862	P	Chr3	425762	426623	Chr8	71141	72002
R1767	862	P	Chr3	425762	426623	Chr10	58153	59014
R1768	862	P	Chr3	425762	426623	Chr10	212673	213534
R1769	862	P	Chr4	183405	184266	Chr5	333968	334829
R1770	862	F	Chr4	183405	184266	Chr7	77096	77957
R1771	862	P	Chr4	183405	184266	Chr8	71141	72002
R1772	862	P	Chr4	183405	184266	Chr10	58153	59014
R1773	862	P	Chr4	183405	184266	Chr10	212673	213534
R1774	862	P	Chr5	333968	334829	Chr7	77096	77957
R1775	862	F	Chr5	333968	334829	Chr8	71141	72002
R1776	862	F	Chr5	333968	334829	Chr10	58153	59014
R1777	862	F	Chr5	333968	334829	Chr10	212673	213534
R1778	862	P	Chr7	77096	77957	Chr8	71141	72002
R1779	862	P	Chr7	77096	77957	Chr10	58153	59014
R1780	862	P	Chr7	77096	77957	Chr10	212673	213534
R1781	862	F	Chr8	71141	72002	Chr10	58153	59014
R1782	862	F	Chr8	71141	72002	Chr10	212673	213534
R1783	862	F	Chr10	58153	59014	Chr10	212673	213534
R1784	860	F	Chr5	34310	35169	Chr5	183895	184754
R1785	860	P	Chr5	34310	35169	Chr1	337456	338310
R1786	860	P	Chr5	34310	35169	Chr4	350689	351543
R1787	860	P	Chr5	183895	184754	Chr1	337456	338310
R1788	860	P	Chr5	183895	184754	Chr4	350689	351543
R1789	855	F	Chr1	337456	338310	Chr4	350689	351543
R1790	860	F	Chr1	49341	50200	Chr1	49369	50228
R1791	860	F	Chr1	49341	50200	Chr1	49397	50256
R1792	860	F	Chr1	49369	50228	Chr1	49397	50256
R1793	858	P	Chr1	1536716	1537573	Chr5	451088	451945
R1794	858	F	Chr1	1536716	1537573	Chr5	459369	460226
R1795	858	F	Chr1	1536716	1537573	Chr6	259800	260657
R1796	858	P	Chr5	451088	451945	Chr5	459369	460226
R1797	858	P	Chr5	451088	451945	Chr6	259800	260657
R1798	858	F	Chr5	459369	460226	Chr6	259800	260657
R1799	857	F	Chr2	757169	758025	Chr6	272782	273638
R1800	857	F	Chr2	454406	455262	Chr7	173678	174534
R1801	857	F	Chr1	686694	687550	Chr1	1505898	1506754
R1802	857	P	Chr1	686694	687550	Chr2	131752	132608
R1803	857	P	Chr1	686694	687550	Chr4	350464	351320
R1804	857	F	Chr1	686694	687550	Chr5	448716	449572
R1805	857	F	Chr1	686694	687550	Chr7	178709	179565
R1806	857	F	Chr1	686694	687550	Chr8	250202	251058
R1807	857	P	Chr1	1505898	1506754	Chr2	131752	132608
R1808	857	P	Chr1	1505898	1506754	Chr4	350464	351320
R1809	857	F	Chr1	1505898	1506754	Chr5	448716	449572
R1810	857	F	Chr1	1505898	1506754	Chr7	178709	179565
R1811	857	F	Chr1	1505898	1506754	Chr8	250202	251058
R1812	857	F	Chr2	131752	132608	Chr4	350464	351320
R1813	857	P	Chr2	131752	132608	Chr5	448716	449572
R1814	857	P	Chr2	131752	132608	Chr7	178709	179565
R1815	857	P	Chr2	131752	132608	Chr8	250202	251058
R1816	857	P	Chr4	350464	351320	Chr5	448716	449572
R1817	857	P	Chr4	350464	351320	Chr7	178709	179565
R1818	857	P	Chr4	350464	351320	Chr8	250202	251058
R1819	857	F	Chr5	448716	449572	Chr7	178709	179565
R1820	857	F	Chr5	448716	449572	Chr8	250202	251058
R1821	857	F	Chr7	178709	179565	Chr8	250202	251058
R1822	856	P	Chr4	88351	89206	Chr10	58019	58874
R1823	856	F	Chr4	88351	89206	Chr10	63228	64082
R1824	856	P	Chr4	88351	89206	Chr3	218654	219507
R1825	856	P	Chr10	58019	58874	Chr10	63228	64082
R1826	856	F	Chr10	58019	58874	Chr3	218654	219507
R1827	855	P	Chr10	63228	64082	Chr3	218654	219507
R1828	855	P	Chr4	88351	89205	Chr10	58020	58874
R1829	855	F	Chr4	88351	89205	Chr10	63228	64082
R1830	855	P	Chr4	88351	89205	Chr3	218654	219507
R1831	855	P	Chr10	58020	58874	Chr10	63228	64082
R1832	855	F	Chr10	58020	58874	Chr3	218654	219507
R1833	855	P	Chr10	63228	64082	Chr3	218654	219507
R1834	855	F	Chr2	1498578	1499432	Chr3	268525	269379
R1835	855	F	Chr1	337456	338310	Chr4	350689	351543
R1836	855	P	Chr1	337456	338310	Chr5	34310	35164
R1837	855	P	Chr1	337456	338310	Chr5	183895	184749
R1838	855	P	Chr4	350689	351543	Chr5	34310	35164
R1839	855	P	Chr4	350689	351543	Chr5	183895	184749
R1840	855	F	Chr5	34310	35164	Chr5	183895	184749
R1841	854	P	Chr3	425680	426533	Chr10	58243	59096
R1842	854	F	Chr3	425680	426533	Chr1	958845	959690
R1843	854	F	Chr3	425680	426533	Chr7	77022	77867
R1844	854	P	Chr3	425680	426533	Chr10	212763	213608
R1845	854	P	Chr10	58243	59096	Chr1	958845	959690
R1846	854	P	Chr10	58243	59096	Chr7	77022	77867
R1847	854	F	Chr10	58243	59096	Chr10	212763	213608
R1848	846	F	Chr1	958845	959690	Chr7	77022	77867
R1849	846	P	Chr1	958845	959690	Chr10	212763	213608
R1850	846	P	Chr7	77022	77867	Chr10	212763	213608
R1851	854	P	Chr3	218654	219507	Chr4	88351	89204
R1852	854	F	Chr3	218654	219507	Chr10	58021	58874
R1853	854	P	Chr3	218654	219507	Chr10	63228	64081
R1854	854	P	Chr4	88351	89204	Chr10	58021	58874
R1855	854	F	Chr4	88351	89204	Chr10	63228	64081
R1856	854	P	Chr10	58021	58874	Chr10	63228	64081
R1857	853	F	Chr1	850559	851411	Chr1	850878	851730
R1858	853	F	Chr1	850559	851411	Chr1	851197	852049
R1859	853	F	Chr1	850878	851730	Chr1	851197	852049
R1860	853	P	Chr1	466613	467465	Chr2	758281	759133
R1861	853	P	Chr1	466613	467465	Chr5	334320	335172
R1862	853	F	Chr1	466613	467465	Chr5	371249	372101
R1863	853	F	Chr1	466613	467465	Chr7	443930	444782
R1864	853	F	Chr2	758281	759133	Chr5	334320	335172
R1865	853	P	Chr2	758281	759133	Chr5	371249	372101
R1866	853	P	Chr2	758281	759133	Chr7	443930	444782
R1867	853	P	Chr5	334320	335172	Chr5	371249	372101
R1868	853	P	Chr5	334320	335172	Chr7	443930	444782
R1869	853	F	Chr5	371249	372101	Chr7	443930	444782
R1870	851	F	Chr2	757424	758274	Chr3	152312	153162
R1871	851	F	Chr2	757424	758274	Chr3	267178	268028
R1872	851	F	Chr3	152312	153162	Chr3	267178	268028
R1873	847	F	Chr2	651906	652752	Chr2	960843	961689
R1874	847	P	Chr2	651906	652752	Chr2	1351700	1352546
R1875	847	F	Chr2	651906	652752	Chr5	300534	301380
R1876	847	F	Chr2	651906	652752	Chr10	259748	260594
R1877	847	P	Chr2	960843	961689	Chr2	1351700	1352546
R1878	847	F	Chr2	960843	961689	Chr5	300534	301380
R1879	847	F	Chr2	960843	961689	Chr10	259748	260594
R1880	847	P	Chr2	1351700	1352546	Chr5	300534	301380
R1881	847	P	Chr2	1351700	1352546	Chr10	259748	260594
R1882	847	F	Chr5	300534	301380	Chr10	259748	260594
R1883	846	F	Chr1	958845	959690	Chr3	425688	426533
R1884	846	F	Chr1	958845	959690	Chr7	77022	77867
R1885	846	P	Chr1	958845	959690	Chr10	58243	59088
R1886	846	P	Chr1	958845	959690	Chr10	212763	213608
R1887	846	F	Chr3	425688	426533	Chr7	77022	77867
R1888	846	P	Chr3	425688	426533	Chr10	58243	59088
R1889	846	P	Chr3	425688	426533	Chr10	212763	213608
R1890	846	P	Chr7	77022	77867	Chr10	58243	59088
R1891	846	P	Chr7	77022	77867	Chr10	212763	213608
R1892	846	F	Chr10	58243	59088	Chr10	212763	213608
R1893	846	P	Chr2	1351650	1352495	Chr4	184270	185115
R1894	846	P	Chr2	1351650	1352495	Chr10	259799	260644
R1895	846	F	Chr4	184270	185115	Chr10	259799	260644
R1896	846	F	Chr2	185870	186715	Chr2	696252	697097
R1897	846	F	Chr2	185870	186715	Chr2	131087	131930
R1898	846	P	Chr2	185870	186715	Chr3	152935	153778
R1899	846	F	Chr2	696252	697097	Chr2	131087	131930
R1900	846	P	Chr2	696252	697097	Chr3	152935	153778
R1901	844	P	Chr2	131087	131930	Chr3	152935	153778
R1902	846	F	Chr1	958845	959690	Chr3	425688	426533
R1903	846	F	Chr1	958845	959690	Chr7	77022	77867
R1904	846	P	Chr1	958845	959690	Chr10	58243	59088
R1905	846	P	Chr1	958845	959690	Chr10	212763	213608
R1906	846	F	Chr3	425688	426533	Chr7	77022	77867
R1907	846	P	Chr3	425688	426533	Chr10	58243	59088
R1908	846	P	Chr3	425688	426533	Chr10	212763	213608
R1909	846	P	Chr7	77022	77867	Chr10	58243	59088
R1910	846	P	Chr7	77022	77867	Chr10	212763	213608
R1911	846	F	Chr10	58243	59088	Chr10	212763	213608
R1912	845	P	Chr2	131112	131956	Chr3	152909	153753
R1913	845	P	Chr2	131112	131956	Chr3	221164	222008
R1914	845	F	Chr2	131112	131956	Chr3	425787	426631
R1915	845	F	Chr2	131112	131956	Chr4	183430	184274
R1916	845	P	Chr2	131112	131956	Chr5	333960	334804
R1917	845	F	Chr2	131112	131956	Chr7	77121	77965
R1918	845	F	Chr2	131112	131956	Chr1	466981	467817
R1919	845	F	Chr2	131112	131956	Chr2	185897	186733
R1920	845	P	Chr2	131112	131956	Chr3	218786	219622
R1921	845	P	Chr2	131112	131956	Chr8	71141	71977
R1922	845	P	Chr2	131112	131956	Chr10	58153	58989
R1923	845	P	Chr2	131112	131956	Chr10	212673	213509
R1924	845	F	Chr3	152909	153753	Chr3	221164	222008
R1925	845	P	Chr3	152909	153753	Chr3	425787	426631
R1926	845	P	Chr3	152909	153753	Chr4	183430	184274
R1927	845	F	Chr3	152909	153753	Chr5	333960	334804
R1928	845	P	Chr3	152909	153753	Chr7	77121	77965
R1929	845	P	Chr3	152909	153753	Chr1	466981	467817
R1930	845	P	Chr3	152909	153753	Chr2	185897	186733
R1931	845	F	Chr3	152909	153753	Chr3	218786	219622
R1932	845	F	Chr3	152909	153753	Chr8	71141	71977
R1933	845	F	Chr3	152909	153753	Chr10	58153	58989
R1934	845	F	Chr3	152909	153753	Chr10	212673	213509
R1935	845	P	Chr3	221164	222008	Chr3	425787	426631
R1936	845	P	Chr3	221164	222008	Chr4	183430	184274
R1937	845	F	Chr3	221164	222008	Chr5	333960	334804
R1938	845	P	Chr3	221164	222008	Chr7	77121	77965
R1939	845	P	Chr3	221164	222008	Chr1	466981	467817
R1940	845	P	Chr3	221164	222008	Chr2	185897	186733
R1941	845	F	Chr3	221164	222008	Chr3	218786	219622
R1942	845	F	Chr3	221164	222008	Chr8	71141	71977
R1943	845	F	Chr3	221164	222008	Chr10	58153	58989
R1944	845	F	Chr3	221164	222008	Chr10	212673	213509
R1945	845	F	Chr3	425787	426631	Chr4	183430	184274
R1946	845	P	Chr3	425787	426631	Chr5	333960	334804
R1947	845	F	Chr3	425787	426631	Chr7	77121	77965
R1948	845	F	Chr3	425787	426631	Chr1	466981	467817
R1949	845	F	Chr3	425787	426631	Chr2	185897	186733
R1950	845	P	Chr3	425787	426631	Chr3	218786	219622
R1951	845	P	Chr3	425787	426631	Chr8	71141	71977
R1952	845	P	Chr3	425787	426631	Chr10	58153	58989
R1953	845	P	Chr3	425787	426631	Chr10	212673	213509
R1954	845	P	Chr4	183430	184274	Chr5	333960	334804
R1955	845	F	Chr4	183430	184274	Chr7	77121	77965
R1956	845	F	Chr4	183430	184274	Chr1	466981	467817
R1957	845	F	Chr4	183430	184274	Chr2	185897	186733
R1958	845	P	Chr4	183430	184274	Chr3	218786	219622
R1959	845	P	Chr4	183430	184274	Chr8	71141	71977
R1960	845	P	Chr4	183430	184274	Chr10	58153	58989
R1961	845	P	Chr4	183430	184274	Chr10	212673	213509
R1962	845	P	Chr5	333960	334804	Chr7	77121	77965
R1963	845	P	Chr5	333960	334804	Chr1	466981	467817
R1964	845	P	Chr5	333960	334804	Chr2	185897	186733
R1965	845	F	Chr5	333960	334804	Chr3	218786	219622
R1966	845	F	Chr5	333960	334804	Chr8	71141	71977
R1967	845	F	Chr5	333960	334804	Chr10	58153	58989
R1968	845	F	Chr5	333960	334804	Chr10	212673	213509
R1969	845	F	Chr7	77121	77965	Chr1	466981	467817
R1970	845	F	Chr7	77121	77965	Chr2	185897	186733
R1971	845	P	Chr7	77121	77965	Chr3	218786	219622
R1972	845	P	Chr7	77121	77965	Chr8	71141	71977
R1973	845	P	Chr7	77121	77965	Chr10	58153	58989
R1974	845	P	Chr7	77121	77965	Chr10	212673	213509
R1975	837	F	Chr1	466981	467817	Chr2	185897	186733
R1976	837	P	Chr1	466981	467817	Chr3	218786	219622
R1977	837	P	Chr1	466981	467817	Chr8	71141	71977
R1978	837	P	Chr1	466981	467817	Chr10	58153	58989
R1979	837	P	Chr1	466981	467817	Chr10	212673	213509
R1980	837	P	Chr2	185897	186733	Chr3	218786	219622
R1981	837	P	Chr2	185897	186733	Chr8	71141	71977
R1982	837	P	Chr2	185897	186733	Chr10	58153	58989
R1983	837	P	Chr2	185897	186733	Chr10	212673	213509
R1984	837	F	Chr3	218786	219622	Chr8	71141	71977
R1985	837	F	Chr3	218786	219622	Chr10	58153	58989
R1986	837	F	Chr3	218786	219622	Chr10	212673	213509
R1987	837	F	Chr8	71141	71977	Chr10	58153	58989
R1988	837	F	Chr8	71141	71977	Chr10	212673	213509
R1989	837	F	Chr10	58153	58989	Chr10	212673	213509
R1990	844	F	Chr3	152519	153362	Chr3	219138	219981
R1991	844	F	Chr3	152519	153362	Chr3	267385	268228
R1992	844	F	Chr3	152519	153362	Chr6	53188	54031
R1993	844	F	Chr3	152519	153362	Chr8	249714	250557
R1994	844	F	Chr3	219138	219981	Chr3	267385	268228
R1995	844	F	Chr3	219138	219981	Chr6	53188	54031
R1996	844	F	Chr3	219138	219981	Chr8	249714	250557
R1997	844	F	Chr3	267385	268228	Chr6	53188	54031
[truncated: 51,842 more rows]

## Sheet: Table S3
Table S3： SSRs in the mitochondrial genome of Curcuma kwangsiensis
Mitochondrial genome	SSR nr.	SSR type	SSR	size	start	end
Chr1	1	p2	(GA)5	10	3231	3240
Chr1	2	p5	(TTTTC)3	15	15570	15584
Chr1	3	p2	(TA)5	10	18374	18383
Chr1	4	p2	(TA)5	10	18465	18474
Chr1	5	p2	(CT)5	10	19329	19338
Chr1	6	p2	(TA)9	18	21188	21205
Chr1	7	p2	(TA)6	12	21219	21230
Chr1	8	p2	(TA)5	10	21286	21295
Chr1	9	p2	(AT)5	10	21399	21408
Chr1	10	p2	(TA)9	18	21500	21517
Chr1	11	p2	(AT)5	10	22722	22731
Chr1	12	p2	(TA)5	10	22882	22891
Chr1	13	p5	(TCTCC)3	15	24851	24865
Chr1	14	p5	(CGCTC)3	15	27460	27474
Chr1	15	p4	(GAAT)3	12	28028	28039
Chr1	16	p4	(AGTA)3	12	28308	28319
Chr1	17	p3	(TCT)4	12	45577	45588
Chr1	18	p4	(TCGA)3	12	49071	49082
Chr1	19	p5	(AAAGG)3	15	50520	50534
Chr1	20	p2	(CT)5	10	53461	53470
Chr1	21	p5	(GACAG)3	15	58186	58200
Chr1	22	p2	(AT)5	10	59509	59518
Chr1	23	p3	(ATG)4	12	72438	72449
Chr1	24	p5	(GAAAG)4	20	89013	89032
Chr1	25	p6	(TAGAGC)3	18	89944	89961
Chr1	26	p1	(G)10	10	90519	90528
Chr1	27	p4	(AAAT)3	12	100225	100236
Chr1	28	p2	(GA)5	10	101335	101344
Chr1	29	p5	(AGAGA)3	15	102383	102397
Chr1	30	p5	(CCTTT)3	15	104627	104641
Chr1	31	p4	(TAGA)3	12	111481	111492
Chr1	32	p5	(AAGGG)3	15	111833	111847
Chr1	33	p5	(TGAGT)3	15	112872	112886
Chr1	34	p2	(AG)6	12	117288	117299
Chr1	35	p4	(GAAA)3	12	127293	127304
Chr1	36	p4	(GAAA)3	12	127447	127458
Chr1	37	p3	(ATG)5	15	128027	128041
Chr1	38	p5	(CTTAA)3	15	129205	129219
Chr1	39	p2	(CT)5	10	129782	129791
Chr1	40	p2	(TA)5	10	130022	130031
Chr1	41	p6	(ATCTGA)3	18	131859	131876
Chr1	42	p4	(TTCT)3	12	144326	144337
Chr1	43	p4	(TGAG)3	12	146652	146663
Chr1	44	p3	(TCT)4	12	156136	156147
Chr1	45	p1	(T)10	10	159480	159489
Chr1	46	p2	(CT)5	10	160646	160655
Chr1	47	p2	(TC)5	10	162021	162030
Chr1	48	p2	(TA)5	10	162357	162366
Chr1	49	p2	(GA)5	10	163884	163893
Chr1	50	p2	(GA)5	10	165242	165251
Chr1	51	p4	(CTTT)3	12	169919	169930
Chr1	52	p1	(A)10	10	172706	172715
Chr1	53	p4	(AGAA)3	12	182402	182413
Chr1	54	p4	(AAAG)3	12	186021	186032
Chr1	55	p2	(GA)6	12	187389	187400
Chr1	56	p3	(TCT)4	12	196247	196258
Chr1	57	p4	(TTCT)3	12	201381	201392
Chr1	58	p1	(T)10	10	201640	201649
Chr1	59	p2	(TA)5	10	203347	203356
Chr1	60	p2	(TA)5	10	203417	203426
Chr1	61	p4	(AAAG)3	12	208815	208826
Chr1	62	p6	(AGAAAG)3	18	210264	210281
Chr1	63	p2	(TA)5	10	210546	210555
Chr1	64	p2	(TA)5	10	210616	210625
Chr1	65	p2	(AG)5	10	215140	215149
Chr1	66	p2	(CT)5	10	217645	217654
Chr1	67	p3	(CTG)4	12	229162	229173
Chr1	68	p4	(TCTT)4	16	230293	230308
Chr1	69	p4	(AAAG)3	12	231824	231835
Chr1	70	p1	(A)11	11	234161	234171
Chr1	71	p2	(CT)5	10	234488	234497
Chr1	72	p6	(TCCCTC)3	18	234899	234916
Chr1	73	p2	(AG)5	10	235481	235490
Chr1	74	p4	(AAGA)3	12	246618	246629
Chr1	75	p2	(CT)5	10	250218	250227
Chr1	76	p4	(TTTA)3	12	250367	250378
Chr1	77	p3	(AGT)6	18	251769	251786
Chr1	78	p3	(AGC)4	12	257889	257900
Chr1	79	p5	(AAAGG)3	15	260080	260094
Chr1	80	p1	(C)11	11	261306	261316
Chr1	81	p4	(ACTG)3	12	269573	269584
Chr1	82	p5	(TATAT)3	15	270603	270617
Chr1	83	p2	(GA)5	10	284622	284631
Chr1	84	p1	(A)12	12	287017	287028
Chr1	85	p2	(CT)5	10	298240	298249
Chr1	86	p2	(AG)5	10	298600	298609
Chr1	87	p1	(A)10	10	298988	298997
Chr1	88	p4	(GAAA)3	12	299824	299835
Chr1	89	p1	(C)10	10	303539	303548
Chr1	90	p3	(ATC)4	12	310904	310915
Chr1	91	p3	(CTT)4	12	311898	311909
Chr1	92	p2	(CT)5	10	313621	313630
Chr1	93	p2	(GA)5	10	315318	315327
Chr1	94	p5	(CTATT)3	15	323345	323359
Chr1	95	p5	(GCAAC)3	15	324445	324459
Chr1	96	p2	(AT)5	10	327927	327936
Chr1	97	p1	(T)11	11	334150	334160
Chr1	98	p4	(ATCC)3	12	342338	342349
Chr1	99	p2	(GA)5	10	345403	345412
Chr1	100	p4	(GATT)3	12	346281	346292
Chr1	101	p4	(ATCA)3	12	347231	347242
Chr1	102	p1	(T)10	10	350540	350549
Chr1	103	p1	(T)10	10	362889	362898
Chr1	104	p1	(A)10	10	363190	363199
Chr1	105	p2	(AT)5	10	364376	364385
Chr1	106	p1	(A)10	10	364584	364593
Chr1	107	p3	(ATT)4	12	369731	369742
Chr1	108	p1	(A)10	10	370292	370301
Chr1	109	p5	(TTTTC)3	15	377698	377712
Chr1	110	p2	(TA)5	10	380502	380511
Chr1	111	p2	(TA)5	10	380593	380602
Chr1	112	p2	(CT)5	10	381457	381466
Chr1	113	p2	(TA)9	18	383316	383333
Chr1	114	p2	(TA)6	12	383347	383358
Chr1	115	p2	(TA)5	10	383414	383423
Chr1	116	p2	(AT)5	10	383527	383536
Chr1	117	p2	(TA)9	18	383628	383645
Chr1	118	p2	(AT)5	10	384850	384859
Chr1	119	p2	(TA)5	10	385010	385019
Chr1	120	p3	(TTG)4	12	388225	388236
Chr1	121	p2	(TA)5	10	394358	394367
Chr1	122	p2	(GA)5	10	401988	401997
Chr1	123	p2	(GA)5	10	402070	402079
Chr1	124	p3	(GTA)4	12	411234	411245
Chr1	125	p2	(CT)5	10	415641	415650
Chr1	126	p3	(AGA)4	12	420954	420965
Chr1	127	p1	(T)10	10	422387	422396
Chr1	128	p2	(GA)9	18	437503	437520
Chr1	129	p1	(A)10	10	442699	442708
Chr1	130	p3	(ATT)4	12	448478	448489
Chr1	131	p4	(TTCA)3	12	453184	453195
Chr1	132	p5	(TCTTC)3	15	453296	453310
Chr1	133	p2	(AT)5	10	453495	453504
Chr1	134	p5	(TTATA)3	15	455808	455822
Chr1	135	p1	(T)14	14	456574	456587
Chr1	136	p5	(TGTAG)3	15	457939	457953
Chr1	137	p2	(CT)7	14	458477	458490
Chr1	138	p4	(GAAA)3	12	458687	458698
Chr1	139	p2	(GA)5	10	458850	458859
Chr1	140	p4	(AAGA)3	12	460645	460656
Chr1	141	p2	(TA)8	16	462370	462385
Chr1	142	p4	(GACT)3	12	465447	465458
Chr1	143	p2	(GA)7	14	465798	465811
Chr1	144	p3	(TTC)4	12	474057	474068
Chr1	145	p4	(TCTT)4	16	476003	476018
Chr1	146	p3	(AGT)4	12	476176	476187
Chr1	147	p4	(CAAG)3	12	477462	477473
Chr1	148	p5	(AATAG)4	20	483837	483856
Chr1	149	p4	(CTAT)3	12	485657	485668
Chr1	150	p6	(ACCCCT)3	18	486295	486312
Chr1	151	p5	(TGAAA)3	15	488144	488158
Chr1	152	p4	(CTTT)3	12	488398	488409
Chr1	153	p1	(T)10	10	488949	488958
Chr1	154	p3	(AGT)4	12	490337	490348
Chr1	155	p3	(CTA)4	12	492374	492385
Chr1	156	p2	(TA)5	10	492705	492714
Chr1	157	p4	(CTTT)3	12	493082	493093
Chr1	158	p5	(AACAG)3	15	493617	493631
Chr1	159	p3	(AGC)4	12	497256	497267
Chr1	160	p3	(GCA)4	12	498527	498538
Chr1	161	p1	(A)10	10	500055	500064
Chr1	162	p2	(TC)5	10	504907	504916
Chr1	163	p4	(AAAG)3	12	507918	507929
Chr1	164	p3	(TAT)4	12	511201	511212
Chr1	165	p4	(TTCT)3	12	512323	512334
Chr1	166	p4	(CAAG)3	12	515964	515975
Chr1	167	p3	(TAA)4	12	520152	520163
Chr1	168	p2	(AG)5	10	520285	520294
Chr1	169	p4	(CTAA)3	12	529417	529428
Chr1	170	p1	(G)15	15	531026	531040
Chr1	171	p5	(TAATA)3	15	532114	532128
Chr1	172	p5	(AAATC)3	15	534137	534151
Chr1	173	p3	(TAA)6	18	537171	537188
Chr1	174	p2	(AC)7	14	541360	541373
Chr1	175	p5	(AAGCA)3	15	551508	551522
Chr1	176	p5	(AAGCA)3	15	551562	551576
Chr1	177	p5	(AGGAA)3	15	552016	552030
Chr1	178	p3	(GTA)4	12	555869	555880
Chr1	179	p4	(AAGA)3	12	559878	559889
Chr1	180	p1	(T)10	10	571361	571370
Chr1	181	p3	(GTA)5	15	574875	574889
Chr1	182	p2	(GA)7	14	574994	575007
Chr1	183	p2	(AG)5	10	581730	581739
Chr1	184	p4	(GAAA)3	12	583313	583324
Chr1	185	p3	(CTT)4	12	587789	587800
Chr1	186	p4	(AATG)3	12	589532	589543
Chr1	187	p3	(TAA)7	21	597633	597653
Chr1	188	p3	(AGT)4	12	600442	600453
Chr1	189	p2	(GA)5	10	600665	600674
Chr1	190	p4	(CTTT)3	12	602125	602136
Chr1	191	p2	(AG)5	10	611389	611398
Chr1	192	p4	(GAAA)3	12	615915	615926
Chr1	193	p4	(TTCT)3	12	622877	622888
Chr1	194	p5	(TTCAG)3	15	625040	625054
Chr1	195	p5	(AAAAG)3	15	640802	640816
Chr1	196	p4	(AAGA)3	12	645477	645488
Chr1	197	p4	(AAGA)3	12	645677	645688
Chr1	198	p3	(AGA)4	12	647919	647930
Chr1	199	p5	(GAAGA)3	15	652680	652694
Chr1	200	p5	(AGCTA)3	15	653728	653742
Chr1	201	p4	(GCAA)3	12	663132	663143
Chr1	202	p1	(T)10	10	671279	671288
Chr1	203	p3	(TTA)4	12	674085	674096
Chr1	204	p3	(TTA)4	12	674099	674110
Chr1	205	p2	(GA)5	10	678840	678849
Chr1	206	p2	(CT)5	10	685126	685135
Chr1	207	p4	(CTTT)3	12	696738	696749
Chr1	208	p4	(ATTC)3	12	698934	698945
Chr1	209	p1	(T)10	10	705206	705215
Chr1	210	p1	(A)10	10	708414	708423
Chr1	211	p3	(CTA)5	15	709246	709260
Chr1	212	p6	(CATTGT)3	18	714021	714038
Chr1	213	p1	(T)13	13	715174	715186
Chr1	214	p3	(GCA)4	12	722295	722306
Chr1	215	p4	(GCTT)3	12	727644	727655
Chr1	216	p3	(TAC)4	12	729409	729420
Chr1	217	p2	(TG)5	10	731022	731031
Chr1	218	p2	(CT)5	10	733150	733159
Chr1	219	p3	(CTT)5	15	734449	734463
Chr1	220	p3	(CTT)4	12	734586	734597
Chr1	221	p3	(TGC)4	12	742863	742874
Chr1	222	p6	(CCTCTA)3	18	744876	744893
Chr1	223	p4	(TTTC)3	12	745527	745538
Chr1	224	p2	(CT)5	10	747639	747648
Chr1	225	p2	(TA)5	10	752642	752651
Chr1	226	p2	(TA)7	14	752702	752715
Chr1	227	p4	(TCTT)3	12	756157	756168
Chr1	228	p4	(TTTC)3	12	756271	756282
Chr1	229	p2	(TA)5	10	756650	756659
Chr1	230	p4	(TCTT)3	12	757904	757915
Chr1	231	p5	(ACTCA)3	15	758609	758623
Chr1	232	p1	(T)11	11	763231	763241
Chr1	233	p6	(TTATTG)3	18	779084	779101
Chr1	234	p5	(TTATA)3	15	782052	782066
Chr1	235	p4	(ATCT)3	12	786031	786042
Chr1	236	p2	(CT)8	16	793522	793537
Chr1	237	p2	(CT)5	10	794160	794169
Chr1	238	p2	(AT)5	10	795878	795887
Chr1	239	p1	(T)10	10	797539	797548
Chr1	240	p2	(TA)5	10	799490	799499
Chr1	241	p2	(CT)5	10	802576	802585
Chr1	242	p1	(A)10	10	803038	803047
Chr1	243	p1	(T)11	11	803179	803189
Chr1	244	p5	(TAAGT)3	15	805614	805628
Chr1	245	p5	(CTTTC)3	15	812521	812535
Chr1	246	p3	(GAA)4	12	818371	818382
Chr1	247	p4	(TATC)5	20	828182	828201
Chr1	248	p4	(TATC)3	12	828216	828227
Chr1	249	p4	(TCTG)3	12	828284	828295
Chr1	250	p1	(T)12	12	828784	828795
Chr1	251	p5	(CCTTA)3	15	834343	834357
Chr1	252	p4	(CAGA)3	12	840157	840168
Chr1	253	p2	(GA)6	12	840958	840969
Chr1	254	p4	(AATG)3	12	842544	842555
Chr1	255	p4	(TTCG)3	12	842745	842756
Chr1	256	p5	(ACACT)3	15	843049	843063
Chr1	257	p4	(CTTA)3	12	843149	843160
Chr1	258	p3	(TTC)4	12	844145	844156
Chr1	259	p4	(TTCT)3	12	856932	856943
Chr1	260	p2	(TC)6	12	858366	858377
Chr1	261	p3	(TGC)7	21	861215	861235
Chr1	262	p3	(TGC)4	12	861787	861798
Chr1	263	p3	(TGC)6	18	861880	861897
Chr1	264	p2	(AT)5	10	862635	862644
Chr1	265	p3	(ATA)5	15	863827	863841
Chr1	266	p4	(TAAA)3	12	869019	869030
Chr1	267	p2	(CT)5	10	882219	882228
Chr1	268	p3	(ACT)4	12	885639	885650
Chr1	269	p3	(CAT)4	12	886737	886748
Chr1	270	p4	(GAAA)3	12	887886	887897
Chr1	271	p1	(T)10	10	889315	889324
Chr1	272	p4	(GAAA)3	12	892552	892563
Chr1	273	p4	(TTCT)3	12	897158	897169
Chr1	274	p3	(TAG)4	12	901534	901545
Chr1	275	p3	(AGA)4	12	901716	901727
Chr1	276	p2	(TA)6	12	905466	905477
Chr1	277	p2	(TA)5	10	908774	908783
Chr1	278	p4	(AAAG)3	12	909594	909605
Chr1	279	p1	(T)10	10	910097	910106
Chr1	280	p3	(TCT)4	12	911117	911128
Chr1	281	p3	(TTA)4	12	912147	912158
Chr1	282	p2	(TA)5	10	916445	916454
Chr1	283	p4	(AATG)3	12	916642	916653
Chr1	284	p5	(AGCTT)3	15	924181	924195
Chr1	285	p1	(T)10	10	936704	936713
Chr1	286	p2	(TA)6	12	938518	938529
Chr1	287	p4	(TCTT)3	12	943792	943803
Chr1	288	p2	(CT)5	10	960236	960245
Chr1	289	p3	(ATG)5	15	961359	961373
Chr1	290	p5	(AGAGT)3	15	962182	962196
Chr1	291	p1	(T)12	12	962336	962347
Chr1	292	p2	(TA)9	18	972121	972138
Chr1	293	p3	(TGA)4	12	974395	974406
Chr1	294	p3	(AGT)4	12	983925	983936
Chr1	295	p5	(ATATA)3	15	991569	991583
Chr1	296	p1	(T)10	10	994035	994044
Chr1	297	p2	(AG)5	10	996817	996826
Chr1	298	p1	(T)10	10	999974	999983
Chr1	299	p2	(TA)5	10	1004612	1004621
Chr1	300	p2	(AG)5	10	1007983	1007992
Chr1	301	p1	(T)10	10	1012170	1012179
Chr1	302	p4	(ACCA)3	12	1025416	1025427
Chr1	303	p3	(TCA)5	15	1027340	1027354
Chr1	304	p2	(GA)5	10	1031315	1031324
Chr1	305	p3	(ATT)4	12	1031335	1031346
Chr1	306	p4	(TCTT)3	12	1056157	1056168
Chr1	307	p4	(TTCT)3	12	1059612	1059623
Chr1	308	p2	(AG)5	10	1063307	1063316
Chr1	309	p3	(AGG)4	12	1063579	1063590
Chr1	310	p3	(ACT)4	12	1067990	1068001
Chr1	311	p6	(GCACCT)3	18	1071157	1071174
Chr1	312	p3	(AGT)4	12	1079334	1079345
Chr1	313	p3	(AGT)4	12	1082531	1082542
Chr1	314	p6	(GAAGCT)3	18	1083255	1083272
Chr1	315	p4	(TCTT)3	12	1084632	1084643
Chr1	316	p3	(CTA)5	15	1095800	1095814
Chr1	317	p1	(T)10	10	1097706	1097715
Chr1	318	p5	(TATTA)3	15	1108143	1108157
Chr1	319	p4	(GGGC)3	12	1110641	1110652
Chr1	320	p4	(AAGG)3	12	1112744	1112755
Chr1	321	p3	(CCT)4	12	1119574	1119585
Chr1	322	p2	(TA)7	14	1120115	1120128
Chr1	323	p5	(AAAGA)3	15	1120334	1120348
Chr1	324	p4	(AAGA)3	12	1120869	1120880
Chr1	325	p1	(A)10	10	1130288	1130297
Chr1	326	p3	(AAT)5	15	1132543	1132557
Chr1	327	p1	(G)10	10	1136436	1136445
Chr1	328	p3	(AAT)4	12	1137574	1137585
Chr1	329	p5	(TTAAT)3	15	1141297	1141311
Chr1	330	p4	(GTGC)3	12	1152142	1152153
Chr1	331	p2	(GA)6	12	1159701	1159712
Chr1	332	p2	(AT)15	30	1164860	1164889
Chr1	333	p5	(CCCTA)3	15	1166906	1166920
Chr1	334	p4	(AGCA)3	12	1167287	1167298
Chr1	335	p4	(AAGA)3	12	1169002	1169013
Chr1	336	p1	(A)10	10	1169788	1169797
Chr1	337	p4	(AAAG)3	12	1182585	1182596
Chr1	338	p4	(TCGT)3	12	1186694	1186705
Chr1	339	p4	(AAAG)3	12	1189115	1189126
Chr1	340	p5	(ACCAT)3	15	1190133	1190147
Chr1	341	p5	(TATTT)3	15	1193510	1193524
Chr1	342	p5	(TTATA)3	15	1195349	1195363
Chr1	343	p3	(AAG)4	12	1213242	1213253
Chr1	344	p6	(GTAGGG)3	18	1219853	1219870
Chr1	345	p6	(GGGGTT)3	18	1223453	1223470
Chr1	346	p6	(GGGGTT)3	18	1223492	1223509
Chr1	347	p2	(CT)7	14	1232682	1232695
Chr1	348	p2	(GA)8	16	1232993	1233008
Chr1	349	p2	(GA)6	12	1233059	1233070
Chr1	350	p5	(TATAA)3	15	1236225	1236239
Chr1	351	p2	(TA)5	10	1240094	1240103
Chr1	352	p3	(AGT)5	15	1240855	1240869
Chr1	353	p3	(AGT)5	15	1247303	1247317
Chr1	354	p3	(AGT)4	12	1248200	1248211
Chr1	355	p4	(CTTT)3	12	1252576	1252587
Chr1	356	p2	(CG)5	10	1254278	1254287
Chr1	357	p3	(AGT)4	12	1255349	1255360
Chr1	358	p6	(CCCATT)3	18	1263573	1263590
Chr1	359	p1	(A)11	11	1263682	1263692
Chr1	360	p2	(GA)6	12	1266511	1266522
Chr1	361	p2	(AG)6	12	1266572	1266583
Chr1	362	p2	(GA)5	10	1266717	1266726
Chr1	363	p3	(TAA)7	21	1271738	1271758
Chr1	364	p4	(CGAT)3	12	1280250	1280261
Chr1	365	p2	(TC)5	10	1282096	1282105
Chr1	366	p2	(GA)6	12	1284872	1284883
Chr1	367	p4	(TCTT)3	12	1288731	1288742
Chr1	368	p4	(GACT)4	16	1296071	1296086
Chr1	369	p5	(AATAG)3	15	1304279	1304293
Chr1	370	p2	(TA)5	10	1305446	1305455
Chr1	371	p2	(AT)5	10	1307457	1307466
Chr1	372	p2	(CT)5	10	1308019	1308028
Chr1	373	p4	(CTTT)3	12	1308869	1308880
Chr1	374	p4	(TTGA)3	12	1310841	1310852
Chr1	375	p4	(GTCT)3	12	1311116	1311127
Chr1	376	p1	(A)10	10	1315684	1315693
Chr1	377	p4	(GAAA)3	12	1315721	1315732
Chr1	378	p3	(ATT)4	12	1325917	1325928
Chr1	379	p4	(CTTT)3	12	1329172	1329183
Chr1	380	p4	(AAAC)3	12	1338711	1338722
Chr1	381	p5	(AAGCA)3	15	1339681	1339695
Chr1	382	p5	(AGGCC)3	15	1340714	1340728
Chr1	383	p2	(TA)7	14	1341735	1341748
Chr1	384	p4	(CTTC)3	12	1342655	1342666
Chr1	385	p4	(GCTC)3	12	1343356	1343367
Chr1	386	p6	(AGCCCT)3	18	1347450	1347467
Chr1	387	p3	(AAC)4	12	1348909	1348920
Chr1	388	p5	(AGAAC)3	15	1356060	1356074
Chr1	389	p2	(TC)5	10	1363762	1363771
Chr1	390	p4	(TTCG)3	12	1365419	1365430
Chr1	391	p4	(ACGA)3	12	1367183	1367194
Chr1	392	p2	(GA)5	10	1367273	1367282
Chr1	393	p1	(T)10	10	1367855	1367864
Chr1	394	p2	(CT)5	10	1373711	1373720
Chr1	395	p3	(AGT)5	15	1382984	1382998
Chr1	396	p4	(AGGA)3	12	1390432	1390443
Chr1	397	p1	(T)11	11	1399023	1399033
Chr1	398	p4	(CAAT)3	12	1402723	1402734
Chr1	399	p4	(CTAA)3	12	1402924	1402935
Chr1	400	p1	(T)10	10	1404462	1404471
Chr1	401	p4	(GAAA)3	12	1423121	1423132
Chr1	402	p2	(AT)5	10	1424620	1424629
Chr1	403	p4	(TAGA)3	12	1424752	1424763
Chr1	404	p4	(GAAG)4	16	1443685	1443700
Chr1	405	p4	(AAAG)3	12	1449458	1449469
Chr1	406	p4	(CTTT)3	12	1451142	1451153
Chr1	407	p1	(T)13	13	1451929	1451941
Chr1	408	p4	(CTTG)3	12	1453217	1453228
Chr1	409	p3	(AAG)4	12	1457150	1457161
Chr1	410	p5	(TCTTA)3	15	1458034	1458048
Chr1	411	p4	(GAAA)3	12	1461895	1461906
Chr1	412	p4	(TCAA)3	12	1461978	1461989
Chr1	413	p2	(TC)6	12	1471736	1471747
Chr1	414	p1	(T)10	10	1471841	1471850
Chr1	415	p4	(GCAA)3	12	1476464	1476475
Chr1	416	p5	(ATATA)3	15	1480682	1480696
Chr1	417	p5	(ATATA)3	15	1481192	1481206
Chr1	418	p2	(CT)7	14	1484018	1484031
Chr1	419	p2	(CT)5	10	1487843	1487852
Chr1	420	p2	(CT)7	14	1487964	1487977
Chr1	421	p2	(CT)5	10	1488027	1488036
Chr1	422	p4	(ACCT)3	12	1493370	1493381
Chr1	423	p4	(AAAG)3	12	1494657	1494668
Chr1	424	p4	(AGAA)3	12	1495136	1495147
Chr1	425	p2	(TC)5	10	1496632	1496641
Chr1	426	p2	(TA)8	16	1500829	1500844
Chr1	427	p2	(TC)6	12	1503206	1503217
Chr1	428	p2	(CT)5	10	1517152	1517161
Chr1	429	p2	(CT)5	10	1525883	1525892
Chr1	430	p2	(AG)6	12	1526114	1526125
Chr1	431	p1	(A)12	12	1530640	1530651
Chr1	432	p4	(AATC)4	16	1533983	1533998
Chr1	433	p1	(C)12	12	1543765	1543776
Chr1	434	p3	(AGC)4	12	1544820	1544831
Chr1	435	p1	(A)11	11	1548274	1548284
Chr1	436	p3	(AAT)4	12	1549117	1549128
Chr1	437	p4	(GAGT)3	12	1559666	1559677
Chr1	438	p2	(AT)6	12	1574365	1574376
Chr1	439	p3	(AAT)4	12	1577284	1577295
Chr1	440	p1	(T)11	11	1577302	1577312
Chr1	441	p2	(TA)7	14	1579009	1579022
Chr1	442	p1	(A)10	10	1579142	1579151
Chr1	443	p2	(AG)7	14	1586052	1586065
Chr1	444	p3	(CAG)4	12	1603928	1603939
Chr1	445	p3	(GAA)4	12	1608098	1608109
Chr1	446	p2	(CT)5	10	1609442	1609451
Chr1	447	p2	(TA)5	10	1611149	1611158
Chr1	448	p5	(AAAGG)3	15	1611400	1611414
Chr1	449	p2	(GA)5	10	1613546	1613555
Chr1	450	p4	(AATG)3	12	1614633	1614644
Chr1	451	p3	(CAG)4	12	1614787	1614798
Chr1	452	p4	(ATCC)3	12	1618147	1618158
Chr1	453	p2	(CT)5	10	1618671	1618680
Chr1	454	p4	(GAAA)3	12	1620372	1620383
Chr1	455	p2	(CT)5	10	1620853	1620862
Chr1	456	p2	(CT)5	10	1631275	1631284
Chr1	457	p5	(AGTTA)3	15	1637504	1637518
Chr1	458	p2	(AT)5	10	1641109	1641118
Chr1	459	p5	(AAGGG)3	15	1642256	1642270
Chr1	460	p4	(GAAT)3	12	1646113	1646124
Chr1	461	p2	(AG)5	10	1649721	1649730
Chr1	462	p1	(A)11	11	1650992	1651002
Chr1	463	p4	(GAAA)3	12	1651535	1651546
Chr1	464	p3	(GCT)4	12	1659536	1659547
Chr1	465	p2	(TA)5	10	1664948	1664957
Chr1	466	p4	(TTTC)3	12	1673784	1673795
Chr1	467	p4	(AAGA)3	12	1676711	1676722
Chr1	468	p4	(TTCT)3	12	1684155	1684166
Chr1	469	p2	(CT)5	10	1685790	1685799
Chr1	470	p3	(AAT)5	15	1697153	1697167
Chr1	471	p1	(A)10	10	1709446	1709455
Chr1	472	p2	(AG)7	14	1717621	1717634
Chr1	473	p5	(CGTCC)4	20	1721072	1721091
Chr1	474	p3	(ATT)4	12	1727753	1727764
Chr1	475	p1	(T)11	11	1731861	1731871
Chr1	476	p6	(GTTTCA)3	18	1733809	1733826
Chr1	477	p3	(AGT)5	15	1737799	1737813
Chr1	478	p6	(GAGCTA)3	18	1740734	1740751
Chr1	479	p4	(ATTC)3	12	1751163	1751174
Chr1	480	p5	(TTATT)3	15	1753686	1753700
Chr1	481	p2	(GA)5	10	1755456	1755465
Chr1	482	p2	(AG)5	10	1757271	1757280
Chr1	483	p2	(TA)6	12	1758574	1758585
Chr1	484	p2	(TA)5	10	1759646	1759655
Chr1	485	p2	(GA)6	12	1761208	1761219
Chr1	486	p3	(ATT)5	15	1761252	1761266
Chr1	487	p2	(TA)5	10	1771643	1771652
Chr1	488	p2	(TA)5	10	1775085	1775094
Chr1	489	p1	(T)11	11	1776173	1776183
Chr1	490	p2	(TA)5	10	1776539	1776548
Chr1	491	p2	(TA)9	18	1776550	1776567
Chr1	492	p6	(TTCCAA)3	18	1784490	1784507
Chr1	493	p4	(GAAG)3	12	1785210	1785221
Chr2	1	p5	(TCTGC)3	15	461	475
Chr2	2	p4	(GAAT)3	12	965	976
Chr2	3	p2	(TC)5	10	9799	9808
Chr2	4	p4	(TGCT)3	12	12924	12935
Chr2	5	p4	(TGAA)3	12	20000	20011
Chr2	6	p2	(TC)6	12	20811	20822
Chr2	7	p2	(TA)5	10	23038	23047
Chr2	8	p5	(TCAAG)3	15	24209	24223
Chr2	9	p4	(TTCT)3	12	25912	25923
Chr2	10	p1	(G)14	14	32149	32162
Chr2	11	p2	(CT)5	10	35574	35583
Chr2	12	p2	(AG)6	12	35959	35970
Chr2	13	p2	(TA)5	10	38048	38057
Chr2	14	p2	(TC)5	10	47575	47584
Chr2	15	p2	(CT)5	10	47626	47635
Chr2	16	p4	(ACAA)3	12	55373	55384
Chr2	17	p4	(AAAG)3	12	55573	55584
Chr2	18	p1	(T)10	10	58616	58625
Chr2	19	p4	(TCTT)6	24	59423	59446
Chr2	20	p4	(TCTT)3	12	59476	59487
Chr2	21	p4	(GGTC)3	12	60102	60113
Chr2	22	p2	(AG)5	10	63199	63208
Chr2	23	p2	(GA)5	10	65900	65909
Chr2	24	p4	(AGTC)3	12	66024	66035
Chr2	25	p2	(CT)5	10	71425	71434
Chr2	26	p2	(GA)5	10	71613	71622
Chr2	27	p1	(T)10	10	72718	72727
Chr2	28	p5	(TATAT)4	20	74269	74288
Chr2	29	p4	(GGAG)3	12	81031	81042
Chr2	30	p4	(AAGA)3	12	84422	84433
Chr2	31	p2	(GA)6	12	88552	88563
Chr2	32	p2	(AG)6	12	91534	91545
Chr2	33	p4	(AGGA)3	12	92492	92503
Chr2	34	p3	(CTT)4	12	95231	95242
Chr2	35	p4	(TAAA)4	16	95281	95296
Chr2	36	p3	(AAG)4	12	96051	96062
Chr2	37	p2	(GA)5	10	101215	101224
Chr2	38	p2	(CT)5	10	111358	111367
Chr2	39	p5	(TCAAG)3	15	116085	116099
Chr2	40	p5	(TAAAG)3	15	120086	120100
Chr2	41	p5	(CAACA)3	15	120190	120204
Chr2	42	p4	(TTTC)3	12	122801	122812
Chr2	43	p4	(TCTT)3	12	126864	126875
Chr2	44	p5	(GATAA)3	15	128991	129005
Chr2	45	p3	(ATC)4	12	135526	135537
Chr2	46	p5	(CAAAG)4	20	136472	136491
Chr2	47	p5	(GCAAG)3	15	138424	138438
Chr2	48	p6	(TGAAGC)3	18	141641	141658
Chr2	49	p3	(TAC)4	12	147355	147366
Chr2	50	p4	(CTTA)3	12	147641	147652
Chr2	51	p3	(AGT)4	12	162411	162422
Chr2	52	p6	(AGCTTC)3	18	163281	163298
Chr2	53	p3	(AGC)4	12	164656	164667
Chr2	54	p4	(TTTC)3	12	165916	165927
Chr2	55	p5	(AATAC)3	15	167057	167071
Chr2	56	p4	(TTTC)3	12	167470	167481
Chr2	57	p4	(AAAG)3	12	167864	167875
Chr2	58	p6	(CTGTCG)3	18	174765	174782
Chr2	59	p4	(TCTT)3	12	174863	174874
Chr2	60	p4	(CTTT)3	12	174891	174902
Chr2	61	p4	(TTTC)3	12	175040	175051
Chr2	62	p2	(TA)5	10	182031	182040
Chr2	63	p5	(TAGGC)3	15	189640	189654
Chr2	64	p6	(CTCCAT)3	18	193194	193211
Chr2	65	p4	(CAAG)3	12	193364	193375
Chr2	66	p2	(CT)5	10	193718	193727
Chr2	67	p4	(TCCT)3	12	202756	202767
Chr2	68	p2	(CT)5	10	214671	214680
Chr2	69	p3	(AAT)4	12	217004	217015
Chr2	70	p2	(GA)5	10	220491	220500
Chr2	71	p3	(AGA)4	12	221973	221984
Chr2	72	p1	(T)10	10	222575	222584
Chr2	73	p3	(TAG)4	12	223679	223690
Chr2	74	p5	(GCAAA)3	15	224609	224623
Chr2	75	p5	(TCTTT)3	15	225973	225987
Chr2	76	p5	(TTATA)3	15	226333	226347
Chr2	77	p1	(A)11	11	233026	233036
Chr2	78	p4	(GACA)3	12	238997	239008
Chr2	79	p2	(GA)6	12	243417	243428
Chr2	80	p4	(AAAG)3	12	243887	243898
Chr2	81	p4	(AATG)3	12	248074	248085
Chr2	82	p5	(TATAA)3	15	251768	251782
Chr2	83	p4	(AATC)3	12	256919	256930
Chr2	84	p2	(CT)5	10	258185	258194
Chr2	85	p4	(ACTG)3	12	259702	259713
Chr2	86	p1	(T)10	10	262286	262295
Chr2	87	p3	(GCT)4	12	278722	278733
Chr2	88	p3	(ACT)4	12	292959	292970
Chr2	89	p6	(AGAAAG)3	18	294768	294785
Chr2	90	p2	(TA)6	12	295033	295044
Chr2	91	p2	(TA)5	10	295100	295109
Chr2	92	p3	(CAG)4	12	297659	297670
Chr2	93	p4	(CTAT)3	12	302746	302757
Chr2	94	p5	(TTTTG)3	15	305517	305531
Chr2	95	p4	(TTTC)3	12	307801	307812
Chr2	96	p1	(T)12	12	308028	308039
Chr2	97	p4	(AAGA)4	16	312633	312648
Chr2	98	p2	(CT)6	12	323161	323172
Chr2	99	p5	(TATAA)3	15	326225	326239
Chr2	100	p2	(AT)5	10	327091	327100
Chr2	101	p2	(GA)5	10	338791	338800
Chr2	102	p4	(CATT)3	12	340377	340388
Chr2	103	p4	(GGAA)3	12	341000	341011
Chr2	104	p3	(TAT)6	18	342570	342587
Chr2	105	p4	(TCTT)3	12	354546	354557
Chr2	106	p2	(GA)5	10	357023	357032
Chr2	107	p2	(TA)5	10	365755	365764
Chr2	108	p4	(TGCT)3	12	367421	367432
Chr2	109	p2	(CT)5	10	368992	369001
Chr2	110	p1	(A)11	11	376440	376450
Chr2	111	p3	(CAT)4	12	376702	376713
Chr2	112	p4	(GAAT)3	12	379388	379399
Chr2	113	p4	(GAGT)3	12	396061	396072
Chr2	114	p2	(TC)5	10	397009	397018
Chr2	115	p4	(CTAC)3	12	397140	397151
Chr2	116	p4	(AAGA)3	12	397901	397912
Chr2	117	p4	(TTCA)3	12	404169	404180
Chr2	118	p1	(A)13	13	404791	404803
Chr2	119	p1	(A)10	10	408755	408764
Chr2	120	p1	(C)10	10	421812	421821
Chr2	121	p2	(AG)5	10	423631	423640
Chr2	122	p4	(TGAA)3	12	425678	425689
Chr2	123	p3	(CTA)4	12	427447	427458
Chr2	124	p2	(CT)5	10	430180	430189
Chr2	125	p4	(AGAA)3	12	434012	434023
Chr2	126	p4	(GAAA)3	12	436494	436505
Chr2	127	p2	(TC)5	10	443333	443342
Chr2	128	p4	(CTTT)3	12	447699	447710
Chr2	129	p4	(AAGT)3	12	449859	449870
Chr2	130	p1	(C)13	13	455259	455271
Chr2	131	p1	(T)10	10	457622	457631
Chr2	132	p4	(TATT)3	12	457865	457876
Chr2	133	p2	(GT)5	10	459476	459485
Chr2	134	p5	(AGAAT)3	15	461715	461729
Chr2	135	p4	(AGAA)3	12	464251	464262
Chr2	136	p3	(GAG)4	12	470578	470589
Chr2	137	p2	(GT)5	10	471780	471789
Chr2	138	p5	(CAATG)3	15	483460	483474
Chr2	139	p5	(GAAAG)3	15	484074	484088
Chr2	140	p4	(TATT)3	12	492282	492293
Chr2	141	p2	(AG)5	10	492641	492650
Chr2	142	p2	(AT)5	10	493012	493021
Chr2	143	p2	(GA)5	10	493472	493481
Chr2	144	p2	(TC)6	12	495142	495153
Chr2	145	p4	(TCTT)3	12	495731	495742
Chr2	146	p5	(ACTAG)3	15	504937	504951
Chr2	147	p4	(TAGA)3	12	505819	505830
Chr2	148	p4	(CGCT)3	12	505980	505991
Chr2	149	p4	(CGCT)3	12	506139	506150
Chr2	150	p3	(CTT)4	12	516536	516547
Chr2	151	p6	(TATCAT)3	18	523751	523768
Chr2	152	p4	(AAGA)3	12	526226	526237
Chr2	153	p4	(GAGC)3	12	537192	537203
Chr2	154	p2	(AG)5	10	540308	540317
Chr2	155	p4	(ATAG)3	12	541980	541991
Chr2	156	p2	(AG)5	10	545104	545113
Chr2	157	p4	(CTTC)3	12	546450	546461
Chr2	158	p4	(TCAA)3	12	562623	562634
Chr2	159	p2	(TA)5	10	565332	565341
Chr2	160	p4	(TGAT)3	12	568173	568184
Chr2	161	p1	(T)11	11	571350	571360
Chr2	162	p5	(TATTT)3	15	573093	573107
Chr2	163	p1	(T)10	10	575591	575600
Chr2	164	p5	(AGTAT)4	20	587340	587359
Chr2	165	p3	(AAT)4	12	591365	591376
Chr2	166	p4	(ATCA)3	12	598383	598394
Chr2	167	p4	(TCGC)3	12	609773	609784
Chr2	168	p2	(CT)5	10	610531	610540
Chr2	169	p4	(AGGA)3	12	612536	612547
Chr2	170	p5	(ACTTA)3	15	612552	612566
Chr2	171	p4	(AGAA)4	16	616318	616333
Chr2	172	p2	(TA)5	10	618957	618966
Chr2	173	p2	(TA)9	18	619434	619451
Chr2	174	p5	(TATAA)3	15	638436	638450
Chr2	175	p2	(CT)5	10	641255	641264
Chr2	176	p4	(GAAG)3	12	641487	641498
Chr2	177	p2	(GA)5	10	644624	644633
Chr2	178	p5	(AGCAG)3	15	647230	647244
Chr2	179	p3	(CTT)4	12	650192	650203
Chr2	180	p4	(TTCT)3	12	650334	650345
Chr2	181	p4	(TTTC)3	12	653341	653352
Chr2	182	p5	(GTCCT)3	15	654864	654878
Chr2	183	p2	(TA)5	10	656018	656027
Chr2	184	p2	(TC)6	12	666631	666642
Chr2	185	p2	(TA)5	10	672786	672795
Chr2	186	p5	(AAGTG)3	15	673061	673075
Chr2	187	p2	(TA)13	26	674166	674191
Chr2	188	p3	(CTC)4	12	693729	693740
Chr2	189	p2	(GA)5	10	699254	699263
Chr2	190	p1	(A)11	11	699436	699446
Chr2	191	p5	(TAAGA)3	15	702635	702649
Chr2	192	p4	(AGCA)3	12	703158	703169
Chr2	193	p2	(TA)5	10	703453	703462
Chr2	194	p3	(TTA)4	12	704413	704424
Chr2	195	p5	(TTGCT)3	15	705947	705961
Chr2	196	p4	(ATTC)3	12	711170	711181
Chr2	197	p2	(TA)5	10	723563	723572
Chr2	198	p6	(TGAAGC)3	18	726517	726534
Chr2	199	p2	(AG)5	10	727331	727340
Chr2	200	p3	(CTA)5	15	727846	727860
Chr2	201	p4	(AAAG)3	12	728527	728538
Chr2	202	p3	(CTA)4	12	733505	733516
Chr2	203	p4	(GAAA)3	12	738733	738744
Chr2	204	p4	(CCTT)3	12	740776	740787
Chr2	205	p4	(CCTT)3	12	741490	741501
Chr2	206	p4	(CCTT)3	12	742103	742114
Chr2	207	p6	(AGAAAA)3	18	742318	742335
Chr2	208	p4	(AAAG)3	12	743226	743237
Chr2	209	p5	(CCTTT)3	15	749692	749706
Chr2	210	p2	(AG)5	10	755563	755572
Chr2	211	p4	(AGAA)3	12	756511	756522
Chr2	212	p1	(G)11	11	763212	763222
Chr2	213	p2	(TA)6	12	767967	767978
Chr2	214	p5	(TTGAA)3	15	769566	769580
Chr2	215	p2	(AG)5	10	775897	775906
Chr2	216	p2	(GA)5	10	779415	779424
Chr2	217	p4	(TCAA)3	12	784088	784099
Chr2	218	p3	(GGA)4	12	789477	789488
Chr2	219	p2	(TA)5	10	792874	792883
Chr2	220	p3	(GAA)4	12	801246	801257
Chr2	221	p4	(AGTG)3	12	801257	801268
Chr2	222	p2	(AG)5	10	802185	802194
Chr2	223	p2	(CT)5	10	807369	807378
Chr2	224	p6	(CCCGTA)3	18	809470	809487
Chr2	225	p4	(AACC)3	12	809508	809519
Chr2	226	p3	(GCA)4	12	815984	815995
Chr2	227	p3	(AGC)4	12	819063	819074
Chr2	228	p3	(AGC)4	12	820763	820774
Chr2	229	p1	(T)10	10	838204	838213
Chr2	230	p1	(A)10	10	840927	840936
Chr2	231	p4	(AGAA)3	12	842458	842469
Chr2	232	p1	(A)12	12	842793	842804
Chr2	233	p4	(TTAA)3	12	844807	844818
Chr2	234	p1	(T)10	10	844907	844916
Chr2	235	p1	(T)14	14	845849	845862
Chr2	236	p2	(AT)6	12	846738	846749
Chr2	237	p4	(GAAT)3	12	848501	848512
Chr2	238	p1	(T)10	10	849169	849178
Chr2	239	p4	(TTTA)3	12	861769	861780
Chr2	240	p5	(TAGCC)3	15	865498	865512
Chr2	241	p5	(TAGGC)4	20	866851	866870
Chr2	242	p4	(AATG)3	12	871246	871257
Chr2	243	p4	(TCTA)3	12	874228	874239
Chr2	244	p1	(T)10	10	881240	881249
Chr2	245	p4	(AATG)3	12	883133	883144
Chr2	246	p5	(ATTAT)4	20	886444	886463
Chr2	247	p2	(AG)5	10	887407	887416
Chr2	248	p4	(ATTA)3	12	898617	898628
Chr2	249	p5	(TATTA)3	15	902218	902232
Chr2	250	p1	(A)10	10	905854	905863
Chr2	251	p3	(ATT)4	12	918114	918125
Chr2	252	p2	(AG)5	10	920774	920783
Chr2	253	p2	(AT)6	12	925888	925899
Chr2	254	p2	(AG)5	10	933404	933413
Chr2	255	p2	(AG)5	10	935252	935261
Chr2	256	p3	(TAC)4	12	936841	936852
Chr2	257	p2	(CT)5	10	939874	939883
Chr2	258	p2	(TC)5	10	948218	948227
Chr2	259	p5	(GTAGG)3	15	949521	949535
Chr2	260	p3	(ATG)5	15	965601	965615
Chr2	261	p3	(ATT)4	12	979465	979476
Chr2	262	p1	(G)11	11	979729	979739
Chr2	263	p1	(T)10	10	986708	986717
Chr2	264	p3	(TTC)4	12	987497	987508
Chr2	265	p1	(A)10	10	989940	989949
Chr2	266	p4	(ATTA)3	12	994012	994023
Chr2	267	p3	(GAA)4	12	1008350	1008361
Chr2	268	p2	(AT)10	20	1018170	1018189
Chr2	269	p1	(A)12	12	1018454	1018465
Chr2	270	p1	(T)11	11	1020779	1020789
Chr2	271	p4	(ATCT)3	12	1021986	1021997
Chr2	272	p5	(TCCTA)3	15	1025237	1025251
Chr2	273	p5	(CTTTG)3	15	1038046	1038060
Chr2	274	p3	(CTA)9	27	1039335	1039361
Chr2	275	p2	(TA)6	12	1045103	1045114
Chr2	276	p5	(ATTAA)3	15	1051146	1051160
Chr2	277	p2	(GA)5	10	1052012	1052021
Chr2	278	p2	(AG)5	10	1054644	1054653
Chr2	279	p4	(AATC)3	12	1056254	1056265
Chr2	280	p2	(CT)5	10	1066729	1066738
Chr2	281	p4	(AAGA)3	12	1068215	1068226
Chr2	282	p4	(TCTA)3	12	1073441	1073452
Chr2	283	p4	(CTTT)3	12	1077013	1077024
Chr2	284	p3	(TAT)4	12	1079411	1079422
Chr2	285	p5	(GGTTA)3	15	1086330	1086344
Chr2	286	p6	(CAGAAG)3	18	1088767	1088784
Chr2	287	p4	(GAAA)3	12	1090355	1090366
Chr2	288	p3	(TTC)4	12	1093844	1093855
Chr2	289	p1	(A)10	10	1099067	1099076
Chr2	290	p2	(AG)5	10	1099446	1099455
Chr2	291	p5	(CTTCT)3	15	1100013	1100027
Chr2	292	p2	(TC)5	10	1101589	1101598
Chr2	293	p2	(TA)6	12	1103502	1103513
Chr2	294	p4	(TTCT)3	12	1103524	1103535
Chr2	295	p4	(TTTC)3	12	1103677	1103688
Chr2	296	p4	(CTTT)3	12	1105343	1105354
Chr2	297	p4	(TCTA)3	12	1105580	1105591
Chr2	298	p1	(G)14	14	1106703	1106716
Chr2	299	p4	(CTTT)3	12	1107203	1107214
Chr2	300	p5	(TATAT)3	15	1108143	1108157
Chr2	301	p4	(CCAG)3	12	1111944	1111955
Chr2	302	p2	(TC)6	12	1112011	1112022
Chr2	303	p2	(GA)5	10	1113037	1113046
Chr2	304	p4	(CAAG)3	12	1117471	1117482
Chr2	305	p1	(T)10	10	1120537	1120546
Chr2	306	p4	(GAAA)4	16	1122920	1122935
Chr2	307	p2	(AG)5	10	1124888	1124897
Chr2	308	p2	(TA)7	14	1125928	1125941
Chr2	309	p2	(AG)6	12	1134460	1134471
Chr2	310	p5	(TGAAG)3	15	1142698	1142712
Chr2	311	p3	(ACT)4	12	1149943	1149954
Chr2	312	p1	(A)11	11	1154709	1154719
Chr2	313	p3	(TGC)4	12	1155418	1155429
Chr2	314	p4	(TCAT)3	12	1165525	1165536
Chr2	315	p2	(TA)6	12	1165629	1165640
Chr2	316	p5	(CTTTC)3	15	1166129	1166143
Chr2	317	p4	(TTTC)3	12	1169045	1169056
Chr2	318	p2	(AG)5	10	1170658	1170667
Chr2	319	p2	(GA)5	10	1171418	1171427
Chr2	320	p2	(AG)5	10	1171552	1171561
Chr2	321	p4	(TCTT)3	12	1176930	1176941
Chr2	322	p4	(TACT)3	12	1177517	1177528
Chr2	323	p4	(TCCT)3	12	1185220	1185231
Chr2	324	p2	(GA)6	12	1186014	1186025
Chr2	325	p2	(CT)5	10	1190118	1190127
Chr2	326	p4	(TGAT)3	12	1201509	1201520
Chr2	327	p2	(CT)6	12	1202732	1202743
Chr2	328	p4	(CTTC)3	12	1203168	1203179
Chr2	329	p1	(A)10	10	1204294	1204303
Chr2	330	p4	(TTTC)3	12	1206927	1206938
Chr2	331	p4	(CTGA)3	12	1211158	1211169
Chr2	332	p4	(CTTC)3	12	1216302	1216313
Chr2	333	p4	(CATG)3	12	1219248	1219259
Chr2	334	p1	(A)12	12	1219372	1219383
Chr2	335	p2	(GA)5	10	1219727	1219736
Chr2	336	p1	(T)10	10	1222988	1222997
Chr2	337	p4	(AAGA)3	12	1223227	1223238
Chr2	338	p4	(TTGG)3	12	1223851	1223862
Chr2	339	p4	(TAGC)3	12	1224479	1224490
Chr2	340	p4	(AAAG)4	16	1231416	1231431
Chr2	341	p4	(ATAG)3	12	1236037	1236048
Chr2	342	p2	(TA)5	10	1239142	1239151
Chr2	343	p3	(ATT)4	12	1242332	1242343
Chr2	344	p1	(A)10	10	1248515	1248524
Chr2	345	p4	(TTTC)3	12	1249914	1249925
Chr2	346	p5	(TAATA)3	15	1251882	1251896
Chr2	347	p4	(AGAA)3	12	1255197	1255208
Chr2	348	p2	(TA)6	12	1261084	1261095
Chr2	349	p2	(TA)5	10	1261156	1261165
Chr2	350	p4	(TCTA)3	12	1261905	1261916
Chr2	351	p3	(CTT)4	12	1263712	1263723
Chr2	352	p4	(CTAT)3	12	1265221	1265232
Chr2	353	p1	(A)10	10	1265417	1265426
Chr2	354	p5	(ATATA)3	15	1266233	1266247
Chr2	355	p6	(CCGAAC)3	18	1271267	1271284
Chr2	356	p1	(A)10	10	1274740	1274749
Chr2	357	p5	(CTTTT)3	15	1275031	1275045
Chr2	358	p4	(GAAA)3	12	1283813	1283824
Chr2	359	p5	(TTGAG)3	15	1286012	1286026
Chr2	360	p5	(TCTTG)3	15	1289067	1289081
Chr2	361	p5	(TATAA)3	15	1292068	1292082
Chr2	362	p2	(AG)6	12	1296755	1296766
Chr2	363	p4	(AAGA)3	12	1298682	1298693
Chr2	364	p4	(GAAA)3	12	1298910	1298921
Chr2	365	p4	(GAAA)3	12	1299099	1299110
Chr2	366	p4	(TCTT)3	12	1300024	1300035
Chr2	367	p2	(GA)5	10	1302887	1302896
Chr2	368	p4	(TCTT)3	12	1302954	1302965
Chr2	369	p5	(TTATA)3	15	1316621	1316635
Chr2	370	p1	(A)10	10	1320251	1320260
Chr2	371	p4	(AAGA)3	12	1321488	1321499
Chr2	372	p4	(AAGA)3	12	1326331	1326342
Chr2	373	p4	(AGCC)3	12	1327535	1327546
Chr2	374	p2	(AG)5	10	1331165	1331174
Chr2	375	p2	(AG)5	10	1338138	1338147
Chr2	376	p4	(TTGA)4	16	1343336	1343351
Chr2	377	p2	(TC)5	10	1343578	1343587
Chr2	378	p2	(AG)6	12	1348341	1348352
Chr2	379	p2	(TA)5	10	1355149	1355158
Chr2	380	p4	(CAAG)3	12	1361205	1361216
Chr2	381	p4	(TCTT)3	12	1366347	1366358
Chr2	382	p1	(G)14	14	1369067	1369080
Chr2	383	p1	(T)10	10	1373124	1373133
Chr2	384	p3	(CAT)4	12	1373835	1373846
Chr2	385	p3	(AAG)4	12	1378856	1378867
Chr2	386	p2	(GA)5	10	1379965	1379974
Chr2	387	p2	(TC)5	10	1386159	1386168
Chr2	388	p2	(TA)5	10	1391675	1391684
Chr2	389	p4	(TCAA)3	12	1394106	1394117
Chr2	390	p4	(CTTA)3	12	1394617	1394628
Chr2	391	p4	(CTTA)3	12	1394651	1394662
Chr2	392	p4	(CAAG)3	12	1395927	1395938
Chr2	393	p4	(ATCA)3	12	1396159	1396170
Chr2	394	p3	(CTT)4	12	1398475	1398486
Chr2	395	p1	(A)10	10	1402120	1402129
Chr2	396	p1	(A)12	12	1402995	1403006
Chr2	397	p4	(GCTA)3	12	1411729	1411740
Chr2	398	p4	(TTCG)3	12	1412662	1412673
Chr2	399	p2	(AG)5	10	1414458	1414467
Chr2	400	p4	(TCTT)3	12	1422956	1422967
Chr2	401	p3	(TGA)4	12	1425265	1425276
Chr2	402	p4	(CGAT)3	12	1427492	1427503
Chr2	403	p5	(AAATA)3	15	1430497	1430511
Chr2	404	p3	(AGT)4	12	1435117	1435128
Chr2	405	p3	(CTG)4	12	1435211	1435222
Chr2	406	p2	(CT)5	10	1444224	1444233
Chr2	407	p4	(AAGA)3	12	1446309	1446320
Chr2	408	p3	(TTC)4	12	1450187	1450198
Chr2	409	p5	(TATAA)3	15	1450769	1450783
Chr2	410	p4	(GTTT)3	12	1451965	1451976
Chr2	411	p4	(CTTT)3	12	1463490	1463501
Chr2	412	p4	(CTCA)3	12	1466346	1466357
Chr2	413	p4	(AAAG)3	12	1481228	1481239
Chr2	414	p2	(CT)5	10	1484640	1484649
Chr2	415	p2	(CT)6	12	1485575	1485586
Chr2	416	p5	(AAAGG)3	15	1493410	1493424
Chr2	417	p2	(AG)6	12	1494559	1494570
Chr2	418	p2	(GA)5	10	1500790	1500799
Chr2	419	p5	(AAGAG)3	15	1503967	1503981
Chr2	420	p3	(TAG)4	12	1505329	1505340
Chr2	421	p4	(CTTT)3	12	1505982	1505993
Chr3	1	p5	(AAAAT)3	15	6941	6955
Chr3	2	p5	(CACTT)3	15	8528	8542
Chr3	3	p2	(GA)7	14	12378	12391
Chr3	4	p2	(GA)5	10	12509	12518
Chr3	5	p2	(TA)6	12	14112	14123
Chr3	6	p4	(AGAA)3	12	20849	20860
Chr3	7	p4	(TCTT)3	12	26705	26716
Chr3	8	p2	(TC)5	10	36058	36067
Chr3	9	p5	(ATATA)3	15	44796	44810
Chr3	10	p2	(GA)5	10	45300	45309
Chr3	11	p2	(GA)6	12	45702	45713
Chr3	12	p4	(TTGC)3	12	47300	47311
Chr3	13	p4	(TGGT)3	12	50358	50369
Chr3	14	p4	(CAGA)3	12	51488	51499
Chr3	15	p3	(AGC)4	12	52959	52970
Chr3	16	p1	(A)14	14	59413	59426
Chr3	17	p1	(A)10	10	62016	62025
Chr3	18	p4	(TAAT)3	12	63792	63803
Chr3	19	p2	(AT)5	10	73280	73289
Chr3	20	p5	(ATTTG)3	15	74220	74234
Chr3	21	p1	(C)10	10	75665	75674
Chr3	22	p3	(CCT)4	12	98533	98544
Chr3	23	p5	(GTTCA)3	15	106598	106612
Chr3	24	p4	(TTTG)3	12	112977	112988
Chr3	25	p3	(ACT)4	12	113594	113605
Chr3	26	p4	(CAGG)3	12	115286	115297
Chr3	27	p5	(TTATA)3	15	116689	116703
Chr3	28	p5	(CTTTA)3	15	128045	128059
Chr3	29	p4	(AAAG)3	12	133640	133651
Chr3	30	p4	(TGAA)3	12	134993	135004
Chr3	31	p4	(GAAA)3	12	138319	138330
Chr3	32	p3	(AGT)5	15	141231	141245
Chr3	33	p4	(AATG)3	12	141307	141318
Chr3	34	p3	(AGT)4	12	141409	141420
Chr3	35	p3	(AGT)4	12	141480	141491
Chr3	36	p2	(AT)8	16	146431	146446
Chr3	37	p4	(AGAA)3	12	147871	147882
Chr3	38	p3	(CTT)4	12	155945	155956
Chr3	39	p3	(ATA)4	12	161924	161935
Chr3	40	p2	(CT)8	16	161956	161971
Chr3	41	p2	(CT)5	10	162331	162340
Chr3	42	p2	(GA)5	10	173157	173166
Chr3	43	p2	(TA)5	10	181407	181416
Chr3	44	p3	(TAT)4	12	182817	182828
Chr3	45	p2	(TC)7	14	194462	194475
Chr3	46	p2	(TC)5	10	200440	200449
Chr3	47	p3	(ATT)4	12	205622	205633
Chr3	48	p3	(GTA)4	12	207066	207077
Chr3	49	p4	(CAAT)3	12	214658	214669
Chr3	50	p2	(AG)6	12	215400	215411
Chr3	51	p5	(CTCTA)3	15	215813	215827
Chr3	52	p2	(AG)5	10	223682	223691
Chr3	53	p5	(CATAT)3	15	227923	227937
Chr3	54	p4	(CAAT)3	12	234504	234515
Chr3	55	p4	(GAAA)3	12	241969	241980
Chr3	56	p2	(TC)5	10	244471	244480
Chr3	57	p4	(CCCT)3	12	245703	245714
Chr3	58	p2	(CT)5	10	246130	246139
Chr3	59	p2	(CT)5	10	247292	247301
Chr3	60	p4	(CTTT)4	16	249665	249680
Chr3	61	p1	(T)10	10	261802	261811
Chr3	62	p1	(C)15	15	265778	265792
Chr3	63	p4	(GAGC)3	12	274276	274287
Chr3	64	p4	(TTCA)3	12	277763	277774
Chr3	65	p4	(GCTT)3	12	288106	288117
Chr3	66	p4	(AGAA)4	16	290938	290953
Chr3	67	p2	(GT)5	10	302016	302025
Chr3	68	p2	(CT)5	10	305276	305285
Chr3	69	p4	(CTTT)3	12	309652	309663
Chr3	70	p5	(AAAGA)3	15	310512	310526
Chr3	71	p2	(TA)7	14	316445	316458
Chr3	72	p1	(A)10	10	317710	317719
Chr3	73	p5	(ATATA)3	15	324093	324107
Chr3	74	p4	(AATC)3	12	325144	325155
Chr3	75	p2	(GA)5	10	325213	325222
Chr3	76	p5	(AATTG)3	15	334504	334518
Chr3	77	p3	(TAG)4	12	335022	335033
Chr3	78	p4	(CACT)3	12	335593	335604
Chr3	79	p2	(TC)6	12	335641	335652
Chr3	80	p4	(ATAA)3	12	342380	342391
Chr3	81	p2	(AT)7	14	349249	349262
Chr3	82	p2	(TA)5	10	350233	350242
Chr3	83	p5	(ATAAG)3	15	354987	355001
Chr3	84	p3	(AAG)4	12	355918	355929
Chr3	85	p4	(TTCT)3	12	361287	361298
Chr3	86	p2	(TC)5	10	362502	362511
Chr3	87	p4	(AGCT)3	12	367881	367892
Chr3	88	p1	(A)11	11	374918	374928
Chr3	89	p3	(TTA)4	12	379127	379138
Chr3	90	p3	(TAA)5	15	392926	392940
Chr3	91	p3	(TAA)5	15	392944	392958
Chr3	92	p1	(T)11	11	393277	393287
Chr3	93	p1	(T)10	10	396367	396376
Chr3	94	p4	(TGAT)3	12	396665	396676
Chr3	95	p2	(CT)5	10	398148	398157
Chr3	96	p3	(ATA)6	18	401426	401443
Chr3	97	p2	(GA)7	14	410279	410292
Chr3	98	p3	(ATA)4	12	412242	412253
Chr3	99	p2	(AG)6	12	416114	416125
Chr3	100	p4	(CTCC)3	12	416608	416619
Chr3	101	p2	(CT)5	10	419862	419871
Chr3	102	p4	(GGAG)3	12	428002	428013
Chr3	103	p3	(ATC)4	12	431015	431026
Chr3	104	p3	(ATC)4	12	431119	431130
Chr3	105	p3	(CTT)4	12	433181	433192
Chr3	106	p4	(AAAG)3	12	433459	433470
Chr3	107	p4	(AAAG)3	12	433512	433523
Chr3	108	p1	(A)10	10	433994	434003
Chr3	109	p4	(GAAA)3	12	434575	434586
Chr3	110	p2	(AG)5	10	449973	449982
Chr3	111	p3	(GTT)4	12	456945	456956
Chr3	112	p3	(AGA)4	12	463130	463141
Chr3	113	p3	(ACT)4	12	476493	476504
Chr3	114	p3	(CAG)4	12	476879	476890
Chr3	115	p2	(AG)7	14	483579	483592
Chr3	116	p3	(AGC)4	12	489412	489423
Chr3	117	p5	(GATAG)3	15	489647	489661
Chr3	118	p1	(A)10	10	492508	492517
Chr3	119	p1	(A)10	10	495315	495324
Chr3	120	p6	(TAACTT)3	18	495543	495560
Chr3	121	p3	(AAG)4	12	504198	504209
Chr3	122	p2	(AT)5	10	504591	504600
Chr3	123	p2	(TC)5	10	506902	506911
Chr3	124	p2	(CT)5	10	508115	508124
Chr3	125	p3	(TAG)5	15	512152	512166
Chr3	126	p1	(T)10	10	518695	518704
Chr3	127	p2	(AT)6	12	523920	523931
Chr3	128	p4	(GATT)3	12	524206	524217
Chr3	129	p4	(AGGA)3	12	526622	526633
Chr3	130	p4	(AAGA)3	12	533042	533053
Chr3	131	p2	(GA)5	10	534776	534785
Chr3	132	p4	(TTCT)3	12	539468	539479
Chr3	133	p2	(TC)5	10	551741	551750
Chr3	134	p2	(AT)5	10	553399	553408
Chr3	135	p2	(GA)5	10	573169	573178
Chr3	136	p2	(AG)5	10	573474	573483
Chr3	137	p4	(TCCT)3	12	573677	573688
Chr3	138	p4	(GATA)3	12	577077	577088
Chr3	139	p1	(T)10	10	579084	579093
Chr3	140	p2	(GA)5	10	580715	580724
Chr3	141	p3	(GAG)4	12	582247	582258
Chr3	142	p2	(TA)5	10	582886	582895
Chr3	143	p2	(TC)5	10	585950	585959
Chr3	144	p4	(TCCT)3	12	586217	586228
Chr3	145	p2	(CT)6	12	587307	587318
Chr3	146	p5	(ACCTA)3	15	589495	589509
Chr3	147	p4	(TGAC)3	12	596946	596957
Chr3	148	p2	(CT)5	10	597255	597264
Chr3	149	p2	(GA)5	10	599741	599750
Chr3	150	p4	(AATC)3	12	603888	603899
Chr3	151	p3	(TTC)4	12	610390	610401
Chr3	152	p4	(ATTC)3	12	610535	610546
Chr3	153	p2	(AT)5	10	611628	611637
Chr3	154	p4	(TGAG)3	12	612143	612154
Chr3	155	p2	(GA)6	12	617129	617140
Chr3	156	p4	(AATC)3	12	619412	619423
Chr3	157	p2	(TC)5	10	630165	630174
Chr3	158	p2	(AC)5	10	630672	630681
Chr3	159	p2	(CT)5	10	630928	630937
Chr3	160	p4	(ATCT)3	12	632198	632209
Chr3	161	p4	(ATAA)3	12	632288	632299
Chr3	162	p3	(GAA)5	15	635616	635630
Chr3	163	p5	(CCAGC)3	15	637444	637458
Chr3	164	p4	(CTGC)3	12	641291	641302
Chr3	165	p2	(TA)6	12	650011	650022
Chr3	166	p4	(AAAG)4	16	656470	656485
Chr3	167	p4	(CTGT)3	12	658216	658227
Chr3	168	p1	(T)10	10	670854	670863
Chr3	169	p1	(A)10	10	671805	671814
Chr3	170	p4	(CTTT)3	12	672385	672396
Chr3	171	p2	(TC)7	14	674070	674083
Chr3	172	p3	(CTT)4	12	675524	675535
Chr3	173	p2	(AG)6	12	676061	676072
Chr3	174	p4	(TTTC)3	12	682255	682266
Chr3	175	p5	(CAAAG)3	15	697535	697549
Chr3	176	p2	(CT)5	10	700137	700146
Chr3	177	p3	(TAC)4	12	709508	709519
Chr3	178	p3	(CTA)5	15	709540	709554
Chr3	179	p3	(ACT)4	12	709645	709656
Chr3	180	p3	(AAG)4	12	711454	711465
Chr3	181	p4	(AGAC)3	12	720227	720238
Chr3	182	p5	(GAATG)3	15	728599	728613
Chr3	183	p2	(CT)5	10	737243	737252
Chr3	184	p3	(ATG)4	12	738165	738176
Chr3	185	p4	(CTTT)3	12	741622	741633
Chr3	186	p3	(CAG)4	12	746672	746683
Chr3	187	p4	(TTCT)3	12	756807	756818
Chr3	188	p4	(ACCT)3	12	756863	756874
Chr3	189	p2	(TA)5	10	758167	758176
Chr3	190	p5	(GAAAG)3	15	765366	765380
Chr3	191	p4	(TTAC)3	12	777691	777702
Chr3	192	p4	(ATTC)3	12	777972	777983
Chr3	193	p5	(GGAGC)3	15	778536	778550
Chr3	194	p5	(AGAGG)3	15	781143	781157
Chr3	195	p2	(AT)5	10	783119	783128
Chr3	196	p2	(TA)5	10	783279	783288
Chr3	197	p2	(TA)9	18	784494	784511
Chr3	198	p2	(TA)5	10	784602	784611
Chr3	199	p2	(AT)5	10	784715	784724
Chr3	200	p2	(TA)6	12	784781	784792
Chr3	201	p2	(TA)9	18	784806	784823
Chr3	202	p1	(A)10	10	788351	788360
Chr3	203	p4	(TCTT)3	12	789229	789240
Chr3	204	p4	(TTCT)3	12	798098	798109
Chr3	205	p4	(ATAG)3	12	800515	800526
Chr3	206	p2	(TA)5	10	802857	802866
Chr3	207	p4	(GTTC)3	12	803891	803902
Chr3	208	p4	(CACT)3	12	808884	808895
Chr3	209	p4	(TTCT)3	12	812009	812020
Chr3	210	p4	(GAAA)3	12	812707	812718
Chr4	1	p2	(TC)5	10	847	856
Chr4	2	p2	(AG)6	12	1667	1678
Chr4	3	p2	(CT)5	10	4443	4452
Chr4	4	p4	(TCTT)3	12	4673	4684
Chr4	5	p4	(TTAA)3	12	23159	23170
Chr4	6	p2	(TA)6	12	23392	23403
Chr4	7	p4	(TTTC)3	12	26069	26080
Chr4	8	p5	(ATAAG)3	15	26182	26196
Chr4	9	p5	(TAAGA)3	15	26221	26235
Chr4	10	p4	(TATC)4	16	27228	27243
Chr4	11	p4	(TATC)3	12	27265	27276
Chr4	12	p4	(CTTT)3	12	30360	30371
Chr4	13	p4	(TTTG)3	12	33677	33688
Chr4	14	p4	(TTTC)4	16	34867	34882
Chr4	15	p6	(ATAGCA)3	18	36983	37000
Chr4	16	p5	(CTCTT)3	15	40684	40698
Chr4	17	p4	(ACAG)3	12	40965	40976
Chr4	18	p2	(TA)5	10	44396	44405
Chr4	19	p2	(TA)5	10	48744	48753
Chr4	20	p4	(AAAG)3	12	53111	53122
Chr4	21	p4	(GAAG)3	12	53524	53535
Chr4	22	p4	(TTGC)3	12	58901	58912
Chr4	23	p4	(TTTG)3	12	61772	61783
Chr4	24	p4	(TCTT)3	12	62822	62833
Chr4	25	p5	(TCCTA)3	15	63880	63894
Chr4	26	p2	(AG)5	10	64661	64670
Chr4	27	p4	(TCTT)3	12	67358	67369
Chr4	28	p3	(GCT)4	12	74559	74570
Chr4	29	p2	(AG)5	10	78169	78178
Chr4	30	p2	(AG)5	10	78425	78434
Chr4	31	p4	(TATT)3	12	89380	89391
Chr4	32	p5	(GGAGG)3	15	97632	97646
Chr4	33	p5	(GGAGG)3	15	97655	97669
Chr4	34	p4	(GGAG)3	12	102457	102468
Chr4	35	p4	(GTCT)3	12	112330	112341
Chr4	36	p3	(TTA)4	12	134717	134728
Chr4	37	p1	(A)11	11	147953	147963
Chr4	38	p2	(TG)5	10	148933	148942
Chr4	39	p4	(GAAT)3	12	151312	151323
Chr4	40	p2	(TC)5	10	151945	151954
Chr4	41	p5	(ATAGA)3	15	158411	158425
Chr4	42	p2	(AG)5	10	160659	160668
Chr4	43	p3	(AGA)4	12	167428	167439
Chr4	44	p2	(TA)5	10	167690	167699
Chr4	45	p2	(TC)5	10	172168	172177
Chr4	46	p2	(TC)5	10	173588	173597
Chr4	47	p2	(AC)5	10	178195	178204
Chr4	48	p4	(TCGT)3	12	186267	186278
Chr4	49	p5	(ACAGT)3	15	186979	186993
Chr4	50	p5	(TTGTT)3	15	191656	191670
Chr4	51	p2	(GA)5	10	194807	194816
Chr4	52	p2	(CT)5	10	196752	196761
Chr4	53	p2	(AG)7	14	201151	201164
Chr4	54	p6	(AAGAGA)3	18	210866	210883
Chr4	55	p4	(GAAT)3	12	210992	211003
Chr4	56	p4	(TTCT)3	12	213052	213063
Chr4	57	p4	(GAAA)3	12	220067	220078
Chr4	58	p4	(CTTA)3	12	224112	224123
Chr4	59	p5	(ATCTA)3	15	224955	224969
Chr4	60	p5	(AATAT)3	15	227224	227238
Chr4	61	p2	(TC)5	10	230401	230410
Chr4	62	p2	(AG)6	12	243541	243552
Chr4	63	p4	(TTTC)3	12	248586	248597
Chr4	64	p4	(AGAA)3	12	249527	249538
Chr4	65	p2	(GA)5	10	260676	260685
Chr4	66	p3	(GCT)4	12	263250	263261
Chr4	67	p1	(T)10	10	269502	269511
Chr4	68	p3	(CAA)4	12	274312	274323
Chr4	69	p2	(AG)5	10	295334	295343
Chr4	70	p1	(A)10	10	298893	298902
Chr4	71	p4	(TTTC)3	12	310374	310385
Chr4	72	p6	(ACTCCT)3	18	311323	311340
Chr4	73	p5	(ACTAC)3	15	312382	312396
Chr4	74	p4	(ACGA)3	12	316024	316035
Chr4	75	p2	(GA)6	12	320076	320087
Chr4	76	p4	(TCGC)3	12	323958	323969
Chr4	77	p2	(CT)8	16	324136	324151
Chr4	78	p4	(TGGA)3	12	326891	326902
Chr4	79	p3	(CCA)4	12	331188	331199
Chr4	80	p3	(ATA)4	12	337816	337827
Chr4	81	p2	(GA)5	10	341905	341914
Chr4	82	p4	(TCCT)3	12	344667	344678
Chr4	83	p2	(AG)5	10	344828	344837
Chr4	84	p4	(AGAA)3	12	345815	345826
Chr4	85	p4	(AGCA)3	12	353385	353396
Chr4	86	p1	(A)11	11	357086	357096
Chr4	87	p2	(TA)5	10	360342	360351
Chr4	88	p3	(AGA)4	12	365621	365632
Chr4	89	p2	(CT)5	10	367702	367711
Chr4	90	p4	(AATC)3	12	368165	368176
Chr4	91	p1	(T)12	12	371067	371078
Chr4	92	p2	(GA)6	12	371736	371747
Chr4	93	p4	(AGAA)3	12	391548	391559
Chr4	94	p4	(GCAA)3	12	394138	394149
Chr4	95	p4	(TTTA)3	12	396851	396862
Chr4	96	p6	(ACCTAT)3	18	397156	397173
Chr4	97	p1	(G)11	11	397359	397369
Chr4	98	p2	(AG)5	10	397607	397616
Chr4	99	p3	(TTC)4	12	403426	403437
Chr4	100	p2	(AG)5	10	403738	403747
Chr4	101	p2	(TA)5	10	407381	407390
Chr4	102	p4	(CATT)3	12	407536	407547
Chr4	103	p4	(CTTT)3	12	410687	410698
Chr4	104	p3	(CTC)4	12	412388	412399
Chr4	105	p4	(AGAA)4	16	415087	415102
Chr4	106	p5	(ATTCA)3	15	425443	425457
Chr4	107	p3	(TAA)6	18	425771	425788
Chr4	108	p5	(TCCTT)3	15	427554	427568
Chr4	109	p4	(AAAG)3	12	439111	439122
Chr4	110	p2	(AT)5	10	440495	440504
Chr4	111	p2	(CT)5	10	444324	444333
Chr4	112	p4	(CTTT)3	12	444681	444692
Chr4	113	p4	(CCTT)3	12	447947	447958
Chr4	114	p2	(TA)5	10	455576	455585
Chr4	115	p4	(AAGA)3	12	458821	458832
Chr4	116	p5	(GGAAA)3	15	460979	460993
Chr4	117	p3	(AGC)4	12	462872	462883
Chr4	118	p5	(ATATA)3	15	464793	464807
Chr4	119	p2	(GA)5	10	465134	465143
Chr4	120	p4	(TTTC)3	12	468856	468867
Chr4	121	p2	(GA)5	10	479271	479280
Chr4	122	p3	(CTC)4	12	486183	486194
Chr4	123	p5	(TCCCA)3	15	495771	495785
Chr4	124	p2	(CT)6	12	495940	495951
Chr4	125	p2	(AG)5	10	498878	498887
Chr4	126	p2	(GA)5	10	500039	500048
Chr4	127	p2	(GA)5	10	507116	507125
Chr4	128	p2	(GA)5	10	509024	509033
Chr4	129	p3	(GCT)4	12	509339	509350
Chr4	130	p4	(TTGC)3	12	510118	510129
Chr4	131	p2	(GA)5	10	514117	514126
Chr4	132	p1	(A)10	10	517650	517659
Chr4	133	p1	(C)11	11	518738	518748
Chr4	134	p5	(TTATA)3	15	521429	521443
Chr4	135	p6	(TATAAA)3	18	527732	527749
Chr4	136	p1	(T)11	11	529233	529243
Chr4	137	p4	(CTTT)3	12	529436	529447
Chr4	138	p4	(TTTC)3	12	530522	530533
Chr4	139	p2	(AT)7	14	535763	535776
Chr4	140	p1	(A)10	10	536788	536797
Chr4	141	p1	(T)10	10	539307	539316
Chr4	142	p3	(CTG)4	12	542127	542138
Chr4	143	p4	(TTAC)3	12	546943	546954
Chr4	144	p4	(AAAG)3	12	548767	548778
Chr4	145	p2	(AT)5	10	548800	548809
Chr4	146	p5	(TATAT)3	15	560310	560324
Chr4	147	p4	(TCTT)3	12	561542	561553
Chr4	148	p2	(TA)5	10	563822	563831
Chr4	149	p4	(TAAA)3	12	572090	572101
Chr4	150	p2	(GA)6	12	576622	576633
Chr4	151	p4	(TCCT)3	12	576986	576997
Chr4	152	p2	(TA)5	10	581166	581175
Chr5	1	p4	(CCTT)3	12	770	781
Chr5	2	p3	(TAA)4	12	10324	10335
Chr5	3	p3	(GCT)5	15	12144	12158
Chr5	4	p3	(CTG)4	12	12318	12329
Chr5	5	p2	(TA)5	10	17758	17767
Chr5	6	p4	(TCCC)3	12	17909	17920
Chr5	7	p4	(TCTT)3	12	18177	18188
Chr5	8	p5	(GCCCT)3	15	19331	19345
Chr5	9	p2	(AG)9	18	24447	24464
Chr5	10	p3	(TCT)4	12	24768	24779
Chr5	11	p2	(AG)5	10	26953	26962
Chr5	12	p4	(AGAA)3	12	32639	32650
Chr5	13	p5	(TTATA)3	15	35800	35814
Chr5	14	p6	(AACTTC)3	18	43759	43776
Chr5	15	p4	(TCTT)3	12	44753	44764
Chr5	16	p4	(TCTT)3	12	48337	48348
Chr5	17	p4	(TCTT)3	12	48376	48387
Chr5	18	p3	(AGC)5	15	56590	56604
Chr5	19	p4	(AGAA)3	12	56686	56697
Chr5	20	p1	(T)19	19	57391	57409
Chr5	21	p2	(TC)5	10	63977	63986
Chr5	22	p1	(T)10	10	65613	65622
Chr5	23	p2	(GA)7	14	65976	65989
Chr5	24	p4	(TGAG)3	12	68815	68826
Chr5	25	p2	(TC)6	12	74346	74357
Chr5	26	p1	(T)10	10	79090	79099
Chr5	27	p4	(GAGG)3	12	79147	79158
Chr5	28	p5	(ATATA)3	15	82301	82315
Chr5	29	p2	(GA)5	10	82459	82468
Chr5	30	p4	(TCTT)3	12	83506	83517
Chr5	31	p5	(AAGTG)3	15	85083	85097
Chr5	32	p3	(GAA)4	12	85749	85760
Chr5	33	p2	(CT)6	12	86135	86146
Chr5	34	p2	(GA)5	10	88087	88096
Chr5	35	p2	(CT)9	18	88899	88916
Chr5	36	p2	(CT)5	10	89538	89547
Chr5	37	p4	(ATAG)3	12	89741	89752
Chr5	38	p4	(TTTG)3	12	90575	90586
Chr5	39	p2	(CT)5	10	90704	90713
Chr5	40	p6	(GGAATG)3	18	93742	93759
Chr5	41	p3	(GTG)5	15	100813	100827
Chr5	42	p3	(AAT)4	12	101630	101641
Chr5	43	p4	(ACTG)3	12	104598	104609
Chr5	44	p4	(AGAT)3	12	105706	105717
Chr5	45	p2	(CG)7	14	110129	110142
Chr5	46	p4	(AAAG)3	12	114025	114036
Chr5	47	p2	(TA)7	14	131755	131768
Chr5	48	p2	(GA)5	10	135156	135165
Chr5	49	p1	(T)10	10	139934	139943
Chr5	50	p1	(T)10	10	140639	140648
Chr5	51	p1	(T)10	10	142486	142495
Chr5	52	p2	(GA)5	10	143307	143316
Chr5	53	p4	(AGCT)3	12	158657	158668
Chr5	54	p4	(TCTA)3	12	161058	161069
Chr5	55	p3	(TTC)4	12	168323	168334
Chr5	56	p1	(C)10	10	168554	168563
Chr5	57	p1	(T)10	10	171331	171340
Chr5	58	p3	(GAG)4	12	179201	179212
Chr5	59	p2	(AT)5	10	180557	180566
Chr5	60	p2	(AC)5	10	183140	183149
Chr5	61	p4	(ATAG)3	12	189529	189540
Chr5	62	p2	(AT)6	12	192468	192479
Chr5	63	p1	(A)10	10	198071	198080
Chr5	64	p2	(CT)5	10	203801	203810
Chr5	65	p5	(ACCAT)3	15	204697	204711
Chr5	66	p3	(AAC)4	12	204949	204960
Chr5	67	p5	(TATTC)4	20	205462	205481
Chr5	68	p6	(GAACTT)3	18	205665	205682
Chr5	69	p2	(CT)6	12	214953	214964
Chr5	70	p1	(T)10	10	218788	218797
Chr5	71	p1	(T)10	10	222185	222194
Chr5	72	p3	(CTG)4	12	224119	224130
Chr5	73	p2	(CT)6	12	228901	228912
Chr5	74	p1	(A)11	11	231097	231107
Chr5	75	p3	(AAG)4	12	234994	235005
Chr5	76	p2	(AT)6	12	236552	236563
Chr5	77	p5	(TGGAG)3	15	242451	242465
Chr5	78	p4	(CTTT)3	12	247463	247474
Chr5	79	p5	(GCTAA)3	15	249245	249259
Chr5	80	p4	(AAGG)3	12	257451	257462
Chr5	81	p2	(TA)6	12	260662	260673
Chr5	82	p4	(CTTT)3	12	266471	266482
Chr5	83	p4	(TCTT)3	12	270960	270971
Chr5	84	p4	(TTCT)3	12	271065	271076
Chr5	85	p3	(ATA)6	18	274081	274098
Chr5	86	p2	(CT)5	10	275566	275575
Chr5	87	p1	(A)10	10	279818	279827
Chr5	88	p4	(AAGT)3	12	280094	280105
Chr5	89	p4	(GCTA)4	16	280379	280394
Chr5	90	p6	(TGAAGA)4	24	282767	282790
Chr5	91	p2	(CT)5	10	285178	285187
Chr5	92	p2	(CT)7	14	285196	285209
Chr5	93	p2	(TC)5	10	287026	287035
Chr5	94	p2	(CT)5	10	294464	294473
Chr5	95	p4	(AAGA)3	12	295753	295764
Chr5	96	p4	(GAGT)3	12	296609	296620
Chr5	97	p4	(ATCA)3	12	296809	296820
Chr5	98	p2	(CA)5	10	296897	296906
Chr5	99	p3	(AGT)5	15	298259	298273
Chr5	100	p2	(GA)7	14	298330	298343
Chr5	101	p4	(AGAC)3	12	303141	303152
Chr5	102	p5	(ATTGA)3	15	303914	303928
Chr5	103	p4	(TCTT)3	12	304868	304879
Chr5	104	p1	(T)12	12	306276	306287
Chr5	105	p5	(AGAGA)3	15	308891	308905
Chr5	106	p4	(TGCT)3	12	309687	309698
Chr5	107	p3	(AGG)4	12	314528	314539
Chr5	108	p4	(GAAA)3	12	329636	329647
Chr5	109	p2	(AT)11	22	330481	330502
Chr5	110	p3	(TAT)7	21	338702	338722
Chr5	111	p5	(GGAAT)3	15	341654	341668
Chr5	112	p4	(TAAG)3	12	342568	342579
Chr5	113	p4	(TCTT)3	12	343917	343928
Chr5	114	p2	(TA)5	10	344488	344497
Chr5	115	p4	(TGAT)3	12	346707	346718
Chr5	116	p3	(AAG)5	15	347370	347384
Chr5	117	p4	(GTAA)3	12	349094	349105
Chr5	118	p2	(TA)5	10	350927	350936
Chr5	119	p2	(GA)6	12	352755	352766
Chr5	120	p2	(GA)5	10	354002	354011
Chr5	121	p5	(AAAGA)3	15	358945	358959
Chr5	122	p3	(AAC)4	12	366962	366973
Chr5	123	p2	(AT)10	20	369951	369970
Chr5	124	p3	(ACT)4	12	370616	370627
Chr5	125	p4	(TTTC)3	12	375031	375042
Chr5	126	p6	(AGCTTC)3	18	378202	378219
Chr5	127	p1	(A)10	10	395649	395658
Chr5	128	p3	(ACT)4	12	418238	418249
Chr5	129	p1	(G)11	11	425672	425682
Chr5	130	p4	(ATAA)3	12	426782	426793
Chr5	131	p3	(AGT)4	12	427449	427460
Chr5	132	p6	(CCCTCT)3	18	433351	433368
Chr5	133	p6	(GTATAG)3	18	433874	433891
Chr5	134	p1	(T)11	11	435084	435094
Chr5	135	p4	(GAAT)3	12	435821	435832
Chr5	136	p4	(AAGA)3	12	438661	438672
Chr5	137	p4	(ATAA)3	12	439289	439300
Chr5	138	p3	(AAG)7	21	439940	439960
Chr5	139	p4	(AAAG)3	12	454040	454051
Chr5	140	p2	(CT)7	14	457522	457535
Chr5	141	p3	(ATT)4	12	457710	457721
Chr5	142	p2	(TC)5	10	464170	464179
Chr5	143	p2	(TA)5	10	464622	464631
Chr5	144	p5	(TATAA)3	15	466112	466126
Chr5	145	p4	(GGAA)3	12	466681	466692
Chr5	146	p2	(GA)5	10	474421	474430
Chr5	147	p4	(ATCA)3	12	486226	486237
Chr5	148	p5	(CCTTA)3	15	489173	489187
Chr5	149	p2	(TA)6	12	490715	490726
Chr5	150	p1	(C)10	10	490959	490968
Chr5	151	p2	(CT)5	10	496150	496159
Chr5	152	p3	(AAT)4	12	499254	499265
Chr5	153	p4	(TCCC)3	12	501158	501169
Chr5	154	p5	(TAGGG)3	15	502944	502958
Chr5	155	p4	(CAAA)3	12	507210	507221
Chr5	156	p3	(TAC)4	12	507428	507439
Chr5	157	p2	(GA)7	14	510835	510848
Chr5	158	p3	(AAT)4	12	512008	512019
Chr5	159	p2	(AT)5	10	523174	523183
Chr5	160	p4	(AGCA)3	12	528647	528658
Chr5	161	p4	(TGCT)3	12	531937	531948
Chr5	162	p1	(T)10	10	532748	532757
Chr5	163	p2	(CA)5	10	538960	538969
Chr5	164	p5	(TATTA)3	15	546637	546651
Chr5	165	p2	(CT)5	10	550411	550420
Chr5	166	p5	(ATTGA)3	15	553475	553489
Chr5	167	p3	(GTT)5	15	555454	555468
Chr5	168	p5	(AAAGA)3	15	557612	557626
Chr5	169	p2	(AG)5	10	558107	558116
Chr5	170	p4	(TCCA)3	12	558171	558182
Chr5	171	p4	(GATT)3	12	560102	560113
Chr5	172	p2	(AG)5	10	563003	563012
Chr5	173	p4	(CTGC)3	12	565167	565178
Chr5	174	p4	(AAAG)5	20	565646	565665
Chr5	175	p4	(AAAG)3	12	565680	565691
Chr6	1	p3	(TTC)4	12	1856	1867
Chr6	2	p2	(CT)5	10	3528	3537
Chr6	3	p1	(G)11	11	4358	4368
Chr6	4	p2	(AG)5	10	4394	4403
Chr6	5	p5	(AAAAG)3	15	14822	14836
Chr6	6	p4	(CTTT)3	12	14920	14931
Chr6	7	p4	(AGGA)3	12	16142	16153
Chr6	8	p2	(GA)5	10	24268	24277
Chr6	9	p4	(TCAA)4	16	24453	24468
Chr6	10	p2	(CT)5	10	24785	24794
Chr6	11	p1	(A)11	11	26559	26569
Chr6	12	p4	(TCTT)3	12	26830	26841
Chr6	13	p4	(AGCA)3	12	36038	36049
Chr6	14	p5	(ATATA)3	15	38462	38476
Chr6	15	p4	(AGAA)3	12	42515	42526
Chr6	16	p5	(GCAAT)3	15	57242	57256
Chr6	17	p2	(TA)5	10	61710	61719
Chr6	18	p4	(TGAT)3	12	64551	64562
Chr6	19	p1	(T)11	11	67728	67738
Chr6	20	p5	(TATTT)3	15	69471	69485
Chr6	21	p1	(T)10	10	71969	71978
Chr6	22	p5	(AGTAT)4	20	83718	83737
Chr6	23	p3	(AAT)4	12	87743	87754
Chr6	24	p2	(GA)5	10	96101	96110
Chr6	25	p3	(CTT)4	12	99785	99796
Chr6	26	p2	(AG)5	10	100343	100352
Chr6	27	p6	(TCTGGT)3	18	100893	100910
Chr6	28	p2	(GA)5	10	106979	106988
Chr6	29	p2	(CT)5	10	111504	111513
Chr6	30	p4	(TCCT)4	16	114273	114288
Chr6	31	p6	(CCTTAG)3	18	114318	114335
Chr6	32	p5	(GAATG)3	15	115215	115229
Chr6	33	p2	(TA)5	10	116124	116133
Chr6	34	p2	(CT)5	10	124729	124738
Chr6	35	p6	(CCTTAT)3	18	126120	126137
Chr6	36	p4	(AGAA)3	12	127460	127471
Chr6	37	p4	(GAAA)3	12	129698	129709
Chr6	38	p4	(GTCA)3	12	130548	130559
Chr6	39	p2	(TA)8	16	132845	132860
Chr6	40	p4	(ATAA)3	12	133076	133087
Chr6	41	p1	(A)10	10	136407	136416
Chr6	42	p2	(CT)5	10	138721	138730
Chr6	43	p4	(CTTG)3	12	138945	138956
Chr6	44	p3	(AGC)4	12	152116	152127
Chr6	45	p1	(A)11	11	156119	156129
Chr6	46	p4	(TGAA)3	12	156882	156893
Chr6	47	p2	(TA)6	12	180293	180304
Chr6	48	p3	(TAA)6	18	180332	180349
Chr6	49	p4	(TAAG)3	12	182534	182545
Chr6	50	p4	(GCTT)3	12	184452	184463
Chr6	51	p2	(AT)5	10	191696	191705
Chr6	52	p1	(A)13	13	194969	194981
Chr6	53	p5	(AATAG)3	15	196874	196888
Chr6	54	p4	(TGCC)3	12	207086	207097
Chr6	55	p2	(AG)5	10	209449	209458
Chr6	56	p2	(AG)5	10	210875	210884
Chr6	57	p2	(GA)5	10	211904	211913
Chr6	58	p1	(T)12	12	225920	225931
Chr6	59	p1	(T)10	10	226396	226405
Chr6	60	p2	(CT)6	12	229489	229500
Chr6	61	p2	(AG)6	12	233551	233562
Chr6	62	p4	(TTGA)3	12	233880	233891
Chr6	63	p4	(CTTT)3	12	235112	235123
Chr6	64	p4	(AAAG)3	12	237636	237647
Chr6	65	p2	(TA)5	10	238150	238159
Chr6	66	p1	(A)10	10	238404	238413
Chr6	67	p1	(A)10	10	240392	240401
Chr6	68	p2	(AT)6	12	240515	240526
Chr6	69	p4	(TCAT)3	12	240542	240553
Chr6	70	p1	(C)12	12	247068	247079
Chr6	71	p2	(TC)8	16	249909	249924
Chr6	72	p5	(AACTA)3	15	265098	265112
Chr6	73	p5	(CTTTC)3	15	266329	266343
Chr6	74	p4	(CGAG)3	12	267164	267175
Chr6	75	p2	(GA)5	10	270140	270149
Chr6	76	p4	(GTCT)3	12	270338	270349
Chr6	77	p5	(TCCCT)3	15	271740	271754
Chr6	78	p2	(GA)5	10	277449	277458
Chr6	79	p4	(TCTT)3	12	279274	279285
Chr6	80	p2	(TA)5	10	285197	285206
Chr6	81	p5	(AATGA)3	15	292982	292996
Chr6	82	p3	(AGA)4	12	295405	295416
Chr6	83	p2	(CT)5	10	297203	297212
Chr6	84	p2	(AG)5	10	300962	300971
Chr6	85	p4	(AAGA)3	12	303624	303635
Chr6	86	p2	(CT)5	10	304085	304094
Chr6	87	p1	(T)10	10	314991	315000
Chr6	88	p2	(AT)10	20	318460	318479
Chr6	89	p4	(CTTT)3	12	326350	326361
Chr6	90	p4	(AAAT)3	12	329440	329451
Chr6	91	p1	(A)10	10	331405	331414
Chr6	92	p5	(TTCTA)3	15	332501	332515
Chr6	93	p4	(AAGC)3	12	337653	337664
Chr6	94	p4	(AGAA)3	12	339914	339925
Chr6	95	p4	(CTTT)3	12	340674	340685
Chr6	96	p2	(TA)5	10	341971	341980
Chr6	97	p5	(CTTAA)3	15	346144	346158
Chr6	98	p5	(TATAG)3	15	351480	351494
Chr6	99	p2	(AG)5	10	354542	354551
Chr6	100	p4	(AAAG)3	12	355256	355267
Chr6	101	p5	(GATCT)3	15	355285	355299
Chr6	102	p4	(AGAA)3	12	355572	355583
Chr6	103	p5	(GGAAA)3	15	358385	358399
Chr6	104	p1	(A)10	10	358557	358566
Chr6	105	p5	(AATAG)4	20	360105	360124
Chr6	106	p4	(TTTC)3	12	361125	361136
Chr6	107	p4	(GAAA)3	12	362405	362416
Chr6	108	p4	(TGCT)3	12	364229	364240
Chr6	109	p1	(G)11	11	365536	365546
Chr6	110	p3	(CTC)5	15	370586	370600
Chr6	111	p3	(AGA)5	15	372153	372167
Chr6	112	p4	(TTCT)3	12	376526	376537
Chr6	113	p2	(TA)5	10	389679	389688
Chr6	114	p4	(CATT)3	12	392410	392421
Chr6	115	p2	(GT)5	10	394010	394019
Chr6	116	p1	(T)14	14	396759	396772
Chr6	117	p2	(AG)5	10	399388	399397
Chr6	118	p2	(AT)5	10	407979	407988
Chr6	119	p4	(GAAT)3	12	410195	410206
Chr6	120	p4	(CAAG)3	12	412642	412653
Chr6	121	p2	(AT)8	16	416396	416411
Chr6	122	p5	(TCTTC)3	15	422420	422434
Chr6	123	p5	(TTTTA)3	15	422825	422839
Chr6	124	p4	(ACCA)3	12	424891	424902
Chr6	125	p4	(GAAG)3	12	429672	429683
Chr6	126	p3	(AGC)4	12	429706	429717
Chr6	127	p4	(TTTC)3	12	432059	432070
Chr6	128	p5	(TTTAT)3	15	432234	432248
Chr6	129	p5	(AGATA)3	15	432444	432458
Chr6	130	p2	(CT)6	12	440473	440484
Chr6	131	p4	(TTGT)3	12	443924	443935
Chr6	132	p1	(T)15	15	445566	445580
Chr6	133	p3	(GAT)4	12	446439	446450
Chr6	134	p4	(TTTC)3	12	450424	450435
Chr6	135	p4	(TTCG)3	12	450892	450903
Chr6	136	p3	(TTA)4	12	451359	451370
Chr6	137	p3	(TTA)4	12	451431	451442
Chr6	138	p1	(A)10	10	459749	459758
Chr6	139	p3	(TAA)4	12	464934	464945
Chr6	140	p1	(T)12	12	465033	465044
Chr6	141	p3	(TTC)4	12	467970	467981
Chr6	142	p4	(AAAG)3	12	468852	468863
Chr6	143	p1	(A)11	11	469270	469280
Chr6	144	p4	(CATA)3	12	469570	469581
Chr6	145	p3	(TCT)4	12	484662	484673
Chr6	146	p6	(ATCATA)3	18	492451	492468
Chr6	147	p2	(TC)6	12	497143	497154
Chr6	148	p4	(AGAT)3	12	505801	505812
Chr6	149	p2	(AG)5	10	507240	507249
Chr6	150	p2	(CT)5	10	507833	507842
Chr6	151	p4	(TTCT)3	12	508470	508481
Chr6	152	p4	(TTTA)3	12	508728	508739
Chr6	153	p4	(CTTT)3	12	508757	508768
Chr6	154	p4	(AGAA)3	12	509452	509463
Chr6	155	p3	(AGC)4	12	515734	515745
Chr6	156	p6	(AGCTTC)3	18	515845	515862
Chr6	157	p5	(TTATA)3	15	520170	520184
Chr6	158	p5	(TCTCT)3	15	529454	529468
Chr6	159	p5	(TCTCT)3	15	530997	531011
Chr6	160	p2	(AG)5	10	532515	532524
Chr6	161	p5	(AATGG)3	15	538102	538116
Chr6	162	p4	(AAAG)3	12	539522	539533
Chr6	163	p6	(GATTGG)3	18	541197	541214
Chr6	164	p2	(AG)6	12	543588	543599
Chr6	165	p2	(CG)5	10	546333	546342
Chr6	166	p2	(CG)5	10	547787	547796
Chr6	167	p5	(CTATA)3	15	548918	548932
Chr6	168	p2	(AT)5	10	554057	554066
Chr6	169	p1	(T)15	15	556508	556522
Chr6	170	p4	(CTTT)3	12	565188	565199
Chr7	1	p4	(CTTG)3	12	1099	1110
Chr7	2	p3	(TAA)4	12	3576	3587
Chr7	3	p3	(TAA)6	18	3591	3608
Chr7	4	p2	(GA)5	10	7117	7126
Chr7	5	p2	(AG)7	14	7128	7141
Chr7	6	p4	(CTTG)3	12	7571	7582
Chr7	7	p1	(C)10	10	11071	11080
Chr7	8	p1	(C)13	13	12368	12380
Chr7	9	p1	(A)10	10	12381	12390
Chr7	10	p4	(CATT)3	12	12828	12839
Chr7	11	p4	(AAAG)3	12	13230	13241
Chr7	12	p4	(CTTT)3	12	24879	24890
Chr7	13	p5	(TATAT)3	15	27318	27332
Chr7	14	p2	(TA)6	12	28276	28287
Chr7	15	p5	(AATAT)3	15	29832	29846
Chr7	16	p1	(A)15	15	34539	34553
Chr7	17	p4	(AAAG)3	12	34551	34562
Chr7	18	p3	(TAA)6	18	41050	41067
Chr7	19	p5	(TGATT)3	15	54481	54495
Chr7	20	p4	(AAGA)3	12	54718	54729
Chr7	21	p2	(TC)5	10	56483	56492
Chr7	22	p4	(CATT)3	12	64466	64477
Chr7	23	p2	(AG)5	10	64547	64556
Chr7	24	p1	(A)10	10	64750	64759
Chr7	25	p4	(TCAC)3	12	64938	64949
Chr7	26	p4	(AAAG)4	16	68568	68583
Chr7	27	p1	(A)10	10	70405	70414
Chr7	28	p1	(T)11	11	70989	70999
Chr7	29	p4	(TTAT)3	12	71156	71167
Chr7	30	p3	(CTG)4	12	85968	85979
Chr7	31	p4	(TCGA)3	12	101723	101734
Chr7	32	p1	(G)13	13	103047	103059
Chr7	33	p2	(GA)5	10	103233	103242
Chr7	34	p4	(CAAC)3	12	103284	103295
Chr7	35	p2	(CT)5	10	110224	110233
Chr7	36	p1	(A)11	11	131816	131826
Chr7	37	p4	(TTCA)3	12	133069	133080
Chr7	38	p5	(TCATT)3	15	133515	133529
Chr7	39	p2	(TC)5	10	143170	143179
Chr7	40	p2	(CT)5	10	148847	148856
Chr7	41	p4	(CATT)3	12	152305	152316
Chr7	42	p2	(AG)5	10	155586	155595
Chr7	43	p4	(ATTC)3	12	158523	158534
Chr7	44	p2	(AT)5	10	166359	166368
Chr7	45	p4	(ATGA)3	12	169121	169132
Chr7	46	p2	(CT)6	12	169261	169272
Chr7	47	p4	(TTGA)3	12	169455	169466
Chr7	48	p5	(TAATA)3	15	184753	184767
Chr7	49	p4	(ATTC)4	16	193881	193896
Chr7	50	p5	(AGGCT)3	15	197907	197921
Chr7	51	p4	(CTTT)3	12	200549	200560
Chr7	52	p5	(AGTCT)3	15	204119	204133
Chr7	53	p2	(TA)6	12	207710	207721
Chr7	54	p2	(TC)5	10	208184	208193
Chr7	55	p4	(AGAA)3	12	209187	209198
Chr7	56	p4	(TGAG)3	12	209273	209284
Chr7	57	p2	(GA)5	10	209574	209583
Chr7	58	p2	(CT)7	14	210783	210796
Chr7	59	p6	(TCTCTT)3	18	213839	213856
Chr7	60	p4	(AATG)3	12	220691	220702
Chr7	61	p4	(GGAA)3	12	223611	223622
Chr7	62	p4	(TCTA)3	12	226093	226104
Chr7	63	p3	(CAG)5	15	227865	227879
Chr7	64	p3	(CAG)4	12	228368	228379
Chr7	65	p3	(CAG)4	12	229086	229097
Chr7	66	p2	(CT)5	10	244092	244101
Chr7	67	p3	(TTC)4	12	246733	246744
Chr7	68	p2	(GA)6	12	250674	250685
Chr7	69	p3	(GCA)7	21	252168	252188
Chr7	70	p4	(TTTC)3	12	254178	254189
Chr7	71	p2	(AG)5	10	259056	259065
Chr7	72	p4	(GAAA)3	12	259676	259687
Chr7	73	p2	(GC)5	10	262658	262667
Chr7	74	p5	(TTCTT)3	15	268267	268281
Chr7	75	p4	(GCTA)3	12	270425	270436
Chr7	76	p2	(TC)5	10	280017	280026
Chr7	77	p1	(T)10	10	281663	281672
Chr7	78	p4	(TCTT)3	12	283751	283762
Chr7	79	p5	(ATATA)3	15	285463	285477
Chr7	80	p4	(GAAA)3	12	285813	285824
Chr7	81	p1	(A)10	10	299675	299684
Chr7	82	p4	(GAAA)3	12	302233	302244
Chr7	83	p4	(TAAA)3	12	304689	304700
Chr7	84	p4	(ATAG)3	12	305725	305736
Chr7	85	p4	(CTTT)4	16	318948	318963
Chr7	86	p2	(TC)5	10	328356	328365
Chr7	87	p4	(CTTT)3	12	329854	329865
Chr7	88	p2	(CT)5	10	330597	330606
Chr7	89	p4	(TCTT)3	12	334834	334845
Chr7	90	p3	(GCA)4	12	354883	354894
Chr7	91	p3	(AGT)5	15	356157	356171
Chr7	92	p4	(TCTG)3	12	356510	356521
Chr7	93	p3	(AGT)6	18	356635	356652
Chr7	94	p3	(AGT)4	12	356713	356724
Chr7	95	p6	(GTAGTT)3	18	356720	356737
Chr7	96	p3	(TAG)4	12	358943	358954
Chr7	97	p2	(TA)6	12	362008	362019
Chr7	98	p4	(AGAC)3	12	364842	364853
Chr7	99	p1	(T)10	10	368908	368917
Chr7	100	p3	(TTG)4	12	372016	372027
Chr7	101	p4	(AATT)3	12	378089	378100
Chr7	102	p4	(TCTT)3	12	382437	382448
Chr7	103	p4	(TGCC)3	12	385375	385386
Chr7	104	p2	(CT)8	16	386553	386568
Chr7	105	p4	(AAGA)3	12	389408	389419
Chr7	106	p4	(TCTT)3	12	398099	398110
Chr7	107	p4	(TCTT)3	12	398195	398206
Chr7	108	p2	(CG)5	10	410692	410701
Chr7	109	p4	(CCTC)3	12	410713	410724
Chr7	110	p6	(GTCAAG)3	18	414970	414987
Chr7	111	p3	(ACT)4	12	420911	420922
Chr7	112	p4	(ACGA)3	12	421240	421251
Chr7	113	p4	(GAAG)3	12	426855	426866
Chr7	114	p2	(AG)5	10	428428	428437
Chr7	115	p3	(TTA)4	12	428761	428772
Chr7	116	p3	(AAG)4	12	432259	432270
Chr7	117	p2	(GA)5	10	439465	439474
Chr7	118	p3	(AGC)4	12	452806	452817
Chr7	119	p4	(GACA)3	12	453636	453647
Chr7	120	p3	(AGT)4	12	460215	460226
Chr8	1	p6	(TGTTTT)3	18	3531	3548
Chr8	2	p4	(AGAC)3	12	18081	18092
Chr8	3	p3	(AGC)4	12	24183	24194
Chr8	4	p2	(GA)6	12	25299	25310
Chr8	5	p3	(GAA)4	12	32385	32396
Chr8	6	p3	(AGT)5	15	41377	41391
Chr8	7	p4	(TCAA)3	12	44236	44247
Chr8	8	p1	(T)10	10	46780	46789
Chr8	9	p1	(G)10	10	52106	52115
Chr8	10	p4	(GAAA)3	12	56103	56114
Chr8	11	p1	(A)10	10	63992	64001
Chr8	12	p4	(ACAG)3	12	67861	67872
Chr8	13	p4	(AAGA)3	12	68076	68087
Chr8	14	p4	(AAGA)3	12	68112	68123
Chr8	15	p4	(AAAG)3	12	69254	69265
Chr8	16	p4	(TTAC)3	12	70026	70037
Chr8	17	p3	(AGA)4	12	73049	73060
Chr8	18	p2	(AG)5	10	76921	76930
Chr8	19	p2	(GA)5	10	77635	77644
Chr8	20	p2	(CT)5	10	79593	79602
Chr8	21	p2	(CT)5	10	83882	83891
Chr8	22	p2	(GA)5	10	90729	90738
Chr8	23	p4	(CCAT)3	12	95412	95423
Chr8	24	p4	(GAGC)3	12	97001	97012
Chr8	25	p1	(C)13	13	111322	111334
Chr8	26	p1	(G)10	10	112687	112696
Chr8	27	p4	(AATG)3	12	112810	112821
Chr8	28	p2	(TC)5	10	113674	113683
Chr8	29	p3	(TTC)4	12	114099	114110
Chr8	30	p2	(TC)6	12	125253	125264
Chr8	31	p4	(TCTT)3	12	127086	127097
Chr8	32	p4	(TGGC)3	12	129287	129298
Chr8	33	p3	(CCT)5	15	132667	132681
Chr8	34	p5	(CGTTC)3	15	139551	139565
Chr8	35	p4	(TTCT)3	12	142602	142613
Chr8	36	p5	(GTCAA)3	15	150329	150343
Chr8	37	p5	(ATGAT)3	15	154577	154591
Chr8	38	p4	(AAGA)3	12	157077	157088
Chr8	39	p2	(GA)5	10	157386	157395
Chr8	40	p2	(GA)5	10	157411	157420
Chr8	41	p5	(GATAA)3	15	159250	159264
Chr8	42	p2	(CT)5	10	162608	162617
Chr8	43	p5	(ATATT)3	15	164543	164557
Chr8	44	p4	(AGCA)3	12	165261	165272
Chr8	45	p2	(TC)5	10	165400	165409
Chr8	46	p4	(CATT)3	12	172029	172040
Chr8	47	p3	(AGT)4	12	176513	176524
Chr8	48	p2	(TC)5	10	182662	182671
Chr8	49	p1	(T)12	12	182695	182706
Chr8	50	p2	(TA)6	12	183394	183405
Chr8	51	p2	(AT)7	14	183834	183847
Chr8	52	p5	(ACTCA)3	15	185696	185710
Chr8	53	p2	(GA)5	10	190915	190924
Chr8	54	p2	(TC)5	10	194022	194031
Chr8	55	p2	(TC)5	10	201521	201530
Chr8	56	p5	(CGCTC)3	15	205034	205048
Chr8	57	p4	(AAAG)3	12	229021	229032
Chr8	58	p6	(CTATAC)3	18	242276	242293
Chr8	59	p4	(TTCT)3	12	246920	246931
Chr8	60	p6	(CATATA)3	18	247203	247220
Chr8	61	p5	(TCTTT)3	15	249242	249256
Chr8	62	p2	(CT)5	10	251864	251873
Chr8	63	p2	(CT)6	12	254449	254460
Chr8	64	p2	(TA)5	10	254999	255008
Chr8	65	p4	(TTGA)3	12	263585	263596
Chr8	66	p2	(GA)5	10	279042	279051
Chr8	67	p5	(TCTAT)3	15	282960	282974
Chr8	68	p5	(TTATA)3	15	287365	287379
Chr8	69	p5	(AGAGC)3	15	290384	290398
Chr8	70	p2	(TC)5	10	296153	296162
Chr8	71	p3	(GAA)5	15	303968	303982
Chr8	72	p3	(GCT)4	12	311111	311122
Chr8	73	p2	(TA)5	10	316907	316916
Chr8	74	p3	(GAA)4	12	324550	324561
Chr8	75	p5	(TTGAA)3	15	328900	328914
Chr8	76	p4	(GAAG)3	12	329729	329740
Chr8	77	p1	(G)12	12	335888	335899
Chr8	78	p2	(TA)7	14	338567	338580
Chr8	79	p4	(GAAA)3	12	343875	343886
Chr8	80	p4	(CTTC)3	12	344747	344758
Chr8	81	p2	(AG)5	10	348398	348407
Chr8	82	p2	(AT)5	10	355099	355108
Chr8	83	p4	(ATAG)3	12	357087	357098
Chr8	84	p1	(C)13	13	363939	363951
Chr8	85	p2	(TC)7	14	367296	367309
Chr8	86	p4	(ACAA)3	12	376990	377001
Chr8	87	p2	(AT)8	16	380857	380872
Chr8	88	p4	(CTAT)3	12	393708	393719
Chr8	89	p6	(AGTAGC)3	18	403481	403498
Chr8	90	p2	(AT)6	12	404961	404972
Chr8	91	p5	(AGTAA)3	15	405594	405608
Chr8	92	p5	(ATACA)3	15	406768	406782
Chr8	93	p5	(TATAG)3	15	407050	407064
Chr8	94	p4	(AAAG)3	12	407579	407590
Chr8	95	p2	(AT)7	14	408506	408519
Chr8	96	p2	(AT)10	20	408619	408638
Chr8	97	p4	(TTAA)3	12	408942	408953
Chr8	98	p5	(TATAG)3	15	409321	409335
Chr8	99	p2	(AG)5	10	410294	410303
Chr8	100	p2	(CT)5	10	413702	413711
Chr8	101	p5	(CTAAT)3	15	414103	414117
Chr8	102	p2	(TA)10	20	416936	416955
Chr8	103	p3	(AGC)4	12	417799	417810
Chr8	104	p5	(TAATC)3	15	418303	418317
Chr8	105	p4	(GTCA)3	12	434197	434208
Chr8	106	p4	(TCTT)3	12	437694	437705
Chr8	107	p1	(C)14	14	441466	441479
Chr9	1	p5	(TCTTA)3	15	3962	3976
Chr9	2	p5	(CATAT)3	15	5429	5443
Chr9	3	p2	(TA)5	10	20454	20463
Chr9	4	p4	(CTAT)3	12	21839	21850
Chr9	5	p5	(TTTTG)3	15	24610	24624
Chr9	6	p2	(GA)6	12	24812	24823
Chr9	7	p2	(TA)5	10	26146	26155
Chr9	8	p2	(CT)5	10	37407	37416
Chr9	9	p4	(AAGC)3	12	38211	38222
Chr9	10	p4	(TTTG)3	12	45252	45263
Chr9	11	p4	(CCGA)4	16	53703	53718
Chr9	12	p4	(TATT)3	12	54677	54688
Chr9	13	p3	(GCT)4	12	56910	56921
Chr9	14	p2	(AT)9	18	57089	57106
Chr9	15	p3	(TCT)4	12	67251	67262
Chr9	16	p5	(CCTTT)3	15	75100	75114
Chr9	17	p3	(ATA)4	12	79249	79260
Chr9	18	p6	(GCAACA)3	18	90055	90072
Chr9	19	p3	(TAG)4	12	95489	95500
Chr9	20	p3	(TCA)4	12	95965	95976
Chr9	21	p3	(AGC)5	15	98196	98210
Chr9	22	p4	(CTGT)3	12	101787	101798
Chr9	23	p2	(AG)5	10	104847	104856
Chr9	24	p2	(TA)5	10	107506	107515
Chr9	25	p2	(AT)5	10	108846	108855
Chr9	26	p6	(GTAGAG)4	24	112867	112890
Chr9	27	p5	(GTTGA)3	15	114700	114714
Chr9	28	p5	(GTTGA)3	15	114767	114781
Chr9	29	p5	(AGGAC)3	15	116263	116277
Chr9	30	p4	(GAAA)4	16	117919	117934
Chr9	31	p4	(CAGA)3	12	118333	118344
Chr9	32	p5	(ATACC)4	20	118642	118661
Chr9	33	p4	(AAGG)3	12	121532	121543
Chr9	34	p2	(CT)5	10	125786	125795
Chr9	35	p4	(TTCT)3	12	132367	132378
Chr9	36	p3	(ATT)4	12	137488	137499
Chr9	37	p2	(GA)5	10	150364	150373
Chr9	38	p2	(CT)5	10	156722	156731
Chr9	39	p2	(GA)5	10	157883	157892
Chr9	40	p3	(TCA)4	12	158250	158261
Chr9	41	p3	(TCA)4	12	158308	158319
Chr9	42	p2	(AG)6	12	162774	162785
Chr9	43	p2	(TA)5	10	163782	163791
Chr9	44	p5	(AATGA)3	15	166588	166602
Chr9	45	p2	(TA)6	12	168263	168274
Chr9	46	p4	(GACA)3	12	169104	169115
Chr9	47	p2	(TC)5	10	176281	176290
Chr9	48	p2	(TA)5	10	176864	176873
Chr9	49	p2	(GT)6	12	178873	178884
Chr9	50	p3	(CTT)4	12	198377	198388
Chr9	51	p1	(A)10	10	203089	203098
Chr9	52	p3	(CAG)4	12	206878	206889
Chr9	53	p2	(TA)5	10	211749	211758
Chr9	54	p5	(TCATT)3	15	212419	212433
Chr9	55	p5	(AGTTC)3	15	226883	226897
Chr9	56	p2	(TA)5	10	231868	231877
Chr9	57	p3	(GAA)4	12	240961	240972
Chr9	58	p2	(TA)5	10	241612	241621
Chr9	59	p5	(AAGGG)5	25	243245	243269
Chr9	60	p3	(AAG)4	12	248331	248342
Chr9	61	p4	(AATA)3	12	250391	250402
Chr9	62	p4	(TTTC)3	12	254612	254623
Chr9	63	p5	(TTCTA)3	15	262161	262175
Chr9	64	p4	(TTCT)3	12	264156	264167
Chr9	65	p1	(C)11	11	268621	268631
Chr9	66	p2	(GA)6	12	288545	288556
Chr9	67	p4	(TAAG)3	12	288657	288668
Chr9	68	p2	(GA)5	10	288749	288758
Chr9	69	p5	(AGTTC)3	15	291186	291200
Chr9	70	p3	(CTC)4	12	299432	299443
Chr9	71	p2	(AG)5	10	304597	304606
Chr9	72	p4	(TTTC)3	12	305106	305117
Chr9	73	p4	(CTTT)3	12	310698	310709
Chr9	74	p5	(TATAT)4	20	310747	310766
Chr9	75	p3	(AGT)5	15	312410	312424
Chr9	76	p5	(CTTAT)3	15	315030	315044
Chr9	77	p4	(AGAA)3	12	323518	323529
Chr9	78	p3	(AGT)4	12	324197	324208
Chr9	79	p3	(AGC)4	12	324875	324886
Chr9	80	p2	(AT)5	10	326311	326320
Chr9	81	p4	(CTAT)3	12	327167	327178
Chr9	82	p5	(TATTG)3	15	331646	331660
Chr9	83	p6	(GCACTA)3	18	338935	338952
Chr9	84	p1	(T)10	10	340161	340170
Chr9	85	p5	(GTCTG)3	15	341655	341669
Chr9	86	p5	(ATATA)3	15	343739	343753
Chr9	87	p1	(T)10	10	349065	349074
Chr9	88	p4	(TCTT)3	12	350367	350378
Chr9	89	p2	(TA)5	10	361583	361592
Chr9	90	p2	(TC)6	12	369248	369259
Chr9	91	p4	(CTTT)3	12	372332	372343
Chr9	92	p5	(TATAG)3	15	377156	377170
Chr9	93	p2	(AT)8	16	378956	378971
Chr9	94	p5	(GAAAG)3	15	379180	379194
Chr9	95	p4	(ACTC)3	12	379664	379675
Chr9	96	p6	(TTCGGA)3	18	384210	384227
Chr9	97	p2	(TC)6	12	385778	385789
Chr9	98	p4	(CAAT)3	12	386496	386507
Chr9	99	p2	(TC)5	10	394196	394205
Chr9	100	p2	(TA)5	10	394576	394585
Chr9	101	p2	(AT)7	14	394693	394706
Chr9	102	p5	(AAAAT)3	15	394723	394737
Chr9	103	p2	(TA)5	10	395398	395407
Chr9	104	p5	(ATGCT)3	15	398316	398330
Chr9	105	p3	(GAA)4	12	405804	405815
Chr9	106	p4	(ATCT)3	12	409518	409529
Chr9	107	p4	(TAGA)3	12	418946	418957
Chr10	1	p4	(TTTC)3	12	1957	1968
Chr10	2	p1	(T)11	11	4638	4648
Chr10	3	p4	(CTTG)3	12	7089	7100
Chr10	4	p4	(CTTT)3	12	9152	9163
Chr10	5	p4	(ATAG)3	12	9595	9606
Chr10	6	p5	(CAGAG)3	15	9729	9743
Chr10	7	p2	(TA)5	10	10861	10870
Chr10	8	p2	(AG)5	10	11239	11248
Chr10	9	p4	(GGAC)3	12	14834	14845
Chr10	10	p4	(GCTT)3	12	15595	15606
Chr10	11	p1	(T)14	14	17257	17270
Chr10	12	p2	(TA)5	10	23142	23151
Chr10	13	p4	(GAGT)3	12	24739	24750
Chr10	14	p1	(T)10	10	24811	24820
Chr10	15	p1	(T)11	11	26678	26688
Chr10	16	p4	(TGAG)3	12	31667	31678
Chr10	17	p3	(AGT)4	12	34021	34032
Chr10	18	p2	(AG)5	10	37612	37621
Chr10	19	p3	(CTA)4	12	39722	39733
Chr10	20	p2	(GA)5	10	39836	39845
Chr10	21	p4	(AAAG)3	12	41018	41029
Chr10	22	p4	(AAAG)3	12	41215	41226
Chr10	23	p2	(GA)5	10	41318	41327
Chr10	24	p4	(GAAA)4	16	41473	41488
Chr10	25	p4	(GAAG)3	12	42299	42310
Chr10	26	p2	(TC)5	10	43802	43811
Chr10	27	p2	(TA)5	10	45813	45822
Chr10	28	p4	(GAAA)3	12	53517	53528
Chr10	29	p4	(TACC)3	12	56291	56302
Chr10	30	p1	(C)12	12	75605	75616
Chr10	31	p1	(T)10	10	78299	78308
Chr10	32	p4	(TCTT)3	12	79350	79361
Chr10	33	p5	(AAGAC)3	15	83227	83241
Chr10	34	p4	(AAAG)3	12	83783	83794
Chr10	35	p2	(CT)6	12	88259	88270
Chr10	36	p4	(GCTT)3	12	92269	92280
Chr10	37	p1	(A)11	11	98676	98686
Chr10	38	p4	(AGAA)3	12	103738	103749
Chr10	39	p2	(GA)5	10	115391	115400
Chr10	40	p5	(TTGAG)3	15	116727	116741
Chr10	41	p1	(T)10	10	118941	118950
Chr10	42	p1	(T)12	12	125470	125481
Chr10	43	p5	(AAGTG)3	15	126082	126096
[truncated: 148 more rows]

## Sheet: Table S4
Table S4： Tandem repeat sequences in the mitochondrial genome of Curcuma kwangsiensis
Mitochondrial genome	Indices	Period Size	Copy Number	Consensus Size	Percent Matches	Percent Indels	Score	A	C	G	T	Entropy (0-2)
Chr1	1295588--1295622	18	1.9	18	100	0	70	22	17	14	45	1.84
Chr1	1303249--1303376	46	2.8	46	84	7	172	28	20	24	26	1.99
Chr1	1306114--1306153	20	2	21	85	5	55	50	0	30	20	1.49
Chr1	1310576--1310656	27	3	27	90	0	135	33	9	28	28	1.89
Chr1	1311492--1311541	18	2.8	18	96	0	91	44	24	16	16	1.86
Chr1	1311548--1311795	83	3	83	84	4	304	35	18	19	26	1.95
Chr1	1314169--1314198	14	2.1	15	93	6	53	16	20	13	50	1.78
Chr1	1327891--1327938	18	2.7	18	100	0	96	4	39	16	39	1.68
Chr1	1328983--1329007	12	2.1	12	100	0	50	16	8	24	52	1.7
Chr1	1329872--1329949	39	2	39	100	0	156	25	15	30	28	1.96
Chr1	1330178--1330241	20	3.2	20	75	20	78	37	12	15	34	1.85
Chr1	1330443--1330492	18	2.8	18	90	0	82	14	18	24	44	1.86
Chr1	1333926--1333971	18	2.6	18	92	0	83	13	15	26	45	1.82
Chr1	1345649--1345683	13	2.7	13	86	0	52	62	0	28	8	1.24
Chr1	1345905--1345985	32	2.5	32	97	0	153	32	27	22	18	1.97
Chr1	1346019--1346099	35	2.3	35	93	6	139	23	20	38	17	1.93
Chr1	1346761--1346828	33	2.2	30	86	7	91	47	19	20	13	1.82
Chr1	1347463--1347570	46	2.5	41	86	13	171	14	35	17	32	1.91
Chr1	1347479--1347583	46	2.3	46	100	0	210	15	33	20	30	1.94
Chr1	1347463--1347586	46	2.9	43	85	13	152	15	33	19	31	1.93
Chr1	1347842--1347903	31	2	31	96	0	115	43	12	35	8	1.73
Chr1	1348390--1348492	37	2.8	37	100	0	206	19	30	15	34	1.93
Chr1	1351462--1351490	15	1.9	15	100	0	58	34	31	20	13	1.92
Chr1	1353482--1354115	293	2.2	283	94	4	1126	25	19	18	36	1.94
Chr1	1354212--1354293	18	4.6	18	92	0	137	10	18	24	46	1.81
Chr1	1355471--1355558	45	2	45	100	0	176	42	27	21	9	1.83
Chr1	1355611--1355700	35	2.6	35	90	0	135	51	8	34	5	1.57
Chr1	1355831--1355886	17	3.2	16	72	18	58	37	16	35	10	1.83
Chr1	1355815--1355887	36	2	36	100	0	146	39	16	32	10	1.83
Chr1	1355816--1355874	19	3.2	19	72	18	70	40	16	30	11	1.85
Chr1	1355912--1355969	28	2.1	28	100	0	116	22	20	22	34	1.97
Chr1	1356164--1356238	30	2.5	30	91	0	114	22	28	26	22	1.99
Chr1	1356818--1356905	25	3.5	25	96	0	158	31	14	28	25	1.95
Chr1	1357128--1357163	17	2.1	17	94	0	63	36	2	55	5	1.38
Chr1	1357493--1357534	21	2	21	95	0	75	35	4	21	38	1.75
Chr1	1357972--1358010	20	2	20	94	0	69	7	33	12	46	1.71
Chr1	1358095--1358133	19	2.1	19	100	0	78	28	10	25	35	1.89
Chr1	1358142--1358218	24	3	24	82	17	109	36	24	31	7	1.84
Chr1	1358144--1358204	29	2.1	29	100	0	122	34	22	36	6	1.81
Chr1	1358368--1358452	43	2	43	100	0	170	27	28	11	32	1.92
Chr1	1358743--1358786	22	2	22	100	0	88	54	0	40	4	1.21
Chr1	1358987--1359040	16	3.3	17	92	7	94	42	11	27	18	1.84
Chr1	1359542--1359619	32	2.4	32	97	0	147	43	6	39	10	1.64
Chr1	1359694--1359777	28	2.8	28	83	8	105	7	27	27	38	1.83
Chr1	1359800--1359855	28	2	28	100	0	112	25	21	28	25	1.99
Chr1	1359905--1359968	31	2.1	31	100	0	128	31	28	17	23	1.97
Chr1	1360237--1360322	43	2	43	100	0	172	27	20	23	27	1.99
Chr1	1360465--1360548	27	3.1	27	100	0	168	14	22	21	41	1.89
Chr1	1360465--1360538	15	5.3	15	65	28	56	13	22	21	41	1.88
Chr1	1360582--1360642	30	2	30	96	0	113	16	18	21	44	1.87
Chr1	1360633--1360792	29	5.6	29	86	9	224	16	16	31	35	1.91
Chr1	1360612--1360794	54	3.3	53	86	10	278	16	15	31	37	1.9
Chr1	1360815--1360861	23	2	23	100	0	94	36	12	29	21	1.91
Chr1	1360892--1360967	24	3	24	85	14	116	32	26	15	25	1.95
Chr1	1360898--1360961	28	2.2	29	94	5	121	31	29	15	23	1.95
Chr1	1361123--1361192	24	3.1	24	76	19	96	42	21	25	10	1.84
Chr1	1361138--1361176	19	2.1	19	95	0	69	43	15	28	12	1.83
Chr1	1361350--1361456	38	2.8	38	85	4	126	33	23	18	24	1.97
Chr1	1361389--1361464	38	2	38	100	0	152	28	23	18	28	1.98
Chr1	1361481--1361514	17	2	17	100	0	68	23	35	5	35	1.79
Chr1	1361577--1361616	20	2	20	100	0	80	10	35	20	35	1.86
Chr1	1361720--1361771	26	2	26	100	0	104	26	19	26	26	1.99
Chr1	1362073--1362128	23	2.4	23	100	0	112	25	41	5	28	1.77
Chr1	1362310--1362393	28	3	28	100	0	168	35	14	28	21	1.92
Chr1	1362532--1362577	23	2	23	95	0	83	15	34	8	41	1.78
Chr1	1362683--1362736	27	2	27	100	0	108	11	40	14	33	1.82
Chr1	1362768--1362836	25	2.8	25	93	2	113	20	34	24	20	1.96
Chr1	1363232--1363256	12	2.1	12	100	0	50	16	40	0	44	1.47
Chr1	1363257--1363292	18	2	18	94	0	63	27	8	30	33	1.86
Chr1	1363297--1363358	31	2	31	96	0	115	19	30	17	32	1.95
Chr1	1363647--1363672	12	2.2	12	100	0	52	15	30	0	53	1.42
Chr1	1363673--1363705	16	2.1	16	100	0	66	12	30	24	33	1.91
Chr1	1363618--1363739	50	2.6	46	88	7	165	12	30	16	40	1.85
Chr1	1363618--1363766	50	3.1	48	74	19	139	10	29	18	41	1.84
Chr1	1364102--1364143	20	2.1	20	100	0	84	16	33	14	35	1.89
Chr1	1364133--1364174	21	2	21	100	0	84	14	38	19	28	1.9
Chr1	1364181--1364248	34	2	34	100	0	136	14	47	8	29	1.75
Chr1	1364530--1364606	36	2.1	36	100	0	154	28	18	25	27	1.98
Chr1	1364730--1364816	30	2.9	30	89	5	122	54	5	27	12	1.61
Chr1	1364760--1364826	30	2.4	26	85	12	80	53	5	28	11	1.61
Chr1	1365922--1365958	19	1.9	19	100	0	74	10	37	13	37	1.8
Chr1	1367483--1367556	30	2.5	30	97	0	139	29	32	10	27	1.9
Chr1	1367557--1367616	19	3.2	19	97	0	111	31	16	20	31	1.95
Chr1	1368101--1368202	48	2.1	48	98	0	195	35	15	33	15	1.9
Chr1	1368222--1368332	28	4	28	88	2	179	35	10	28	25	1.9
Chr1	1368209--1368338	55	2.3	56	94	5	226	33	11	28	26	1.91
Chr1	1368688--1368739	26	2	26	100	0	104	7	30	11	50	1.67
Chr1	1368717--1368773	17	3.4	17	92	2	98	10	22	17	49	1.77
Chr1	1368825--1368882	28	2.1	28	100	0	116	31	20	24	24	1.98
Chr1	1368853--1368947	46	2.1	46	100	0	190	27	17	31	23	1.97
Chr1	1368976--1369044	34	2	34	100	0	138	30	17	17	34	1.93
Chr1	1369026--1369105	40	2	40	100	0	160	25	25	25	25	2
Chr1	1369380--1369483	44	2.3	46	93	6	176	29	10	28	30	1.9
Chr1	1369648--1369734	27	2.8	33	80	20	132	19	20	24	35	1.96
Chr1	1369941--1370020	40	2	40	100	0	160	32	25	22	20	1.98
Chr1	1370294--1370353	30	2	30	100	0	120	23	23	23	30	1.99
Chr1	1370833--1370932	15	7.1	15	76	11	77	29	32	27	12	1.92
Chr1	1370953--1371101	51	3	51	93	5	247	36	26	28	9	1.87
Chr1	1371085--1371126	21	2	21	100	0	84	33	14	28	23	1.94
Chr1	1371272--1371335	21	3	21	81	0	83	34	26	23	15	1.95
Chr1	1371389--1371432	22	2	22	100	0	88	31	22	22	22	1.98
Chr1	1371544--1371633	29	3	29	93	4	144	30	26	21	22	1.99
Chr1	1371621--1371762	33	4.2	33	75	12	160	30	16	33	19	1.93
Chr1	1371657--1371714	19	3.1	19	100	0	116	22	20	41	15	1.9
Chr1	1372079--1372128	25	2	25	100	0	100	36	24	16	24	1.94
Chr1	1372323--1372375	26	2	26	100	0	106	22	43	7	26	1.8
Chr1	1372452--1372568	42	2.7	44	85	10	186	32	30	20	16	1.94
Chr1	1372591--1372631	18	2.3	18	87	4	57	29	24	12	34	1.91
Chr1	1372633--1372667	17	2.1	17	100	0	70	54	11	28	5	1.59
Chr1	1372697--1372734	19	2	19	100	0	76	21	15	21	42	1.89
Chr1	1372887--1373051	60	3	52	82	17	208	29	32	25	13	1.93
Chr1	1372933--1373051	63	1.9	62	93	5	206	30	32	24	12	1.92
Chr1	1373269--1373374	53	2	53	100	0	212	18	28	26	26	1.98
Chr1	1373414--1373443	15	2	15	100	0	60	26	13	33	26	1.93
Chr1	1374330--1374381	18	2.9	18	94	0	95	21	23	23	32	1.98
Chr1	1374689--1374746	29	2	29	100	0	116	17	27	27	27	1.97
Chr1	1376795--1376864	18	3.9	18	96	0	122	47	22	17	12	1.81
Chr1	1376833--1377003	87	2	88	82	5	213	39	20	19	20	1.92
Chr1	1377171--1377474	117	2.6	117	90	4	488	36	22	15	25	1.94
Chr1	1377487--1377729	100	2.4	99	93	2	407	22	17	21	38	1.93
Chr1	1378428--1378699	117	2.3	117	85	5	388	35	23	16	25	1.95
Chr1	1379586--1380006	117	3.6	117	95	2	758	34	22	15	26	1.95
Chr1	1380069--1380687	201	3.1	199	87	5	917	22	19	19	38	1.93
Chr1	1382451--1382480	13	2.3	13	94	0	51	30	20	6	43	1.77
Chr1	1385774--1385817	19	2.2	20	96	4	81	68	4	22	4	1.27
Chr1	1386558--1387162	105	5.8	105	80	6	714	24	21	18	35	1.95
Chr1	1386563--1387184	207	3	207	98	0	1192	24	21	18	35	1.95
Chr1	1392705--1392735	13	2.4	13	94	0	53	48	3	32	16	1.62
Chr1	1392918--1393003	18	4.8	18	97	0	163	47	23	16	12	1.8
Chr1	1393031--1393263	84	2.8	85	88	9	361	37	18	18	25	1.94
Chr1	1393851--1394462	117	5.2	117	98	0	1147	35	22	16	25	1.94
Chr1	1395018--1395198	95	1.9	96	81	5	224	33	18	19	28	1.96
Chr1	1395643--1395688	22	2.1	22	100	0	92	47	21	17	13	1.81
Chr1	1396985--1397034	24	2	25	88	3	75	24	12	24	40	1.88
Chr1	1405151--1405186	18	2	18	94	0	63	33	16	25	25	1.96
Chr1	1405379--1405449	24	3.2	23	71	22	71	43	16	25	14	1.86
Chr1	1405386--1405454	22	3.2	21	71	22	63	43	15	26	14	1.85
Chr1	1405374--1405469	42	2.3	42	92	0	165	43	16	23	15	1.86
Chr1	1405807--1405842	18	2	18	94	0	63	33	8	27	30	1.86
Chr1	1405882--1405946	23	2.8	23	92	0	103	21	27	29	21	1.99
Chr1	1406121--1406211	34	2.7	34	89	0	137	26	14	31	27	1.95
Chr1	1406162--1406260	45	2.2	45	96	1	182	26	12	29	32	1.92
Chr1	1406303--1406385	33	2.5	33	96	2	148	20	14	25	39	1.9
Chr1	1406667--1406741	29	2.6	29	89	0	105	21	5	38	34	1.76
Chr1	1407282--1407336	27	2	27	96	0	101	23	18	34	23	1.96
Chr1	1407286--1407343	27	2.1	27	90	0	89	24	13	39	22	1.9
Chr1	1407647--1407688	21	2	21	100	0	84	23	23	23	28	2
Chr1	1408211--1408287	37	2.1	37	100	0	154	36	10	25	27	1.89
Chr1	1408876--1408924	15	3.7	15	70	30	56	46	0	32	20	1.51
Chr1	1408873--1408939	24	2.8	24	100	0	134	46	0	34	19	1.5
Chr1	1408873--1408933	9	7.4	9	72	20	62	45	0	34	19	1.51
Chr1	1409276--1409366	18	5.1	18	91	0	146	46	23	21	8	1.79
Chr1	1409276--1409366	36	2.5	36	96	0	164	46	23	21	8	1.79
Chr1	1409749--1409907	79	2	81	83	7	207	37	18	18	26	1.93
Chr1	1418264--1418308	21	2.2	21	88	4	65	28	20	22	28	1.98
Chr1	1422089--1422134	18	2.6	18	92	0	83	45	26	15	13	1.82
Chr1	1427410--1427513	18	5.8	18	93	0	181	47	23	21	8	1.78
Chr1	1427714--1428353	171	3.6	173	81	11	695	36	17	19	26	1.94
Chr1	1427714--1428053	88	4	86	87	7	516	37	17	19	25	1.93
Chr1	1428506--1428720	88	2.5	83	90	7	358	36	17	20	26	1.94
Chr1	1433536--1433591	28	2	28	100	0	112	28	17	10	42	1.83
Chr1	1435521--1435830	105	3	102	90	2	451	35	19	22	21	1.96
Chr1	1436991--1437046	22	2.7	20	76	10	67	26	16	42	14	1.86
Chr1	1439864--1440053	100	1.9	101	87	3	285	20	21	18	40	1.92
Chr1	1440232--1440389	84	1.9	84	98	0	307	38	19	15	25	1.92
Chr1	1473290--1473532	101	2.4	101	100	0	486	41	15	14	28	1.86
Chr1	1474084--1474136	25	2.1	26	86	6	74	15	26	30	28	1.96
Chr1	1474173--1474227	21	2.6	21	94	0	92	21	30	10	36	1.88
Chr1	1474847--1474886	21	1.9	21	94	0	71	37	10	32	20	1.85
Chr1	1475095--1475134	21	1.9	21	94	0	71	35	10	32	22	1.87
Chr1	1475156--1475245	25	3.6	25	100	0	180	35	22	25	16	1.95
Chr1	1478041--1478129	35	2.4	36	90	5	135	28	13	23	34	1.93
Chr1	1478222--1478247	12	2.2	12	100	0	52	15	19	42	23	1.89
Chr1	1478385--1478616	122	1.9	122	100	0	464	32	21	18	26	1.97
Chr1	1478614--1478712	39	2.5	39	98	0	189	39	16	14	30	1.88
Chr1	1478736--1478779	21	2.1	21	95	4	81	34	15	29	20	1.94
Chr1	1478875--1478918	21	2.1	21	95	4	81	34	15	29	20	1.94
Chr1	1478673--1478993	139	2.3	139	100	0	642	32	19	21	27	1.97
Chr1	1479808--1479873	18	3.7	18	95	0	114	46	24	16	12	1.81
Chr1	1479929--1480090	82	2	82	82	2	200	28	17	17	36	1.93
Chr1	1480871--1480974	18	5.8	18	100	0	208	49	23	16	11	1.78
Chr1	1484318--1484407	47	1.9	46	97	2	171	22	18	31	27	1.97
Chr1	1484487--1484528	21	2	21	95	0	75	19	35	9	35	1.84
Chr1	1484738--1484779	21	2	22	95	4	77	33	16	26	23	1.96
Chr1	1484786--1484819	12	2.8	12	95	0	59	23	38	20	17	1.93
Chr1	1484984--1485035	25	2.1	25	89	3	79	23	30	30	15	1.95
Chr1	1485019--1485094	39	2	38	92	2	125	36	15	17	30	1.91
Chr1	1485472--1485501	12	2.4	13	94	5	53	13	16	43	26	1.85
Chr1	1485495--1485551	25	2.3	25	87	6	80	14	26	31	28	1.94
Chr1	1485520--1485595	37	2.1	37	87	5	109	15	22	32	28	1.95
Chr1	1485601--1485655	21	2.6	21	97	0	101	20	32	10	36	1.87
Chr1	1486121--1486205	35	2.3	36	84	10	118	29	15	22	32	1.94
Chr1	1486186--1486240	25	2.2	25	90	3	85	14	34	29	21	1.93
Chr1	1488412--1488446	12	2.9	12	91	0	61	22	42	20	14	1.88
Chr1	1488515--1488568	12	4.4	12	92	2	90	14	18	42	24	1.88
Chr1	1488593--1488668	21	3.6	21	94	0	134	19	32	10	36	1.86
Chr1	1488983--1489520	171	3.2	171	96	1	978	25	20	17	37	1.94
Chr1	1488983--1489520	83	6.3	87	91	7	867	25	20	17	37	1.94
Chr1	1489527--1489648	18	6.8	18	96	0	217	14	16	22	45	1.84
Chr1	1491559--1491611	25	2.1	25	96	0	97	16	24	24	33	1.96
Chr1	1496138--1496205	25	2.8	25	93	4	113	23	35	25	16	1.95
Chr1	1498558--1498636	39	2	39	97	0	149	29	15	16	39	1.89
Chr1	1498641--1498668	12	2.3	12	100	0	56	14	17	42	25	1.87
Chr1	1498759--1498834	32	2.4	32	97	2	145	32	23	14	28	1.94
Chr1	1498881--1498981	39	2.6	39	98	0	193	29	13	17	38	1.89
Chr1	1499371--1499408	12	3.2	12	96	0	67	18	18	39	23	1.92
Chr1	1499414--1499478	21	3.1	21	97	2	123	18	32	15	33	1.92
Chr1	1505202--1505251	18	2.8	18	93	0	82	46	24	22	8	1.78
Chr1	1505620--1506053	234	1.9	233	98	1	834	38	21	17	22	1.94
Chr1	1506316--1506573	117	2.2	117	90	2	394	27	16	24	32	1.96
Chr1	1506550--1507105	218	2.6	218	99	0	1085	38	20	18	22	1.94
Chr1	1507229--1507390	82	2	82	82	2	200	36	17	17	28	1.93
Chr1	1507375--1507998	117	5.3	117	97	0	1144	24	16	23	35	1.95
Chr1	1507929--1508145	98	2.2	98	85	4	276	22	19	22	35	1.96
Chr1	1508258--1508325	18	3.8	18	98	0	127	5	25	23	45	1.75
Chr1	1513579--1513744	89	1.9	89	89	5	264	27	21	19	31	1.97
Chr1	1515449--1515499	23	2.2	24	92	3	86	11	35	23	29	1.9
Chr1	1517545--1517777	125	1.9	125	100	0	466	24	20	20	34	1.97
Chr1	1517965--1518064	52	1.9	53	83	6	132	31	9	14	46	1.75
Chr1	1517982--1518088	53	2	52	85	5	144	27	9	19	43	1.81
Chr1	1518005--1518192	92	2.1	90	83	8	229	29	9	19	42	1.83
Chr1	1520583--1520890	126	2.4	126	100	0	616	25	19	20	33	1.96
Chr1	1521104--1521153	18	2.8	18	96	0	91	12	18	24	46	1.82
Chr1	1522720--1522749	15	2	15	100	0	60	40	13	26	20	1.89
Chr1	1527655--1527736	35	2.3	35	100	0	164	23	28	14	34	1.94
Chr1	1532602--1532772	84	2	84	100	0	342	30	20	20	28	1.98
Chr1	1532804--1532964	76	2.1	77	94	2	281	39	20	13	26	1.89
Chr1	1533366--1533419	27	2	27	89	7	83	27	24	18	29	1.98
Chr1	1533651--1533705	22	2.4	23	84	6	76	30	25	14	29	1.95
Chr1	1533665--1533709	22	2	22	100	0	90	31	28	8	31	1.88
Chr1	1535627--1535748	18	6.8	18	91	0	199	46	22	21	9	1.79
Chr1	1535789--1535985	83	2.3	86	87	6	276	36	17	19	26	1.94
Chr1	1535993--1536154	82	2	82	82	2	200	28	17	17	36	1.93
Chr1	1536197--1536361	83	2	83	100	0	330	34	16	20	27	1.95
Chr1	1535815--1536672	376	2.3	379	97	1	1650	30	18	19	32	1.95
Chr1	1536369--1536530	82	2	82	82	2	200	28	17	17	36	1.93
Chr1	1537164--1537775	117	5.2	117	100	0	1224	35	22	16	26	1.95
Chr1	1537789--1538137	100	3.5	100	96	1	639	22	19	21	36	1.95
Chr1	1539407--1539627	122	1.8	122	96	2	408	36	17	19	27	1.93
Chr1	1539724--1539878	81	1.9	81	100	0	310	30	12	23	32	1.92
Chr1	1539828--1539881	27	2	27	92	7	92	29	20	24	25	1.99
Chr1	1539820--1539944	66	1.9	67	94	1	225	30	16	20	32	1.94
Chr1	1539856--1539932	39	2	39	82	10	95	29	16	16	36	1.92
Chr1	1540082--1540135	27	2	27	89	7	83	29	18	24	27	1.98
Chr1	1540109--1540211	39	2.7	39	85	8	133	28	17	19	34	1.94
Chr1	1543587--1543725	71	2	71	98	0	269	40	21	15	23	1.91
Chr1	1549955--1549990	18	2	18	88	0	54	30	5	2	61	1.33
Chr1	1551247--1551287	18	2.3	18	91	0	64	12	17	26	43	1.84
Chr1	1551957--1552050	37	2.5	39	83	15	133	26	17	17	39	1.91
Chr1	1552033--1552080	25	1.9	25	100	0	96	18	25	20	35	1.95
Chr1	1554043--1554117	26	2.6	30	81	16	113	13	30	6	49	1.67
Chr1	1554052--1554121	26	2.7	26	95	0	122	12	34	5	47	1.66
Chr1	1554208--1554266	30	2	30	100	0	118	37	33	3	25	1.73
Chr1	1554534--1554657	43	2.9	43	97	0	239	34	24	20	20	1.96
Chr1	1556483--1556548	34	1.9	34	96	0	123	12	33	16	37	1.86
Chr1	1557150--1557189	20	2	20	100	0	80	20	10	30	40	1.85
Chr1	1557586--1557629	22	2	22	100	0	88	50	13	22	13	1.77
Chr1	1559989--1560042	27	2	27	96	0	99	7	42	14	35	1.74
Chr1	1560119--1560143	13	1.9	13	100	0	50	8	36	8	48	1.62
Chr1	1561294--1561666	206	1.8	206	95	0	683	36	19	20	23	1.95
Chr1	1561833--1562191	123	2.9	124	78	7	368	35	18	20	25	1.95
Chr1	1582295--1582472	37	4.9	37	91	6	292	28	14	22	34	1.93
Chr1	1582837--1583834	109	9.2	109	99	0	1987	23	22	19	34	1.96
Chr1	1584368--1584396	15	1.9	15	100	0	58	41	20	31	6	1.79
Chr1	1584580--1584629	22	2.3	22	93	3	84	38	22	22	18	1.94
Chr1	1590905--1590966	31	2	31	100	0	124	29	32	19	19	1.96
Chr1	1591427--1591491	32	2	34	93	6	116	27	29	15	27	1.96
Chr1	1594638--1594802	83	2	82	84	3	215	27	19	18	34	1.95
Chr1	1596431--1596471	18	2.3	18	86	0	55	9	19	26	43	1.82
Chr1	1599710--1599786	32	2.4	32	97	0	145	36	29	14	19	1.91
Chr1	1600024--1600083	30	2	30	100	0	120	33	30	10	26	1.89
Chr1	1604713--1604808	39	2.4	39	94	1	165	29	13	14	42	1.84
Chr1	1605248--1605419	89	1.9	89	88	4	258	26	22	18	33	1.97
Chr1	1605338--1605626	108	2.7	108	96	2	523	23	21	20	34	1.96
Chr1	1605974--1606341	182	2	182	91	5	601	25	19	19	36	1.95
Chr1	1607193--1607412	83	2.6	85	90	7	337	27	19	18	35	1.95
Chr1	1607432--1607535	18	5.8	18	97	0	181	14	16	23	46	1.83
Chr1	1610478--1610507	15	2	15	100	0	60	26	13	26	33	1.93
Chr1	1610493--1610570	39	2	40	87	7	115	24	7	37	30	1.83
Chr1	1610544--1610582	11	3.6	11	79	6	53	20	5	35	38	1.75
Chr1	1610540--1610587	21	2.3	20	86	10	69	18	4	39	37	1.7
Chr1	1611903--1612112	105	2	106	90	5	334	26	23	29	20	1.99
Chr1	1626113--1626172	23	2.5	24	91	8	95	23	31	21	23	1.98
Chr1	1634940--1634996	18	3.2	18	87	0	87	43	26	19	10	1.83
Chr1	1635035--1635273	83	2.9	83	89	4	333	33	17	20	28	1.95
Chr1	1636973--1637072	50	2	49	92	5	166	28	15	21	36	1.93
Chr1	1637994--1638033	21	1.9	21	100	0	80	25	10	25	40	1.86
Chr1	1638772--1638799	12	2.3	12	100	0	56	14	17	7	60	1.55
Chr1	1646296--1646351	21	2.7	21	91	0	85	33	19	30	16	1.94
Chr1	1648508--1648585	26	3	26	98	0	147	28	19	23	29	1.98
Chr1	1653547--1653590	23	1.9	23	81	9	54	47	11	13	27	1.77
Chr1	1656309--1656411	52	2	52	100	0	206	31	6	17	44	1.75
Chr1	1658934--1659005	36	2	36	100	0	144	25	16	25	33	1.96
Chr1	1659158--1659248	30	3	30	100	0	182	24	36	6	32	1.81
Chr1	1659758--1659824	30	2.2	29	87	7	98	29	16	29	23	1.96
Chr1	1659769--1659832	30	2.1	30	100	0	128	21	20	34	23	1.97
Chr1	1659949--1659996	26	2	24	84	15	64	25	12	31	31	1.92
Chr1	1660504--1660573	35	1.9	37	88	5	108	30	14	22	32	1.94
Chr1	1661231--1661422	98	2	98	97	2	368	35	19	19	25	1.95
Chr1	1667671--1667805	37	3.7	37	85	9	197	31	13	20	34	1.91
Chr1	1667669--1667809	74	1.9	74	100	0	282	30	14	21	33	1.94
Chr1	1667809--1667974	83	2	82	83	3	208	26	20	18	34	1.96
Chr1	1670340--1670443	49	2.2	45	85	10	129	25	21	19	34	1.96
Chr1	1670448--1670503	27	2	28	93	3	96	19	25	25	30	1.98
Chr1	1670983--1671009	13	2.1	13	100	0	54	29	22	14	33	1.94
Chr1	1671857--1671907	27	1.9	26	92	4	84	17	29	25	27	1.98
Chr1	1681865--1681926	31	2	31	100	0	124	38	16	29	16	1.9
Chr1	1682352--1682459	52	2.1	52	98	0	207	43	10	36	10	1.72
Chr1	1686859--1687276	200	2.1	200	93	2	716	38	19	18	22	1.93
Chr1	1687183--1687426	100	2.4	100	96	0	443	37	20	18	22	1.94
Chr1	1687439--1687859	117	3.6	117	94	2	731	26	15	22	35	1.94
Chr1	1687903--1688237	136	2.4	138	81	11	434	24	18	19	37	1.94
Chr1	1688163--1688316	79	1.9	80	93	5	265	25	18	16	38	1.92
Chr1	1688355--1688404	18	2.8	18	96	0	91	12	18	24	46	1.82
Chr1	1688465--1688560	43	2.2	43	96	0	174	23	31	3	41	1.7
Chr1	1705379--1705486	43	2.5	43	100	0	216	12	27	21	37	1.9
Chr1	1705800--1705883	28	3	27	79	6	114	30	8	26	34	1.86
Chr1	1706457--1706503	23	2	23	95	0	85	36	10	34	19	1.86
Chr1	1722072--1722236	83	2	82	80	3	188	26	20	18	35	1.95
Chr1	1724652--1724695	22	2	22	100	0	88	27	36	18	18	1.94
Chr1	1726711--1726736	12	2.2	12	100	0	52	26	23	26	23	2
Chr1	1730057--1730095	15	2.6	15	95	0	69	2	23	33	41	1.68
Chr1	1730048--1730122	21	3.9	21	73	20	81	2	26	34	36	1.71
Chr1	1730658--1730715	28	2.1	28	100	0	116	18	32	13	34	1.91
Chr1	1730980--1731054	38	2	38	97	0	141	24	30	12	33	1.91
Chr1	1731509--1731586	28	2.7	29	84	11	90	21	23	19	35	1.96
Chr1	1732851--1732937	39	2.2	39	95	0	156	31	25	28	14	1.95
Chr1	1733030--1733085	28	2	28	92	0	94	41	12	23	23	1.88
Chr1	1733713--1733794	36	2.2	36	89	10	139	6	18	31	43	1.74
Chr1	1733724--1733806	36	2.3	35	87	8	114	8	13	31	46	1.72
Chr1	1733820--1733897	39	2	39	100	0	156	20	20	20	38	1.94
Chr1	1734067--1734097	15	2.1	15	93	0	53	29	16	12	41	1.85
Chr1	1734133--1734205	35	2.1	34	87	5	103	30	9	28	31	1.89
Chr1	1734249--1734284	18	2	18	94	0	63	25	22	30	22	1.99
Chr1	1734563--1734609	22	2.1	22	96	0	85	23	14	23	38	1.92
Chr1	1734702--1734799	33	3	33	90	0	142	16	18	33	31	1.93
Chr1	1736678--1736752	39	1.9	39	97	0	141	29	33	14	22	1.94
Chr1	1736783--1736847	33	2	33	93	0	112	16	26	12	44	1.83
Chr1	1737012--1737068	24	2.4	24	87	0	78	24	28	21	26	1.99
Chr1	1737900--1737971	24	3	24	91	0	126	26	12	26	34	1.92
Chr1	1738707--1738834	38	3.4	38	89	3	179	11	23	23	41	1.87
Chr1	1739237--1739283	15	3.1	15	96	0	85	48	17	21	12	1.79
Chr1	1739663--1739695	15	2.2	15	100	0	66	30	27	24	18	1.98
Chr1	1740538--1740604	33	2	33	100	0	134	19	44	14	20	1.86
Chr1	1741426--1741587	88	1.8	88	91	0	270	26	20	17	35	1.95
Chr1	1741664--1741710	20	2.2	21	85	7	60	34	21	29	14	1.93
Chr1	1742111--1742136	13	2	13	100	0	52	30	15	30	23	1.95
Chr1	1742912--1743021	39	2.7	42	84	11	156	20	25	24	29	1.99
Chr1	1743214--1743303	39	2.3	39	100	0	180	32	18	31	17	1.95
Chr1	1743214--1743328	39	2.9	39	89	2	124	32	18	30	19	1.95
Chr1	1743383--1743439	30	1.9	30	85	0	78	28	15	31	24	1.96
Chr1	1743461--1743532	33	2.2	33	97	0	135	33	13	36	16	1.89
Chr1	1743777--1743851	30	2.7	27	78	11	96	42	9	26	21	1.83
Chr1	1746304--1746942	288	2.3	274	90	7	973	24	20	17	36	1.94
Chr1	1746710--1747025	171	1.8	178	90	4	469	26	19	17	36	1.94
Chr1	1746710--1747007	83	3.5	83	88	7	447	26	19	17	36	1.94
Chr1	1747030--1747167	18	7.7	18	94	0	240	8	21	23	47	1.78
Chr1	1747030--1747167	36	3.8	36	100	0	276	8	21	23	47	1.78
Chr1	1747229--1747491	117	2.3	116	95	0	463	38	21	17	22	1.94
Chr1	1747358--1747848	201	2.5	201	96	2	909	38	19	20	21	1.94
Chr1	1747894--1748106	100	2.1	99	96	2	392	37	21	19	22	1.95
Chr1	1748122--1748360	117	2	117	90	3	374	26	16	23	32	1.96
Chr1	1748872--1749129	117	2.2	117	90	2	394	27	16	24	32	1.96
Chr1	1749349--1749510	82	2	82	82	2	200	36	17	17	28	1.93
Chr1	1749495--1749904	117	3.5	117	97	1	752	25	16	23	34	1.95
Chr1	1749941--1749986	18	2.6	18	96	0	83	6	21	26	45	1.76
Chr1	1754030--1754073	23	1.9	23	100	0	88	27	25	20	27	1.99
Chr1	1755593--1755640	18	2.7	18	96	0	87	47	25	14	12	1.79
Chr1	1755645--1755895	88	3	83	86	10	368	37	16	18	27	1.93
Chr1	1757280--1757310	16	1.9	16	100	0	62	19	6	45	29	1.75
Chr1	1757931--1757959	14	2.1	14	100	0	58	51	6	13	27	1.66
Chr1	1762531--1762576	23	2	23	100	0	92	21	30	8	39	1.84
Chr1	1763160--1763260	8	14.1	8	69	19	64	59	7	0	32	1.26
Chr1	1763141--1763277	27	5	27	96	3	247	60	7	0	32	1.24
Chr1	1763601--1763679	26	3.2	26	64	20	69	39	10	13	36	1.79
Chr1	1763621--1763695	22	3.2	22	62	20	53	34	13	10	41	1.79
Chr1	1763580--1763694	48	2.4	48	98	0	221	34	12	12	40	1.8
Chr1	1763809--1764004	72	2.7	72	92	0	338	33	20	15	30	1.94
Chr1	1764430--1764479	26	1.9	26	100	0	100	30	10	24	36	1.88
Chr1	1764607--1764656	18	2.8	18	96	0	91	46	24	18	12	1.82
Chr1	1765486--1765535	18	2.8	18	96	0	91	14	20	24	42	1.88
Chr1	1765898--1766060	54	3	54	100	0	326	35	9	23	31	1.87
Chr1	1766158--1766235	39	2	39	100	0	156	35	10	28	25	1.89
Chr1	1772524--1772750	18	11.5	18	81	16	240	28	14	22	35	1.92
Chr1	1772542--1772740	42	4.8	42	85	11	304	28	14	21	35	1.92
Chr1	1772497--1772770	80	3.5	80	88	9	404	28	15	21	34	1.94
Chr1	1772542--1772750	60	3.5	60	86	13	240	28	14	22	35	1.93
Chr1	1773012--1773048	11	3	13	76	15	51	35	21	29	13	1.92
Chr1	1773408--1773510	28	3.9	28	87	12	171	24	25	25	25	2
Chr1	1773432--1773525	23	3.9	23	86	13	143	22	25	26	25	2
Chr1	1773408--1773525	51	2.3	51	100	0	236	22	25	26	25	2
Chr1	1773629--1773698	27	2.6	27	97	0	131	25	37	12	24	1.91
Chr1	1773734--1773924	86	2.2	86	100	0	382	40	17	7	34	1.77
Chr1	1773973--1773998	13	2	13	100	0	52	69	23	0	7	1.14
Chr1	1775651--1775691	20	2	20	100	0	82	24	21	24	29	1.99
Chr1	1776076--1776108	11	2.7	13	81	18	52	27	6	6	60	1.44
Chr1	1776082--1776108	11	2.5	11	100	0	54	22	7	7	62	1.46
Chr1	1776539--1776576	2	20	2	89	10	62	50	0	0	50	1
Chr1	1776539--1776576	17	2.2	17	95	0	67	50	0	0	50	1
Chr1	1776895--1776932	20	1.9	20	100	0	76	34	13	15	36	1.87
Chr1	1777108--1777164	19	3.1	19	92	2	89	45	22	21	10	1.82
Chr1	1784307--1784340	12	2.8	12	90	4	50	14	17	8	58	1.61
Chr1	1784351--1784379	13	2.2	13	100	0	58	20	20	24	34	1.97
Chr1	1786763--1786900	70	2	71	89	1	215	23	15	23	36	1.94
Chr1	1787205--1787596	105	3.8	101	82	7	488	36	18	20	24	1.95
Chr1	5184--5373	99	1.9	99	89	4	294	22	18	22	36	1.95
Chr1	7732--7805	36	2.1	36	100	0	148	29	25	5	39	1.78
Chr1	7739--7805	20	3.5	20	76	15	88	31	25	4	38	1.76
Chr1	11708--11753	23	2	23	100	0	92	21	26	21	30	1.99
Chr1	13368--13734	199	1.8	199	99	0	725	40	19	17	22	1.91
Chr1	13609--13770	82	2	82	82	2	200	36	17	17	28	1.93
Chr1	14178--14268	12	7.6	12	85	4	121	17	18	5	58	1.58
Chr1	15570--15599	5	5.8	5	92	7	51	0	16	3	80	0.85
Chr1	15570--15600	11	2.9	11	95	4	55	0	16	6	77	0.97
Chr1	15570--15599	16	1.9	15	93	6	51	0	16	3	80	0.85
Chr1	15868--15903	17	2.1	18	89	5	56	11	16	19	52	1.73
Chr1	20987--21062	38	2	38	100	0	152	36	10	23	28	1.88
Chr1	21181--21230	2	24	2	80	15	57	48	4	2	46	1.32
Chr1	21181--21230	19	2.7	18	84	9	57	48	4	2	46	1.32
Chr1	21602--21653	18	2.9	18	77	11	61	48	21	17	13	1.81
Chr1	21598--21656	19	3.2	19	80	7	77	47	18	22	11	1.81
Chr1	21897--22060	84	2	82	80	7	188	26	18	17	37	1.93
Chr1	22482--22529	24	2	24	100	0	96	25	16	29	29	1.97
Chr1	23052--23101	25	2	25	100	0	100	24	12	16	48	1.79
Chr1	23110--23172	21	3	21	79	4	74	19	0	28	52	1.46
Chr1	23323--23407	18	4.8	18	91	2	118	47	21	17	14	1.83
Chr1	23326--23401	35	2.1	35	87	2	107	50	18	17	14	1.79
Chr1	23678--23974	117	2.5	117	94	4	544	25	15	24	35	1.94
Chr1	27641--27710	35	2	35	97	0	131	14	30	22	32	1.94
Chr1	28690--28762	32	2.4	31	86	11	98	28	27	20	23	1.99
Chr1	36362--36418	25	2.3	25	100	0	114	29	35	26	8	1.87
Chr1	37830--37892	18	3.6	18	86	2	83	47	22	22	7	1.76
Chr1	38975--39362	122	3.2	122	64	22	315	34	19	19	26	1.96
Chr1	44777--44820	22	2	22	100	0	88	36	22	40	0	1.54
Chr1	44940--45052	55	2.1	55	96	0	208	26	12	19	41	1.87
Chr1	45898--45940	22	2	22	85	0	59	34	34	20	9	1.85
Chr1	46026--46169	64	2.2	64	100	0	288	24	16	20	38	1.93
Chr1	46187--46284	24	4	23	81	13	115	38	30	16	14	1.88
Chr1	46189--46284	51	1.9	48	87	6	138	37	31	16	14	1.89
Chr1	47072--47144	21	3.5	21	92	3	112	34	28	27	9	1.88
Chr1	49328--50256	28	33.2	28	99	0	1842	14	28	10	46	1.78
Chr1	50944--51055	29	3.6	29	72	15	98	33	20	16	29	1.94
Chr1	51267--51381	36	3.1	36	83	3	131	28	29	16	25	1.97
Chr1	51268--51366	39	2.6	38	87	4	130	31	28	18	22	1.97
Chr1	51418--51488	24	3	24	87	0	106	38	38	16	7	1.76
Chr1	51486--51581	48	2.1	46	85	11	128	37	32	25	5	1.78
Chr1	52848--52924	38	2	38	97	0	145	27	37	23	11	1.89
Chr1	53092--53124	16	2.1	16	100	0	66	42	24	18	15	1.88
Chr1	53187--53232	21	2.2	21	100	0	92	17	28	19	34	1.94
Chr1	53724--53783	21	2.9	21	100	0	120	33	25	28	13	1.93
Chr1	53891--53943	24	2.2	24	90	6	81	30	16	41	11	1.84
Chr1	54317--54415	21	4.7	21	80	7	112	26	24	36	13	1.92
Chr1	54317--54404	42	2.1	42	91	0	140	27	26	36	10	1.88
Chr1	56316--56395	27	3	27	100	0	160	22	22	17	37	1.94
Chr1	56803--56844	21	2	21	100	0	84	23	19	14	42	1.87
Chr1	56934--56980	18	2.6	18	89	0	76	21	29	12	36	1.91
Chr1	56974--57025	24	2.2	24	85	0	68	25	25	9	40	1.85
Chr1	57579--57632	27	2	27	96	0	99	31	27	18	22	1.97
Chr1	58264--58300	13	2.8	13	83	0	56	45	10	35	8	1.69
Chr1	58866--58916	25	2	25	100	0	102	25	27	15	31	1.96
Chr1	58866--58930	25	2.6	25	90	2	85	24	27	15	32	1.95
Chr1	59304--59360	24	2.4	24	100	0	114	40	29	21	8	1.83
Chr1	60260--60310	25	2	25	100	0	102	35	19	23	21	1.96
Chr1	60685--60778	42	2.2	42	100	0	188	37	17	23	22	1.94
Chr1	61904--61990	36	2.4	36	90	3	131	27	18	20	33	1.96
Chr1	62787--62826	21	1.9	21	89	0	62	42	20	17	20	1.89
Chr1	63256--63321	24	2.8	24	90	4	98	30	28	22	18	1.97
Chr1	64563--64593	15	2.1	15	93	0	53	12	19	16	51	1.76
Chr1	64919--64960	22	1.9	22	95	0	75	21	4	38	35	1.75
Chr1	66059--66163	27	3.9	27	80	5	113	20	9	36	33	1.85
Chr1	66446--66515	36	1.9	36	85	0	95	30	22	18	28	1.98
Chr1	66667--66700	15	2.3	15	89	0	50	20	35	5	38	1.77
Chr1	67142--67221	24	3.3	24	68	15	74	26	21	21	31	1.98
Chr1	67295--67373	33	2.4	33	78	4	79	17	31	16	34	1.93
Chr1	67495--67681	72	2.6	72	84	0	212	22	25	18	34	1.96
Chr1	67505--67681	24	7.4	24	77	0	174	23	23	19	33	1.97
Chr1	67507--67657	48	3.1	48	95	0	257	22	24	17	35	1.96
Chr1	67627--67699	24	3	24	82	4	67	26	20	23	30	1.99
Chr1	68580--69095	126	4.2	122	72	17	517	35	19	19	25	1.96
Chr1	68383--69089	370	1.9	366	97	2	1346	35	19	19	25	1.95
Chr1	68708--69157	244	1.8	244	97	0	857	36	18	19	25	1.95
Chr1	69943--70113	89	1.9	89	90	0	270	32	19	20	27	1.97
Chr1	70503--70673	89	1.9	89	90	0	270	32	19	20	27	1.97
Chr1	72754--72800	24	2	24	82	0	58	21	17	31	29	1.96
Chr1	73790--73824	17	2	18	88	5	54	54	20	17	8	1.68
Chr1	73955--74012	24	2.4	25	85	5	75	8	17	31	43	1.79
Chr1	73955--74022	24	2.8	26	76	12	65	8	17	29	44	1.79
Chr1	74069--74132	27	2.5	24	81	13	83	25	26	28	20	1.99
Chr1	74079--74131	27	2	27	96	0	97	26	26	30	16	1.97
Chr1	75669--75709	21	2	21	100	0	82	24	26	24	24	2
Chr1	76346--76386	21	2	21	85	9	57	24	17	36	21	1.94
Chr1	76413--76460	24	2	24	95	0	87	29	18	25	27	1.98
Chr1	76750--76815	27	2.4	27	89	0	114	12	22	30	34	1.91
Chr1	76800--76842	21	2	21	86	0	59	6	20	32	39	1.8
Chr1	76848--76887	21	1.9	21	90	10	64	15	25	27	32	1.95
Chr1	77239--77306	28	2.5	28	90	2	102	14	19	36	29	1.91
Chr1	77329--77405	36	2.1	36	87	0	109	33	16	25	23	1.96
Chr1	77803--77856	27	2	27	88	0	81	16	22	29	31	1.96
Chr1	78287--78313	13	2.1	13	100	0	54	55	0	22	22	1.44
Chr1	78747--78845	45	2.2	46	96	3	184	17	23	27	32	1.96
Chr1	79445--79470	12	2.2	12	100	0	52	7	23	34	34	1.83
Chr1	79891--80021	39	3.4	39	83	0	181	19	19	31	30	1.96
Chr1	80005--80042	19	2	19	94	0	67	26	15	28	28	1.96
Chr1	80045--80093	18	2.7	18	93	0	80	34	14	20	30	1.92
Chr1	82883--82939	30	1.9	30	100	0	114	24	22	28	24	2
Chr1	83016--83054	9	4.3	9	80	0	51	48	17	10	23	1.78
Chr1	83119--83206	21	4.2	21	83	11	117	36	37	14	11	1.83
Chr1	83650--83698	24	2	24	92	0	80	0	55	24	20	1.44
Chr1	84444--84473	15	2	15	100	0	60	13	26	26	33	1.93
Chr1	84802--84841	21	1.9	21	89	0	62	15	22	30	32	1.94
Chr1	84835--84884	24	2.1	24	100	0	100	14	24	24	38	1.92
Chr1	86022--86067	21	2.2	21	81	14	51	39	8	28	23	1.84
Chr1	86160--86216	24	2.4	24	78	0	69	15	22	35	26	1.94
Chr1	86595--86726	36	3.6	37	81	7	155	25	19	31	22	1.98
Chr1	86785--86819	18	1.9	18	88	0	52	28	20	22	28	1.98
Chr1	88088--88189	48	2.1	48	89	3	152	40	28	20	10	1.86
Chr1	88205--88275	21	3.4	21	84	11	110	32	30	23	12	1.92
Chr1	88205--88286	41	2	42	95	2	148	32	31	24	10	1.9
Chr1	88220--88286	21	3.2	21	80	17	86	35	31	23	8	1.86
Chr1	88206--88296	41	2.2	41	90	2	137	31	34	25	8	1.86
Chr1	88488--88556	36	1.9	35	82	2	84	26	30	21	21	1.99
Chr1	88908--88975	14	5.4	14	67	25	62	20	33	7	38	1.81
Chr1	88905--88996	24	3.8	24	94	2	150	20	33	9	35	1.86
Chr1	90002--90046	18	2.5	18	85	7	56	26	20	37	15	1.92
Chr1	91016--91044	15	1.9	15	100	0	58	20	24	0	55	1.44
Chr1	92034--92061	13	2.2	13	100	0	56	50	0	21	28	1.49
Chr1	93572--93614	21	2	21	100	0	86	39	27	0	32	1.57
Chr1	93901--94054	70	2.2	70	100	0	308	15	35	20	28	1.93
Chr1	94503--94548	23	2	23	95	0	83	32	32	4	30	1.77
Chr1	94616--94730	59	1.9	61	94	3	207	31	29	12	26	1.92
Chr1	95162--95267	35	3	35	86	5	151	33	32	5	29	1.81
Chr1	95162--95267	36	3	36	88	2	160	33	32	5	29	1.81
Chr1	95492--95586	33	2.9	33	100	0	190	21	31	10	36	1.87
Chr1	96267--96301	18	1.9	18	88	0	52	31	25	11	31	1.91
Chr1	96288--96357	35	2	35	97	0	131	22	27	7	42	1.79
Chr1	98002--98083	42	1.9	42	87	2	119	23	12	34	30	1.91
Chr1	99378--99412	18	1.9	18	100	0	70	37	5	22	34	1.78
Chr1	99480--99507	13	2.2	13	100	0	56	21	0	42	35	1.53
Chr1	99731--99788	29	2	29	93	0	98	34	13	27	24	1.93
Chr1	99840--99993	50	3	52	86	9	217	41	20	20	17	1.9
Chr1	100489--100535	13	3.5	13	85	5	67	14	6	44	34	1.71
Chr1	100466--100541	13	5.8	13	72	14	57	17	10	40	31	1.83
Chr1	101691--101726	18	2	18	94	0	63	33	13	36	16	1.89
Chr1	103006--103089	24	3.3	24	77	18	98	8	22	23	45	1.79
Chr1	103351--103421	36	2	36	88	0	106	19	21	36	22	1.95
Chr1	103612--103722	42	2.6	42	100	0	222	22	11	23	42	1.86
Chr1	103649--103762	42	2.8	42	76	15	114	22	12	24	40	1.88
Chr1	103610--103782	81	2.1	82	77	9	183	20	15	25	38	1.91
Chr1	103783--103920	42	3.3	42	90	2	206	11	18	29	40	1.86
Chr1	104348--104417	34	2.1	33	91	2	113	34	14	28	22	1.93
Chr1	104389--104489	27	3.5	27	78	15	121	42	12	17	26	1.86
Chr1	104537--104608	37	1.9	37	97	0	135	37	20	15	26	1.92
Chr1	104805--104933	42	3	42	88	3	177	36	13	24	25	1.92
Chr1	105313--105435	28	4.4	28	100	0	246	16	37	13	32	1.88
Chr1	107512--107565	27	2	27	96	0	99	25	22	31	20	1.98
Chr1	108315--108389	39	1.9	39	83	0	96	33	26	21	18	1.96
Chr1	108866--108937	29	2.3	29	81	9	81	12	26	27	33	1.92
Chr1	109409--109454	15	3	15	96	3	83	15	19	32	32	1.93
Chr1	109453--109530	33	2.4	32	72	8	77	23	17	37	21	1.94
Chr1	110404--110458	19	2.7	21	86	5	78	10	30	20	38	1.87
Chr1	110456--110511	27	2	28	83	10	71	25	14	25	35	1.93
Chr1	111811--111880	36	1.9	36	88	5	106	40	18	37	4	1.71
Chr1	112351--112484	23	5.8	23	71	20	102	33	6	32	27	1.83
Chr1	112349--112491	46	3.1	46	88	4	225	32	6	33	27	1.82
Chr1	112422--112460	16	2.4	17	83	12	55	33	2	33	30	1.72
Chr1	112541--112596	27	2.1	27	100	0	112	17	14	30	37	1.9
Chr1	122942--123038	26	3.7	26	97	2	178	35	5	29	29	1.79
Chr1	131388--131754	171	2.2	167	95	3	648	26	19	16	37	1.92
Chr1	131388--131754	83	4.3	87	90	9	582	26	19	16	37	1.92
Chr1	131761--131846	18	4.8	18	94	0	154	13	16	23	46	1.83
Chr1	131761--131846	36	2.4	36	100	0	172	13	16	23	46	1.83
Chr1	133079--133768	243	3	228	88	7	907	37	18	18	24	1.94
Chr1	134709--134781	31	2.4	31	97	0	137	27	21	26	24	2
Chr1	142914--142945	15	2.1	15	100	0	64	18	12	12	56	1.67
Chr1	149987--150025	21	1.9	20	84	5	51	12	23	7	56	1.62
Chr1	152115--152271	85	1.9	84	97	1	296	26	14	22	37	1.92
Chr1	152546--153029	225	2.2	225	99	0	959	37	18	20	24	1.94
Chr1	153584--154054	240	2	234	91	4	770	38	19	18	24	1.93
Chr1	162521--162602	18	4.6	18	93	0	137	46	24	20	8	1.78
Chr1	162630--162867	83	2.8	88	89	6	414	36	18	20	24	1.94
Chr1	163184--163416	108	2.2	108	100	0	466	34	21	24	19	1.96
Chr1	164268--165100	244	3.4	244	99	0	1603	36	19	18	26	1.94
Chr1	164268--164649	122	3.1	122	61	21	292	34	19	19	26	1.96
Chr1	164388--165021	122	5.2	122	62	22	369	37	18	19	24	1.94
Chr1	167495--167579	35	2.3	36	92	6	136	27	14	22	36	1.92
Chr1	168208--168256	24	2	25	88	4	73	16	28	24	30	1.96
Chr1	170993--171073	39	2.1	39	100	0	162	27	16	17	39	1.9
Chr1	174981--175048	34	2	34	100	0	136	14	23	14	47	1.82
Chr1	177849--177893	23	1.9	23	86	4	63	15	15	26	42	1.87
Chr1	186625--186699	35	2.1	35	97	0	141	30	38	10	20	1.86
Chr1	194111--194169	31	1.9	31	100	0	118	37	20	23	18	1.94
Chr1	198369--198481	18	6.3	18	93	0	190	46	23	17	12	1.82
Chr1	199265--199433	88	2	83	94	5	293	38	17	19	24	1.93
Chr1	204892--204929	19	2	19	94	0	67	50	13	5	31	1.63
Chr1	206163--206208	24	1.9	24	100	0	92	30	13	21	34	1.91
Chr1	209619--209668	18	2.8	18	93	0	91	46	24	16	14	1.83
Chr1	209705--209944	83	2.9	84	88	1	342	34	17	20	27	1.95
Chr1	211031--211220	99	1.9	99	95	2	346	37	22	17	22	1.94
Chr1	211643--211866	83	2.6	84	96	3	405	26	20	17	35	1.95
Chr1	211903--211970	18	3.8	18	88	0	100	13	19	23	44	1.85
Chr1	218055--218081	13	2.1	13	100	0	54	22	33	7	37	1.82
Chr1	223857--223911	28	2	28	92	0	92	21	21	20	36	1.95
Chr1	225932--225983	18	2.9	18	97	0	95	48	23	21	7	1.75
Chr1	225990--226165	88	2	87	89	1	208	39	17	19	23	1.92
Chr1	226647--226896	109	2.4	104	77	7	261	33	20	20	25	1.97
Chr1	229580--229626	21	2.2	21	92	0	85	14	34	12	38	1.85
Chr1	229940--229994	28	2	28	100	0	110	52	14	32	0	1.42
Chr1	243253--243295	21	2	21	100	0	86	34	13	27	23	1.93
Chr1	243613--243652	18	2.2	18	100	0	80	22	35	22	20	1.96
Chr1	244248--244335	40	2.2	40	95	2	158	20	30	21	27	1.98
Chr1	244350--244434	42	2	42	100	0	170	29	18	28	23	1.98
Chr1	244419--244482	32	2	32	100	0	128	31	12	28	28	1.93
Chr1	244746--244826	41	2	41	100	0	162	33	19	39	7	1.8
Chr1	245001--245105	35	3	35	100	0	210	25	20	28	25	1.99
Chr1	245125--245156	15	2.1	15	100	0	64	6	43	6	43	1.54
Chr1	245496--245548	19	2.8	18	83	10	79	24	24	7	43	1.8
Chr1	245519--245575	29	1.9	30	89	3	89	21	26	8	43	1.81
Chr1	246074--246117	22	2	22	100	0	88	31	31	18	18	1.95
Chr1	246397--246457	30	2	30	100	0	122	24	36	13	26	1.92
Chr1	246622--246651	15	2	15	93	0	51	43	0	46	10	1.37
Chr1	246705--246770	22	3	22	93	0	105	22	36	9	31	1.86
Chr1	246764--246822	28	2.1	28	100	0	118	32	6	33	27	1.83
Chr1	246932--246971	19	2.1	19	100	0	80	35	5	40	20	1.74
Chr1	247960--248103	47	3	47	98	1	279	50	11	18	18	1.77
Chr1	248781--248894	33	3.5	33	90	8	171	12	35	13	38	1.82
Chr1	248850--248903	15	3.4	15	71	14	54	12	40	11	35	1.79
Chr1	250964--251018	27	2	27	92	0	92	21	18	9	50	1.74
Chr1	251057--251101	21	2.1	21	95	0	81	20	31	40	8	1.83
Chr1	251837--251861	12	2.1	12	100	0	50	24	8	16	52	1.7
Chr1	252238--252276	18	2.2	18	90	0	60	28	30	25	15	1.96
Chr1	252806--252831	9	2.9	9	100	0	52	46	19	23	11	1.82
Chr1	253491--253535	21	2	21	83	12	54	40	28	17	13	1.88
Chr1	253540--253620	24	3.6	24	66	19	66	35	27	16	20	1.94
Chr1	254910--254967	21	2.6	21	76	17	55	37	22	22	17	1.93
Chr1	254921--254988	24	2.9	23	74	18	59	38	22	23	16	1.93
Chr1	255118--255146	15	1.9	15	100	0	58	6	34	17	41	1.76
Chr1	255479--255535	18	3.2	18	90	5	80	29	21	24	24	1.99
Chr1	256221--256251	15	2.1	15	100	0	62	25	19	19	35	1.95
Chr1	256364--256392	15	1.9	15	100	0	58	6	34	17	41	1.76
Chr1	256774--256833	24	2.5	24	91	0	102	40	21	18	20	1.92
Chr1	256774--256840	24	2.9	23	86	6	84	40	22	17	19	1.92
Chr1	256998--257026	15	1.9	15	100	0	58	6	34	17	41	1.76
Chr1	257080--257302	117	1.9	117	100	0	446	35	19	20	25	1.95
Chr1	257587--257642	24	2.3	24	81	6	69	41	28	14	16	1.87
Chr1	257895--257951	24	2.4	24	84	0	78	43	24	17	14	1.86
Chr1	258339--258381	21	2	21	86	8	61	34	32	20	11	1.89
Chr1	258443--258485	21	2	21	81	0	50	41	20	20	16	1.9
Chr1	259843--259935	29	3.2	29	89	3	134	31	7	24	36	1.83
Chr1	261523--261565	21	2	21	90	0	68	48	34	16	0	1.46
Chr1	261626--261713	35	2.7	31	87	8	115	28	18	31	21	1.97
Chr1	261881--261922	21	2	21	90	0	66	21	30	16	30	1.95
Chr1	262344--262438	36	2.6	36	93	3	156	18	22	24	34	1.96
Chr1	262617--262663	18	2.6	18	79	0	58	29	19	17	34	1.94
Chr1	262843--262889	15	3.4	14	80	17	53	25	29	14	29	1.95
Chr1	263011--263050	21	1.9	21	100	0	80	20	20	30	30	1.97
Chr1	263322--263378	30	1.9	30	100	0	114	14	19	24	42	1.88
Chr1	263693--263786	45	2.1	45	97	0	179	34	20	19	26	1.96
Chr1	263872--263938	33	2	33	100	0	134	11	20	29	37	1.89
Chr1	263993--264073	36	2.2	36	88	0	135	35	18	22	23	1.95
Chr1	264832--264866	17	2.1	17	94	0	61	34	17	28	20	1.95
Chr1	265130--265207	36	2.2	36	95	0	138	35	24	24	15	1.94
Chr1	265509--265564	26	2.2	26	100	0	112	35	32	7	25	1.83
Chr1	266712--266759	24	2	24	95	0	87	14	35	25	25	1.94
Chr1	266893--266938	18	2.6	18	96	0	83	34	26	23	15	1.94
Chr1	267130--267154	12	2.1	12	100	0	50	32	20	24	24	1.98
Chr1	267163--267190	14	2	14	100	0	56	28	7	14	50	1.69
Chr1	267743--267807	33	2	33	90	6	105	24	16	26	32	1.96
Chr1	267816--267901	18	4.8	18	94	0	136	46	23	20	9	1.79
Chr1	268175--268355	83	2.1	86	90	5	287	35	17	19	27	1.94
Chr1	268478--268577	18	5.6	18	97	0	191	48	24	16	12	1.79
Chr1	268602--269084	83	5.7	83	90	7	765	38	16	19	25	1.93
Chr1	268584--269084	171	3	171	97	2	924	37	16	19	25	1.93
Chr1	271051--271091	18	2.3	18	91	0	64	12	17	26	43	1.84
Chr1	271158--271249	39	2.4	39	94	0	166	39	17	11	31	1.86
Chr1	271224--271551	138	2.6	125	86	11	406	29	21	21	28	1.98
Chr1	271273--271555	138	2.1	138	100	0	566	29	20	22	26	1.99
Chr1	273170--273218	12	4	12	91	2	80	26	40	14	18	1.89
Chr1	273358--273404	22	2.1	22	100	0	94	29	10	29	29	1.91
Chr1	273402--273526	61	2	61	100	0	250	22	23	24	30	1.99
Chr1	273523--273555	12	2.8	12	95	0	57	21	15	36	27	1.93
Chr1	273650--273689	21	1.9	21	100	0	80	17	37	10	35	1.83
Chr1	278027--278108	25	3.3	25	93	3	130	26	31	26	14	1.95
Chr1	278224--278279	25	2.2	25	90	6	87	16	26	25	32	1.96
Chr1	278283--278313	12	2.6	12	89	0	53	22	41	19	16	1.89
Chr1	278391--278602	104	2	105	88	2	311	36	18	23	21	1.95
Chr1	281144--281173	12	2.4	13	94	5	53	13	16	43	26	1.85
Chr1	281247--281339	38	2.4	38	82	7	118	27	18	17	36	1.93
Chr1	281155--281300	74	1.9	76	90	5	235	23	19	24	32	1.98
Chr1	281343--281380	12	3.2	12	96	0	67	18	18	39	23	1.92
Chr1	282216--282240	12	2.1	12	100	0	50	24	44	16	16	1.86
Chr1	282371--282400	12	2.4	13	94	5	53	13	16	43	26	1.85
Chr1	283079--283196	39	3	39	98	0	227	39	18	12	28	1.88
Chr1	283314--283412	31	3.2	31	97	1	180	11	37	21	30	1.88
Chr1	284881--284929	24	2	25	92	4	82	32	20	26	20	1.97
Chr1	284940--285112	86	2	87	94	3	305	38	22	10	28	1.87
Chr1	286007--286052	18	2.6	18	92	0	83	45	26	15	13	1.82
Chr1	286059--286266	83	2.5	83	83	4	285	36	18	18	26	1.94
Chr1	292370--292576	83	2.5	83	83	4	283	26	18	18	36	1.94
Chr1	292583--292628	18	2.6	18	92	0	83	13	15	26	45	1.82
Chr1	294909--295144	127	1.9	128	88	2	359	22	21	20	35	1.96
Chr1	295173--295282	39	2.8	38	89	6	159	30	12	18	38	1.88
Chr1	306213--307013	436	1.9	423	84	8	1099	37	20	18	23	1.94
Chr1	306467--307013	218	2.5	218	98	0	1042	36	20	18	24	1.95
Chr1	307084--307602	117	4.4	117	97	0	961	25	15	23	35	1.94
Chr1	308466--308565	18	5.6	18	95	0	182	8	21	24	47	1.77
Chr1	308943--309166	122	1.8	122	100	0	448	26	18	20	33	1.96
Chr1	310068--310261	98	2	99	87	5	286	22	18	22	37	1.94
Chr1	310534--310621	18	4.9	18	92	0	149	7	21	22	47	1.76
Chr1	319164--319232	23	3.2	23	68	19	76	27	28	10	33	1.89
Chr1	319165--319252	41	2.1	41	100	0	176	27	29	10	32	1.9
Chr1	321267--321459	70	2.7	72	86	8	250	20	20	21	37	1.95
Chr1	321745--321988	104	2.4	105	79	5	255	34	18	22	23	1.96
Chr1	326569--326633	27	2.3	29	92	7	116	10	29	27	32	1.9
Chr1	329187--329398	104	2	105	87	2	302	22	22	19	36	1.95
Chr1	333465--333495	13	2.5	13	94	5	55	22	0	29	48	1.51
Chr1	333713--333743	15	2.1	15	93	0	53	67	9	6	16	1.39
Chr1	336089--336321	127	1.8	126	84	4	317	37	18	19	24	1.94
Chr1	336409--336512	18	5.8	18	100	0	208	49	23	16	11	1.78
Chr1	336463--336672	110	1.9	109	84	5	284	40	20	19	19	1.91
Chr1	336862--337177	117	2.7	117	100	0	632	35	22	17	25	1.95
Chr1	337412--337669	117	2.2	117	90	2	394	32	24	16	27	1.96
Chr1	363989--364013	12	2.1	12	100	0	50	44	0	32	24	1.54
Chr1	368100--368519	104	3.9	104	75	11	373	24	22	18	34	1.96
Chr1	368112--368649	218	2.4	219	92	2	884	23	20	18	36	1.94
Chr1	369840--370087	83	3	82	79	7	261	26	19	18	35	1.95
Chr1	370094--370143	18	2.8	18	93	0	91	14	16	24	46	1.83
Chr1	373836--373881	23	2	23	100	0	92	21	26	21	30	1.99
Chr1	375496--375862	199	1.8	199	99	0	725	40	19	17	22	1.91
Chr1	375737--375898	82	2	82	82	2	200	36	17	17	28	1.93
Chr1	376306--376396	12	7.6	12	85	4	121	17	18	5	58	1.58
Chr1	377698--377727	5	5.8	5	92	7	51	0	16	3	80	0.85
Chr1	377698--377728	11	2.9	11	95	4	55	0	16	6	77	0.97
Chr1	377698--377727	16	1.9	15	93	6	51	0	16	3	80	0.85
Chr1	377996--378031	17	2.1	18	89	5	56	11	16	19	52	1.73
Chr1	383115--383190	38	2	38	100	0	152	36	10	23	28	1.88
Chr1	383309--383358	2	24	2	80	15	57	48	4	2	46	1.32
Chr1	383309--383358	19	2.7	18	84	9	57	48	4	2	46	1.32
Chr1	383730--383781	18	2.9	18	77	11	61	48	21	17	13	1.81
Chr1	383726--383784	19	3.2	19	80	7	77	47	18	22	11	1.81
Chr1	384025--384188	84	2	82	80	7	188	26	18	17	37	1.93
Chr1	384610--384657	24	2	24	100	0	96	25	16	29	29	1.97
Chr1	385180--385229	25	2	25	100	0	100	24	12	16	48	1.79
Chr1	385238--385300	21	3	21	79	4	74	19	0	28	52	1.46
Chr1	385451--385535	18	4.8	18	91	2	118	47	21	17	14	1.83
Chr1	385454--385529	35	2.1	35	87	2	107	50	18	17	14	1.79
Chr1	386267--386323	18	3.2	18	75	12	55	10	19	19	50	1.75
Chr1	388450--388535	18	4.8	18	82	5	102	46	20	18	13	1.83
Chr1	389062--389120	19	3.2	19	78	9	77	11	22	18	47	1.81
Chr1	389475--389619	41	3.5	41	95	0	254	24	13	13	48	1.79
Chr1	390851--390891	18	2.3	18	100	0	82	21	29	26	21	1.99
Chr1	394271--394336	33	2	33	100	0	132	54	3	33	9	1.47
Chr1	394341--394383	22	2	22	86	9	61	41	4	16	37	1.69
Chr1	394983--395020	18	2.1	18	100	0	76	47	26	15	10	1.78
Chr1	401997--402070	35	2.1	35	92	0	121	28	18	27	25	1.98
Chr1	404776--404866	21	4.3	21	88	5	148	28	18	38	14	1.9
Chr1	404757--404845	42	2.1	42	89	0	133	30	16	39	13	1.87
Chr1	406404--406461	24	2.4	24	82	5	73	15	22	10	51	1.73
Chr1	406423--406478	24	2.3	24	84	0	67	16	21	12	50	1.78
Chr1	407135--407166	16	2	16	100	0	64	43	18	25	12	1.85
Chr1	407481--407532	27	1.9	27	96	0	95	17	19	28	34	1.94
Chr1	407803--407870	27	2.5	27	85	0	91	30	27	30	10	1.9
Chr1	408998--409079	18	4.6	18	90	0	128	36	20	24	18	1.95
Chr1	411533--412088	218	2.6	218	97	1	1048	23	17	20	37	1.94
Chr1	412573--412618	18	2.6	18	96	0	83	45	26	17	10	1.81
Chr1	412648--412928	89	3.3	87	84	11	350	35	17	18	28	1.93
Chr1	418990--419068	36	2.2	36	97	0	149	22	12	29	35	1.91
Chr1	427564--427613	18	2.8	18	93	0	91	14	16	24	46	1.83
Chr1	429953--430187	127	1.9	127	88	3	357	31	21	22	24	1.98
Chr1	443185--443234	21	2.4	21	100	0	100	4	54	16	26	1.59
Chr1	445885--445939	28	2	28	89	7	85	20	21	20	38	1.94
Chr1	453078--453163	40	2.2	40	89	0	127	25	10	22	41	1.85
Chr1	460778--460858	40	2	40	100	0	162	43	12	24	19	1.86
Chr1	461202--461250	17	2.9	17	78	3	55	30	6	30	32	1.82
Chr1	462757--462782	13	2	13	100	0	52	15	23	7	53	1.67
Chr1	463049--463075	11	2.5	11	100	0	54	18	29	0	51	1.46
Chr1	466613--466893	117	2.4	117	100	0	562	33	23	16	26	1.96
Chr1	467052--467309	117	2.2	117	92	2	421	33	24	16	25	1.96
Chr1	466636--467483	416	2	416	97	0	1601	29	21	17	31	1.96
Chr1	467621--468047	218	2	215	97	1	678	24	17	20	37	1.93
Chr1	468938--469022	33	2.6	33	96	0	152	8	44	11	35	1.71
Chr1	471178--471213	18	2	18	100	0	72	33	22	16	27	1.95
Chr1	471465--471566	30	3.3	31	67	16	86	31	19	38	10	1.86
Chr1	473813--473875	33	1.9	32	93	3	108	28	14	38	19	1.9
Chr1	473817--473891	33	2.3	33	84	4	91	30	12	37	20	1.89
Chr1	476331--476356	11	2.4	11	100	0	52	11	46	7	34	1.69
Chr1	477091--477127	10	3.6	10	92	7	65	18	10	8	62	1.52
Chr1	479845--479892	22	2.2	22	92	0	78	39	16	37	6	1.74
Chr1	483051--483127	27	2.9	27	98	0	145	23	16	27	32	1.96
Chr1	483386--483412	13	2.1	13	100	0	54	22	7	22	48	1.75
Chr1	483501--483534	16	2.1	16	100	0	68	41	11	17	29	1.85
Chr1	483837--483866	5	6	5	92	0	51	60	3	16	20	1.5
Chr1	484438--484471	17	2	17	88	0	50	17	23	32	26	1.97
Chr1	486131--486189	21	2.8	21	100	0	118	44	20	18	16	1.87
Chr1	486227--486318	46	2	46	87	4	132	20	38	11	29	1.89
Chr1	486606--486647	20	2.1	20	95	0	75	40	26	4	28	1.76
Chr1	491383--491433	25	2	25	84	0	66	39	7	15	37	1.77
Chr1	491760--491810	23	2.2	24	89	10	79	9	37	21	31	1.86
Chr1	491911--492000	40	2.2	40	100	0	180	17	33	10	38	1.83
Chr1	492347--492405	30	2	30	96	0	109	27	20	18	33	1.96
Chr1	492747--492860	37	3	37	94	5	192	17	30	18	33	1.94
Chr1	495109--495150	21	2	21	100	0	84	23	33	0	42	1.55
Chr1	495227--495292	33	2	33	100	0	132	42	18	9	30	1.81
Chr1	496045--496331	101	2.9	101	92	2	454	35	18	19	25	1.95
Chr1	499689--499735	25	2	22	84	15	60	29	29	10	29	1.91
Chr1	499782--499871	42	2.1	42	97	0	171	33	13	22	31	1.92
Chr1	499887--499959	36	2	36	100	0	146	19	26	24	30	1.98
Chr1	499986--500018	15	2.2	15	100	0	66	12	27	18	42	1.85
Chr1	500240--500317	28	2.8	28	100	0	156	46	19	24	10	1.81
Chr1	500538--500620	28	3	28	98	0	157	18	25	21	34	1.96
Chr1	500955--501117	80	2	80	97	0	308	26	25	23	23	2
Chr1	501157--501197	20	2.1	19	95	4	73	24	31	7	36	1.83
Chr1	501199--501270	36	2	36	100	0	144	33	30	16	19	1.94
Chr1	501287--501328	14	3	14	92	0	75	23	42	11	21	1.86
Chr1	501441--501487	16	2.9	16	96	0	85	21	19	29	29	1.97
Chr1	501558--501667	46	2.4	46	100	0	220	31	8	32	27	1.86
Chr1	501471--501621	74	2	74	98	0	293	29	9	33	27	1.89
Chr1	501484--501709	120	1.9	120	100	0	452	30	9	32	27	1.89
Chr1	501851--501896	24	1.9	24	90	0	74	23	23	19	32	1.97
Chr1	501891--501939	24	2	24	100	0	98	28	28	16	26	1.97
Chr1	502830--502939	42	2.6	42	84	5	143	19	42	19	19	1.89
Chr1	502867--502938	21	3.4	21	98	0	135	20	41	19	18	1.9
Chr1	502988--503045	21	2.8	21	72	0	71	24	43	18	13	1.87
Chr1	503029--503103	30	2.5	30	86	0	105	22	44	20	13	1.86
Chr1	503118--503175	30	1.9	31	92	3	100	36	31	12	20	1.89
Chr1	503243--503332	39	2.4	36	82	10	117	28	24	17	28	1.97
Chr1	503263--503337	39	1.9	39	100	0	150	30	21	21	26	1.98
Chr1	503313--503349	18	2.1	18	100	0	74	27	27	21	24	1.99
Chr1	503684--503719	18	2	18	100	0	72	33	22	22	22	1.97
Chr1	503787--503846	18	3.3	18	68	9	59	16	25	18	40	1.91
Chr1	504243--504284	21	2	22	85	4	59	16	16	30	35	1.92
Chr1	505445--505495	25	2	25	92	0	84	21	11	45	21	1.84
Chr1	505761--505794	17	2	17	88	0	50	41	0	29	29	1.57
Chr1	506346--506747	117	3.4	117	97	1	754	25	15	23	35	1.95
Chr1	507136--507531	83	4.7	85	92	6	648	23	20	17	38	1.93
Chr1	507136--507539	171	2.4	171	96	2	746	24	20	17	38	1.93
Chr1	507567--507684	18	6.6	18	95	0	209	7	22	23	46	1.77
Chr1	509901--510189	126	2.3	126	96	1	526	27	19	21	31	1.97
Chr1	510087--510541	108	4.2	108	100	0	910	22	23	20	33	1.97
Chr1	516235--516330	45	2.1	45	96	0	174	29	27	9	34	1.88
Chr1	516895--516935	18	2.3	18	91	0	64	12	17	26	43	1.84
Chr1	517442--517502	22	2.8	22	87	7	90	21	32	11	34	1.89
Chr1	518049--518089	18	2.3	18	91	0	64	12	17	26	43	1.84
Chr1	518376--518596	73	3.1	73	64	10	202	23	20	21	34	1.97
Chr1	518622--518728	35	3	35	90	5	178	27	14	23	35	1.93
Chr1	521445--521638	103	1.9	103	100	0	388	39	18	21	21	1.93
Chr1	521664--521890	126	1.8	126	93	1	393	33	21	18	25	1.96
Chr1	522602--522735	69	1.9	69	98	0	259	29	23	20	26	1.99
Chr1	522249--523130	445	2	445	100	0	1764	33	18	20	26	1.96
Chr1	538429--538480	26	2	26	100	0	104	30	19	34	15	1.93
Chr1	542902--543091	104	1.8	105	87	3	285	38	20	20	21	1.94
Chr1	550747--550786	20	2	20	95	0	71	20	37	7	35	1.81
Chr1	551091--551142	27	1.9	27	100	0	104	46	11	26	15	1.8
Chr1	551270--551325	21	2.7	21	89	10	96	32	14	42	10	1.8
Chr1	551234--551372	74	1.9	70	92	5	233	33	16	38	11	1.85
Chr1	551291--551445	53	3.2	53	80	19	201	33	15	40	10	1.82
Chr1	551344--551423	21	3.7	21	78	15	99	33	13	42	10	1.78
Chr1	551284--551432	45	3.1	47	82	13	194	32	14	41	10	1.81
Chr1	551507--551593	27	3.2	27	63	18	72	43	22	21	11	1.85
Chr1	551506--551613	54	2	54	100	0	216	38	24	22	14	1.91
Chr1	552972--553235	126	2.1	123	97	2	494	27	20	20	31	1.97
Chr1	552797--553849	370	2.8	370	99	0	2079	27	18	19	34	1.95
Chr1	553342--553605	126	2.1	123	97	2	494	27	20	20	31	1.97
Chr1	553852--554139	83	3.4	83	93	4	495	27	20	16	35	1.94
Chr1	554422--554507	18	4.8	18	94	0	145	8	22	23	46	1.78
Chr1	556306--556529	33	6.8	33	100	0	448	14	34	23	27	1.94
Chr1	560926--561018	18	5.2	18	92	0	150	45	24	19	10	1.82
Chr1	561098--561162	18	3.7	18	85	2	87	47	21	20	10	1.8
Chr1	561734--561897	83	2	83	100	0	328	39	17	19	24	1.92
Chr1	572627--572839	100	2.1	99	96	2	392	37	21	19	22	1.95
Chr1	572855--573112	117	2.2	117	92	2	421	25	16	24	33	1.96
Chr1	575131--575159	15	1.9	15	100	0	58	20	20	34	24	1.97
Chr1	575813--575885	36	2	36	100	0	146	30	28	21	19	1.98
Chr1	578298--578958	360	1.8	352	84	8	893	24	19	19	36	1.95
Chr1	578645--579086	104	4.2	101	77	12	444	24	21	19	34	1.96
Chr1	578711--579235	214	2.5	215	87	7	769	26	20	19	33	1.97
Chr1	579180--579403	122	1.8	122	100	0	448	24	18	20	36	1.95
Chr1	580532--580578	23	2	23	91	0	76	25	29	17	27	1.97
Chr1	584317--584504	85	2.3	81	91	3	295	26	15	19	38	1.92
Chr1	584869--585080	105	2	105	95	0	379	20	22	20	36	1.95
Chr1	590282--590374	18	5.2	18	90	0	141	44	24	19	11	1.84
Chr1	590541--590702	82	2	82	82	2	200	28	17	17	36	1.93
Chr1	591702--591864	84	2	79	92	5	272	39	17	17	25	1.91
Chr1	592693--593074	122	3.1	122	63	21	301	35	19	19	25	1.95
Chr1	595147--595259	36	3.2	36	83	7	151	19	24	36	19	1.95
Chr1	595581--595731	31	4.7	32	77	16	168	23	19	26	31	1.98
Chr1	595737--595772	15	2.4	15	95	0	63	11	11	50	27	1.72
Chr1	596407--596487	21	3.5	21	76	20	90	30	18	23	27	1.98
Chr1	596847--596884	12	3.1	12	92	7	67	57	7	26	7	1.54
Chr1	596847--596882	13	2.8	13	95	4	65	55	8	27	8	1.58
Chr1	597633--597662	3	10	3	92	0	51	63	0	3	33	1.11
Chr1	599914--600356	207	2.1	208	97	1	847	35	22	16	25	1.95
Chr1	600295--600388	37	2.5	38	88	8	131	36	22	12	28	1.91
Chr1	617273--617415	47	3	49	87	4	236	22	23	26	27	1.99
Chr1	617322--617395	23	3.2	23	67	17	71	24	20	28	27	1.99
Chr1	618470--618682	100	2.1	99	96	2	392	37	21	19	22	1.95
Chr1	618698--618955	117	2.2	117	92	2	421	25	16	24	33	1.96
Chr1	619175--619336	82	2	82	82	2	200	36	17	17	28	1.93
Chr1	619321--619839	117	4.4	117	96	0	934	24	15	23	36	1.94
Chr1	619981--620172	103	1.8	104	82	6	246	34	19	20	25	1.96
Chr1	619981--620211	103	2.2	104	79	8	238	34	19	21	24	1.96
Chr1	620347--620408	23	2.6	24	89	7	99	41	11	16	30	1.83
Chr1	620463--620548	27	3	29	86	11	115	39	26	20	12	1.89
Chr1	623160--623216	26	2.1	27	93	3	98	14	26	22	36	1.92
Chr1	623166--623208	13	3.3	13	75	12	52	18	23	27	30	1.98
Chr1	623952--623976	12	2.1	12	100	0	50	8	32	8	52	1.6
Chr1	626498--626533	18	2	18	100	0	72	16	27	11	44	1.82
Chr1	627128--627168	18	2.3	18	91	0	64	43	26	17	12	1.84
Chr1	631403--631465	30	2.1	30	88	5	92	46	22	12	19	1.83
Chr1	632143--632372	104	2.2	104	90	3	365	24	22	17	34	1.96
Chr1	633834--633881	24	2	24	100	0	96	20	16	37	25	1.93
Chr1	634287--634361	38	1.9	39	94	2	134	28	5	45	21	1.73
Chr1	634463--634585	33	3.7	33	86	0	174	28	7	36	27	1.84
Chr1	634674--634723	26	1.9	26	100	0	100	30	10	24	36	1.88
Chr1	634797--634885	43	2.1	43	100	0	178	25	17	17	38	1.92
Chr1	634810--634878	20	3.3	20	65	11	57	21	20	18	39	1.93
Chr1	634888--634930	21	2	21	100	0	86	9	18	18	53	1.7
Chr1	635020--635149	42	3.1	42	88	4	190	22	20	20	36	1.96
Chr1	637080--637125	22	2.1	22	100	0	92	26	8	43	21	1.81
Chr1	637565--637593	15	1.9	15	100	0	58	31	6	41	20	1.79
Chr1	637752--637915	24	6.8	24	75	0	157	29	8	39	23	1.84
Chr1	637752--637927	48	3.7	48	94	0	289	29	8	38	23	1.84
Chr1	637989--638060	21	3.4	21	88	0	117	20	8	37	33	1.83
Chr1	638141--638283	37	4	37	86	10	208	36	23	16	23	1.94
Chr1	638165--638226	32	1.9	32	100	0	124	35	25	16	22	1.94
Chr1	640253--640287	14	2.6	13	91	8	61	17	31	20	31	1.95
Chr1	641041--641073	14	2.4	14	94	0	57	6	15	36	42	1.71
Chr1	643799--643872	24	3.1	24	100	0	148	24	4	47	24	1.69
Chr1	643911--643952	21	2	21	100	0	84	19	14	47	19	1.82
Chr1	643970--644080	27	4.1	27	90	0	141	20	9	30	38	1.85
Chr1	644360--644497	36	3.8	36	95	1	233	42	10	28	17	1.83
Chr1	644587--644679	31	3	31	100	0	186	35	19	29	16	1.93
Chr1	644784--644847	32	2	32	100	0	128	34	18	15	31	1.93
Chr1	645255--645320	19	3.5	19	95	0	114	28	24	24	22	1.99
Chr1	645342--645408	33	2	34	97	2	127	32	22	26	17	1.96
Chr1	645713--645790	39	2	39	94	0	138	33	17	37	11	1.86
Chr1	645805--645900	18	5.5	17	80	18	108	47	2	33	16	1.58
Chr1	645812--645900	36	2.5	36	96	0	160	48	2	33	15	1.58
Chr1	645996--646110	30	3.8	30	96	0	203	43	10	33	13	1.77
Chr1	646217--646310	39	2.4	39	100	0	188	38	19	25	17	1.92
Chr1	646301--646386	31	2.8	30	85	3	127	47	9	23	19	1.78
Chr1	646481--646546	33	2	33	100	0	132	39	21	27	12	1.88
Chr1	646717--646792	27	2.8	27	77	0	98	43	9	32	14	1.77
Chr1	646747--646840	48	2	48	82	0	116	43	9	30	15	1.79
Chr1	647047--647145	45	2.2	45	98	0	189	29	14	30	26	1.95
Chr1	647301--647334	14	2.3	15	95	5	61	35	5	29	29	1.81
Chr1	647360--647393	14	2.3	15	95	5	61	35	5	29	29	1.81
Chr1	647289--647406	59	2	59	100	0	236	27	13	38	20	1.9
Chr1	647545--647587	21	2	21	100	0	86	48	13	27	9	1.73
Chr1	651022--651072	23	2.2	23	92	0	84	27	13	21	37	1.91
Chr1	651022--651126	55	1.9	54	96	1	192	28	13	22	35	1.92
Chr1	651077--651129	22	2.3	23	93	3	90	28	11	26	33	1.91
Chr1	651188--651247	30	2	30	90	6	95	26	21	25	26	2
Chr1	652313--652375	21	3	21	100	0	126	28	38	14	19	1.9
Chr1	653876--653941	22	3	22	90	0	114	31	15	30	22	1.95
Chr1	653958--654007	22	2.3	22	92	0	82	28	12	36	24	1.91
Chr1	654159--654226	34	2	34	100	0	136	26	11	41	20	1.87
Chr1	654523--654578	28	2	28	92	0	94	26	8	16	48	1.75
Chr1	654838--656325	236	6.1	234	81	13	1746	25	18	19	36	1.95
Chr1	655543--655893	126	2.9	121	66	15	313	22	20	19	37	1.95
Chr1	655330--656248	243	3.7	245	84	11	1032	24	18	19	37	1.94
Chr1	655769--656325	240	2.3	237	90	5	879	25	19	19	36	1.94
Chr1	656973--657185	100	2.1	99	96	2	392	37	21	19	22	1.95
Chr1	657201--657439	117	2	117	90	3	374	26	16	23	32	1.96
Chr1	657951--658189	117	2	117	92	3	401	25	16	23	33	1.96
Chr1	658428--658589	82	2	82	82	2	200	36	17	17	28	1.93
Chr1	658574--658963	117	3.3	117	95	1	703	24	16	24	34	1.95
Chr1	659364--659772	88	4.8	88	93	5	689	25	19	17	37	1.93
Chr1	659800--659953	18	8.6	18	91	0	254	11	18	23	46	1.81
Chr1	661407--661511	32	3.3	32	97	0	192	22	36	21	19	1.95
Chr1	663671--663696	13	2	13	100	0	52	23	0	53	23	1.46
Chr1	668978--669095	61	1.9	62	92	1	202	34	21	20	23	1.96
Chr1	669115--669168	25	2.2	25	100	0	108	35	25	24	14	1.94
Chr1	669328--669432	37	2.7	38	88	7	142	26	18	18	37	1.93
Chr1	669426--669561	25	5.5	25	99	0	265	16	22	24	36	1.95
Chr1	673782--673807	13	2	13	100	0	52	46	30	0	23	1.53
Chr1	674084--674111	14	2	14	100	0	56	28	7	7	57	1.52
Chr1	677432--677633	104	1.9	105	83	5	257	35	17	22	23	1.95
Chr1	681508--681564	26	2.2	26	90	0	87	24	17	42	15	1.88
Chr1	684600--684624	12	2.1	12	100	0	50	24	16	28	32	1.96
Chr1	685432--685777	105	3.3	102	80	5	399	23	23	17	35	1.95
Chr1	686134--686346	100	2.1	99	96	2	392	37	21	19	22	1.95
Chr1	686362--686600	117	2	117	92	3	401	25	16	23	33	1.96
Chr1	687112--687369	117	2.2	117	90	2	394	27	16	24	32	1.96
Chr1	687863--688260	117	3.4	117	100	0	796	26	16	23	33	1.96
Chr1	688719--688753	17	2.1	17	100	0	70	22	28	17	31	1.96
Chr1	688767--688819	27	2	27	96	0	97	16	28	18	35	1.93
Chr1	688885--688914	15	2	15	100	0	60	46	13	26	13	1.8
Chr1	691471--691536	30	2.2	30	100	0	132	19	25	25	28	1.99
Chr1	691591--691759	89	1.9	90	88	1	259	31	19	16	32	1.94
Chr1	691733--691843	42	2.6	42	98	0	213	25	27	12	35	1.92
Chr1	691830--691863	17	2	17	100	0	68	23	35	0	41	1.55
Chr1	692001--692068	35	1.9	35	100	0	136	14	27	25	32	1.95
Chr1	692109--692142	17	2	17	100	0	68	23	35	0	41	1.55
Chr1	698023--698064	15	2.8	15	92	0	66	7	42	11	38	1.69
Chr1	705023--705053	12	2.6	12	94	0	53	61	0	9	29	1.28
Chr1	709824--709950	36	3.5	36	87	5	193	39	17	14	28	1.89
Chr1	709811--709950	73	1.9	75	89	5	223	38	19	14	27	1.9
Chr1	710381--710481	35	2.9	35	94	2	168	28	20	44	5	1.75
Chr1	711819--712428	203	3	205	89	5	984	37	18	21	22	1.95
Chr1	711820--712415	104	5.8	101	78	8	559	37	18	21	22	1.95
Chr1	712661--712749	39	2.2	40	92	4	153	39	17	13	29	1.88
Chr1	712718--712826	54	2.1	52	91	3	173	39	21	8	31	1.82
Chr1	716915--716972	25	2.2	25	81	6	62	25	18	17	37	1.93
Chr1	716930--716981	25	2.1	25	96	3	97	19	25	23	32	1.97
Chr1	717034--717059	12	2.2	12	100	0	52	23	42	19	15	1.89
Chr1	717074--717130	25	2.2	26	96	3	107	28	22	24	24	2
Chr1	719940--720313	118	3.2	118	66	22	348	22	18	19	39	1.93
Chr1	720128--720780	354	1.9	343	91	5	1062	28	18	18	33	1.95
Chr1	721034--721565	83	6.3	87	89	8	805	29	18	16	35	1.93
Chr1	721034--721565	171	3.1	171	95	2	916	29	18	16	35	1.93
Chr1	721593--721746	18	8.6	18	96	0	263	8	22	23	46	1.79
Chr1	725348--725422	35	2.1	36	92	5	125	26	16	24	33	1.95
Chr1	725677--725857	95	1.9	96	84	5	242	28	18	18	33	1.95
Chr1	725687--726416	367	2	367	99	0	1442	24	19	18	37	1.94
Chr1	726686--726785	18	5.6	18	95	0	182	13	16	24	47	1.81
Chr1	727939--727975	10	3.6	10	92	7	65	62	8	10	18	1.52
Chr1	728485--728524	18	2.2	18	100	0	80	52	15	10	22	1.71
Chr1	728594--728640	24	2	24	91	0	76	46	14	10	27	1.78
Chr1	728838--728905	15	4.3	15	71	10	55	27	26	19	26	1.99
Chr1	728883--728913	15	2.1	15	93	0	53	22	19	22	35	1.96
Chr1	728887--728970	39	2.2	39	91	0	141	20	26	13	40	1.88
Chr1	728887--728989	39	2.6	39	84	6	111	23	24	13	38	1.91
Chr1	729707--729755	24	2	24	84	0	62	22	14	20	42	1.88
Chr1	729715--729760	24	1.9	24	86	0	65	21	13	15	50	1.78
Chr1	730527--730577	23	2.2	23	92	0	84	50	9	19	19	1.75
Chr1	731050--731075	13	2	13	100	0	52	15	7	7	69	1.35
Chr1	731461--731538	39	2	39	92	0	129	28	25	21	24	1.99
Chr1	732453--732485	16	1.9	18	88	11	52	36	24	6	33	1.8
Chr1	733070--733107	20	1.9	20	88	0	58	10	34	18	36	1.85
Chr1	734570--734638	30	2.3	30	87	9	97	11	24	7	56	1.6
Chr1	734788--734844	30	1.9	30	92	0	96	26	22	10	40	1.86
Chr1	734973--735110	70	2	68	90	5	215	11	18	32	37	1.86
Chr1	735497--735627	39	3.4	39	97	0	253	32	14	13	39	1.85
Chr1	735961--735988	14	2	14	100	0	56	50	7	0	42	1.3
Chr1	737353--737394	21	2	21	100	0	84	38	23	23	14	1.92
Chr1	737585--737619	18	1.9	18	88	0	52	28	31	20	20	1.97
Chr1	737641--737679	18	2.2	18	90	9	62	15	35	23	25	1.94
Chr1	737877--737905	15	1.9	15	100	0	58	24	20	6	48	1.74
Chr1	740956--740985	12	2.5	12	88	0	51	33	6	23	36	1.81
Chr1	740973--741014	22	1.9	22	100	0	84	23	4	28	42	1.74
Chr1	742129--742232	41	2.6	41	96	1	192	16	17	35	30	1.92
Chr1	742330--742356	12	2.2	12	100	0	54	48	7	14	29	1.71
Chr1	742369--742402	17	2	16	88	11	50	52	8	14	23	1.69
Chr1	742369--742425	21	3	19	80	19	66	50	8	14	26	1.71
Chr1	742818--742887	30	2.2	31	85	7	88	7	22	30	40	1.81
Chr1	743294--743355	27	2.3	26	83	8	79	14	32	29	24	1.94
Chr1	744930--745011	33	2.5	33	95	0	146	24	23	15	36	1.94
Chr1	745252--745281	15	2	15	100	0	60	20	20	20	40	1.92
Chr1	746780--746916	24	5.9	24	72	19	112	36	22	23	17	1.95
Chr1	746780--746916	48	3	46	86	11	176	36	22	23	17	1.95
Chr1	749161--749283	40	3	40	84	11	165	28	25	22	23	1.99
Chr1	749612--749674	23	2.7	23	92	0	108	12	20	34	31	1.9
Chr1	751135--751178	14	3.1	14	86	0	61	9	18	38	34	1.82
Chr1	754880--755034	77	2	77	100	0	310	28	15	14	41	1.86
Chr1	755688--755727	20	2	20	100	0	80	20	15	15	50	1.79
Chr1	756254--756293	21	1.9	21	85	10	55	5	27	7	60	1.45
Chr1	756709--756747	20	2	20	89	0	60	30	7	15	46	1.74
Chr1	758742--758784	21	2	21	100	0	86	23	27	13	34	1.93
Chr1	758802--758894	32	2.9	32	100	0	186	11	22	30	35	1.9
Chr1	758864--758907	23	1.9	23	100	0	88	9	22	29	38	1.85
Chr1	758911--758940	14	2.1	14	100	0	60	20	13	33	33	1.91
Chr1	760220--760641	203	2.1	203	100	0	844	32	18	19	28	1.96
Chr1	761908--761959	26	2	26	100	0	104	30	15	23	30	1.95
Chr1	762779--762878	33	2.8	36	74	23	111	37	8	33	22	1.83
Chr1	764639--764685	20	2.3	20	92	7	78	14	17	21	46	1.83
Chr1	765327--765367	15	2.6	16	84	3	57	36	17	29	17	1.92
Chr1	765391--765506	39	3.1	39	91	7	202	23	22	29	25	1.99
Chr1	765391--765489	36	2.7	36	95	4	171	22	23	26	28	1.99
Chr1	766272--766323	26	2	26	100	0	104	19	11	19	50	1.77
Chr1	766433--766479	21	2.2	21	100	0	94	17	21	25	36	1.94
Chr1	766664--766740	22	3.5	22	80	0	100	37	22	29	10	1.87
Chr1	767244--767286	18	2.4	18	88	0	59	20	23	27	27	1.99
Chr1	767564--767618	24	2.3	24	100	0	110	18	20	32	29	1.96
Chr1	767997--768021	12	2.1	12	100	0	50	60	8	16	16	1.58
Chr1	768097--768162	30	2.2	30	91	0	105	40	19	22	16	1.91
Chr1	768105--768163	30	2	30	100	0	118	37	22	20	20	1.95
Chr1	768316--768363	25	1.9	25	86	0	69	39	14	27	18	1.9
Chr1	768970--769132	83	2	82	87	3	238	28	20	18	32	1.96
Chr1	769904--770142	117	2	117	92	3	401	33	23	16	25	1.96
Chr1	772167--772204	18	2.1	18	95	0	67	47	21	23	7	1.77
Chr1	772743--772792	24	2.1	24	96	0	91	26	28	16	30	1.96
Chr1	775651--775691	18	2.3	18	91	0	64	12	17	26	43	1.84
Chr1	775708--775872	83	2	82	84	5	217	23	21	17	36	1.94
Chr1	775790--776022	123	1.9	124	85	2	326	20	21	20	37	1.95
Chr1	777911--777956	18	2.6	18	96	0	83	45	26	21	6	1.76
Chr1	778038--778102	18	3.7	18	89	2	96	47	21	16	13	1.82
Chr1	778464--778684	98	2.2	99	94	2	383	22	18	22	37	1.95
Chr1	781863--782244	145	2.7	140	88	6	563	28	19	16	35	1.94
Chr1	781944--782168	70	3.1	70	66	19	192	29	17	14	38	1.89
Chr1	782599--782989	126	3.1	126	97	1	727	26	20	20	32	1.97
Chr1	787823--787893	35	2	35	91	0	115	38	21	23	16	1.93
Chr1	791737--791771	17	2.1	17	94	0	61	37	11	17	34	1.85
Chr1	799128--799154	13	2.1	13	100	0	54	33	14	14	37	1.88
Chr1	806866--807108	83	2.9	83	84	4	312	26	20	18	34	1.96
Chr1	807136--807185	18	2.8	18	93	0	91	14	16	24	46	1.83
Chr1	811425--811481	27	2.1	28	96	3	107	40	7	38	14	1.73
Chr1	811781--811811	16	2	16	93	6	55	32	12	35	19	1.9
Chr1	814714--814790	24	3.2	24	100	0	154	23	25	35	15	1.94
Chr1	814810--814866	18	3.2	18	92	0	96	43	26	19	10	1.83
Chr1	814887--815040	83	1.9	79	93	5	263	38	16	18	25	1.92
Chr1	817560--817638	39	2	39	92	4	133	39	15	16	29	1.89
Chr1	824667--824726	31	1.9	31	86	6	86	23	23	16	36	1.94
Chr1	828190--828239	26	1.9	26	100	0	100	24	28	14	34	1.93
Chr1	829753--829809	26	2.2	26	93	0	96	29	33	17	19	1.95
Chr1	832487--832565	41	2	40	87	7	115	29	22	13	34	1.93
Chr1	834569--834622	21	2.6	21	93	0	90	27	20	9	42	1.82
Chr1	838581--838651	37	2	36	91	8	119	35	15	23	25	1.94
Chr1	839195--839264	18	3.9	18	96	0	122	47	22	17	12	1.81
Chr1	839807--839887	39	2.1	39	100	0	162	39	17	16	27	1.9
Chr1	842311--842344	17	2	17	94	0	59	20	17	17	44	1.87
Chr1	844969--845147	83	2.2	82	88	3	261	25	19	17	37	1.94
Chr1	845051--845247	100	2	101	86	5	283	26	17	18	37	1.93
Chr1	845875--845924	18	2.8	18	93	0	91	14	16	24	46	1.83
Chr1	847313--847516	88	2.3	90	84	10	276	30	11	20	38	1.87
Chr1	847445--847530	39	2.2	38	87	2	118	30	17	16	36	1.92
Chr1	847639--847813	87	2	85	97	2	332	37	21	17	24	1.93
Chr1	849716--849997	109	2.6	109	100	0	564	23	23	19	34	1.97
Chr1	850209--850534	109	3	109	100	0	652	23	22	19	34	1.96
Chr1	850559--852049	319	4.7	319	100	0	2982	33	19	19	27	1.96
Chr1	852445--852601	36	4.2	37	87	5	230	27	15	17	39	1.9
Chr1	857302--857509	83	2.5	83	82	6	278	27	18	18	36	1.94
Chr1	857516--857601	18	4.8	18	94	0	154	13	16	23	46	1.83
Chr1	857516--857601	36	2.4	36	100	0	172	13	16	23	46	1.83
Chr1	860887--860944	15	3.9	15	84	6	82	31	13	39	15	1.86
Chr1	860887--860944	30	1.9	30	89	6	91	31	13	39	15	1.86
Chr1	861031--861096	33	2	33	93	0	114	19	13	19	46	1.83
Chr1	861103--861173	36	2	36	88	0	106	15	21	26	36	1.93
Chr1	861626--861683	15	3.9	15	80	6	73	29	13	39	17	1.88
Chr1	861626--861683	30	1.9	30	86	6	82	29	13	39	17	1.88
Chr1	861787--861898	3	36.3	3	66	5	53	7	25	33	34	1.83
Chr1	861811--861875	30	2.2	30	94	0	112	10	23	29	36	1.88
Chr1	861825--861937	30	3.7	29	77	15	86	10	24	29	35	1.89
Chr1	861820--861923	33	3.2	33	85	4	133	10	25	31	32	1.9
Chr1	862452--862487	15	2.4	15	90	0	54	33	19	33	13	1.91
Chr1	866181--866234	24	2.2	24	96	0	99	11	31	20	37	1.88
Chr1	866352--866466	42	2.7	42	91	2	178	20	24	25	29	1.99
Chr1	867062--867130	28	2.4	31	85	9	92	8	17	36	37	1.81
Chr1	867159--867198	18	2.2	18	86	0	53	22	27	30	20	1.98
Chr1	867507--867554	25	1.9	25	95	0	87	2	52	20	25	1.58
Chr1	868510--868539	9	3.3	9	95	0	51	30	20	26	23	1.98
Chr1	871225--871267	20	2.2	20	100	0	86	37	39	9	13	1.78
Chr1	871374--871433	29	2	30	90	3	95	23	28	16	31	1.96
Chr1	872846--872902	21	2.7	21	97	0	105	14	29	24	31	1.94
Chr1	874232--874257	13	2	13	100	0	52	30	15	0	53	1.42
Chr1	883737--883798	18	3.6	17	93	6	92	20	22	24	32	1.98
Chr1	883747--883800	18	3	18	100	0	108	22	22	22	33	1.97
Chr1	883990--884019	15	2	15	93	0	51	13	33	16	36	1.88
Chr1	884564--884623	21	2.9	21	100	0	120	33	41	10	15	1.8
Chr1	884710--884751	15	2.8	16	92	7	63	14	40	14	30	1.85
Chr1	887958--888005	24	2	24	91	0	78	35	20	27	16	1.94
Chr1	888107--888164	24	2.4	24	88	11	84	25	20	25	27	1.99
Chr1	889042--889203	82	2	82	82	2	200	28	17	17	36	1.93
Chr1	890126--890203	24	3.4	21	77	10	66	25	17	28	28	1.98
Chr1	890303--890339	18	2.1	18	100	0	74	32	16	21	29	1.95
Chr1	891084--891131	24	2	24	95	0	87	12	20	43	22	1.86
Chr1	891526--891571	18	2.6	18	96	0	83	45	26	17	10	1.81
Chr1	904362--904419	30	1.9	30	89	0	89	8	29	27	34	1.87
Chr1	905121--905151	16	1.9	16	100	0	62	25	9	19	45	1.81
Chr1	905320--905349	15	2	15	100	0	60	40	13	20	26	1.89
Chr1	905568--905610	21	2	21	100	0	86	9	23	18	48	1.76
Chr1	905775--905811	18	2.1	18	100	0	74	21	32	16	29	1.95
Chr1	906124--906176	19	2.7	19	79	5	61	26	28	11	33	1.91
Chr1	906422--906470	25	2	25	91	0	80	36	10	34	18	1.85
Chr1	906798--906841	22	2	22	100	0	88	36	22	18	22	1.95
Chr1	906859--906911	28	2	26	86	13	74	33	22	15	28	1.94
Chr1	907680--907728	12	3.8	12	79	12	53	36	14	8	40	1.75
Chr1	908655--908695	16	2.7	15	85	10	57	7	21	39	31	1.81
Chr1	917746--917816	37	1.9	37	100	0	142	25	22	15	36	1.93
Chr1	920897--921217	130	2.6	123	79	6	340	21	21	19	37	1.94
Chr1	921679--921999	130	2.6	123	79	6	340	21	21	19	37	1.94
Chr1	924629--924708	24	3.2	24	86	10	115	7	22	35	35	1.82
Chr1	924605--924709	27	3.8	27	81	13	126	8	21	35	34	1.84
Chr1	924605--924708	51	1.9	55	86	9	153	8	21	35	34	1.84
Chr1	925500--925524	12	2.1	12	100	0	50	40	32	8	20	1.81
Chr1	926313--926355	19	2.3	19	100	0	86	30	27	30	11	1.92
Chr1	926873--926937	28	2.3	28	94	0	112	35	18	35	10	1.86
Chr1	927685--927743	31	1.9	31	96	0	109	42	10	35	11	1.76
Chr1	928574--928607	17	2	17	100	0	68	23	11	0	64	1.26
Chr1	930499--930529	9	3.4	9	90	0	53	0	22	35	41	1.54
Chr1	935932--936113	99	1.8	99	98	0	355	34	23	20	22	1.97
Chr1	936157--936290	69	1.9	69	92	3	225	34	24	19	21	1.96
Chr1	936807--936909	34	2.9	36	94	4	176	8	33	19	37	1.83
Chr1	937091--937133	18	2.4	18	92	0	68	34	4	37	23	1.76
Chr1	937228--937353	53	2.4	53	100	0	252	36	23	14	26	1.93
Chr1	940852--940886	18	2	17	88	5	52	0	25	2	71	1
Chr1	941072--941097	13	2	13	100	0	52	23	15	23	38	1.92
Chr1	944825--945006	98	1.8	99	86	5	262	21	18	23	36	1.95
Chr1	945946--946203	117	2.2	117	92	2	421	25	16	24	33	1.96
Chr1	946590--946770	99	1.8	99	100	0	362	22	19	23	35	1.96
Chr1	947329--947421	18	5.2	18	92	0	141	8	22	24	44	1.81
Chr1	947985--948014	13	2.2	14	94	5	53	43	0	40	16	1.48
Chr1	950343--950460	39	3	39	98	0	227	28	12	18	39	1.88
Chr1	950441--950493	25	2.1	25	96	0	97	16	20	28	33	1.95
Chr1	950487--950512	12	2.2	12	100	0	52	15	19	42	23	1.89
Chr1	950575--950642	21	3.3	21	93	2	111	17	36	11	33	1.86
Chr1	950704--950751	25	1.9	25	100	0	96	18	25	20	35	1.95
Chr1	950812--950856	21	2.1	22	88	12	67	22	31	11	35	1.89
Chr1	952736--952897	82	2	82	82	2	200	28	17	17	36	1.93
Chr1	953265--953444	98	1.9	96	88	4	272	35	18	20	25	1.95
Chr1	956022--956107	18	4.8	18	95	0	154	46	23	17	12	1.82
Chr1	956710--956966	99	2.6	98	90	3	410	37	23	18	20	1.94
Chr1	956980--957177	98	2	99	95	2	355	22	18	21	37	1.94
Chr1	957804--957867	18	3.6	18	95	0	119	46	25	15	12	1.81
Chr1	957874--958111	83	2.8	86	85	11	332	38	17	19	24	1.93
Chr1	958353--958657	117	2.6	117	92	4	533	36	24	15	23	1.94
Chr1	958634--958795	82	2	82	82	2	200	28	17	17	36	1.93
Chr1	958820--959012	100	1.9	99	93	1	332	22	19	21	36	1.95
Chr1	959015--959272	117	2.2	117	92	2	421	33	24	16	25	1.96
Chr1	959511--959756	134	1.8	135	92	2	424	23	16	21	38	1.93
Chr1	961154--961189	18	1.9	19	88	5	56	52	16	22	8	1.7
Chr1	961770--961872	21	4.6	22	70	13	59	38	21	20	19	1.93
Chr1	962604--962643	21	1.9	21	100	0	80	35	32	20	12	1.9
Chr1	962939--962987	24	2	24	92	7	82	34	18	16	30	1.93
Chr1	971414--971492	24	2.9	29	76	23	98	12	32	6	48	1.67
Chr1	971432--971495	24	2.7	24	100	0	128	12	31	7	48	1.69
Chr1	972185--972213	14	2.1	14	100	0	58	37	20	0	41	1.53
Chr1	975927--975962	15	2.2	18	85	14	51	58	2	11	27	1.46
Chr1	976411--976456	23	2	22	95	4	83	13	26	13	47	1.78
Chr1	979224--979313	36	2.5	36	90	3	137	32	23	18	25	1.97
Chr1	979224--979335	36	3.1	37	84	10	133	34	21	16	27	1.94
Chr1	979751--980149	210	1.9	207	93	4	694	33	19	19	27	1.96
Chr1	1015473--1015589	62	1.9	62	98	0	225	28	26	33	11	1.92
Chr1	1016890--1017051	82	2	82	82	2	200	28	17	17	36	1.93
Chr1	1016695--1017671	454	2.2	454	98	0	1891	30	19	18	32	1.95
Chr1	1017648--1017986	98	3.4	97	67	13	281	34	20	18	26	1.96
Chr1	1017648--1018045	205	1.9	205	95	2	719	33	19	19	27	1.96
Chr1	1018427--1018506	28	2.9	28	100	0	160	35	36	13	15	1.86
Chr1	1018546--1018707	81	2	81	95	0	288	28	24	9	37	1.87
Chr1	1018754--1018858	33	3	33	81	12	147	14	21	29	34	1.93
Chr1	1018744--1018854	38	3.1	38	82	12	169	16	20	26	36	1.93
Chr1	1018839--1018904	33	2	33	100	0	132	18	21	18	42	1.89
Chr1	1019076--1019144	18	4	18	88	11	117	33	33	5	27	1.81
Chr1	1019071--1019144	33	2.2	33	100	0	148	33	32	6	27	1.83
Chr1	1019278--1019363	43	2	43	97	0	163	23	12	37	26	1.91
Chr1	1019404--1019449	23	2	23	100	0	92	26	17	17	39	1.91
Chr1	1019441--1019562	40	3	40	95	2	226	24	20	17	37	1.93
Chr1	1019852--1019932	40	2	40	100	0	162	19	19	43	17	1.89
Chr1	1020008--1020108	34	3	33	92	2	157	12	22	13	50	1.76
Chr1	1020126--1020168	21	2	21	100	0	86	4	27	23	44	1.73
Chr1	1020169--1020288	42	3	42	85	13	189	23	30	15	30	1.96
Chr1	1020501--1020564	32	2	32	100	0	128	21	31	15	31	1.95
Chr1	1020835--1020864	15	2	15	100	0	60	20	20	26	33	1.97
Chr1	1020898--1020979	40	2	40	97	0	155	31	26	18	23	1.97
Chr1	1022253--1022303	22	2.3	22	86	6	77	15	33	19	31	1.93
Chr1	1024509--1024564	23	2.4	23	84	0	67	46	7	10	35	1.66
Chr1	1024930--1024965	14	2.6	14	86	0	54	8	13	33	44	1.74
Chr1	1026220--1026385	89	1.9	89	88	2	253	25	20	19	33	1.97
Chr1	1027061--1027197	52	2.6	53	89	5	217	40	21	7	29	1.8
Chr1	1029211--1029257	23	2	23	91	0	76	25	23	19	31	1.98
Chr1	1029239--1029277	19	2.1	19	90	0	60	17	20	23	38	1.93
Chr1	1030432--1030821	102	3.7	102	72	14	290	34	19	19	26	1.96
Chr1	1030851--1031233	155	2.6	145	83	12	466	39	20	18	21	1.93
Chr1	1032407--1032571	83	2	81	84	5	215	28	20	16	34	1.94
Chr1	1032576--1032616	18	2.3	18	86	0	55	9	19	26	43	1.82
Chr1	1032947--1033125	83	2.2	82	88	3	261	28	18	18	34	1.95
Chr1	1033040--1033220	95	1.9	96	85	5	251	28	18	18	34	1.95
Chr1	1033297--1033764	218	2.2	217	95	2	843	38	20	16	23	1.93
Chr1	1034076--1034379	117	2.6	117	89	4	479	26	16	23	33	1.95
Chr1	1034423--1034647	83	2.7	85	90	7	347	24	20	17	38	1.93
Chr1	1034667--1034752	18	4.8	18	94	0	154	13	16	23	46	1.83
Chr1	1034667--1034752	36	2.4	36	100	0	172	13	16	23	46	1.83
Chr1	1038786--1038883	39	2.5	39	95	3	171	30	15	12	41	1.83
Chr1	1038983--1039172	99	1.9	99	94	2	337	40	22	18	18	1.91
Chr1	1039105--1039651	293	1.9	287	83	10	723	31	19	20	29	1.97
Chr1	1039849--1039918	18	3.9	18	96	0	122	12	17	22	47	1.81
Chr1	1041210--1041353	61	2.3	62	92	2	245	22	21	22	34	1.97
Chr1	1041297--1041412	39	3	39	90	5	175	28	16	17	37	1.91
Chr1	1045060--1045135	39	1.9	39	97	0	143	27	15	22	34	1.95
Chr1	1045422--1045503	39	2.1	39	93	4	139	41	14	15	28	1.87
Chr1	1046268--1046345	31	2.5	32	83	6	97	50	24	8	16	1.74
Chr1	1046298--1046416	41	2.9	41	74	12	109	47	23	11	16	1.8
Chr1	1046716--1046888	69	2.5	67	83	10	201	24	26	21	27	1.99
Chr1	1058349--1058376	14	2	14	100	0	56	0	28	28	42	1.56
Chr1	1059325--1059388	30	2.1	30	97	0	119	39	21	26	12	1.89
Chr1	1059377--1059403	14	1.9	14	100	0	54	44	11	29	14	1.8
Chr1	1059664--1059694	15	2	16	93	6	55	19	38	6	35	1.77
Chr1	1060153--1060202	24	2.1	24	85	7	66	22	44	14	20	1.86
Chr1	1060959--1060984	13	2	13	100	0	52	15	15	30	38	1.88
Chr1	1062862--1062900	20	2	20	94	0	69	56	10	5	28	1.54
Chr1	1065875--1065923	20	2.5	20	100	0	98	51	10	16	22	1.74
Chr1	1066496--1066597	12	8.5	12	69	23	63	27	24	24	23	2
Chr1	1066489--1066606	21	5.6	21	70	18	68	27	24	23	23	2
Chr1	1066528--1066597	33	2.1	33	91	0	113	25	25	22	25	2
Chr1	1066535--1066606	33	2.2	33	84	0	90	29	25	22	23	1.99
Chr1	1068039--1068116	39	1.9	39	84	7	102	32	19	25	23	1.98
Chr1	1073074--1073103	13	2.3	13	94	0	51	50	0	40	10	1.36
Chr1	1073539--1073568	15	2	15	100	0	60	40	0	26	33	1.57
Chr1	1073756--1073802	21	2.2	21	96	0	85	17	14	36	31	1.9
Chr1	1074538--1074634	49	2	49	91	0	158	26	13	24	35	1.93
Chr1	1075226--1075294	21	3.3	21	80	8	95	31	34	8	24	1.86
Chr1	1075431--1075470	15	2.7	15	84	0	53	15	30	17	37	1.9
Chr1	1075854--1075893	21	1.9	21	85	10	55	42	30	15	12	1.83
Chr1	1076197--1076222	13	2	13	100	0	52	30	23	15	30	1.95
Chr1	1077438--1077547	57	1.9	57	94	1	195	22	20	28	29	1.98
Chr1	1077565--1077648	42	2	42	86	4	116	23	17	27	30	1.97
Chr1	1077854--1077936	33	2.5	33	92	0	130	14	18	34	32	1.91
Chr1	1078760--1078800	18	2.3	18	95	0	73	31	21	12	34	1.91
Chr1	1078931--1079028	51	1.9	51	97	0	187	27	28	19	24	1.98
Chr1	1079272--1079304	9	3.7	9	100	0	66	33	33	21	12	1.9
Chr1	1079445--1079512	34	2.1	32	84	10	86	19	10	25	45	1.81
Chr1	1079503--1079533	15	2.1	15	100	0	62	19	6	25	48	1.72
Chr1	1079473--1079563	45	2	45	87	4	130	20	12	24	42	1.86
Chr1	1079590--1079660	33	2.2	33	92	0	115	5	25	30	38	1.79
Chr1	1080087--1080126	15	2.7	15	92	0	62	37	17	22	22	1.94
Chr1	1080856--1080928	24	3	24	100	0	146	8	20	28	42	1.81
Chr1	1080939--1080978	12	3.1	12	80	19	53	65	12	15	7	1.47
Chr1	1080946--1080994	15	3.3	15	86	8	73	69	12	12	6	1.35
Chr1	1080946--1080995	16	3.2	16	88	5	77	70	12	12	6	1.34
Chr1	1081643--1081696	26	2.1	26	100	0	108	27	16	14	40	1.88
Chr1	1081837--1081912	33	2.3	33	90	0	116	39	26	23	10	1.87
Chr1	1082862--1083039	71	2.5	71	100	0	356	41	15	19	24	1.9
Chr1	1087266--1087296	12	2.6	12	100	0	62	22	19	38	19	1.93
Chr1	1087321--1087381	18	3.4	18	88	0	86	21	13	34	31	1.91
Chr1	1087303--1087378	36	2.1	36	82	4	91	22	15	31	30	1.95
Chr1	1087547--1087577	14	2.2	14	94	0	53	22	25	12	38	1.9
Chr1	1087617--1087729	41	2.8	41	100	0	226	22	25	15	37	1.93
Chr1	1088843--1088915	36	2.1	34	85	7	94	35	13	28	21	1.92
Chr1	1088887--1088968	33	2.5	33	95	0	146	28	14	26	30	1.95
Chr1	1089161--1089220	24	2.5	24	83	0	75	45	10	25	20	1.81
Chr1	1089312--1089390	39	2	39	92	4	133	30	8	26	34	1.87
Chr1	1089783--1089866	18	4.7	18	87	0	114	8	17	19	54	1.67
Chr1	1089783--1089866	36	2.3	36	95	0	150	8	17	19	54	1.67
Chr1	1090695--1090727	16	2.1	16	100	0	66	24	39	12	24	1.89
Chr1	1091527--1091556	15	2	15	100	0	60	6	33	20	40	1.78
Chr1	1092540--1092593	26	2.1	26	100	0	108	38	18	16	25	1.92
Chr1	1093130--1093158	14	2	15	93	6	51	48	6	34	10	1.64
Chr1	1093480--1093509	15	2	15	100	0	60	40	20	13	26	1.89
Chr1	1093640--1093703	30	2.1	30	100	0	128	15	20	28	35	1.93
Chr1	1093938--1093979	21	2	21	100	0	84	4	33	28	33	1.78
Chr1	1097857--1097888	12	2.5	13	90	10	57	25	31	43	0	1.55
Chr1	1098294--1098338	22	2	22	100	0	90	26	11	13	48	1.75
Chr1	1099187--1099243	27	2.1	27	83	6	71	31	28	17	22	1.97
Chr1	1099903--1099943	12	3.4	12	96	0	73	4	26	7	60	1.43
Chr1	1100360--1100421	28	2.2	28	94	0	106	20	16	30	32	1.95
Chr1	1101767--1101851	42	2	42	97	0	161	21	21	21	36	1.95
Chr1	1108205--1108414	83	2.5	85	96	3	379	27	21	17	33	1.95
Chr1	1108775--1108874	18	5.6	18	95	0	182	13	16	24	47	1.81
Chr1	1112517--1112569	26	2	26	96	0	97	33	18	11	35	1.87
Chr1	1126177--1126467	87	3.3	88	70	8	256	21	20	19	39	1.93
Chr1	1126436--1126505	18	3.9	18	96	0	122	12	17	22	47	1.81
Chr1	1141111--1141210	39	2.5	40	93	3	168	38	13	27	22	1.9
Chr1	1143760--1143810	23	2.3	22	93	3	84	47	5	37	9	1.61
Chr1	1143762--1143817	23	2.4	23	88	5	69	46	7	39	7	1.59
Chr1	1151188--1151215	13	2.2	13	100	0	56	14	53	0	32	1.41
Chr1	1153462--1153489	14	2	14	100	0	56	42	7	21	28	1.79
Chr1	1158742--1158983	99	2.4	99	91	5	407	21	17	23	36	1.94
Chr1	1164860--1164889	2	15	2	100	0	60	50	0	0	50	1
Chr1	1169929--1169978	18	2.8	18	96	0	91	46	24	18	12	1.82
Chr1	1169999--1170151	83	1.8	83	94	2	272	37	16	19	26	1.92
Chr1	1170361--1170619	117	2.2	117	89	2	387	33	23	16	25	1.96
Chr1	1170783--1170976	100	1.9	100	100	0	388	22	19	21	37	1.95
Chr1	1170979--1171236	117	2.2	117	92	2	421	33	24	16	25	1.96
Chr1	1171431--1171710	117	2.4	116	86	4	402	21	18	20	39	1.92
Chr1	1171759--1171858	18	5.6	18	90	0	164	47	24	18	11	1.8
Chr1	1171755--1171858	36	2.9	36	98	0	199	47	23	19	10	1.8
Chr1	1171899--1172196	83	3.5	83	89	6	438	36	17	19	26	1.93
Chr1	1171886--1172196	171	1.8	166	89	4	489	36	17	19	26	1.94
Chr1	1178354--1178543	101	1.9	101	97	0	362	38	20	20	20	1.93
Chr1	1178705--1178754	18	2.8	18	93	0	91	46	24	16	14	1.83
Chr1	1178779--1179076	83	3.5	83	90	5	463	36	17	19	26	1.94
Chr1	1178761--1179076	171	1.9	166	92	3	524	36	17	19	26	1.94
Chr1	1179015--1179490	240	2	233	89	7	717	36	19	17	25	1.94
Chr1	1179347--1179586	122	2	122	91	1	392	35	20	17	26	1.95
Chr1	1179514--1179672	85	1.9	85	93	0	273	35	20	17	27	1.95
Chr1	1179674--1179741	18	3.8	18	96	0	127	47	23	22	7	1.76
Chr1	1179771--1180081	171	1.8	166	93	3	541	35	18	19	27	1.95
Chr1	1179784--1180081	83	3.5	83	92	5	490	35	17	19	27	1.94
Chr1	1180236--1180299	18	3.6	18	91	0	110	46	25	17	10	1.8
Chr1	1185965--1186056	24	3.8	24	95	0	157	28	22	28	20	1.99
Chr1	1186045--1186124	39	2	40	90	7	128	40	17	13	28	1.88
Chr1	1186715--1186754	20	2	20	95	0	71	37	15	25	22	1.93
Chr1	1195456--1195662	83	2.5	83	82	4	274	28	18	17	35	1.94
Chr1	1195669--1195725	18	3.2	18	92	0	96	12	17	26	43	1.84
Chr1	1196215--1196244	15	2	15	100	0	60	13	40	0	46	1.43
Chr1	1210821--1210849	13	2.2	13	100	0	58	0	31	0	68	0.89
Chr1	1211685--1211728	22	2	22	100	0	88	31	27	9	31	1.88
Chr1	1213055--1213111	26	2.2	26	90	0	87	28	10	31	29	1.9
Chr1	1213075--1213152	32	2.4	34	86	8	124	29	7	38	24	1.83
Chr1	1213218--1213281	34	1.9	33	96	3	119	54	6	29	9	1.57
Chr1	1213784--1213849	24	2.8	24	92	0	105	33	10	22	33	1.89
Chr1	1214102--1214206	55	2	51	89	9	158	37	14	10	38	1.8
Chr1	1214369--1214432	32	2	32	100	0	128	34	21	25	18	1.96
Chr1	1214470--1214499	15	2	15	100	0	60	20	13	13	53	1.72
Chr1	1214636--1214719	36	2.3	39	71	28	94	30	14	32	22	1.94
Chr1	1214647--1214715	36	2.1	34	86	13	99	33	14	30	21	1.93
Chr1	1214860--1214907	13	3.7	13	74	20	55	16	6	37	39	1.74
Chr1	1215357--1215388	14	2.2	15	94	5	57	9	12	31	46	1.73
Chr1	1216800--1216847	21	2.3	21	92	3	80	14	14	22	47	1.81
Chr1	1216989--1217039	24	2.1	24	100	0	102	23	7	27	41	1.82
Chr1	1217511--1217542	14	2.3	14	100	0	64	37	12	21	28	1.9
Chr1	1218240--1218322	28	2.9	29	80	5	82	33	12	38	15	1.85
Chr1	1218435--1218502	31	2.2	31	83	0	82	25	14	20	39	1.91
Chr1	1218732--1218838	35	2.9	37	83	5	146	26	15	29	28	1.96
Chr1	1219787--1219824	18	2.1	18	90	9	60	26	26	21	26	1.99
Chr1	1220068--1220106	20	2	20	94	0	69	17	12	23	46	1.83
Chr1	1220186--1220245	19	3.2	19	90	2	86	35	21	21	21	1.96
Chr1	1220196--1220311	47	2.5	47	97	0	214	35	22	21	20	1.96
Chr1	1220215--1220274	28	2.1	28	84	3	75	35	21	21	21	1.96
Chr1	1222141--1222400	112	2.3	112	97	1	486	23	16	22	37	1.94
Chr1	1223439--1223516	39	2	39	100	0	156	17	7	46	28	1.76
Chr1	1224666--1224895	83	2.8	83	86	3	295	27	19	17	35	1.94
Chr1	1224936--1224985	18	2.8	18	93	0	91	14	16	24	46	1.83
Chr1	1225062--1225126	25	2.6	25	95	0	112	29	7	15	47	1.73
Chr1	1226087--1226157	33	2.1	34	84	10	92	21	26	26	25	1.99
Chr1	1226230--1226279	18	2.8	18	93	0	91	46	24	16	14	1.83
Chr1	1226717--1226878	82	2	82	82	2	200	28	17	17	36	1.93
Chr1	1227121--1227345	122	1.9	120	84	7	285	39	20	18	22	1.93
Chr1	1227748--1227826	39	2	39	100	0	158	40	17	13	27	1.88
Chr1	1227782--1227911	61	2.1	63	90	5	203	31	22	23	23	1.98
Chr1	1227871--1227937	24	2.8	24	95	0	116	26	22	31	19	1.98
Chr1	1234110--1234145	18	1.9	19	88	5	56	38	11	33	16	1.84
Chr1	1234225--1234257	16	2.1	16	100	0	66	60	6	12	21	1.53
Chr1	1235816--1235865	18	2.8	18	93	0	91	46	24	16	14	1.83
Chr1	1235890--1236119	83	2.8	83	86	3	277	36	17	20	25	1.94
Chr1	1237651--1237679	14	2.1	14	100	0	58	13	27	13	44	1.82
Chr1	1237840--1237927	44	2	44	97	0	167	34	27	10	28	1.89
Chr1	1237938--1237995	29	2	29	100	0	116	17	31	6	44	1.75
Chr1	1240345--1240392	16	3	16	96	0	87	18	20	18	41	1.9
Chr1	1243614--1243673	29	2.1	29	87	3	86	20	28	23	28	1.99
Chr1	1243915--1243966	26	2	26	92	0	86	26	13	17	42	1.86
Chr1	1244198--1244350	69	2.2	69	92	0	252	33	26	18	21	1.97
Chr1	1244903--1244934	12	2.7	12	90	0	55	18	15	15	50	1.79
Chr1	1245269--1245476	42	5.1	41	89	7	218	38	27	15	17	1.9
Chr1	1245331--1245442	24	5.2	24	65	30	90	37	28	16	17	1.91
Chr1	1245347--1245455	18	5.4	18	66	29	60	38	30	17	13	1.89
Chr1	1245331--1245476	42	3.5	42	97	0	265	36	29	15	19	1.92
Chr1	1245745--1245771	12	2.2	12	100	0	54	25	7	25	40	1.82
Chr1	1245782--1245821	20	2	20	100	0	80	25	45	10	20	1.81
Chr1	1245816--1245899	27	3.1	27	77	16	84	35	22	21	20	1.96
Chr1	1245828--1245907	27	3	27	88	0	115	38	21	18	21	1.93
Chr1	1245915--1245966	25	2.1	25	100	0	104	25	30	25	19	1.98
Chr1	1246222--1246304	24	3.4	24	77	12	89	18	30	14	37	1.9
Chr1	1246651--1246685	18	1.9	18	94	0	61	34	37	20	8	1.83
Chr1	1249759--1249852	45	2.2	44	88	5	138	38	25	19	17	1.92
Chr1	1250183--1250260	36	2.2	36	83	4	95	19	26	14	39	1.89
Chr1	1250293--1250320	14	2	14	100	0	56	35	14	21	28	1.92
Chr1	1250284--1250349	18	3.9	18	78	15	86	33	19	19	27	1.96
Chr1	1251836--1251865	15	2	15	100	0	60	20	46	13	20	1.83
Chr1	1252273--1252330	27	2.3	26	85	8	75	34	36	17	12	1.87
Chr1	1252288--1252343	27	2.2	25	87	9	78	37	33	14	14	1.86
Chr1	1252484--1252525	21	2	21	100	0	84	28	23	33	14	1.94
Chr1	1252505--1252577	27	2.7	27	95	0	119	26	31	30	12	1.92
Chr1	1252948--1252972	9	2.8	9	100	0	50	32	44	12	12	1.78
Chr1	1252934--1252998	33	2	33	90	0	103	35	38	12	13	1.83
Chr1	1254739--1254807	36	1.9	36	93	0	120	40	15	14	28	1.87
Chr1	1255852--1255909	29	2	29	86	0	80	29	18	22	29	1.98
Chr1	1257538--1257709	89	1.9	89	100	0	344	27	20	18	32	1.96
Chr1	1260349--1260386	19	2	19	89	0	58	23	10	47	18	1.79
Chr1	1261648--1261687	13	3	13	89	7	62	35	15	27	22	1.94
Chr1	1261648--1261685	14	2.8	14	92	4	60	36	13	28	21	1.91
Chr1	1262195--1262247	27	2	27	100	0	106	11	24	22	41	1.86
Chr1	1262201--1262263	27	2.3	27	86	5	83	9	28	23	38	1.86
Chr1	1264014--1264048	18	1.9	18	94	0	61	14	45	5	34	1.68
Chr1	1264737--1264767	16	1.9	16	93	0	53	19	29	25	25	1.99
Chr1	1265311--1265392	36	2.5	32	78	19	96	23	18	25	32	1.97
Chr1	1267703--1267741	19	2.1	19	90	9	62	0	12	7	79	0.93
Chr1	1268049--1268206	83	1.9	83	94	0	280	26	20	17	36	1.94
Chr1	1268363--1268588	104	2.2	103	88	5	348	22	22	19	36	1.95
Chr1	1268586--1268706	39	3.1	39	100	0	242	29	17	13	39	1.87
Chr1	1268715--1268826	58	1.9	58	98	0	215	33	23	24	18	1.97
Chr1	1268868--1269089	99	2.2	99	84	3	268	36	22	19	20	1.95
Chr1	1269020--1269534	117	4.4	117	100	0	1030	33	23	16	26	1.95
Chr1	1269712--1269950	117	2	117	92	3	401	33	23	16	25	1.96
Chr1	1269296--1270106	416	1.9	416	96	1	1518	28	21	17	31	1.96
Chr1	1269966--1270178	100	2.1	99	96	2	392	22	19	21	37	1.95
Chr1	1270831--1270970	18	7.8	18	94	0	235	47	22	20	9	1.79
Chr1	1270977--1271375	171	2.4	171	94	4	692	38	17	19	24	1.93
Chr1	1270995--1271375	83	4.5	83	94	3	656	38	17	19	24	1.93
Chr1	1271738--1271767	3	10	3	92	0	51	63	0	3	33	1.11
Chr1	1272435--1272469	16	2.2	16	94	0	61	40	17	42	0	1.49
Chr1	1272891--1272933	21	2.1	21	95	4	79	30	16	18	34	1.93
Chr1	1273687--1273851	83	2	82	84	3	215	26	20	18	35	1.95
Chr1	1277044--1277213	81	2.1	81	94	2	297	32	23	17	26	1.97
Chr1	1278440--1278617	96	1.9	96	83	7	236	25	20	19	34	1.96
Chr1	1278701--1279147	126	3.5	126	99	0	867	26	19	20	33	1.96
Chr1	1278874--1279842	370	2.6	370	99	0	1902	26	19	19	33	1.96
Chr1	1279248--1279517	126	2.2	123	95	2	479	25	20	20	33	1.97
Chr1	1278701--1279842	496	2.3	480	80	13	1307	27	19	19	33	1.96
Chr1	1279618--1279842	126	1.8	122	96	3	414	24	20	20	33	1.97
Chr1	1281521--1281610	15	5.9	15	75	19	96	37	21	25	15	1.92
Chr1	1281513--1281614	30	3.3	30	89	8	143	37	22	26	13	1.92
Chr1	1281516--1281608	32	3	31	89	7	136	36	21	26	15	1.93
Chr1	1281516--1281563	15	3	16	75	19	55	33	22	29	14	1.94
Chr1	1286930--1287186	88	3	88	95	4	454	38	17	19	24	1.93
Chr1	1290696--1290746	18	2.8	18	100	0	102	29	7	47	15	1.74
Chr2	1397415--1397497	41	2	41	95	0	148	31	15	21	31	1.95
Chr2	1397485--1397560	26	3	26	84	11	122	43	14	18	23	1.87
Chr2	1397483--1397554	23	3	23	89	6	108	45	11	18	25	1.81
Chr2	1397652--1397692	20	2	20	100	0	82	14	24	19	41	1.89
Chr2	1397693--1397782	37	2.4	39	88	9	150	30	13	26	30	1.94
Chr2	1397919--1397993	27	2.8	27	95	0	132	38	10	30	20	1.86
Chr2	1398563--1398596	14	2.4	14	90	0	50	50	0	38	11	1.39
Chr2	1398584--1398620	9	4.1	9	92	0	65	51	0	24	24	1.49
Chr2	1398586--1398622	18	2.1	18	100	0	74	51	0	21	27	1.48
Chr2	1398585--1398634	18	3.1	15	81	18	57	54	0	22	24	1.45
Chr2	1429478--1429552	36	2.1	36	94	0	132	34	22	18	24	1.96
Chr2	1429478--1429577	36	2.8	36	87	0	101	39	22	15	24	1.92
Chr2	1430269--1430382	38	3	38	96	1	210	40	21	7	30	1.81
Chr2	1430553--1430680	65	2	65	95	0	229	45	12	14	28	1.81
Chr2	1430912--1430999	9	11.1	9	69	26	74	23	25	21	29	1.99
Chr2	1430913--1430987	14	5.1	14	87	12	114	24	26	21	28	1.99
Chr2	1430913--1430986	32	2.5	29	91	8	98	22	27	21	28	1.99
Chr2	1430912--1431009	14	6.1	18	82	15	94	24	24	21	29	1.99
Chr2	1430989--1431062	30	2.8	26	84	12	89	25	22	20	31	1.98
Chr2	1431093--1431142	25	2	25	100	0	100	28	12	32	28	1.92
Chr2	1431206--1431287	18	5	18	66	27	65	23	21	34	20	1.97
Chr2	1431206--1431297	46	2	46	100	0	184	23	21	32	21	1.98
Chr2	1431308--1431375	33	2.1	33	100	0	136	32	29	11	26	1.92
Chr2	1432180--1432247	19	3.7	19	78	7	86	7	36	20	35	1.81
Chr2	1432179--1432254	36	2.1	36	100	0	152	7	36	19	35	1.81
Chr2	1432199--1432254	17	3.2	17	75	9	67	7	35	21	35	1.81
Chr2	1432510--1432593	42	2	42	100	0	168	23	19	33	23	1.97
Chr2	1432718--1432757	20	2	20	100	0	80	25	20	35	20	1.96
Chr2	1432868--1432930	33	1.9	33	100	0	126	28	15	34	20	1.94
Chr2	1433133--1433297	56	3.2	48	81	15	197	14	35	21	28	1.93
Chr2	1433173--1433282	56	2	56	96	0	202	12	34	24	28	1.92
Chr2	1433330--1433394	33	1.9	34	93	3	114	32	18	27	21	1.97
Chr2	1433388--1433424	18	2.1	18	100	0	74	43	13	16	27	1.85
Chr2	1433406--1433471	34	1.9	34	96	0	123	30	18	16	34	1.93
Chr2	1434208--1434312	21	5	21	68	32	82	27	8	38	25	1.85
Chr2	1434219--1434290	21	3.2	25	70	29	88	29	9	37	23	1.87
Chr2	1434208--1434312	42	2.5	42	100	0	210	27	8	38	25	1.85
Chr2	1435695--1435740	15	3.1	15	93	0	83	13	21	32	32	1.92
Chr2	1436600--1436629	15	2	15	100	0	60	13	26	13	46	1.8
Chr2	1437918--1437976	22	2.7	22	79	10	84	16	38	3	40	1.66
Chr2	1437962--1437992	13	2.4	13	100	0	62	22	48	0	29	1.51
Chr2	1438222--1438289	35	1.9	35	96	0	127	35	5	36	22	1.78
Chr2	1438299--1438390	46	2	46	97	0	175	22	27	26	23	2
Chr2	1438779--1438832	18	3	18	97	0	99	38	11	35	14	1.82
Chr2	1439362--1439431	33	2.2	33	97	2	133	28	40	17	14	1.88
Chr2	1439709--1439753	22	2	22	91	0	72	35	20	31	13	1.91
Chr2	1441957--1442017	28	2.2	28	100	0	122	44	13	26	16	1.84
Chr2	1442067--1442234	34	4.8	34	89	7	273	30	25	15	29	1.96
Chr2	1442067--1442234	73	2.4	68	93	5	273	30	25	15	29	1.96
Chr2	1442395--1442443	24	2	24	100	0	98	26	12	24	36	1.91
Chr2	1442630--1442696	33	2	33	97	0	125	34	22	11	31	1.9
Chr2	1442666--1442714	24	2	24	96	0	89	32	22	14	30	1.93
Chr2	1443175--1443211	18	2.1	18	100	0	74	45	32	10	10	1.74
Chr2	1443244--1443281	20	1.9	20	88	0	58	23	15	28	31	1.96
Chr2	1443536--1443596	30	2	30	90	6	97	39	14	19	26	1.9
Chr2	1444215--1444269	16	3.5	15	87	7	56	9	34	0	56	1.31
Chr2	1444226--1444271	16	2.9	16	96	0	83	8	32	0	58	1.28
Chr2	1444457--1444534	37	2.1	37	92	2	129	41	25	10	23	1.86
Chr2	1444457--1444534	19	4.2	19	95	3	131	41	25	10	23	1.86
Chr2	1444464--1444549	18	4.7	18	92	1	73	36	27	11	24	1.9
Chr2	1445289--1445320	16	2	16	100	0	64	43	25	6	25	1.77
Chr2	1445406--1445446	21	2	21	100	0	82	34	34	17	14	1.9
Chr2	1445421--1445575	30	4.9	30	65	18	98	32	26	16	24	1.96
Chr2	1445423--1445515	36	2.6	36	91	0	159	34	25	19	20	1.96
Chr2	1445550--1445598	21	2.3	21	96	0	89	32	30	22	14	1.93
Chr2	1445692--1445721	15	2	15	100	0	60	20	26	26	26	1.99
Chr2	1445850--1445928	18	4.4	18	73	12	81	20	35	12	31	1.9
Chr2	1445873--1445953	36	2.2	36	100	0	162	20	35	13	29	1.91
Chr2	1446043--1446081	18	2.2	18	95	0	69	20	30	5	43	1.73
Chr2	1446066--1446120	29	2	28	92	7	94	32	16	12	38	1.86
Chr2	1446848--1446926	20	3.8	20	75	9	86	22	35	3	37	1.73
Chr2	1446836--1446921	43	2	43	97	0	163	18	36	4	40	1.72
Chr2	1446836--1446901	20	3	23	69	13	75	16	37	4	40	1.69
Chr2	1447219--1447279	32	1.9	32	100	0	122	36	22	26	14	1.93
Chr2	1450283--1450356	35	2.1	35	100	0	148	27	22	20	29	1.98
Chr2	1450503--1450529	14	1.9	14	100	0	54	29	18	37	14	1.91
Chr2	1450573--1450661	29	3.1	29	90	3	137	28	15	33	22	1.95
Chr2	1453840--1453888	23	2.1	23	96	0	89	32	26	12	28	1.92
Chr2	1461941--1462012	37	1.9	37	97	0	135	13	16	36	33	1.89
Chr2	1462589--1462693	54	1.9	54	100	0	210	27	21	21	28	1.99
Chr2	1464813--1464913	52	1.9	52	95	0	184	28	26	19	24	1.99
Chr2	1465753--1465783	15	2.1	15	100	0	62	32	12	12	41	1.81
Chr2	1466797--1466855	24	2.3	28	77	16	74	40	10	35	13	1.78
Chr2	1466870--1466899	15	2	15	100	0	60	13	26	33	26	1.93
Chr2	1468781--1468872	39	2.4	38	89	3	132	34	15	29	20	1.93
Chr2	1471955--1471987	12	2.8	12	95	0	57	36	18	18	27	1.94
Chr2	1472121--1472169	24	2	24	84	0	62	32	32	14	20	1.92
Chr2	1472232--1472358	51	2.6	48	83	9	145	38	20	21	19	1.94
Chr2	1472454--1472532	18	4.4	18	91	0	122	30	29	21	18	1.97
Chr2	1472454--1472532	36	2.2	36	95	0	140	30	29	21	18	1.97
Chr2	1472471--1472549	18	4.4	18	90	0	77	30	26	21	21	1.98
Chr2	1472454--1472549	36	2.7	36	88	0	111	30	27	21	20	1.98
Chr2	1473897--1473945	23	2.1	23	96	0	89	18	28	8	44	1.78
Chr2	1474901--1474961	24	2.6	24	78	2	61	50	13	13	22	1.75
Chr2	1475168--1475224	30	2	29	86	10	82	42	12	26	19	1.86
Chr2	1475660--1475728	36	2	34	86	8	95	37	14	28	18	1.91
Chr2	1476064--1476138	30	2.5	30	79	16	100	41	14	28	16	1.87
Chr2	1476126--1476204	33	2.4	34	85	6	108	31	15	32	20	1.93
Chr2	1477311--1477339	15	1.9	15	100	0	58	20	20	37	20	1.94
Chr2	1477797--1477837	20	2	20	100	0	82	36	29	9	24	1.87
Chr2	1478417--1478459	18	2.4	18	100	0	86	25	20	23	30	1.99
Chr2	1478426--1478467	18	2.3	18	91	0	66	21	21	23	33	1.97
Chr2	1478699--1478764	21	3.3	21	81	8	84	27	22	30	19	1.98
Chr2	1478732--1478777	18	2.6	18	85	0	65	26	26	26	21	2
Chr2	1479472--1479560	36	2.5	36	96	0	160	31	19	29	20	1.97
Chr2	1479587--1479654	33	2.1	33	100	0	136	30	14	33	20	1.93
Chr2	1479653--1479707	24	2.3	24	83	0	74	25	20	25	29	1.99
Chr2	1480374--1480485	27	4.1	27	89	0	179	7	22	34	35	1.82
Chr2	1480379--1480477	15	7.2	15	65	19	72	7	21	35	36	1.81
Chr2	1481469--1481496	14	2	14	100	0	56	28	21	14	35	1.92
Chr2	1481474--1481539	31	2.1	32	82	5	80	22	28	19	28	1.98
Chr2	1482439--1482488	18	2.8	18	96	0	91	46	24	18	12	1.82
Chr2	1483269--1483481	100	2.1	99	96	2	392	37	21	19	22	1.95
Chr2	1483497--1483754	117	2.2	117	92	2	421	25	16	24	33	1.96
Chr2	1483913--1484554	117	5.5	117	98	0	1160	25	16	22	35	1.94
Chr2	1483341--1484170	416	2	416	97	0	1556	31	17	21	29	1.96
Chr2	1485319--1485368	25	2	25	96	0	91	8	16	22	54	1.68
Chr2	1485449--1485545	27	3.6	27	100	0	194	13	24	24	37	1.92
Chr2	1485539--1485602	33	1.9	33	96	0	119	7	28	23	40	1.82
Chr2	1485877--1485919	21	2	21	100	0	86	13	23	13	48	1.79
Chr2	1486945--1487021	27	2.7	29	72	15	79	23	19	24	32	1.97
Chr2	1487688--1487747	31	1.9	31	96	0	111	25	35	18	21	1.96
Chr2	1489292--1489325	16	2.3	15	90	10	52	38	11	29	20	1.88
Chr2	1489937--1490018	43	1.9	43	97	0	155	13	24	25	36	1.92
Chr2	1490155--1490215	27	2.3	27	82	5	79	11	36	31	21	1.89
Chr2	1490413--1490462	24	2.1	24	100	0	100	16	20	38	26	1.92
Chr2	1490417--1490472	24	2.3	24	90	0	85	17	19	37	25	1.94
Chr2	1492862--1492889	14	2	14	100	0	56	42	14	7	35	1.73
Chr2	1493417--1493470	27	2	27	92	0	90	29	20	27	22	1.98
Chr2	1493908--1493963	28	2	28	92	0	94	21	30	25	23	1.99
Chr2	1495777--1495811	15	2.3	15	100	0	70	25	28	14	31	1.95
Chr2	1497965--1498018	27	2	27	100	0	108	51	3	22	22	1.63
Chr2	1498082--1498297	99	2.2	99	94	1	380	39	20	18	21	1.93
Chr2	1498232--1498720	199	2.4	199	93	1	863	38	19	20	21	1.94
Chr2	1499177--1499432	117	2.2	117	93	2	435	24	17	23	34	1.96
Chr2	1499736--1500359	117	5.3	117	97	1	1121	25	16	24	34	1.95
Chr2	1500668--1500718	24	2.1	23	85	7	66	27	27	29	15	1.96
Chr2	1503220--1503284	22	3.2	22	60	28	52	26	16	16	40	1.9
Chr2	1503206--1503308	39	2.6	39	100	0	206	31	13	12	42	1.82
Chr2	1505994--1506041	24	2	24	100	0	96	29	29	12	29	1.93
Chr2	1506645--1506676	9	3.6	9	100	0	64	43	0	21	34	1.53
Chr2	1507930--1508062	36	3.9	36	64	16	84	7	18	25	48	1.74
Chr2	1508112--1508143	15	2.1	15	100	0	64	31	28	25	15	1.96
Chr2	1509424--1509480	18	3.2	18	76	0	51	22	8	24	43	1.81
Chr2	227--313	42	2.1	42	100	0	174	19	33	20	26	1.97
Chr2	291--380	30	3	30	100	0	180	20	33	23	23	1.97
Chr2	653--722	19	3.5	19	94	5	113	47	12	17	22	1.81
Chr2	1439--1562	59	2.1	59	96	0	230	29	13	29	27	1.94
Chr2	1712--1804	31	3	31	98	0	177	12	15	41	30	1.84
Chr2	2021--2062	21	2	21	95	0	75	28	40	7	23	1.81
Chr2	11090--11417	117	2.8	117	92	3	552	35	24	16	23	1.95
Chr2	11475--11847	99	3.8	99	95	1	651	21	17	21	38	1.93
Chr2	13215--13269	18	3.3	18	76	23	75	12	32	18	36	1.88
Chr2	13284--13333	24	2.1	24	100	0	100	42	28	16	14	1.86
Chr2	13451--13511	30	2	30	100	0	122	31	29	9	29	1.89
Chr2	13565--13614	25	2	25	100	0	100	20	16	36	28	1.93
Chr2	13712--13741	15	2	15	100	0	60	26	13	26	33	1.93
Chr2	13770--13800	15	2.1	15	100	0	62	19	48	25	6	1.72
Chr2	13808--13876	24	2.8	25	80	12	88	27	36	20	15	1.93
Chr2	13997--14062	32	2.3	28	78	19	73	30	22	28	18	1.97
Chr2	14008--14072	32	2	32	96	0	121	26	26	27	20	1.99
Chr2	14216--14322	56	1.9	56	100	0	214	15	20	22	41	1.9
Chr2	14406--14484	28	2.8	28	100	0	158	29	21	20	29	1.98
Chr2	15019--15046	14	2	14	100	0	56	28	21	7	42	1.79
Chr2	15887--15961	37	2	37	100	0	150	29	25	26	18	1.98
Chr2	21235--21284	25	2	25	96	0	91	30	20	12	38	1.88
Chr2	21550--21625	38	2	38	100	0	152	23	26	18	31	1.97
Chr2	22417--22458	21	2	21	100	0	84	33	19	23	23	1.97
Chr2	22510--22548	19	2.1	19	100	0	78	30	10	30	28	1.9
Chr2	22654--22727	25	2.8	28	83	12	109	14	16	13	55	1.7
Chr2	22838--22900	29	2.2	29	100	0	126	6	26	23	42	1.78
Chr2	23226--23276	22	2.3	23	83	10	70	23	19	13	43	1.87
Chr2	23369--23463	47	2	47	97	0	181	22	28	10	38	1.87
Chr2	27884--27909	13	2	13	100	0	52	38	30	23	7	1.83
Chr2	27946--28011	33	2	33	90	0	105	27	16	28	27	1.97
Chr2	33597--33661	16	3.8	16	84	15	94	26	20	16	36	1.93
Chr2	33712--33777	32	2.1	32	100	0	132	31	19	36	12	1.89
Chr2	33916--33975	19	3.2	19	90	0	102	35	10	33	21	1.87
Chr2	33986--34023	19	2	19	100	0	76	26	10	21	42	1.85
Chr2	34296--34416	40	3	40	100	0	242	22	30	19	27	1.98
Chr2	34502--34554	27	2	27	100	0	106	24	22	15	37	1.92
Chr2	34569--34665	17	5.7	17	97	0	185	22	28	11	37	1.89
Chr2	34654--34740	43	2	43	97	0	165	29	22	18	28	1.97
Chr2	34754--34829	38	2.1	36	83	11	95	30	18	11	39	1.87
Chr2	34979--35024	23	2	23	100	0	92	34	26	39	0	1.57
Chr2	35166--35245	39	2.1	39	100	0	160	26	12	38	22	1.9
Chr2	36280--36336	29	2	28	93	3	96	21	38	15	24	1.92
Chr2	36388--36423	18	2	18	100	0	72	22	38	22	16	1.93
Chr2	36553--36602	25	2	25	100	0	100	28	16	16	40	1.89
Chr2	36645--36700	28	2	28	100	0	112	17	42	10	28	1.83
Chr2	37131--37349	120	1.8	121	90	5	354	23	20	20	36	1.95
Chr2	37704--37863	83	1.9	83	89	2	250	30	18	17	33	1.94
Chr2	37951--38007	18	3.2	18	87	0	87	8	21	26	43	1.81
Chr2	47383--47538	59	2.6	59	100	0	312	30	23	13	32	1.93
Chr2	47393--47483	28	3.1	28	60	9	65	31	21	14	31	1.93
Chr2	51092--51446	126	2.8	126	99	0	692	27	20	20	30	1.98
Chr2	51649--51788	18	7.8	18	95	0	253	7	22	22	47	1.77
Chr2	58636--58667	15	2	17	88	11	50	31	28	0	40	1.57
Chr2	58695--58769	15	4.9	15	76	12	80	29	17	5	48	1.69
Chr2	58694--58770	31	2.5	32	79	8	88	28	18	5	48	1.69
Chr2	58803--58888	9	9.1	9	71	9	64	34	23	13	27	1.93
Chr2	58803--58888	37	2.3	39	93	4	149	34	23	13	27	1.93
Chr2	59139--59194	28	2	28	100	0	112	25	17	25	32	1.97
Chr2	59251--59303	18	3.2	18	66	33	55	24	28	20	26	1.99
Chr2	59238--59303	31	2.1	31	100	0	132	22	30	21	25	1.99
Chr2	59289--59341	18	2.9	18	88	0	79	33	22	18	24	1.97
Chr2	59423--59449	4	6.8	4	100	0	54	0	25	0	74	0.83
Chr2	59700--59727	7	4	7	100	0	56	42	14	0	42	1.45
Chr2	60332--60369	19	2	19	100	0	76	47	10	15	26	1.78
Chr2	60339--60397	27	2.1	28	93	3	102	40	13	16	28	1.87
Chr2	61159--61662	132	3.8	128	79	11	592	23	19	19	37	1.94
Chr2	61424--61661	122	1.9	124	86	3	338	23	19	18	38	1.93
Chr2	61156--61660	264	1.9	267	88	5	768	23	19	19	37	1.94
Chr2	62053--62133	39	2.1	38	90	6	128	29	17	14	38	1.9
Chr2	63238--63296	17	3.4	17	72	9	64	37	10	38	13	1.79
Chr2	63236--63305	36	1.9	36	97	0	131	34	11	40	14	1.82
Chr2	63246--63304	18	3.3	17	70	11	55	33	8	44	13	1.74
Chr2	71893--71989	36	2.4	43	73	24	127	27	18	21	31	1.97
Chr2	71913--71985	36	2	36	97	0	137	31	20	17	30	1.96
Chr2	74185--74280	34	2.8	34	100	0	192	33	17	10	38	1.84
Chr2	78838--78879	21	2	21	95	0	75	19	4	30	45	1.71
Chr2	79315--79383	32	2.2	32	97	0	129	31	26	18	23	1.97
Chr2	86883--87051	88	1.9	91	86	9	249	40	18	11	28	1.87
Chr2	105330--105411	18	4.6	18	96	0	146	47	24	18	9	1.78
Chr2	105418--105655	83	2.8	88	85	9	352	36	17	20	25	1.94
Chr2	106011--106274	103	2.5	102	77	7	253	35	17	22	24	1.95
Chr2	106652--106698	22	2.2	22	84	3	60	17	25	23	34	1.96
Chr2	107730--107857	54	2.4	53	83	11	172	31	11	17	39	1.86
Chr2	108040--108280	99	2.4	102	75	12	262	39	18	19	21	1.93
Chr2	112624--112707	44	1.9	44	100	0	168	34	16	26	22	1.95
Chr2	116488--116549	31	2	31	100	0	124	25	19	22	32	1.97
Chr2	118391--118491	33	3.2	31	72	21	84	15	38	19	25	1.92
Chr2	120390--120422	16	2.1	16	100	0	66	36	24	27	12	1.91
Chr2	122896--122963	18	3.8	18	94	0	118	45	23	16	14	1.84
Chr2	122970--123207	83	2.8	88	88	9	379	38	17	20	23	1.93
Chr2	123230--123486	99	2.6	99	85	5	385	36	22	18	22	1.95
Chr2	123937--124200	88	3.2	83	83	10	349	38	16	18	26	1.92
Chr2	126101--126200	33	2.8	35	85	10	114	21	22	26	31	1.98
Chr2	126282--126382	27	3.7	27	82	8	105	28	23	30	16	1.97
Chr2	126282--126369	30	3	30	88	4	119	29	23	28	18	1.98
Chr2	126731--126810	40	2	40	95	0	142	26	26	22	25	2
Chr2	127145--127196	27	1.9	27	100	0	104	32	25	19	23	1.97
Chr2	127746--127809	31	2.1	31	96	0	119	21	12	26	39	1.89
Chr2	128001--128063	32	2	31	82	11	76	25	25	9	39	1.86
Chr2	129061--129148	18	4.9	18	91	0	149	47	22	20	9	1.78
Chr2	129061--129148	36	2.4	36	98	0	167	47	22	20	9	1.78
Chr2	129153--129682	88	6.3	88	84	10	729	36	17	19	26	1.94
Chr2	129153--129682	167	3.2	167	96	2	944	36	17	19	26	1.94
Chr2	129171--129661	79	5.9	80	84	10	619	36	17	19	26	1.94
Chr2	129153--129694	83	6.5	84	80	8	626	35	18	19	26	1.94
Chr2	129714--129816	18	5.8	18	89	1	154	47	21	19	11	1.81
Chr2	130386--130924	117	4.6	117	100	0	1078	34	22	16	26	1.95
Chr2	130937--131180	100	2.4	100	97	0	461	24	19	20	35	1.96
Chr2	131183--131440	117	2.2	117	92	2	421	33	24	16	25	1.96
Chr2	131933--132190	117	2.2	117	90	2	394	32	24	16	27	1.96
Chr2	132988--133149	82	2	82	82	2	200	28	17	17	36	1.93
Chr2	133239--134094	354	2.4	354	98	0	1649	31	19	19	29	1.96
Chr2	133947--134194	126	2	126	95	0	442	33	20	19	26	1.96
Chr2	134118--134283	89	1.9	89	92	2	280	31	19	19	28	1.97
Chr2	138091--138122	9	3.6	9	100	0	64	12	43	18	25	1.85
Chr2	139201--139253	26	2.1	26	89	6	83	24	16	33	24	1.96
Chr2	139319--139392	16	4.6	16	100	0	148	31	17	33	17	1.93
Chr2	139820--139909	24	3.8	24	91	4	137	42	13	21	23	1.88
Chr2	140196--140270	24	2.7	30	72	23	90	16	25	25	33	1.95
Chr2	140296--140349	27	2	27	89	7	83	22	18	16	42	1.89
Chr2	140763--140844	39	2.1	39	88	4	121	13	14	34	37	1.85
Chr2	141733--141766	17	2	17	94	0	59	29	17	14	38	1.9
Chr2	142846--142907	22	2.7	22	85	7	61	16	20	35	27	1.94
Chr2	142865--142908	22	2	22	95	0	79	13	18	34	34	1.9
Chr2	144404--144514	51	2.2	51	93	0	186	11	30	23	34	1.91
Chr2	144635--144704	35	2	35	97	0	131	25	21	27	25	1.99
Chr2	145603--145640	19	2	19	100	0	76	36	10	26	26	1.89
Chr2	146715--146754	20	2	20	100	0	80	20	25	15	40	1.9
Chr2	147784--147853	24	2.9	24	76	0	77	42	8	22	25	1.82
Chr2	147784--147907	48	2.6	48	80	2	142	39	10	23	26	1.87
Chr2	147797--147905	24	4.6	23	75	11	85	41	10	22	25	1.85
Chr2	147936--148025	39	2.3	39	98	0	171	17	12	30	40	1.86
Chr2	147996--148117	33	3.5	33	77	6	109	33	13	18	34	1.9
Chr2	148097--148172	33	2.2	35	79	11	93	23	10	30	35	1.89
Chr2	148105--148170	33	2	33	87	0	96	25	10	31	31	1.9
Chr2	148172--148199	12	2.3	12	100	0	56	14	17	32	35	1.9
Chr2	148163--148279	56	2.1	56	100	0	234	17	14	29	38	1.9
Chr2	148228--148255	12	2.3	12	100	0	56	14	17	32	35	1.9
Chr2	148538--148587	24	2	25	85	11	68	16	16	22	46	1.84
Chr2	148724--148788	24	2.7	24	85	4	78	15	20	26	38	1.92
Chr2	149405--149438	15	2.3	15	89	0	50	5	14	41	38	1.7
Chr2	151909--151965	28	2	28	100	0	114	19	17	28	35	1.94
Chr2	152437--152649	114	1.9	113	89	2	329	20	19	19	39	1.92
Chr2	153199--153397	98	2	100	92	3	332	38	21	18	22	1.94
Chr2	155568--155671	18	5.8	18	90	0	172	9	20	23	47	1.79
Chr2	155568--155667	36	2.8	36	98	0	191	10	19	24	47	1.79
Chr2	156090--156410	88	3.8	85	90	7	483	27	19	17	36	1.94
Chr2	156090--156410	171	1.9	171	94	2	565	27	19	17	36	1.94
Chr2	156415--156516	18	5.7	18	97	0	186	11	16	23	48	1.79
Chr2	156931--156961	16	1.9	16	93	0	53	22	29	19	29	1.98
Chr2	156965--157018	18	3	18	97	0	99	29	20	27	22	1.98
Chr2	157140--157192	24	2.2	24	89	0	79	41	28	15	15	1.87
Chr2	157198--157228	12	2.6	12	94	0	53	45	32	9	12	1.75
Chr2	157211--157316	51	2.1	51	82	3	124	43	24	20	11	1.85
Chr2	157243--157352	51	2.2	51	86	3	150	39	25	22	12	1.9
Chr2	157437--157499	30	2.1	30	93	0	108	39	31	22	6	1.79
Chr2	157448--157513	30	2.2	30	86	0	87	45	28	19	6	1.74
Chr2	157927--157960	12	2.8	12	100	0	68	35	32	8	23	1.86
Chr2	159210--159246	19	1.9	19	94	0	65	35	37	13	13	1.84
Chr2	159473--159530	27	2.1	27	100	0	116	29	17	24	29	1.97
Chr2	159627--159667	19	2.2	19	100	0	82	31	9	21	36	1.86
Chr2	160145--160212	27	2.5	26	83	6	82	27	22	26	23	1.99
Chr2	160512--160652	27	5.2	27	100	0	282	41	25	22	10	1.86
Chr2	161366--161422	26	2.2	25	81	9	62	17	36	15	29	1.91
Chr2	161591--161671	18	4.7	18	71	9	60	39	29	19	11	1.86
Chr2	162128--162179	26	2	26	88	7	79	30	11	11	46	1.76
Chr2	162274--162314	18	2.2	18	86	4	55	26	31	19	21	1.97
Chr2	163164--163196	9	3.7	9	91	0	57	27	21	21	30	1.98
Chr2	164017--164069	27	2	27	100	0	106	24	30	18	26	1.98
Chr2	164022--164081	27	2.4	25	88	8	86	25	26	20	28	1.99
Chr2	164204--164315	54	2.1	54	100	0	224	40	10	12	36	1.78
Chr2	165382--165428	24	2	24	100	0	94	25	12	21	40	1.89
Chr2	168221--168283	30	2.1	30	100	0	126	23	28	9	38	1.86
Chr2	168792--168841	25	2	25	96	0	91	26	24	20	30	1.98
Chr2	169506--169809	117	2.6	117	100	0	608	34	22	16	26	1.95
Chr2	169872--170409	218	2.6	216	92	5	858	23	19	20	37	1.94
Chr2	171379--171517	52	2.7	51	93	5	230	24	23	13	38	1.91
Chr2	171478--171552	31	2.4	31	91	6	116	26	25	14	33	1.94
Chr2	171559--171594	17	2.1	18	94	5	65	30	19	22	27	1.98
Chr2	172721--172766	23	2	23	100	0	92	34	13	26	26	1.92
Chr2	172996--173148	79	2	79	89	6	244	13	30	13	43	1.82
Chr2	173788--173833	23	2	23	100	0	92	8	34	13	43	1.74
Chr2	174036--174122	45	1.9	45	97	0	165	14	26	16	42	1.87
Chr2	174222--174264	13	3.1	13	81	18	59	23	20	9	46	1.79
Chr2	174224--174256	16	2.1	16	100	0	66	18	18	12	51	1.76
Chr2	174434--174478	6	7.3	6	80	5	54	13	28	6	51	1.66
Chr2	174434--174477	12	3.6	12	90	3	61	11	29	6	52	1.63
Chr2	174609--174667	29	2	29	100	0	118	10	35	13	40	1.78
Chr2	175354--175489	56	2.4	56	97	0	254	10	33	18	37	1.85
Chr2	178113--178191	27	3	26	90	3	131	37	11	18	31	1.87
Chr2	178897--178938	12	3.5	12	90	0	66	64	0	19	16	1.3
Chr2	181122--181235	51	2.2	51	96	0	210	28	13	3	55	1.54
Chr2	183338--183435	35	2.7	35	80	6	106	22	28	17	31	1.96
Chr2	184891--184940	18	2.8	18	100	0	100	48	24	16	12	1.79
Chr2	185330--185709	117	3.4	108	91	6	422	33	23	17	25	1.96
Chr2	185405--185709	117	2.6	117	100	0	610	34	22	16	26	1.95
Chr2	185725--185965	100	2.4	100	95	0	428	22	19	20	37	1.94
Chr2	185968--186225	117	2.2	117	92	2	421	33	24	16	25	1.96
Chr2	186955--187145	83	2.3	82	89	2	276	36	18	19	25	1.94
Chr2	188317--188383	26	2.6	26	80	2	82	25	29	19	25	1.98
Chr2	204495--204546	26	2	26	84	0	68	26	21	23	28	1.99
Chr2	207720--207748	15	1.9	15	100	0	58	10	27	34	27	1.89
Chr2	215775--215821	21	2.1	21	84	11	58	14	31	6	46	1.7
Chr2	216280--216332	19	2.8	19	94	2	90	37	22	33	5	1.78
Chr2	223838--223911	36	2	37	94	2	132	17	21	24	36	1.95
Chr2	225489--225735	69	3.5	69	75	8	250	29	17	15	37	1.91
Chr2	225897--225933	19	1.9	19	100	0	74	27	10	29	32	1.9
Chr2	226059--226170	47	2.4	47	92	5	199	34	11	23	30	1.9
Chr2	226362--226652	118	2.4	120	96	3	550	30	19	19	30	1.97
Chr2	227334--227384	13	3.6	13	76	19	57	23	21	17	37	1.94
Chr2	227345--227391	13	3	17	70	23	57	23	23	21	31	1.98
Chr2	227334--227391	30	1.9	30	100	0	116	22	22	20	34	1.97
Chr2	228621--228855	117	2	117	98	1	454	38	20	19	21	1.93
Chr2	228968--229380	199	2.1	198	89	4	618	23	19	22	35	1.96
Chr2	229366--229704	105	3.2	104	82	6	452	22	21	18	37	1.94
Chr2	229624--229912	118	2.4	120	95	3	537	29	19	19	31	1.96
Chr2	237527--237551	12	2.1	12	100	0	50	12	24	48	16	1.79
Chr2	244192--244844	346	1.9	345	82	8	836	31	18	18	30	1.96
Chr2	245175--245884	208	3.4	208	99	0	1411	35	19	18	26	1.95
Chr2	245455--245780	104	3.1	104	70	20	345	35	18	20	25	1.95
Chr2	247227--247266	15	2.7	15	92	0	62	5	40	20	35	1.74
Chr2	247739--247859	40	2.8	44	70	20	128	20	34	18	26	1.95
Chr2	250923--250972	23	2.2	23	92	0	82	36	16	12	36	1.85
Chr2	259099--259146	24	2	24	95	0	87	31	20	22	25	1.98
Chr2	263343--263720	210	1.8	207	95	3	695	26	18	20	35	1.95
Chr2	263791--264110	83	3.8	83	95	4	586	24	20	17	37	1.93
Chr2	263791--264124	171	2	171	99	0	659	24	20	17	37	1.93
Chr2	264131--264194	18	3.6	18	93	0	110	10	17	25	46	1.8
Chr2	264183--264884	236	3.1	236	91	4	1127	24	19	19	36	1.94
Chr2	265470--265545	25	3	25	96	0	134	25	11	50	13	1.75
Chr2	265844--265918	39	1.9	39	94	0	132	32	14	37	16	1.89
Chr2	274542--274631	38	2.4	38	100	0	180	36	6	38	17	1.76
Chr2	275089--275133	15	3	15	100	0	90	20	46	33	0	1.51
Chr2	275310--275507	27	7.7	27	81	11	256	25	31	27	15	1.96
Chr2	275331--275374	23	1.9	23	95	0	79	25	25	31	18	1.97
Chr2	275370--275401	16	2	16	100	0	64	25	50	6	18	1.7
Chr2	275323--275455	70	1.9	68	85	11	180	25	33	24	15	1.95
Chr2	275685--275794	41	2.7	41	100	0	220	27	25	19	28	1.98
Chr2	275791--275844	28	2	27	96	3	99	46	16	18	18	1.85
Chr2	275936--275967	16	2	16	100	0	64	6	25	25	43	1.77
Chr2	276107--276174	32	2.1	32	97	0	127	30	23	8	36	1.85
Chr2	276204--276277	25	3	25	96	2	132	13	41	4	40	1.63
Chr2	276279--276312	17	2	17	100	0	68	35	11	23	29	1.9
Chr2	276408--276451	22	2	22	100	0	88	22	9	36	31	1.86
Chr2	276427--276497	35	2	35	100	0	142	23	22	25	28	2
Chr2	276681--276715	17	2.1	17	100	0	70	31	17	17	34	1.93
Chr2	276998--277043	21	2.2	21	96	3	85	10	36	13	39	1.79
Chr2	277200--277258	27	2.2	27	96	0	109	22	38	15	23	1.92
Chr2	277374--277431	27	2.3	26	91	8	93	36	17	25	20	1.94
Chr2	277898--277945	24	2	24	100	0	96	12	20	20	45	1.83
Chr2	278034--278101	33	2.2	29	77	22	77	30	17	29	22	1.97
Chr2	278035--278101	34	2	34	97	2	127	31	17	29	20	1.96
Chr2	278124--278182	27	2.2	27	96	0	109	10	27	30	32	1.89
Chr2	278855--278894	20	2	20	95	0	71	32	25	10	32	1.89
Chr2	278932--278961	15	2	15	100	0	60	6	13	60	20	1.55
Chr2	279271--279338	30	2.3	30	97	0	127	19	20	35	25	1.96
Chr2	279487--279513	14	1.9	14	100	0	54	14	22	14	48	1.81
Chr2	279941--279980	21	1.9	21	94	0	71	45	2	42	10	1.51
Chr2	280185--280283	36	2.8	36	100	0	198	32	12	24	31	1.92
Chr2	280779--280856	36	2.2	36	88	4	113	28	21	21	28	1.99
Chr2	281493--281541	24	2	24	96	0	89	14	14	28	42	1.84
Chr2	284312--284364	18	3	17	81	13	63	54	18	18	7	1.67
Chr2	286747--287114	117	3.1	117	92	3	632	33	24	16	25	1.95
Chr2	287185--287711	218	2.4	218	95	2	938	23	17	21	37	1.94
Chr2	288544--288595	19	2.8	18	81	16	61	5	50	19	25	1.69
Chr2	288892--288930	16	2.5	15	92	8	69	43	12	38	5	1.65
Chr2	291168--291228	29	2.1	29	100	0	122	16	32	19	31	1.94
Chr2	291427--291654	117	1.9	117	84	5	300	34	22	15	27	1.94
Chr2	292515--292550	17	2.1	17	94	0	63	47	5	13	33	1.67
Chr2	292453--292612	79	2	79	96	0	293	30	19	15	34	1.93
Chr2	292675--292754	30	2.7	30	100	0	160	23	31	20	25	1.98
Chr2	293087--293142	29	1.9	29	100	0	112	30	14	33	21	1.93
Chr2	293191--293243	23	2.5	21	87	9	72	32	24	7	35	1.84
Chr2	293231--293313	41	2	41	95	0	148	25	22	21	30	1.99
Chr2	293501--293562	30	2.1	30	100	0	124	30	19	3	46	1.65
Chr2	293706--293749	23	1.9	23	100	0	88	31	25	15	27	1.96
Chr2	293979--294033	27	2	27	89	0	83	18	23	16	41	1.89
Chr2	294041--294093	19	3.1	19	74	25	71	18	18	9	52	1.72
Chr2	294054--294080	14	1.9	14	100	0	54	14	18	7	59	1.58
Chr2	295869--295995	64	2	64	98	0	245	34	11	19	34	1.87
Chr2	296110--296151	18	2.3	19	91	8	77	9	23	19	47	1.78
Chr2	297937--297978	18	2.3	19	91	8	77	9	23	19	47	1.78
Chr2	301038--301115	41	1.9	41	100	0	156	23	26	19	30	1.98
Chr2	308405--308502	39	2.5	39	100	0	196	40	15	17	26	1.89
Chr2	308416--308480	22	3.2	22	60	28	52	40	16	16	26	1.9
Chr2	315763--315800	12	3.2	12	96	0	67	23	39	18	18	1.92
Chr2	315794--315846	25	2.1	25	96	0	97	33	24	24	16	1.96
Chr2	316572--316749	96	1.9	95	85	4	250	34	18	21	25	1.96
Chr2	317485--317713	126	1.8	126	100	0	458	27	22	20	28	1.99
Chr2	319633--319679	24	2	24	95	0	85	17	31	23	27	1.96
Chr2	319692--319849	81	1.9	84	89	6	252	37	21	15	24	1.93
Chr2	319937--319962	12	2.2	12	100	0	52	23	19	34	23	1.96
Chr2	321103--321142	20	2	20	100	0	80	65	5	15	15	1.44
Chr2	321549--321615	33	2	33	100	0	134	28	17	23	29	1.97
Chr2	321928--322017	45	2	45	100	0	180	22	26	28	22	1.99
Chr2	322177--322240	32	2	32	100	0	128	25	12	25	37	1.91
Chr2	325554--325632	35	2.2	36	90	6	124	36	21	13	27	1.92
Chr2	325618--325665	22	2.1	23	96	3	89	31	29	10	29	1.9
Chr2	325786--325837	21	2.5	21	84	12	79	36	13	26	23	1.92
Chr2	325801--326023	124	1.8	122	89	6	351	25	14	25	34	1.94
Chr2	326307--326395	35	2.4	36	87	7	135	32	20	20	26	1.97
Chr2	327697--327835	52	2.6	54	85	10	198	28	12	20	37	1.9
Chr2	327804--327873	35	1.9	37	88	5	108	30	14	22	32	1.94
Chr2	327804--327881	35	2.2	37	86	4	106	30	15	20	33	1.94
Chr2	327961--328058	21	4.7	21	92	5	171	22	30	12	34	1.91
Chr2	327952--328058	42	2.5	42	95	3	189	21	30	12	35	1.9
Chr2	328082--328239	81	1.9	84	89	6	252	24	15	21	37	1.93
Chr2	329068--329340	126	2.2	123	95	4	512	34	20	20	24	1.96
Chr2	329290--329634	105	3.3	105	100	0	690	35	17	22	24	1.95
Chr2	330309--330470	82	2	82	82	2	200	28	17	17	36	1.93
Chr2	330838--331015	96	1.9	95	85	4	250	34	18	21	25	1.96
Chr2	333822--333864	21	2	22	90	4	70	34	9	34	20	1.85
Chr2	334031--334056	12	2.2	12	100	0	52	23	42	19	15	1.89
Chr2	334226--334250	12	2.1	12	100	0	50	24	44	16	16	1.86
Chr2	334567--335169	270	2.3	265	96	2	1152	34	21	18	25	1.96
Chr2	334989--335212	117	1.9	117	97	0	421	34	21	20	22	1.97
Chr2	335210--335386	39	4.5	39	99	0	345	40	15	14	29	1.88
Chr2	335241--335344	22	5.2	22	58	29	52	40	16	16	26	1.89
Chr2	336264--336300	18	2	19	89	5	58	29	8	56	5	1.51
Chr2	337841--337866	12	2.2	12	100	0	52	15	19	42	23	1.89
Chr2	338013--338193	99	1.8	99	100	0	362	40	18	18	22	1.91
Chr2	338978--339012	12	2.9	12	100	0	70	17	17	40	25	1.9
Chr2	339372--339498	25	5.1	25	84	9	145	29	27	26	16	1.97
Chr2	339372--339498	49	2.6	50	87	6	170	29	27	26	16	1.97
Chr2	339479--339574	38	2.5	39	83	9	144	35	19	18	26	1.95
Chr2	339558--339677	25	4.8	24	81	9	134	31	24	25	19	1.98
Chr2	342407--342438	16	2	16	100	0	64	12	50	18	18	1.78
Chr2	342545--342589	3	15	3	85	0	63	33	6	0	60	1.23
Chr2	342821--343041	122	1.8	122	96	0	415	27	19	17	35	1.95
Chr2	343140--343369	117	2	116	90	3	367	26	21	19	33	1.97
Chr2	343744--343870	39	3.3	39	86	8	179	29	15	16	38	1.9
Chr2	343872--343897	12	2.2	12	100	0	52	15	19	42	23	1.89
Chr2	343998--344095	25	3.9	25	100	0	196	35	20	24	19	1.95
Chr2	344073--344256	98	1.9	94	93	6	316	32	19	18	29	1.95
Chr2	344297--344519	25	8.9	25	100	0	446	35	20	24	19	1.95
Chr2	344650--344712	32	1.9	33	93	3	110	26	12	22	38	1.9
Chr2	344720--344848	64	2	64	98	0	249	37	17	18	25	1.93
Chr2	345226--345299	25	3	25	84	7	114	16	27	28	28	1.97
Chr2	345399--345535	71	1.9	71	98	0	265	41	21	16	21	1.9
Chr2	345532--345584	25	2.1	25	100	0	106	33	22	24	18	1.97
Chr2	357804--357899	50	1.9	50	97	0	183	42	17	9	30	1.81
Chr2	364307--364644	104	3.3	104	79	8	458	37	18	22	22	1.94
Chr2	364255--364657	104	3.9	102	78	8	426	37	19	21	22	1.95
Chr2	364255--364657	203	2	204	95	1	729	37	19	21	22	1.95
Chr2	364764--365162	117	3.5	117	85	8	528	33	19	22	25	1.97
Chr2	364847--365194	114	3.2	105	79	12	318	33	18	22	25	1.96
Chr2	369356--369517	82	2	82	82	2	200	28	17	17	36	1.93
Chr2	369652--369964	108	2.9	108	100	0	626	30	20	22	25	1.98
Chr2	369868--370395	126	4.2	126	100	0	1056	33	20	19	26	1.96
Chr2	370372--370557	97	1.9	97	100	0	372	31	22	15	31	1.94
Chr2	370880--371041	82	2	82	82	2	200	28	17	17	36	1.93
Chr2	383185--383343	41	3.9	41	85	12	213	35	24	19	20	1.96
Chr2	383375--383457	41	2	41	92	0	139	25	27	25	21	1.99
Chr2	383598--383662	21	3.1	21	97	0	121	23	30	9	36	1.86
Chr2	385597--386056	240	2	224	89	7	692	25	18	18	37	1.93
Chr2	387790--387814	12	2.1	12	100	0	50	24	8	8	60	1.52
Chr2	394549--394753	104	2	104	100	0	410	33	20	22	23	1.97
Chr2	394756--394807	18	2.9	18	97	0	95	48	23	15	13	1.8
Chr2	394812--395026	88	2.5	83	91	7	376	34	17	19	27	1.95
Chr2	395692--395769	39	2	38	92	2	129	37	16	17	28	1.92
Chr2	400136--400173	17	2.2	17	100	0	76	31	21	10	36	1.87
Chr2	400621--400686	32	2.1	32	100	0	132	15	36	13	34	1.87
Chr2	400964--401082	31	3.9	31	97	2	224	36	8	23	31	1.85
Chr2	401655--401684	15	2	15	93	0	51	50	6	36	6	1.55
Chr2	401680--401740	14	3.9	14	74	25	59	42	8	31	18	1.79
Chr2	401694--401735	21	2	21	90	0	66	45	7	33	14	1.72
Chr2	401670--401744	35	2.1	35	100	0	150	42	9	32	16	1.79
Chr2	402219--402272	27	2	27	100	0	108	18	22	14	44	1.86
[truncated: 4,450 more rows]

## Sheet: Table S5
Table S5： The homologous DNA fragment in the Curcuma kwangsiensis mitochondrial genome.
Number	Mitochondrial genome	% Identity	Alignment Length	Mismatches	Gap Openings	Alignment start (chloroplast genome)	Alignment end (chloroplast genome)	Alignment start (mitochondrial genome)	Alignment end (mitochondrial genome)	E-value	Bit Score	MTPT annotation
MTPT1	Chr1	100	47	0	0	161112	161158	1715375	1715329	9.95e-16	87.9	partial rpl2
	Chr1	100	47	0	0	88054	88100	1715329	1715375	9.95e-16	87.9	partial rpl2
MTPT2	Chr1	100	43	0	0	107069	107111	290024	289982	1.67e-13	80.5	partial trnI-GAU
	Chr1	100	43	0	0	142101	142143	289982	290024	1.67e-13	80.5	partial trnI-GAU
MTPT3	Chr1	100	32	0	0	48888	48919	333268	333299	2.17e-07	60.2	IGS(trnT-UGU-trnL-UAA)
MTPT4	Chr1	99.301	286	2	0	134270	134555	818275	817990	2.98e-145	518	partial ycf1
	Chr1	99.301	286	2	0	114657	114942	817990	818275	2.98e-145	518	partial ycf1
MTPT5	Chr1	98.884	3674	20	5	95408	99079	1427132	1423478	0	6538	partial ycf2;complete trnL-CAA;partial ndhB
	Chr1	98.884	3674	20	5	150133	153804	1423478	1427132	0	6538	partial ndhB;complete trnL-CAA;partial ycf2
MTPT6	Chr1	98.4	500	8	0	47983	48482	333790	333291	0	880	complete trnT-UGU
MTPT7	Chr1	97.887	142	3	0	50302	50443	589872	589731	1.55e-63	246	complete trnF-GAA
MTPT8	Chr1	97.778	45	1	0	157022	157066	194345	194301	5.99e-13	78.7	partial ycf2
	Chr1	97.778	45	1	0	92146	92190	194301	194345	5.99e-13	78.7	partial ycf2
MTPT9	Chr1	97.297	74	2	0	156636	156709	194626	194553	2.11e-27	126	partial ycf2
	Chr1	97.297	74	2	0	92503	92576	194553	194626	2.11e-27	126	partial ycf2
MTPT10	Chr1	96.831	1136	11	7	81149	82270	332146	333270	0	1875	partial rpoA;partial rps11
MTPT11	Chr1	96.786	529	3	2	147524	148052	1566159	1565645	0	870	partial rps12;partial rps7
	Chr1	96.786	529	3	2	101160	101688	1565645	1566159	0	870	partial rps7;partial rps12
MTPT12	Chr1	96.193	394	7	4	46457	46842	334191	333798	0	638	partial trnS-GGA
MTPT13	Chr1	95.946	74	3	0	55008	55081	1168908	1168835	9.81e-26	121	complete trnM-CAU
MTPT14	Chr1	95.57	3070	32	21	40455	43494	1162733	1159738	0	4820	partial psaB;partial psaA
MTPT15	Chr1	93.056	288	7	2	64612	64899	745680	745954	1.87e-112	409	partial petA
MTPT16	Chr1	92.857	42	2	1	2203	2243	1597454	1597495	2.17e-07	60.2	partial trnK-UUU;partial matK
MTPT17	Chr1	92.222	90	7	0	69700	69789	1231521	1231432	5.86e-28	128	partial psaJ
MTPT18	Chr1	90	80	3	1	50303	50377	1558985	1559064	4.6e-19	99	partial trnF-GAA
MTPT19	Chr1	88.864	449	43	2	69242	69690	1232017	1231576	1.37e-153	545	complete trnP-UGG
MTPT20	Chr1	88.716	966	27	17	22387	23341	809951	810845	0	1105	partial rpoC1
MTPT21	Chr1	88.235	85	4	3	46705	46783	783852	783936	1.65e-18	97.1	partial trnS-GGA
MTPT22	Chr1	87.726	277	22	4	37151	37421	1277938	1277668	1.51e-83	313	complete trnS-UGA
MTPT23	Chr1	87.179	78	5	3	58530	58607	949608	949680	1.29e-14	84.2	partial rbcL
MTPT24	Chr1	86.464	362	29	9	75818	76179	1664217	1663876	1.47e-103	379	partial psbB
MTPT25	Chr1	83.691	233	6	11	40433	40658	1351117	1351324	7.37e-47	191	partial psaB
MTPT26	Chr1	81.746	378	30	10	76229	76601	1663867	1663524	1.53e-73	279	partial psbB
MTPT27	Chr1	81.156	934	88	32	74819	75741	1665087	1664231	0	669	partial clpP;partial psbB
MTPT28	Chr1	80.99	384	25	20	47348	47731	1593583	1593248	5.54e-68	261	partial rps4
MTPT29	Chr1	80.286	350	46	14	68991	69327	1570992	1571331	2.01e-62	243	complete trnW-CCA;complete trnP-UGG
MTPT30	Chr2	100	32	0	0	56750	56781	660958	660927	1.83e-07	60.2	partial atpB
MTPT31	Chr2	100	31	0	0	136658	136688	777547	777517	6.59e-07	58.4	partial trnN-GUU
	Chr2	100	31	0	0	112524	112554	777517	777547	6.59e-07	58.4	partial trnN-GUU
MTPT32	Chr2	100	31	0	0	46683	46713	1083321	1083291	6.59e-07	58.4	IGS(ycf3-trnS-GGA)
MTPT33	Chr2	100	31	0	0	23032	23062	1460230	1460200	6.59e-07	58.4	partial rpoC1
MTPT34	Chr2	98.872	3811	27	5	23731	27540	1130723	1126928	0	6785	partial rpoC1;partial rpoB
MTPT35	Chr2	98.701	77	1	0	31678	31754	841024	841100	8.23e-31	137	complete trnD-GUC
MTPT36	Chr2	98.23	113	2	0	96421	96533	54308	54196	3.72e-49	198	partial ycf2
	Chr2	98.23	113	2	0	152679	152791	54196	54308	3.72e-49	198	partial ycf2
MTPT37	Chr2	97.917	48	1	0	92214	92261	387802	387755	1.09e-14	84.2	partial ycf2
	Chr2	97.917	48	1	0	156951	156998	387755	387802	1.09e-14	84.2	partial ycf2
MTPT38	Chr2	97.531	81	2	0	161553	161633	389760	389680	2.29e-31	139	complete trnH-GUG
	Chr2	97.531	81	2	0	87579	87659	389680	389760	2.29e-31	139	complete trnH-GUG
MTPT39	Chr2	97.531	81	2	0	87579	87659	1221879	1221799	2.29e-31	139	complete trnH-GUG
	Chr2	97.531	81	2	0	161553	161633	1221799	1221879	2.29e-31	139	complete trnH-GUG
MTPT40	Chr2	97.525	1899	9	9	87579	89468	235306	233437	0	3212	complete trnH-GUG;complete rpl2;partial rpl23
	Chr2	97.525	1899	9	9	159744	161633	233437	235306	0	3212	partial rpl23;complete rpl2;complete trnH-GUG
MTPT41	Chr2	97.458	236	4	1	142306	142541	1217072	1216839	2.64e-110	401	partial trnI-GAU
	Chr2	97.458	236	4	1	106671	106906	1216839	1217072	2.64e-110	401	partial trnI-GAU
MTPT42	Chr2	97.368	38	1	0	69064	69101	1303009	1303046	3.94e-09	65.8	partial trnW-CCA
MTPT43	Chr2	97.241	145	4	0	154778	154922	482476	482332	1.31e-63	246	partial ycf2
	Chr2	97.241	145	4	0	94290	94434	482332	482476	1.31e-63	246	partial ycf2
MTPT44	Chr2	97.143	35	1	0	50343	50377	1090738	1090772	1.83e-07	60.2	partial trnF-GAA
MTPT45	Chr2	95.833	48	2	0	59232	59279	120552	120505	5.06e-13	78.7	partial rbcL
MTPT46	Chr2	95.349	43	1	1	22926	22967	1460280	1460238	1.09e-09	67.6	partial rpoC1
MTPT47	Chr2	95.238	63	3	0	26924	26986	940348	940286	1.08e-19	100	partial rpoB
MTPT48	Chr2	95.238	42	2	0	111954	111995	1435883	1435842	1.09e-09	67.6	IGS(trnR-ACG-trnN-GUU)
	Chr2	95.238	42	2	0	137217	137258	1435842	1435883	1.09e-09	67.6	IGS(trnN-GUU-trnR-ACG)
MTPT49	Chr2	95.094	1488	12	9	158067	159553	359171	357744	0	2287	partial ycf2;partial trnI-CAU
	Chr2	95.094	1488	12	9	89659	91145	357744	359171	0	2287	partial trnI-CAU;partial ycf2
MTPT50	Chr2	94.667	75	4	0	56648	56722	661033	660959	1.07e-24	117	partial atpB
MTPT51	Chr2	94.413	179	6	1	16263	16441	221523	221697	2.16e-71	272	partial rps2
MTPT52	Chr2	92.5	80	6	0	24954	25033	857997	857918	3.85e-24	115	partial rpoB
MTPT53	Chr2	92.339	248	13	1	147633	147880	282069	281828	3.49e-94	348	partial rps12
	Chr2	92.339	248	13	1	101332	101579	281828	282069	3.49e-94	348	partial rps12
MTPT54	Chr2	92.058	277	13	3	146829	147096	79223	78947	3.44e-104	381	IGS(trnV-GAC-rps12)
	Chr2	92.058	277	13	3	102116	102383	78947	79223	3.44e-104	381	IGS(rps12-trnV-GAC)
MTPT55	Chr2	91.667	312	17	3	35600	35908	321887	321582	5.64e-117	424	partial psbD;partial psbC
MTPT56	Chr2	91.603	131	11	0	61050	61180	121099	120969	3.75e-44	182	partial accD
MTPT57	Chr2	91.25	80	7	0	55007	55086	627737	627658	1.79e-22	110	complete trnM-CAU
MTPT58	Chr2	90.909	132	12	0	26744	26875	940480	940349	4.85e-43	178	partial rpoB
MTPT59	Chr2	90.278	216	8	2	101738	101951	78626	78422	7.77e-71	270	partial rps12
	Chr2	90.278	216	8	2	147261	147474	78422	78626	7.77e-71	270	partial rps12
MTPT60	Chr2	89.759	166	4	2	36279	36444	321288	321136	1.03e-49	200	partial psbC
MTPT61	Chr2	89.214	547	48	2	118483	119024	176686	176146	0	673	partial ndhF
MTPT62	Chr2	89	300	12	6	23212	23511	832422	832144	2.7e-95	351	partial rpoC1
MTPT63	Chr2	88.889	243	12	6	35875	36105	321582	321343	2.78e-75	285	partial psbC
MTPT64	Chr2	87.798	377	28	4	121479	121854	858135	858494	1.57e-117	425	partial ccsA
MTPT65	Chr2	86.885	61	8	0	136652	136712	103998	103938	3.04e-10	69.4	partial trnN-GUU
	Chr2	86.885	61	8	0	112500	112560	103938	103998	3.04e-10	69.4	partial trnN-GUU
MTPT66	Chr2	84.836	244	6	6	147060	147279	78944	78708	1.03e-54	217	partial rps12
	Chr2	84.836	244	6	6	101933	102152	78708	78944	1.03e-54	217	partial rps12
MTPT67	Chr2	84.404	109	3	2	50333	50441	798642	798736	5.02e-18	95.3	complete trnF-GAA
MTPT68	Chr2	83.133	166	13	4	22917	23078	832631	832477	8.23e-31	137	partial rpoC1
MTPT69	Chr2	83.073	1217	79	34	126170	127380	858547	859642	0	989	partial ndhI;partial ndhA
MTPT70	Chr2	82.696	601	55	20	136096	136695	1020553	1020001	1.97e-136	488	partial ycf1;partial trnN-GUU
	Chr2	82.696	601	55	20	112517	113116	1020001	1020553	1.97e-136	488	partial trnN-GUU;partial ycf1
MTPT71	Chr2	82.353	255	14	10	22706	22949	1460515	1460281	1.73e-47	193	partial rpoC1
MTPT72	Chr2	82.126	414	57	9	84331	84743	46212	46609	2.1e-91	339	partial rpl16
MTPT73	Chr3	100	35	0	0	50345	50379	140934	140968	2.16e-09	65.8	partial trnF-GAA
MTPT74	Chr3	100	30	0	0	50350	50379	266601	266572	1.3e-06	56.5	partial trnF-GAA
MTPT75	Chr3	100	29	0	0	136747	136775	127600	127572	4.68e-06	54.7	IGS(trnN-GUU-trnR-ACG)
	Chr3	100	29	0	0	112437	112465	127572	127600	4.68e-06	54.7	IGS(trnR-ACG-trnN-GUU)
MTPT76	Chr3	98.611	72	1	0	112493	112564	303411	303340	2.72e-28	128	partial trnN-GUU
	Chr3	98.611	72	1	0	136648	136719	303340	303411	2.72e-28	128	partial trnN-GUU
MTPT77	Chr3	98.514	1077	4	5	78983	80058	212039	210974	0	1890	partial petB;partial petD
MTPT78	Chr3	95.238	63	3	0	23790	23852	193388	193450	5.93e-20	100	partial rpoB
MTPT79	Chr3	94.677	526	15	7	27041	27558	3281	2761	0	804	partial rpoB
MTPT80	Chr3	92.157	102	7	1	50343	50443	83011	83112	9.71e-33	143	complete trnF-GAA
MTPT81	Chr3	91.358	81	7	0	24286	24366	193769	193849	2.74e-23	111	partial rpoB
MTPT82	Chr3	90	150	10	3	89525	89674	540190	540046	1.23e-46	189	partial trnI-CAU
	Chr3	90	150	10	3	159538	159687	540046	540190	1.23e-46	189	partial trnI-CAU
MTPT83	Chr3	88.819	948	65	19	136640	137567	35553	34627	0	1125	complete trnN-GUU;complete trnR-ACG
	Chr3	88.819	948	65	19	111645	112572	34627	35553	0	1125	complete trnR-ACG;complete trnN-GUU
MTPT84	Chr3	86	100	6	5	24403	24501	193854	193946	5.93e-20	100	partial rpoB
MTPT85	Chr3	82.902	193	22	4	23938	24130	193496	193677	7.45e-39	163	partial rpoB
MTPT86	Chr4	100	45	0	0	42563	42607	345192	345236	4.2e-15	84.2	partial psaA
MTPT87	Chr4	100	31	0	0	146055	146085	314893	314863	2.55e-07	58.4	IGS(trnV-GAC-rps12)
	Chr4	100	31	0	0	103127	103157	314863	314893	2.55e-07	58.4	IGS(rps12-trnV-GAC)
MTPT88	Chr4	96	75	2	1	46713	46787	327214	327141	3.2e-26	121	partial trnS-GGA
MTPT89	Chr4	94.521	73	4	0	55008	55080	6388	6460	5.36e-24	113	partial trnM-CAU
MTPT90	Chr4	93.243	74	5	0	25760	25833	312956	312883	6.93e-23	110	partial rpoB
MTPT91	Chr4	90.179	112	10	1	120663	120774	303508	303618	1.9e-33	145	complete trnL-UAG
MTPT92	Chr4	90	160	5	2	26110	26269	312724	312576	5.17e-49	196	partial rpoB
MTPT93	Chr4	87.741	1403	86	33	14660	16044	327217	328551	0	1559	complete atpI;partial rps2
MTPT94	Chr4	87.097	341	34	7	145785	146116	115093	114754	1.72e-103	377	IGS(trnV-GAC-rps12)
	Chr4	87.097	341	34	7	103096	103427	114754	115093	1.72e-103	377	IGS(rps12-trnV-GAC)
MTPT95	Chr5	100	1052	0	0	60083	61134	61297	60246	0	1943	partial accD
MTPT96	Chr5	99.705	2374	7	0	81696	84069	41342	43715	0	4346	partial rpoA;complete rps11;complete rpl36;complete infA;complete rps8;partial rpl14
MTPT97	Chr5	96.443	253	1	1	145337	145589	494377	494133	1.66e-113	411	IGS(trnV-GAC-rps12)
	Chr5	96.443	253	1	1	103623	103875	494133	494377	1.66e-113	411	IGS(rps12-trnV-GAC)
MTPT98	Chr5	93.811	2553	72	29	19599	22145	180124	182596	0	3760	partial rpoC2;partial rpoC1
MTPT99	Chr5	93.443	61	4	0	84501	84561	166689	166629	2.46e-17	91.6	partial rpl16
MTPT100	Chr5	91.589	107	8	1	79172	79277	482416	482522	5.17e-34	147	partial petB
MTPT101	Chr5	90.281	1636	53	35	61117	62749	191790	193322	0	2043	partial accD;complete psaI;partial ycf4
MTPT102	Chr5	89.883	257	6	6	62854	63110	193379	193615	4.81e-84	313	partial ycf4
MTPT103	Chr5	89.381	113	2	5	64922	65024	368935	368823	4.02e-30	134	partial petA
MTPT104	Chr5	89.106	1074	53	14	126	1198	493135	494145	0	1277	partial psbA
MTPT105	Chr5	86.731	1447	65	42	18315	19707	322620	323993	0	1491	partial rpoC2
MTPT106	Chr5	85.311	354	33	10	59079	59432	191437	191771	1.32e-94	348	partial rbcL
MTPT107	Chr5	85.292	1251	78	35	16866	18083	321457	322634	0	1194	partial rpoC2
MTPT108	Chr6	100	29	0	0	50359	50387	522571	522599	3.19e-06	54.7	partial trnF-GAA
MTPT109	Chr6	98.333	240	4	0	53809	54048	324871	324632	7.6e-117	422	IGS(ndhC-trnV-UAC)
MTPT110	Chr6	98.117	1487	16	9	46517	47995	524170	525652	0	2580	complete trnS-GGA;complete rps4
MTPT111	Chr6	98	100	2	0	34526	34625	242439	242538	2.35e-42	174	partial psbD
MTPT112	Chr6	97.507	3771	30	18	55476	59201	554428	558179	0	6384	partial atpE;complete atpB;partial rbcL
MTPT113	Chr6	97.143	70	2	0	25159	25228	527613	527682	1.12e-25	119	partial rpoB
MTPT114	Chr6	95.294	85	3	1	136640	136723	157403	157319	3.99e-30	134	complete trnN-GUU
	Chr6	95.294	85	3	1	112489	112572	157319	157403	3.99e-30	134	complete trnN-GUU
MTPT115	Chr6	95	40	1	1	41301	41339	19211	19172	1.91e-08	62.1	partial psaA
MTPT116	Chr6	93.347	977	25	15	54042	55017	324461	323524	0	1408	complete trnV-UAC;partial trnM-CAU
MTPT117	Chr6	90.541	74	7	0	55008	55081	49593	49520	1.45e-19	99	complete trnM-CAU
MTPT118	Chr6	86.49	1362	149	13	58021	59369	211476	212815	0	1463	partial rbcL
MTPT119	Chr6	81.124	249	22	10	56047	56289	498309	498080	6.53e-43	176	partial atpB
MTPT120	Chr7	93.833	454	14	2	122644	123092	371958	371514	0	671	partial ndhD
MTPT121	Chr7	93.671	79	5	0	112491	112569	68111	68033	9.2e-26	119	complete trnN-GUU
	Chr7	93.671	79	5	0	136643	136721	68033	68111	9.2e-26	119	complete trnN-GUU
MTPT122	Chr7	93.617	47	3	0	43874	43920	343590	343544	2.61e-11	71.3	IGS(psaA-ycf3)
MTPT123	Chr7	92.593	54	4	0	43148	43201	288755	288808	1.56e-13	78.7	partial psaA
MTPT124	Chr7	90.588	85	0	3	95446	95530	132973	132897	7.16e-22	106	partial ycf2
	Chr7	90.588	85	0	3	153682	153766	132897	132973	7.16e-22	106	partial ycf2
MTPT125	Chr7	89.583	144	6	4	159793	159927	121400	121257	1.94e-42	174	partial rpl23
	Chr7	89.583	144	6	4	89285	89419	121257	121400	1.94e-42	174	partial rpl23
MTPT126	Chr7	88.71	62	2	2	128917	128978	111485	111541	2.61e-11	71.3	partial ndhH
MTPT127	Chr7	87.805	123	8	5	128316	128438	336593	336478	2.54e-31	137	partial ndhA
MTPT128	Chr7	87.654	81	5	1	69025	69105	304580	304505	7.21e-17	89.8	complete trnW-CCA
MTPT129	Chr7	86.513	304	23	3	123142	123444	371495	371209	8.45e-86	318	partial ndhD
MTPT130	Chr7	84.578	616	38	18	123510	124111	371181	370609	4.57e-158	558	partial ndhD;complete psaC
MTPT131	Chr8	100	69	0	0	102232	102300	444172	444104	1.47e-28	128	IGS(rps12-trnV-GAC)
	Chr8	100	69	0	0	146912	146980	444104	444172	1.47e-28	128	IGS(trnV-GAC-rps12)
MTPT132	Chr8	100	30	0	0	1126	1155	214908	214937	7.01e-07	56.5	partial psbA
MTPT133	Chr8	96.588	469	6	3	34649	35108	232209	232676	0	769	partial psbD
MTPT134	Chr8	95.652	46	2	0	74754	74799	100802	100847	1.94e-12	75	partial clpP
MTPT135	Chr8	95.238	126	6	0	31663	31788	25468	25593	3.06e-50	200	complete trnD-GUC
MTPT136	Chr8	94.048	168	5	3	103798	103960	309177	309010	3e-65	250	IGS(rps12-trnV-GAC)
	Chr8	94.048	168	5	3	145252	145414	309010	309177	3e-65	250	IGS(trnV-GAC-rps12)
MTPT137	Chr8	88.742	151	10	2	135970	136119	27024	26880	1.43e-43	178	partial ycf1
	Chr8	88.742	151	10	2	113093	113242	26880	27024	1.43e-43	178	partial ycf1
MTPT138	Chr8	87.302	126	7	4	135257	135382	27534	27418	8.76e-31	135	partial ycf1
	Chr8	87.302	126	7	4	113830	113955	27418	27534	8.76e-31	135	partial ycf1
MTPT139	Chr8	86.604	321	13	4	136392	136706	26721	26425	1.35e-88	327	partial trnN-GUU
	Chr8	86.604	321	13	4	112506	112820	26425	26721	1.35e-88	327	partial trnN-GUU
MTPT140	Chr8	86.239	436	24	13	74348	74772	354931	355341	1.66e-122	440	partial clpP
MTPT141	Chr8	85.915	284	21	6	32189	32460	25798	26074	8.22e-76	285	partial trnY-GUA;complete trnE-UUC
MTPT142	Chr8	85.489	317	15	8	73721	74027	99961	100256	8.16e-81	302	partial clpP
MTPT143	Chr8	85.253	217	13	2	103515	103731	309391	309194	6.58e-52	206	IGS(rps12-trnV-GAC)
	Chr8	85.253	217	13	2	145481	145697	309194	309391	6.58e-52	206	IGS(trnV-GAC-rps12)
MTPT144	Chr8	83.871	310	35	5	416	724	213834	214129	1.06e-74	281	partial psbA
MTPT145	Chr8	82.292	384	38	8	83748	84131	361673	362026	6.31e-82	305	partial rpl14
MTPT146	Chr9	100	35	0	0	50345	50379	309592	309558	1.1e-09	65.8	partial trnF-GAA
MTPT147	Chr9	87.379	103	3	3	40363	40463	196164	196258	5.03e-23	110	partial psaB
MTPT148	Chr9	84.483	116	11	3	68991	69104	255731	255841	1.81e-22	108	complete trnW-CCA
MTPT149	Chr9	80.09	221	8	8	39956	40176	195867	196051	1.07e-29	132	partial psaB
MTPT150	Chr10	100	31	0	0	56600	56630	13808	13778	1.38e-07	58.4	partial atpB
MTPT151	Chr11	80.738	244	20	12	25231	25463	44595	44368	3.48e-40	165	partial rpoB
MTPT152	Chr12	93.284	134	7	2	49925	50058	104245	104376	1.12e-49	196	partial trnL-UAA
MTPT153	Chr12	87.059	85	1	6	45718	45797	67860	67939	7.03e-17	87.9	partial ycf3

## Sheet: Table S6
Table S6： Phylogenetic tree species genome
Classification	Species	Accession number	atp1	atp4	atp6	atp8	atp9	ccmB	ccmC	ccmFC	ccmFN	cob	cox1	cox2	cox3	matR	mttB	nad1	nad2	nad3	nad4	nad4L	nad5	nad6	nad7	nad9	rpl2	rps3	rps12
Zingiberales	Curcuma kwangsiensis		1	1	1	1	1	1	1	1	1	1	1	1	1	1	1	1	1	1	1	1	1	1	1	1	1	1	1
Zingiberales	Curcuma wenyujin	PV236121.1-PV236147.1	1	1	1	1	2	2	1	1	1	1	2	2	1	1	1	1	1	2	1	1	1	1	1	2	1	1	1
Zingiberales	Curcuma amarissima	PQ442956.1-PQ442994.1	1	2	1	1	2	2	1	1	1	1	2	2	1	1	1	1	1	2	1	1	1	1	2	2	1	1	1
Poales	Aegilops umbellulata	PP885439.1	1	1	1	1	1	1	2	1	0	1	1	1	1	1	1	1	1	1	1	1	1	1	1	1	0	1	1
Poales	Agropyron cristatum	PP503006.1	1	1	1	1	1	1	2	1	1	1	1	1	1	1	1	1	1	1	1	1	1	1	1	1	0	1	1
Poales	Agrostis stolonifera	NC_082434.1	1	1	2	1	1	1	1	1	1	1	1	1	1	1	2	1	1	2	1	1	1	1	1	1	0	1	1
Poales	Avena longiglumis	NC_072961.1	3	2	1	1	1	1	1	1	1	1	1	1	1	1	1	1	1	1	1	1	1	1	1	1	0	1	1
Poales	Bromus inermis	PQ510806.1	1	1	2	1	2	1	1	1	1	1	1	1	1	1	1	1	1	1	1	1	1	1	1	1	0	1	1
Poales	Cenchrus fungigraminus	PQ720776.1	1	1	2	1	1	1	1	1	1	1	2	1	1	1	1	1	1	1	1	1	1	1	1	1	1	1	1
Poales	Chrysopogon zizanioides	NC_056367.1	1	2	2	1	1	1	2	1	1	1	3	1	1	1	1	1	1	1	1	1	1	1	1	1	1	1	1
Poales	Cynodon dactylon	PP493251.1	1	1	1	1	1	1	1	1	1	1	1	1	0	1	1	1	1	1	1	1	1	0	1	1	0	1	1
Poales	Eleusine indica	NC_040989.1	1	1	1	1	1	1	1	1	1	1	2	1	1	1	1	1	1	1	1	1	1	1	1	1	1	1	1
Poales	Elymus magellanicus	NC_072709.1	1	1	1	1	1	1	1	1	1	1	1	1	1	0	1	1	1	1	1	0	1	1	2	1	0	1	1
Poales	Eremochloa ophiuroides	NC_087774.1	1	1	1	1	1	1	1	1	1	1	1	1	1	1	1	1	1	1	1	1	1	1	1	1	0	1	1
Poales	Fargesia qinlingensis	PP885440.1	1	1	1	1	1	1	1	1	1	0	1	1	0	1	1	1	1	1	1	1	1	0	1	1	1	1	0
Poales	Hordeum lechleri	PQ728108.1	2	1	1	1	2	1	2	2	2	1	1	1	1	2	2	1	1	1	1	2	1	1	1	1	0	1	1
Poales	Hygroryza aristata	PP534167.1	1	1	2	1	1	1	1	1	1	2	1	1	1	1	1	1	1	2	1	2	1	1	1	1	2	1	1
Poales	Indocalamus tessellatus	PQ456900.1	1	2	2	1	0	1	1	1	1	2	2	1	0	1	1	1	1	2	1	1	1	1	1	1	1	1	1
Poales	Microstegium vimineum	NC_072666.1	1	1	1	1	1	1	1	2	1	1	1	1	1	1	1	1	1	1	1	1	1	1	1	1	0	1	1
Poales	Nassella tenuissima	PQ576941.1	1	1	1	2	1	1	1	1	1	1	1	2	1	1	1	1	1	1	1	1	1	1	1	1	1	1	2
Poales	Oryza sativa Indica Group	NC_007886.1	1	0	1	0	1	1	1	1	1	1	1	1	1	1	0	1	1	1	1	1	2	1	1	1	1	1	1
Poales	Paspalum vaginatum	NC_086594.1	1	1	1	1	1	2	1	1	1	1	2	2	2	1	1	1	2	1	2	2	2	1	1	2	0	1	1
Poales	Pennisetum giganteum	PQ768538.1	1	1	1	1	1	1	1	1	1	1	1	1	1	1	1	1	1	1	1	1	1	1	1	1	1	1	1
Poales	Poa pratensis	NC_077587.1	1	1	2	1	1	1	1	1	1	1	1	1	1	1	1	1	1	1	1	1	1	1	1	1	0	1	1
Poales	Saccharum narenga	NC_088484.1	2	1	1	2	1	1	1	1	1	1	2	1	1	1	1	1	1	1	1	1	1	1	1	1	0	1	1
Poales	Sorghum bicolor	NC_008360.1	1	1	1	1	1	1	1	1	1	1	1	1	1	1	1	1	1	1	1	1	1	1	1	1	0	1	1
Poales	Spodiopogon sagittifolius	PP957933.1	1	1	1	1	1	1	1	2	1	1	1	1	1	1	1	1	1	1	1	1	1	1	2	1	0	1	1
Poales	Sporobolus alterniflorus	MT471321.1	1	1	2	3	1	1	1	1	1	1	2	1	2	1	1	1	1	1	1	1	1	1	1	1	0	1	1
Poales	Tripidium rufipilum	PP666877.1	2	1	1	2	1	1	1	1	1	1	2	1	1	1	1	1	1	1	1	1	1	1	1	1	0	1	1
Poales	Tripsacum dactyloides	NC_008362.1	2	1	1	1	1	1	1	1	1	1	1	1	1	1	1	1	1	1	1	1	1	1	1	1	0	1	1
Poales	Triticum aestivum	NC_036024.1	1	1	2	2	1	1	1	1	1	1	1	1	1	1	1	1	1	1	1	1	1	1	1	1	0	1	1
Poales	Zea mays subsp. mays	NC_007982.1	2	1	1	1	1	1	1	1	1	1	1	1	1	1	0	2	2	1	1	1	1	1	1	1	1	2	2
Poales	Zizania latifolia	NC_086674.1	1	1	1	1	1	1	1	0	0	1	1	1	0	0	1	1	1	1	1	1	1	1	1	1	0	1	1
Arecales	Areca catechu	MW785263.1	1	1	1	1	1	2	1	1	1	1	1	1	1	1	1	1	1	1	1	1	1	1	1	1	1	0	1
Arecales	Areca macrocalyx	MW785264.1-MW785265.1	1	1	2	1	1	1	1	1	1	1	1	1	1	1	1	0	1	1	1	1	1	1	1	1	1	0	1
Arecales	Cocos nucifera	NC_031696.1	1	1	1	1	1	1	1	1	2	1	1	2	1	1	1	1	1	1	1	1	1	1	1	1	1	0	1
Arecales	Phoenix dactylifera	NC_016740.1	1	1	1	1	1	1	1	1	1	1	1	1	1	1	1	1	1	1	1	1	1	1	1	1	1	1	1
Arecales	Syagrus oleracea	PV763026.2	1	1	1	1	1	1	1	1	1	1	1	1	1	1	1	1	1	1	1	1	1	1	1	1	1	1	1
Asparagales	Allium cepa	NC_030100.1	1	1	1	1	1	1	1	1	2	1	0	1	1	1	1	1	1	1	1	1	1	1	1	1	0	0	1
Asparagales	Asparagus officinalis	NC_053642.1	1	1	1	1	1	1	1	1	1	1	1	1	1	1	1	1	1	1	1	1	1	1	1	1	0	1	1

## Sheet: Table S7
Table S7： Prediction of RNA editing sites in the leaves of C. kwangsiensis.
gene	Base position	Amino position	Codon change	Amino change	Left motifs	Edited site	Right motifs	Probability
atp1	21	7	GCC->GCU	Ala->Ala	ATGGAATTCTCTCCCAGAGC	C	GCGGAACTGACTACTCTATT	0.953
atp4	56	19	CCA->CUA	Pro->Leu	GATGCTATTTGCTGCTATTC	C	ATCTATTTGTGCATCAAGTT	1
atp4	59	20	UCU->UUU	Ser->Phe	GCTATTTGCTGCTATTCCAT	C	TATTTGTGCATCAAGTTCGA	0.997
atp4	71	24	UCA->UUA	Ser->Leu	TATTCCATCTATTTGTGCAT	C	AAGTTCGAAGAAGATCTCAA	0.995
atp4	89	30	UCA->UUA	Ser->Leu	ATCAAGTTCGAAGAAGATCT	C	AATCTATAATGAAGAAATGA	1
atp4	227	76	CCC->CUC	Pro->Leu	GGAAGAATTGCAGCAATTTC	C	CAATCCTAACGAAGTCATTC	1
atp4	248	83	CCU->CUU	Pro->Leu	CAATCCTAACGAAGTCATTC	C	TCCAGAATCCAATGAACAAG	0.999
atp4	251	84	CCA->CUA	Pro->Leu	TCCTAACGAAGTCATTCCTC	C	AGAATCCAATGAACAAGAAC	0.993
atp4	326	109	ACG->AUG	Thr->Met	CGTAGTAGAATCATTACCAA	C	GGCACGCTGTGCGCCTAAGT	0.948
atp4	395	132	UCA->UUA	Ser->Leu	CCGAAACCTAAATGTAAAGT	C	AGCAACACTTCTAAATGCCA	0.995
atp4	416	139	ACU->AUU	Thr->Ile	AGCAACACTTCTAAATGCCA	C	TTCTTCACGTCGCATCCGTC	0.946
atp6	37	13	CCA->UCA	Pro->Ser	TTTATTTCTCATTCACAAAT	C	CATCCTTGTCTATGCTGCTA	0.999
atp6	47	16	UCU->UUU	Ser->Phe	ATTCACAAATCCATCCTTGT	C	TATGCTGCTAACTCTCGGTT	0.999
atp6	116	39	UCA->UUA	Ser->Leu	GAAAAAGGGAGGGGGAAAGT	C	AGTGCCAAATGCTTGGCAAT	1
atp6	167	56	CCG->CUG	Pro->Leu	GCTTCTTTATGATTTCGTGC	C	GAACCCGGTAAACGAACAAA	0.999
atp6	173	58	CCG->CUG	Pro->Leu	TTATGATTTCGTGCCGAACC	C	GGTAAACGAACAAATAGGTG	0.998
atp6	224	75	UCC->UUC	Ser->Phe	AAATGTGAAACACAAGTTTT	C	CCCTTGCATCTCGGTCACTT	0.985
atp6	236	79	UCG->UUG	Ser->Leu	CAAGTTTTCCCCTTGCATCT	C	GGTCACTTTGACTTTTTCGT	0.957
atp6	254	85	UCG->UUG	Ser->Leu	CTCGGTCACTTTGACTTTTT	C	GTTATTTCGTAATCCCCAGG	0.958
atp6	262	88	CGU->UGU	Arg->Cys	CTTTGACTTTTTCGTTATTT	C	GTAATCCCCAGGGTATGATA	0.999
atp6	269	90	CCC->CUU	Pro->Leu	TTTTTCGTTATTTCGTAATC	C	CCAGGGTATGATACCCTTTA	0.985
atp6	270	90	CCC->CUU	Pro->Leu	TTTTCGTTATTTCGTAATCC	C	CAGGGTATGATACCCTTTAG	0.973
atp6	401	134	UCA->UUA	Ser->Leu	GCTTCATTTTTTGAGCTTCT	C	ATTACCTGCAGGAGTGCCAC	0.96
atp6	460	154	CCU->UCU	Pro->Ser	TAGTACTCCTTGAGCTAATC	C	CTCATTGTTTTCGTGCATTA	0.999
atp6	463	155	CAU->UAU	His->Tyr	TACTCCTTGAGCTAATCCCT	C	ATTGTTTTCGTGCATTAAGC	1
atp6	485	162	UCA->UUA	Ser->Leu	TTGTTTTCGTGCATTAAGCT	C	AGGAATACGTTTATTTGCTA	1
atp6	527	176	UCA->UUA	Ser->Leu	TATGATGGCCGGTCATAGTT	C	AGTAAAGATTTTAAGTGGGT	1
atp6	548	183	UCU->UUU	Ser->Phe	AGTAAAGATTTTAAGTGGGT	C	TGCTTGGACTATGCTATTGT	1
atp6	599	200	CCU->CUU	Pro->Leu	TTTTTATTTCATAGGAGATC	C	TGGTCCTTTCTTTATAGTTC	0.989
atp6	635	212	CCG->CUG	Pro->Leu	AGTTCTAGCATTAACCGGTC	C	GGAATTAGGTGTAGCTATAT	0.997
atp6	656	219	UCA->UUA	Ser->Leu	GGAATTAGGTGTAGCTATAT	C	ACAAGCTCATGTTTCTACGA	0.998
atp6	664	222	CAU->UAU	His->Tyr	GTGTAGCTATATCACAAGCT	C	ATGTTTCTACGATCTCAATC	0.99
atp6	671	224	UCU->UUU	Ser->Phe	TATATCACAAGCTCATGTTT	C	TACGATCTCAATCTGTATTT	0.997
atp6	680	227	UCA->UUA	Ser->Leu	AGCTCATGTTTCTACGATCT	C	AATCTGTATTTACTTGAATG	1
atp6	707	236	ACA->AUA	Thr->Ile	TATTTACTTGAATGATGCTA	C	AAATCTCCATCAAAATGAGT	1
atp6	718	240	CAA->UAA	Gln->End	ATGATGCTACAAATCTCCAT	C	AAAATGAGTCATTTCATAAT	0.983
atp8	58	20	CUU->UUU	Leu->Phe	TCTTCTGGTTATGCCTTCTC	C	TTTTTGTTTTTTATATTTCT	0.999
atp8	200	67	UCG->UUG	Ser->Leu	TCTGAGTTTGGAAGATATCT	C	GAGAAAAGGTTTTAGCACCG	0.997
atp8	443	148	CCA->CUA	Pro->Leu	AATAATGCTCATCCATGTTC	C	ACACGGCCAAGGAAGCATCG	0.996
atp9	20	7	UCA->UUA	Ser->Leu	GATGTTAGAAGGAGCTAAAT	C	AATAGGTGCCGGAGCAGCTA	1
atp9	50	17	UCA->UUA	Ser->Leu	CGGAGCAGCTACAATAGCTT	C	AGCCGGAGCAGCAGTCGGTA	0.992
atp9	81	27	GUC->GUU	Val->Val	GCAGTCGGTATTGGAAACGT	C	CTCAGTTCCTCGATTCATTC	0.944
atp9	82	28	CUC->UUC	Leu->Phe	CAGTCGGTATTGGAAACGTC	C	TCAGTTCCTCGATTCATTCC	1
atp9	90	30	UCC->UCU	Ser->Ser	ATTGGAAACGTCCTCAGTTC	C	TCGATTCATTCCGTAGCGCG	0.987
atp9	92	31	UCG->UUG	Ser->Leu	TGGAAACGTCCTCAGTTCCT	C	GATTCATTCCGTAGCGCGAA	0.996
atp9	134	45	UCA->UUA	Ser->Leu	TCCATCATTGGCTAAACAAT	C	ATTTGGTTATGCCATTTTGG	1
atp9	182	61	UCG->UUG	Ser->Leu	TCTCACCGAAGCTATTGCAT	C	GTTTGCCCCAATGATGGCCT	1
atp9	191	64	CCA->CUA	Pro->Leu	AGCTATTGCATCGTTTGCCC	C	AATGATGGCCTTTCTGATCT	1
atp9	205	69	CUG->UUG	Leu->Leu	TTGCCCCAATGATGGCCTTT	C	TGATCTCATTTGTATTCCGA	0.993
atp9	212	71	UCA->UUA	Ser->Leu	AATGATGGCCTTTCTGATCT	C	ATTTGTATTCCGATCGCGTG	0.999
ccmB	28	10	CAU->UAU	His->Tyr	GACTCTTTCTTGAACTATTT	C	ATAAGCAGATCTTCCCCTCC	0.988
ccmB	43	15	CCC->UCC	Pro->Ser	TATTTCATAAGCAGATCTTC	C	CCTCCACACCAATCACGAGT	0.987
ccmB	71	24	UCA->UUA	Ser->Leu	ACCAATCACGAGTTTTTTGT	C	ATTCCTTTCGTATATCGTCG	0.968
ccmB	80	27	UCG->UUG	Ser->Leu	GAGTTTTTTGTCATTCCTTT	C	GTATATCGTCGTAACGCCCT	0.936
ccmB	87	29	AUC->AUU	Ile->Ile	TTGTCATTCCTTTCGTATAT	C	GTCGTAACGCCCTTAATGAT	0.988
ccmB	128	43	UCA->UUA	Ser->Leu	AGGTTTTGAAAAACACTTTT	C	ATGTCATTCCCATTTAGGTC	0.997
ccmB	137	46	UCC->UUC	Ser->Phe	AAAACACTTTTCATGTCATT	C	CCATTTAGGTCCGATTCGGA	0.988
ccmB	148	50	CCG->UUG	Pro->Leu	CATGTCATTCCCATTTAGGT	C	CGATTCGGATCCCTCCGTTG	0.989
ccmB	149	50	CCG->UUG	Pro->Leu	ATGTCATTCCCATTTAGGTC	C	GATTCGGATCCCTCCGTTGT	0.996
ccmB	154	52	CGG->UGG	Arg->Trp	ATTCCCATTTAGGTCCGATT	C	GGATCCCTCCGTTGTTTCCC	0.982
ccmB	160	54	CCU->UCU	Pro->Ser	ATTTAGGTCCGATTCGGATC	C	CTCCGTTGTTTCCCTTTCCT	0.914
ccmB	164	55	CCG->CUG	Pro->Leu	AGGTCCGATTCGGATCCCTC	C	GTTGTTTCCCTTTCCTCCCT	0.981
ccmB	172	58	CCC->UCC	Pro->Ser	TTCGGATCCCTCCGTTGTTT	C	CCTTTCCTCCCTCACCTTTT	0.984
ccmB	181	61	CCC->UCC	Pro->Ser	CTCCGTTGTTTCCCTTTCCT	C	CCTCACCTTTTCCTCGAAAT	0.917
ccmB	194	65	CCU->CUU	Pro->Leu	CTTTCCTCCCTCACCTTTTC	C	TCGAAATGAGAAAGAAGATG	0.983
ccmB	286	96	CGG->UGG	Arg->Trp	TTCTACAATTGGTAGGTCAC	C	GGGTTATTCAAATAAGTCGT	0.999
ccmB	304	102	CGU->UGU	Arg->Cys	ACCGGGTTATTCAAATAAGT	C	GTGTTTTCCGTGGTTTTCCC	0.996
ccmB	313	105	CGU->UGU	Arg->Cys	TTCAAATAAGTCGTGTTTTC	C	GTGGTTTTCCCATGTTACAA	0.999
ccmB	361	121	CGG->UGG	Arg->Trp	ACCAACGATCCGGAATGGAT	C	GGTTAAACATTCTATTAGGG	0.967
ccmB	373	125	CUA->UUA	Leu->Leu	GAATGGATCGGTTAAACATT	C	TATTAGGGAGCCCGGTCTTG	0.938
ccmB	386	129	CCG->CUG	Pro->Leu	AAACATTCTATTAGGGAGCC	C	GGTCTTGACTCTTCAGTGTG	0.999
ccmB	418	140	CGU->UGU	Arg->Cys	TTCAGTGTGGTATTCATTCT	C	GTTCGGCTCTTGGAATCACA	0.979
ccmB	422	141	UCG->UUG	Ser->Leu	GTGTGGTATTCATTCTCGTT	C	GGCTCTTGGAATCACATCCA	0.996
ccmB	463	155	CCA->UUA	Pro->Leu	GTTGGAACAGCTCGCAAAAT	C	CAACCACTTCACCTACTTCA	0.997
ccmB	464	155	CCA->UUA	Pro->Leu	TTGGAACAGCTCGCAAAATC	C	AACCACTTCACCTACTTCAT	0.996
ccmB	473	158	UCA->UUA	Ser->Leu	CTCGCAAAATCCAACCACTT	C	ACCTACTTCATTGCCCCCAA	0.985
ccmB	482	161	UCA->UUA	Ser->Leu	TCCAACCACTTCACCTACTT	C	ATTGCCCCCAACCCTTTCCC	0.976
ccmB	490	164	CCA->UUA	Pro->Leu	CTTCACCTACTTCATTGCCC	C	CAACCCTTTCCCGTACCTCT	0.932
ccmB	491	164	CCA->UUA	Pro->Leu	TTCACCTACTTCATTGCCCC	C	AACCCTTTCCCGTACCTCTA	0.99
ccmB	500	167	UCC->UUC	Ser->Phe	TTCATTGCCCCCAACCCTTT	C	CCGTACCTCTATTGAAACAG	0.955
ccmB	502	168	CGU->UGU	Arg->Cys	CATTGCCCCCAACCCTTTCC	C	GTACCTCTATTGAAACAGAA	0.987
ccmB	539	180	UCA->UUA	Ser->Leu	AGAATGGTTTCATGTTCTTT	C	ATCGATTGGTTATTCCTCTC	0.997
ccmB	542	181	UCG->UUG	Ser->Leu	ATGGTTTCATGTTCTTTCAT	C	GATTGGTTATTCCTCTCCGT	0.994
ccmB	554	185	UCC->UUC	Ser->Phe	TCTTTCATCGATTGGTTATT	C	CTCTCCGTTCGTATCTCCTT	0.999
ccmB	557	186	UCU->UUU	Ser->Phe	TTCATCGATTGGTTATTCCT	C	TCCGTTCGTATCTCCTTATC	0.972
ccmB	560	187	CCG->CUG	Pro->Leu	ATCGATTGGTTATTCCTCTC	C	GTTCGTATCTCCTTATCCTA	0.995
ccmB	572	191	CCU->CUU	Pro->Leu	TTCCTCTCCGTTCGTATCTC	C	TTATCCTATTTCGGTCTCGA	0.995
ccmB	584	195	UCG->UUG	Ser->Leu	CGTATCTCCTTATCCTATTT	C	GGTCTCGATTAGTTCACAAG	0.99
ccmB	599	200	UCA->UUA	Ser->Leu	TATTTCGGTCTCGATTAGTT	C	ACAAGATTGAATGGCCAAGT	0.986
ccmC	22	8	CCU->UCU	Pro->Ser	TGTCCGTTTCGTTATTACTT	C	CTTCTTCTTTTATGTCAAAG	0.943
ccmC	76	26	CGG->UGG	Arg->Trp	CGCAAATTATCATTGGATCC	C	GGTTCTTCTTAACAGCGATG	0.977
ccmC	103	35	CAU->UAU	His->Tyr	TCTTAACAGCGATGGCTATT	C	ATTTAAGTCTTCGGGTAGCA	0.999
ccmC	115	39	CGG->UGG	Arg->Trp	TGGCTATTCATTTAAGTCTT	C	GGGTAGCACCACCAGATCTT	0.989
ccmC	133	45	CUU->UUU	Leu->Phe	TTCGGGTAGCACCACCAGAT	C	TTCAACAAGGTGGAAATTCT	0.957
ccmC	161	54	CCG->CUG	Pro->Leu	AGGTGGAAATTCTCGTATTC	C	GTATGTACATGTTCCTGTGG	1
ccmC	184	62	CGG->UGG	Arg->Trp	ATGTACATGTTCCTGTGGCT	C	GGATGAGTATAGTGATTTAT	0.999
ccmC	207	69	AUC->AUU	Ile->Ile	ATGAGTATAGTGATTTATAT	C	GCAACGGCTATAAACTGTTC	0.917
ccmC	227	76	UCU->UUU	Ser->Phe	CGCAACGGCTATAAACTGTT	C	TTTCTTTCTATTAACAAAAC	0.997
ccmC	281	94	ACA->AUA	Thr->Ile	TCGCTCTTCCGGAACCGGTA	C	AGAAATTGGTGCTTTTTCTA	0.903
ccmC	299	100	UCU->UUU	Ser->Phe	TACAGAAATTGGTGCTTTTT	C	TACTTTTTTGACCTTAGTGA	0.976
ccmC	331	111	CGG->UGG	Arg->Trp	CCTTAGTGACTGGGGGGTTT	C	GGGGAAGGCCTATGTGGGGT	0.996
ccmC	358	120	CGG->UGG	Arg->Trp	GGCCTATGTGGGGTACCTTT	C	GGGTGTGGGATGCTCGTTTA	0.999
ccmC	399	133	UUC->UUU	Phe->Phe	ACTTCTGTATTCATCTTCTT	C	CTTATTTACCTGGGTGCACT	0.985
ccmC	400	134	CUU->UUU	Leu->Phe	CTTCTGTATTCATCTTCTTC	C	TTATTTACCTGGGTGCACTG	0.968
ccmC	421	141	CGU->UGU	Arg->Cys	TTATTTACCTGGGTGCACTG	C	GTTTTCAAAAGCTTCCTGTC	0.999
ccmC	436	146	CCU->UCU	Pro->Ser	CACTGCGTTTTCAAAAGCTT	C	CTGTCGAACCGGCTCCTATT	0.998
ccmC	446	149	CCG->CUG	Pro->Leu	TCAAAAGCTTCCTGTCGAAC	C	GGCTCCTATTTCAATCTGTG	0.999
ccmC	451	151	CCU->UCU	Pro->Ser	AGCTTCCTGTCGAACCGGCT	C	CTATTTCAATCTGTGCTGGA	0.995
ccmC	458	153	UCA->UUA	Ser->Leu	TGTCGAACCGGCTCCTATTT	C	AATCTGTGCTGGACCGATCG	0.982
ccmC	467	156	GCU->GUU	Ala->Val	GGCTCCTATTTCAATCTGTG	C	TGGACCGATCGATATACCAA	0.987
ccmC	473	158	CCG->CUG	Pro->Leu	TATTTCAATCTGTGCTGGAC	C	GATCGATATACCAATAATAA	0.998
ccmC	497	166	UCU->UUU	Ser->Phe	CGATATACCAATAATAAAGT	C	TCCAGTCAACTGGTGGAATA	0.999
ccmC	499	167	CCA->UCA	Pro->Ser	ATATACCAATAATAAAGTCT	C	CAGTCAACTGGTGGAATACA	0.999
ccmC	548	183	UCU->UUU	Ser->Phe	ACCTGGGAGCATTAGCCGAT	C	TGGTACATCAATACATGTTC	0.994
ccmC	568	190	CCU->UCU	Pro->Ser	CTGGTACATCAATACATGTT	C	CTATGCCCATTCCAATCTTG	0.999
ccmC	575	192	CCC->CUC	Pro->Leu	ATCAATACATGTTCCTATGC	C	CATTCCAATCTTGTCGAACT	0.946
ccmC	608	203	CCC->CUC	Pro->Leu	GTCGAACTTTGCAAACTTCC	C	CTTCTCCACCCGTATCTTCT	0.956
ccmC	614	205	UCC->UUU	Ser->Phe	CTTTGCAAACTTCCCCTTCT	C	CACCCGTATCTTCTTCGTTC	0.973
ccmC	615	205	UCC->UUU	Ser->Phe	TTTGCAAACTTCCCCTTCTC	C	ACCCGTATCTTCTTCGTTCT	0.939
ccmC	619	207	CGU->UGU	Arg->Cys	CAAACTTCCCCTTCTCCACC	C	GTATCTTCTTCGTTCTGGAA	0.905
ccmC	630	210	UUC->UUU	Phe->Phe	TTCTCCACCCGTATCTTCTT	C	GTTCTGGAAACACGTCTTCC	0.916
ccmC	650	217	CCU->CUU	Pro->Leu	CGTTCTGGAAACACGTCTTC	C	TATTCCATCTTTTCCCGAAT	0.982
ccmC	656	219	CCA->CUA	Pro->Leu	GGAAACACGTCTTCCTATTC	C	ATCTTTTCCCGAATCCCCCT	0.987
ccmC	665	222	CCC->CUC	Pro->Leu	TCTTCCTATTCCATCTTTTC	C	CGAATCCCCCTTAACGGAAG	0.992
ccmC	673	225	CCC->UCC	Pro->Ser	TTCCATCTTTTCCCGAATCC	C	CCTTAACGGAAGAAATAGAA	0.912
ccmFC	38	13	UCC->UUC	Ser->Phe	CTTCTTCTTTTTCATTACTT	C	CATGGTCGTGCCTCGTGGCA	0.999
ccmFC	50	17	CCU->CUU	Pro->Leu	CATTACTTCCATGGTCGTGC	C	TCGTGGCACGGCTGCACCCG	1
ccmFC	52	18	CGU->UGU	Arg->Cys	TTACTTCCATGGTCGTGCCT	C	GTGGCACGGCTGCACCCGTA	0.976
ccmFC	103	35	CUC->UUC	Leu->Phe	GGTTCGTCAGTAGAGATGTT	C	TCACTGGTGCCCTTTCTTCC	0.987
ccmFC	122	41	UCC->UUC	Ser->Phe	TCTCACTGGTGCCCTTTCTT	C	CAATGGTACTATAATTCCTA	0.993
ccmFC	146	49	CCU->CUU	Pro->Leu	TGGTACTATAATTCCTATTC	C	TATCCCTTCATTCCTTTTTT	0.98
ccmFC	151	51	CCU->UCU	Pro->Ser	CTATAATTCCTATTCCTATC	C	CTTCATTCCTTTTTTTGGTC	0.996
ccmFC	155	52	UCA->UUA	Ser->Leu	AATTCCTATTCCTATCCCTT	C	ATTCCTTTTTTTGGTCTATC	0.965
ccmFC	306	102	UUC->UUU	Phe->Phe	AGAAATGCTTTATTTCGTTT	C	GTTCCCCTTCTTCATTTCCT	0.91
ccmFC	385	129	CUC->UUC	Leu->Phe	GCGGTCTGCTCTGTTTACTT	C	TCTTTCGTACTCTCTTCTCT	0.938
ccmFC	391	131	CGU->UGU	Arg->Cys	TGCTCTGTTTACTTCTCTTT	C	GTACTCTCTTCTCTTTACCA	0.998
ccmFC	778	260	CCC->UCC	Pro->Ser	CTCAACGATTGCCTTTGGGT	C	CCGAACTCCATATGGGGAAG	1
ccmFC	845	282	UCU->UUU	Ser->Phe	TCATTTACATGGACCCACTT	C	TCATTCCATTTGTGGGAATT	0.997
ccmFC	1118	373	CCA->CUA	Pro->Leu	AGTGGCTATACATACAAATC	C	ATTTACGGATCTATATGCTC	0.997
ccmFC	1138	380	CCG->UUG	Pro->Leu	CATTTACGGATCTATATGCT	C	CGATTGGAACTGGAAGTGGA	0.978
ccmFC	1139	380	CCG->UUG	Pro->Leu	ATTTACGGATCTATATGCTC	C	GATTGGAACTGGAAGTGGAA	0.997
ccmFC	1294	432	CGA->UGA	Arg->End	AGTATAAGTTGCATTGGAAT	C	GAATCCCTTCCCTTCATAAT	0.986
ccmFN	38	13	CCG->CUG	Pro->Leu	TTCTCATTATTCGTTATTTC	C	GGGTCTTTTCGTTGCATTCA	0.996
ccmFN	115	39	CCU->UCU	Pro->Ser	CATTTTGGTGCATGAATCTT	C	CTTTCCTTGGTCTTTCGTTC	0.947
ccmFN	131	44	UCG->UUG	Ser->Leu	TCTTCCTTTCCTTGGTCTTT	C	GTTCCGTCATATTCCTAATA	0.985
ccmFN	136	46	CGU->UGU	Arg->Cys	CTTTCCTTGGTCTTTCGTTC	C	GTCATATTCCTAATAACTTA	0.987
ccmFN	145	49	CCU->UCU	Pro->Ser	GTCTTTCGTTCCGTCATATT	C	CTAATAACTTATCCAATTAC	0.99
ccmFN	242	81	UCA->UUA	Ser->Leu	TCATGAGGGTAGTCTTTTAT	C	ATGGTGTTGGATCCCAAGTT	0.99
ccmFN	257	86	CCA->CUA	Pro->Leu	TTTATCATGGTGTTGGATCC	C	AAGTTTTAATGGATTCCTTC	0.982
ccmFN	277	93	CUU->UUU	Leu->Phe	CAAGTTTTAATGGATTCCTT	C	TTTGTTACCGGGGTCGACCC	0.98
ccmFN	366	122	UUC->UUU	Phe->Phe	TTTTCCTTTGTCTCGAACTT	C	GTGAAGAACTCCATTCTATC	0.996
ccmFN	692	231	CCU->CUU	Pro->Leu	CATTGCTTTGTTTTTCTCTC	C	TTTCCTATCAGCGAGTTCCG	0.999
ccmFN	701	234	UCA->UUA	Ser->Leu	GTTTTTCTCTCCTTTCCTAT	C	AGCGAGTTCCGATCCTTTTG	0.991
ccmFN	739	247	CGU->UGU	Arg->Cys	TTGTTCGAAATTTGTTCGTT	C	GTACCGAACCGCTTGCAGAA	0.991
ccmFN	761	254	UCA->UUA	Ser->Leu	TACCGAACCGCTTGCAGAAT	C	AAATCCTGTTCCACAAGATC	0.981
ccmFN	773	258	CCA->CUA	Pro->Leu	TGCAGAATCAAATCCTGTTC	C	ACAAGATCCTATATCAGCTA	0.999
ccmFN	788	263	UCA->UUA	Ser->Leu	TGTTCCACAAGATCCTATAT	C	AGCTATACATCCTCCTTGCA	0.991
ccmFN	937	313	CGC->UGC	Arg->Cys	AAAAGAATGGAACGCTGCTT	C	GCTCTGCTGGATGCGTCGGA	0.993
ccmFN	1246	416	CGG->UGG	Arg->Trp	TCATTTGGATCTTGACATGT	C	GGTTCTTTTTAACCGTAGGC	0.998
ccmFN	1271	424	UCG->UUG	Ser->Leu	CTTTTTAACCGTAGGCATCT	C	GCCAGGAAGTTGGTGGGCTC	0.996
ccmFN	1274	425	CCA->CUA	Pro->Leu	TTTAACCGTAGGCATCTCGC	C	AGGAAGTTGGTGGGCTCATC	0.999
ccmFN	1291	431	CAU->UAU	His->Tyr	CGCCAGGAAGTTGGTGGGCT	C	ATCATTCATTAGGTCGGGGT	0.998
ccmFN	1306	436	CGG->UGG	Arg->Trp	GGGCTCATCATTCATTAGGT	C	GGGGTGGCTGGTGGTTTCGG	0.942
ccmFN	1324	442	CGG->UGG	Arg->Trp	GTCGGGGTGGCTGGTGGTTT	C	GGGATCCCGTAGAAAATGCG	0.999
ccmFN	1357	453	CGG->UGG	Arg->Trp	AAAATGCGTCTTTTATGCCT	C	GGGTATTAGCCACAGCTCGT	0.998
ccmFN	1375	459	CGU->UGU	Arg->Cys	CTCGGGTATTAGCCACAGCT	C	GTATTCATTCAGTAATTCTA	0.996
ccmFN	1418	473	UCG->UUG	Ser->Leu	CCTTCTTCATTCTTTGACCT	C	GCTTCTTAATATTTTGACTC	0.989
ccmFN	1420	474	CUU->UUU	Leu->Phe	TTCTTCATTCTTTGACCTCG	C	TTCTTAATATTTTGACTCTT	0.963
ccmFN	1438	480	CUU->UUU	Leu->Phe	CGCTTCTTAATATTTTGACT	C	TTTCATGCTGTGTCTCAGGA	0.927
ccmFN	1442	481	UCA->UUA	Ser->Leu	TCTTAATATTTTGACTCTTT	C	ATGCTGTGTCTCAGGAACCT	0.976
ccmFN	1454	485	UCA->UUA	Ser->Leu	GACTCTTTCATGCTGTGTCT	C	AGGAACCTCTTCAATACGGT	0.999
ccmFN	1463	488	UCU->UUU	Ser->Phe	ATGCTGTGTCTCAGGAACCT	C	TTCAATACGGTCCGGATTGC	0.998
ccmFN	1489	497	CCC->UCC	Pro->Ser	TACGGTCCGGATTGCTAGCT	C	CCGTTCATAGTTCTGCTACA	0.999
ccmFN	1502	501	UCU->UUU	Ser->Phe	GCTAGCTCCCGTTCATAGTT	C	TGCTACAGACGATACACGAG	1
ccmFN	1537	513	CGG->UGG	Arg->Trp	CACGAGGAAGATTTTTATGG	C	GGTTCTTCCTTCTAATTACA	0.962
cob	42	14	CCC->CCU	Pro->Pro	TTCTCTCTTCTTAAACAACC	C	ATATCCTCCACACTTAACCA	0.992
cob	118	40	CCG->UCG	Pro->Ser	GTTATTGGTGGGGGTTCGGT	C	CGTTAGCTGGTATTTGTTTA	1
cob	178	60	CAC->UAC	His->Tyr	GCCTTTTTTTAGCTATGCAT	C	ACACACCTCATGTGGATCTA	0.995
cob	286	96	CUC->UUC	Leu->Phe	CTAATGGGGCAAGTATGTTT	C	TCATTGTGGTTCACCTTCAT	0.999
cob	298	100	CAC->UAC	His->Tyr	GTATGTTTCTCATTGTGGTT	C	ACCTTCATATTCTTCGTGGT	0.998
cob	358	120	CGG->UGG	Arg->Trp	GCAGTCCTAGGGAATTTGTT	C	GGTGTCTCGGAGTTGTCATA	1
cob	419	140	CCA->CUA	Pro->Leu	AGCTTTTATAGGATACGTAC	C	ACCTTGGGGTCAGATGAGCT	1
cob	564	188	CUC->CUU	Leu->Leu	TTAAATCGTTTTTTTAGTCT	C	CATCATTTACTCCCCCTTAT	0.999
cob	568	190	CAU->UAU	His->Tyr	ATCGTTTTTTTAGTCTCCAT	C	ATTTACTCCCCCTTATTTTA	0.993
cob	580	194	CUU->UUU	Leu->Phe	GTCTCCATCATTTACTCCCC	C	TTATTTTAGTAGGTGCCAGT	0.999
cob	680	227	UCU->UUU	Ser->Phe	AGAGATGGATAAAATAGCTT	C	TTACCCTTATTTTTATGTAA	0.998
cob	715	239	CGG->UGG	Arg->Trp	ATGTAAAGGATCTAGTAGGT	C	GGGTAGCTTCTGCTATCTTT	0.998
cob	725	242	UCU->UUU	Ser->Phe	TCTAGTAGGTCGGGTAGCTT	C	TGCTATCTTTTCTTCCATTT	0.996
cob	737	246	UCU->UUU	Ser->Phe	GGTAGCTTCTGCTATCTTTT	C	TTCCATTTGGATTTTTTATG	0.989
cob	808	270	CCC->UCC	Pro->Ser	ATATACCTGCTAATCCGATG	C	CCACCCCGCCTCATATTGTG	1
cob	853	285	CAU->UAU	His->Tyr	AATGGTATTTCCTACCGATC	C	ATGCCATTCTTCGCAGTATA	0.998
cob	908	303	CCA->CUA	Pro->Leu	AGGTGTAGCCGCAATAGCAC	C	AGTTTTTATATCTCTGTTGG	0.982
cob	982	328	CAC->UAC	His->Tyr	GTTCAAGTTTTCGCCCGATT	C	ACCAAGGAATATTTTGGTTG	0.999
cob	1015	339	CGC->UGC	Arg->Cys	TTTGGTTGCTTTTGGCGGAT	C	GCTTACTACTAGGTTGGATC	0.999
cob	1081	361	CCU->UCU	Pro->Ser	TTGTGACTATTGGACAAATT	C	CTTCTTTTTTTTTCTTCTTC	0.985
cob	1124	375	CCG->CUG	Pro->Leu	CTTTGCCATAACGCCCATTC	C	GGGACGGGTTGGAAGAGGAA	0.988
cob	1160	387	ACG->AUG	Thr->Met	AGGAATGATAAATTCTTACA	C	GGATGAGACTGATCACACCT	0.981
cox1	352	118	CUA->UUA	Leu->Leu	TGCTCCTATTAAGCTCAGCC	C	TAGTAGAAGTGGGTACCGGC	0.954
cox2	30	10	UUC->UUU	Phe->Phe	TATTCATTATCATGGCGATT	C	CTCACAATCGCTCCTTGTGA	0.939
cox2	39	13	AUC->AUU	Ile->Ile	TCATGGCGATTCCTCACAAT	C	GCTCCTTGTGATGCAGCGGA	0.996
cox2	77	26	UCU->UUU	Ser->Phe	GGAACCATGGCAATTAGGAT	C	TCAAGACGCAGCAACACCTA	1
cox2	167	56	UCA->UUA	Ser->Leu	TCTTATTTTGGTTTTCGTAT	C	ACGGATCTTGGTTCGCGCCT	0.999
cox2	169	57	CGG->UGG	Arg->Trp	TTATTTTGGTTTTCGTATCA	C	GGATCTTGGTTCGCGCCTTC	0.996
cox2	259	87	CGG->UGG	Arg->Trp	GAACTACTATCGAGATTATT	C	GGACCATATTTCCAAGTATC	0.942
cox2	284	95	CCG->CUG	Pro->Leu	CATATTTCCAAGTATCATCC	C	GATCTTCATTGCTATACCAT	0.998
cox2	385	129	CGG->UGG	Arg->Trp	CTATTGGACATCAATGGTAT	C	GGACTTATGAGTATTCGGAC	0.999
cox2	449	150	ACG->AUG	Thr->Met	ACTCACTTTTGACAGTTATA	C	GATTCCAGAAGATGATCTAG	0.999
cox2	482	161	UCA->UUA	Ser->Leu	TGATCTAGAATTGGGTCAAT	C	ACGTTTATTAGAAGTGGACA	1
cox2	550	184	CCU->UCU	Pro->Ser	ATCTACGTATGATTGTCACA	C	CTGCTGATGTACCTCATAGT	0.999
cox2	563	188	CCU->CUU	Pro->Leu	TGTCACACCTGCTGATGTAC	C	TCATAGTTGGGCTGTACCTT	0.979
cox2	587	196	UCA->UUA	Ser->Leu	TAGTTGGGCTGTACCTTCCT	C	AGGTCTCAAATGTGATGCTG	0.999
cox2	620	207	UCA->UUA	Ser->Leu	TGATGCTGTACCTGGTCGTT	C	AAATCAGACCTCCATTTCGG	0.997
cox2	638	213	UCG->UUG	Ser->Leu	TTCAAATCAGACCTCCATTT	C	GGTACAACGAGAAGGAGTTT	0.99
cox2	682	228	CGU->UGU	Arg->Cys	ATGGTCAGTGCAGTGAGATT	C	GTGGAACTAATCATGCCTTT	0.999
cox2	704	235	ACG->AUG	Thr->Met	TGGAACTAATCATGCCTTTA	C	GCCCATCGTCGTAGAAGCTG	0.999
cox3	112	38	CUA->UUA	Leu->Leu	GAGGTGTGATGTACATGCAC	C	TATTTCAAGGGGGTGCAACA	0.992
cox3	245	82	CCU->CUU	Pro->Leu	AAAAGCAGTACAATTAGGAC	C	TCGATATGGTTCTATTCTGT	0.999
cox3	257	86	UCU->UUU	Ser->Phe	ATTAGGACCTCGATATGGTT	C	TATTCTGTTCATAGTCTCGG	0.994
cox3	289	97	CUU->UUU	Leu->Phe	TAGTCTCGGAGGTTATGTTC	C	TTTTTGCTTTTTTTTGGGCT	0.999
cox3	311	104	UCU->UUU	Ser->Phe	TTTTGCTTTTTTTTGGGCTT	C	TTCTCATTCTTCTTTGGCAC	0.999
cox3	314	105	UCU->UUU	Ser->Phe	TGCTTTTTTTTGGGCTTCTT	C	TCATTCTTCTTTGGCACCTA	0.999
cox3	413	138	CCU->CUU	Pro->Leu	AATCCCTTTTCTTAATACCC	C	TATTCTCCCTTCATCCGGAG	0.993
cox3	422	141	CCU->CUU	Pro->Leu	TCTTAATACCCCTATTCTCC	C	TTCATCCGGAGCAGCCGTAA	0.992
cox3	512	171	UCA->UUA	Ser->Leu	CGCTTTAGTAGCTACCGTTT	C	ACTGGCTCTAGTATCCACTG	0.999
cox3	527	176	UCC->UUC	Ser->Phe	CGTTTCACTGGCTCTAGTAT	C	CACTGGCTTTCAAGGAATGG	1
cox3	566	189	UCC->UUC	Ser->Phe	GGAATATTACCAAGCACCCT	C	CACTATTTCGGATAGTGTTT	0.997
cox3	754	252	CGG->UGG	Arg->Trp	GGCATTTTGTAGACGTGGTT	C	GGTTATTCCCATTTTTCTCT	1
cox3	764	255	CCA->CUA	Pro->Leu	AGACGTGGTTCGGTTATTCC	C	ATTTTTCTCTATCTATTGGT	0.999
matR	26	9	CCC->CUC	Pro->Leu	AGAGGCGATCAGAATGGTAC	C	CGAATCCATTTACGATCCCG	1
matR	32	11	UCC->UUC	Ser->Phe	GATCAGAATGGTACCCGAAT	C	CATTTACGATCCCGAGTTTC	0.908
matR	326	109	CCA->CUA	Pro->Leu	TGTACTACTATCGGCCCTAC	C	AGGCAACATCTACCTACACA	0.995
matR	382	128	CAC->UAC	His->Tyr	TAGGGAGGATCCGACAGAAG	C	ACGAAATTCCTCTTGTTCTG	0.986
matR	547	183	CGG->UGG	Arg->Trp	AGAGCACCCGTTGTTATACT	C	GGCCCTTTCATTCCCTTGTT	0.978
matR	1067	356	CCC->CUC	Pro->Leu	ACGGAGTACGGTAGAATTCC	C	CGGTACGGTCATTCGGGAAG	0.999
matR	1232	411	CCU->CUU	Pro->Leu	TCAAGTTAACACGTTTATGC	C	TAAAACGATTGCTGTTTGGT	0.915
matR	1513	505	CGG->UGG	Arg->Trp	AAGAAGCAATGCCGCTATCA	C	GGCCTCCGCGCGCGTTCGCG	0.987
matR	2128	710	CGG->UGG	Arg->Trp	GCGACGGAGACATAGTTAAT	C	GGTCCGCGGGCATCGCTATC	0.956
matR	2132	711	UCC->UUC	Ser->Phe	CGGAGACATAGTTAATCGGT	C	CGCGGGCATCGCTATCAGTC	0.951
matR	2187	729	UAC->UAU	Tyr->Tyr	AGGTGCTGCGACAACCTTTA	C	CAAGTCCGAACGATTGTCGA	0.998
matR	2209	737	CAC->UAC	His->Tyr	AAGTCCGAACGATTGTCGAC	C	ACCAGATCCGCTGGTCCGCT	0.988
matR	2240	747	CCA->CUA	Pro->Leu	CTGGTCCGCTATATTCACCC	C	AGCCCACAAGCACAAATCTT	0.998
matR	2279	760	CCA->CUA	Pro->Leu	TTCGGCGCGGAATATAATCC	C	AAAGTACCCCAAAGACTCAA	0.996
matR	2287	763	CCC->UCC	Pro->Ser	GGAATATAATCCCAAAGTAC	C	CCAAAGACTCAAATATAGTA	1
matR	2297	766	UCA->UUA	Ser->Leu	CCCAAAGTACCCCAAAGACT	C	AAATATAGTAAATCAAGAAG	0.999
mttB	20	7	CCG->CUG	Pro->Leu	CATTTCATTTCATTTCGCAC	C	GGAGACTATTCTAGGAGAAG	0.917
mttB	53	18	UCC->UUC	Ser->Phe	AGGAGAAGTTCGAATCCGTT	C	CGTTCGGATATTGATCGGTC	0.946
mttB	58	20	CGG->UGG	Arg->Trp	AAGTTCGAATCCGTTCCGTT	C	GGATATTGATCGGTCTTGGT	0.987
mttB	94	32	CGU->UGU	Arg->Cys	TTGGTTTGACATGGTTTACG	C	GTTACTGGTTCCCGGAAGAG	0.999
mttB	106	36	CCG->UCG	Pro->Ser	GGTTTACGCGTTACTGGTTC	C	CGGAAGAGTCAATTTCTCCA	0.999
mttB	116	39	UCA->UUA	Ser->Leu	TTACTGGTTCCCGGAAGAGT	C	AATTTCTCCATTAGCTAAAC	0.998
mttB	125	42	CCA->CUA	Pro->Leu	CCCGGAAGAGTCAATTTCTC	C	ATTAGCTAAACCCTTTCTTA	0.92
mttB	172	58	CGU->UGU	Arg->Cys	CTTTGGACTCGTATTTTGTT	C	GTACACAATCAACGGAGGCC	0.998
mttB	182	61	UCA->UUA	Ser->Leu	GTATTTTGTTCGTACACAAT	C	AACGGAGGCCTCCCCGACAT	1
mttB	194	65	UCC->UUC	Ser->Phe	TACACAATCAACGGAGGCCT	C	CCCGACATATGTTGCAACGT	1
mttB	196	66	CCG->UCG	Pro->Ser	CACAATCAACGGAGGCCTCC	C	CGACATATGTTGCAACGTCT	0.999
mttB	256	86	CAU->UAU	His->Tyr	TCGTCTTTCCCTTAATAAGT	C	ATCAAATTTGGTGCTTTTCG	0.989
mttB	275	92	UCG->UUG	Ser->Leu	TCATCAAATTTGGTGCTTTT	C	GATCCCCAGTTGCTATGGGG	0.997
mttB	322	108	CUC->UUC	Leu->Phe	GGACGAAATACAATCGATTC	C	TCCATTTAAGTGGTTCTCGC	0.984
mttB	325	109	CAU->UAU	His->Tyr	CGAAATACAATCGATTCCTC	C	ATTTAAGTGGTTCTCGCTTA	0.99
mttB	338	113	UCU->UUU	Ser->Phe	ATTCCTCCATTTAAGTGGTT	C	TCGCTTATCCTTGTTCCTCT	0.936
mttB	340	114	CGC->UGC	Arg->Cys	TCCTCCATTTAAGTGGTTCT	C	GCTTATCCTTGTTCCTCTTC	0.998
mttB	368	123	CCU->CUU	Pro->Leu	CTTGTTCCTCTTCCTAACTC	C	TCCCCGGGTAGTTCCCAATG	0.992
mttB	370	124	CCC->UCC	Pro->Ser	TGTTCCTCTTCCTAACTCCT	C	CCCGGGTAGTTCCCAATGTT	0.96
mttB	373	125	CGG->UGG	Arg->Trp	TCCTCTTCCTAACTCCTCCC	C	GGGTAGTTCCCAATGTTTGG	0.996
mttB	401	134	CCA->CUA	Pro->Leu	TCCCAATGTTTGGCACTTTC	C	ATACAAAGTGGGTGCAACAT	0.99
mttB	466	156	CAU->UAU	His->Tyr	TAGAACCTAAGATCTATGAC	C	ATATTATGTTAACTGTTCGT	0.969
mttB	499	167	CCA->UCA	Pro->Ser	CTGTTCGTATTTTGTTCATT	C	CATCGGTATGCTCCCAGGTA	0.998
mttB	542	181	CCA->CUA	Pro->Leu	TCTAATTGTGATCTCTTTGC	C	AGAACCAAGGGGTCTTTCTG	0.998
mttB	548	183	CCA->CUA	Pro->Leu	TGTGATCTCTTTGCCAGAAC	C	AAGGGGTCTTTCTGTGGAAA	0.995
mttB	572	191	UCC->UUC	Ser->Phe	GGGTCTTTCTGTGGAAACCT	C	CACGAGCAATCGTCGTTTTT	0.995
mttB	604	202	CCG->UCG	Pro->Ser	GTCGTTTTTTGATGGTTTTT	C	CGCTTATCACAGCTGCTCTT	0.989
mttB	654	218	AUC->AUU	Ile->Ile	CCGGATATCTGGTGCCAAAT	C	GTCGCCCGTTTCCTTATTTG	0.997
mttB	661	221	CGU->UGU	Arg->Cys	TCTGGTGCCAAATCGTCGCC	C	GTTTCCTTATTTGTTCGATA	0.995
mttB	666	222	UUC->UUU	Phe->Phe	TGCCAAATCGTCGCCCGTTT	C	CTTATTTGTTCGATAATAGA	0.939
mttB	677	226	UCG->UUG	Ser->Leu	CGCCCGTTTCCTTATTTGTT	C	GATAATAGAGTTGGCTATCT	0.999
mttB	698	233	UCU->UUU	Ser->Phe	GATAATAGAGTTGGCTATCT	C	TGTGGCATTGATTGTACAAG	1
nad1	2	1	ACG->AUG	Thr->Met	AGTGAATAGAAAATCGAAAA	C	GTACATTGCAGTTCCAGCGG	0.989
nad1	215	72	UCC->UUC	Ser->Phe	ACCAAGTAGTGCTAATTTCT	C	CCTTTTTAGAATGGCTCCAG	1
nad1	265	89	CGG->UGG	Arg->Trp	TTATGTTAAGTCTGGTCGCT	C	GGGCCGTTGTACCTTTTGAT	0.999
nad1	307	103	CCG->UUG	Pro->Leu	ATGGTATGGTATTGTCAGAT	C	CGAACATAGGGCTACTTTAT	0.995
nad1	308	103	CCG->UUG	Pro->Leu	TGGTATGGTATTGTCAGATC	C	GAACATAGGGCTACTTTATC	1
nad1	436	146	CCU->UCU	Pro->Ser	GATCTGCAGCTCAAATGGTC	C	CTTATGAAGTCTCTATAGGT	0.996
nad1	674	225	UCU->UUU	Ser->Phe	AGAATATTCTTCAATGGGGT	C	TGCTCTTTATTTTTTGGGAG	1
nad1	725	242	CCA->CUA	Pro->Leu	TATGATCTTAATGAGCGGTC	C	ATGCACATCGCTCTCTCCAG	0.98
nad1	734	245	UCG->UUG	Ser->Leu	AATGAGCGGTCCATGCACAT	C	GCTCTCTCCAGGAGGTTGGC	0.992
nad1	740	247	UCU->UUU	Ser->Phe	CGGTCCATGCACATCGCTCT	C	TCCAGGAGGTTGGCCGCCTA	1
nad1	743	248	CCA->CUA	Pro->Leu	TCCATGCACATCGCTCTCTC	C	AGGAGGTTGGCCGCCTATCC	0.999
nad1	755	252	CCG->CUG	Pro->Leu	GCTCTCTCCAGGAGGTTGGC	C	GCCTATCCTAGATCTTCCCA	0.995
nad1	779	260	UCC->UUC	Ser->Phe	TATCCTAGATCTTCCCATTT	C	CAATAAGATTCCCGGCTCGA	0.992
nad1	834	278	UUC->UUU	Phe->Phe	AAGGTTCTTCTCTTTCTCTT	C	CTATATATATGGGTCCGTGC	0.912
nad1	898	300	CGG->UGG	Arg->Trp	ATCAATTAATGGGACTTGGC	C	GGAAAGTGTTCTTGCCTCTA	0.999
nad1	928	310	CGG->UGG	Arg->Trp	TCTTGCCTCTATCATTAGCT	C	GGGTAGTACCCGTTTCTGGT	0.998
nad1	953	318	UCA->UUA	Ser->Leu	AGTACCCGTTTCTGGTCTTT	C	AGTAACCTTTCGATGGCTCC	0.989
nad2	483	161	UCC->UCU	Ser->Ser	AAAAGAAAGAATGAATTTTC	C	ACAGAAGCCGGCTTGAAATA	0.902
nad2	543	181	UUC->UUU	Phe->Phe	TCCTCTGGAATATTATTGTT	C	GGTTGTTCCATGATCTATGG	0.974
nad2	677	226	UCC->UUC	Ser->Phe	TCTCTTTATCGCTGTAGGAT	C	CCTATTCAAGATCACTGCAG	0.995
nad2	703	235	CUU->UUU	Leu->Phe	TCAAGATCACTGCAGTTCCT	C	TTCATATGTGGGCACCTGAT	1
nad2	788	263	UCU->UUU	Ser->Phe	TGCGCCTAAAATCTCTATTT	C	TGCAAATATGTCACGTGTTT	0.973
nad2	800	267	UCA->UUA	Ser->Leu	CTCTATTTCTGCAAATATGT	C	ACGTGTTTCTATTGTTGGTT	0.982
nad2	809	270	UCU->UUU	Ser->Phe	TGCAAATATGTCACGTGTTT	C	TATTGTTGGTTCCTATGGAG	1
nad2	920	307	CCU->CUU	Pro->Leu	CCAAACGAAAGTAAAAAGAC	C	TCTAGCTCATAGTTCGATTG	0.993
nad2	928	310	CAU->UAU	His->Tyr	AAGTAAAAAGACCTCTAGCT	C	ATAGTTCGATTGGACATGTA	0.997
nad2	958	320	CGU->UGU	Arg->Cys	TTGGACATGTAGGTTATATT	C	GTACTGCTTTCTCATGTGGA	1
nad2	962	321	ACU->AUU	Thr->Ile	ACATGTAGGTTATATTCGTA	C	TGCTTTCTCATGTGGAACCA	0.998
nad2	1028	343	UCA->UUA	Ser->Leu	TGGTATCTTTATTTATGTAT	C	AATGACGATAGATGCATTCG	0.998
nad2	1057	353	CCA->UUA	Pro->Leu	TAGATGCATTCGCCATAGTT	C	CAGCATTACGGCAAACCCGT	0.996
nad2	1058	353	CCA->UUA	Pro->Leu	AGATGCATTCGCCATAGTTC	C	AGCATTACGGCAAACCCGTG	0.995
nad2	1127	376	UCG->UUG	Ser->Leu	AGCCAAAACTAATCCTATTT	C	GGCTATGACCTTCTCCATTA	0.992
nad2	1246	416	CCU->UCU	Pro->Ser	GTGGGGCTTACTTCCTAGCC	C	CTGTGGGAGTAGTGACTAGC	0.999
nad2	1276	426	CGU->UGU	Arg->Cys	TAGTGACTAGCGTTATAGGT	C	GTTTTTATTATATACGCTTA	1
nad2	1298	433	GCG->GUG	Ala->Val	TTTTTATTATATACGCTTAG	C	GAAAAGAATGTTTTTTGATA	1
nad2	1400	467	UCA->UUA	Ser->Leu	GACTTCCTCTTTCATTACTT	C	ATCCTTTCCATATCCCTCTC	0.99
nad2	1403	468	UCC->UUC	Ser->Phe	TTCCTCTTTCATTACTTCAT	C	CTTTCCATATCCCTCTCCCT	0.99
nad2	1408	470	CCA->UUA	Pro->Leu	CTTTCATTACTTCATCCTTT	C	CATATCCCTCTCCCTTGTTC	0.993
nad2	1409	470	CCA->UUA	Pro->Leu	TTTCATTACTTCATCCTTTC	C	ATATCCCTCTCCCTTGTTCG	0.994
nad2	1416	472	CCC->CCU	Pro->Pro	ACTTCATCCTTTCCATATCC	C	TCTCCCTTGTTCGATCTTAC	0.954
nad2	1457	486	UCA->UUA	Ser->Leu	TCATCAAATGGCACTCAGTT	C	ATATCTGTAAGTTCGATCAT	0.999
nad3	5	2	UCG->UUG	Ser->Leu	TAAGTGGGCTTTTGCGATGT	C	GGAATTTGCACCTATTTGTA	0.988
nad3	43	15	CCG->UUG	Pro->Leu	GTATCTATTTAGTAATCAGT	C	CGCTAGTTTCTTTGATCCCA	0.923
nad3	44	15	CCG->UUG	Pro->Leu	TATCTATTTAGTAATCAGTC	C	GCTAGTTTCTTTGATCCCAC	0.999
nad3	62	21	CCA->CUA	Pro->Leu	TCCGCTAGTTTCTTTGATCC	C	ACTCGGTCTTCCTTTTCCAT	0.999
nad3	80	27	CCA->CUA	Pro->Leu	CCCACTCGGTCTTCCTTTTC	C	ATTTGCTTCCAATAGTTCGA	0.998
nad3	137	46	UCC->UUC	Ser->Phe	GTCGGCCTACGAATGTGGTT	C	CGATCCCTCCGGTGATGCCA	1
nad3	146	49	UCC->UUC	Ser->Phe	CGAATGTGGTTCCGATCCCT	C	CGGTGATGCCAGAAGTCGTT	0.998
nad3	185	62	CCG->CUG	Pro->Leu	TTTCGATATACGATTTTATC	C	GGTTCCTATTTTCTTTATTA	0.997
nad3	190	64	CCU->UCU	Pro->Ser	ATATACGATTTTATCCGGTT	C	CTATTTTCTTTATTATCCCT	0.997
nad3	208	70	CCU->UUU	Pro->Phe	TTCCTATTTTCTTTATTATC	C	CTGATCCGGAAGTAACCTTT	0.982
nad3	209	70	CCU->UUU	Pro->Phe	TCCTATTTTCTTTATTATCC	C	TGATCCGGAAGTAACCTTTT	1
nad3	230	77	UCU->UUU	Ser->Phe	TGATCCGGAAGTAACCTTTT	C	TTCTCCTTGGGCAGTACCTC	0.999
nad3	233	78	UCU->UUU	Ser->Phe	TCCGGAAGTAACCTTTTCTT	C	TCCTTGGGCAGTACCTCCCA	0.995
nad3	247	83	CCU->UCU	Pro->Ser	TTTCTTCTCCTTGGGCAGTA	C	CTCCCAACAAGATTGATCCG	0.991
nad3	251	84	CCC->CUC	Pro->Leu	TTCTCCTTGGGCAGTACCTC	C	CAACAAGATTGATCCGTTTG	0.996
nad3	266	89	CCG->CUG	Pro->Leu	ACCTCCCAACAAGATTGATC	C	GTTTGGATCTTGGTCCATGA	1
nad3	275	92	UCU->UUU	Ser->Phe	CAAGATTGATCCGTTTGGAT	C	TTGGTCCATGATGGCCTTTT	0.998
nad3	317	106	UCU->UUU	Ser->Phe	ATTGATTTTGACGATTGGAT	C	TCTCTATGAATGGAAAAGGG	1
nad3	344	115	UCG->UUG	Ser->Leu	TGAATGGAAAAGGGGTGCTT	C	GGATCGGGAGTAACCACTAG	0.999
nad3	349	117	CGG->UGG	Arg->Trp	GGAAAAGGGGTGCTTCGGAT	C	GGGAGTAACCACTAGTGATA	0.999
nad4	30	10	UUC->UUU	Phe->Phe	CATTTCTTTGAATGCTATTT	C	GATCTAAGTGGTCTTATTCT	0.957
nad4	856	286	CUA->UUA	Leu->Leu	TGACTCCTTTCATTTATACT	C	TAAGCGCGATTGCTATAATA	0.98
nad4	977	326	CCG->CUG	Pro->Leu	GACTATTGGTATGTTTAGTC	C	GAACATACAGGGAATAGGGG	0.999
nad4	1323	441	UUC->UUU	Phe->Phe	CGTGTGGTTTCTGGAAATTT	C	AAACCCTCTTTCCTCCATAA	0.925
nad4	1405	469	CGG->UGG	Arg->Trp	CTTTTCTTGTTGGAGTTGTT	C	GGATGGGTCTTCACCCCAAA	0.998
nad4	1417	473	CAC->UAC	His->Tyr	GAGTTGTTCGGATGGGTCTT	C	ACCCCAAAGTGTTCCCGGAC	0.996
nad4	1433	478	CCG->CUG	Pro->Leu	TCTTCACCCCAAAGTGTTCC	C	GGACTGCATGCATACATCCG	0.996
nad4L	2	1	ACG->AUG	Thr->Met	GACATTCCACGTTTCCGAAA	C	GGATCCTATCAAATATCTCA	0.996
nad4L	19	7	CUC->UUC	Leu->Phe	AAACGGATCCTATCAAATAT	C	TCACATTTTCCATGATTCTC	0.993
nad4L	41	14	UCU->UUU	Ser->Phe	CACATTTTCCATGATTCTCT	C	TATTTTAGGTATTCGGGGAA	0.991
nad4L	55	19	CGG->UGG	Arg->Trp	TTCTCTCTATTTTAGGTATT	C	GGGGAATCCTCCTTAATAGA	0.994
nad4L	86	29	CCU->CUU	Pro->Leu	CCTTAATAGACGAAATATTC	C	TATTATGTCAATGCCAATTG	0.982
nad4L	95	32	UCA->UUA	Ser->Leu	ACGAAATATTCCTATTATGT	C	AATGCCAATTGAATCAATGT	1
nad4L	100	34	CCA->UCA	Pro->Ser	ATATTCCTATTATGTCAATG	C	CAATTGAATCAATGTTATTA	1
nad4L	110	37	UCA->UUA	Ser->Leu	TATGTCAATGCCAATTGAAT	C	AATGTTATTAGCTGTCAATT	1
nad4L	131	44	UCG->UUG	Ser->Leu	AATGTTATTAGCTGTCAATT	C	GAACTTTTTGGTATTTTCCG	1
nad4L	179	60	UCA->UUA	Ser->Leu	GGATGATATGATGGGTCAAT	C	ATTTGCTTCATTAGTTCCAA	1
nad4L	188	63	UCA->UUA	Ser->Leu	GATGGGTCAATCATTTGCTT	C	ATTAGTTCCAACAGTGGCTG	0.994
nad4L	197	66	CCA->CUA	Pro->Leu	ATCATTTGCTTCATTAGTTC	C	AACAGTGGCTGCTGCGGAAT	0.988
nad4L	230	77	UCA->UUA	Ser->Leu	TGCGGAATCTGCTATTGGAT	C	AGCCATTTTCGTTATTACTT	0.999
nad5	155	52	CCG->CUG	Pro->Leu	TGCTTTTTATGAAGTCGCAC	C	GGGAGCTAGTGCTTGCTATC	1
nad5	242	81	CCG->CUG	Pro->Leu	GGGCTTCTTGTTCGATAGCC	C	GACCGTAGTGATGTTAATTG	1
nad5	272	91	UCC->UUC	Ser->Phe	GATGTTAATTGTGGTTACAT	C	CATAAGTAGCTTGGTCCATC	0.999
nad5	358	120	CCU->UUU	Pro->Phe	TTATGTGTTATTTATCCATT	C	CTACTTTTTTTATGCCAATG	0.994
nad5	359	120	CCU->UUU	Pro->Phe	TATGTGTTATTTATCCATTC	C	TACTTTTTTTATGCCAATGT	0.999
nad5	374	125	CCA->CUA	Pro->Leu	CATTCCTACTTTTTTTATGC	C	AATGTTGGTGACTGGAGATA	0.996
nad5	398	133	UCU->UUU	Ser->Phe	GTTGGTGACTGGAGATAACT	C	TCTTCTATTATTCCTGGGAT	0.995
nad5	465	155	UUC->UUU	Phe->Phe	TTGTTAATTAATTTCTGGTT	C	ACACGACTTCAGGCAGATAA	0.999
nad5	494	165	ACA->AUA	Thr->Ile	TCAGGCAGATAAAGCAGCTA	C	AAAAGCTATGCCTGTCAATC	1
nad5	506	169	CCU->CUU	Pro->Leu	AGCAGCTACAAAAGCTATGC	C	TGTCAATCGAGTAGGTGATT	0.995
nad5	548	183	UCG->UUG	Ser->Leu	TGGATTAGCTCTTGGGATTT	C	GGGTCGTTTTACTCTCTTTC	0.996
nad5	553	185	CGU->UGU	Arg->Cys	TAGCTCTTGGGATTTCGGGT	C	GTTTTACTCTCTTTCAAACA	0.999
nad5	598	200	CGU->UGU	Arg->Cys	ACTTTGAAACCATTTTTGCT	C	GTGCGTTTGCCCCCATAAAT	0.992
nad5	629	210	UCU->UUU	Ser->Phe	CCCCATAAATTCATGGATTT	C	TCGCAATATGAGATTGAATG	0.995
nad5	631	211	CGC->UGC	Arg->Cys	CCATAAATTCATGGATTTCT	C	GCAATATGAGATTGAATGCC	0.992
nad5	713	238	UCG->UUG	Ser->Leu	GAAATCTGCACAGATAGGAT	C	GCATACTCGGTCACCCGATG	0.988
nad5	721	241	CGG->UGG	Arg->Trp	CACAGATAGGATCGCATACT	C	GGTCACCCGATGCAATGGAG	0.987
nad5	725	242	UCA->UUA	Ser->Leu	GATAGGATCGCATACTCGGT	C	ACCCGATGCAATGGAGGGTC	1
nad5	764	255	UCG->UUG	Ser->Leu	TCCCACTCCAGTATCTGCTT	C	GATTCATGCAGCTACTACGG	0.998
nad5	782	261	ACG->AUG	Thr->Met	TTCGATTCATGCAGCTACTA	C	GGTCACAGCTGGCGTTTTCA	0.999
nad5	835	279	CCA->UCA	Pro->Ser	GCTCCCCTTTATTTGAATAC	C	CACCTACGGCTTTGATTGTT	1
nad5	863	288	UCU->UUU	Ser->Phe	GGCTTTGATTGTTATTACTT	C	TGCAGGAGCTATGACGTCAT	1
nad5	1184	395	CCA->CUA	Pro->Leu	TCTAATTGGATTTCCTTTTC	C	AACAGGATTTTATTCCAAAG	1
nad5	1400	467	UCA->UUA	Ser->Leu	CATTCCTATGGCCATTCCTT	C	AATACTTCTGGCTCTCGGGA	1
nad5	1472	491	CCA->CUA	Pro->Leu	GATGATTGGTTTAGGTATAC	C	AAAAAATGAGATTCTTGCCG	0.948
nad5	1520	507	ACU->AUU	Thr->Ile	GTTTGCTGCTCCAACCATTA	C	TAAACTCATACCTATTCTCT	0.961
nad5	1550	517	UCA->UUA	Ser->Leu	ACCTATTCTCTTTAGTACTT	C	AGGTGCTTCTCTAGCGTATA	0.983
nad5	1559	520	UCU->UUU	Ser->Phe	CTTTAGTACTTCAGGTGCTT	C	TCTAGCGTATAATGTCAATC	0.981
nad5	1580	527	CCC->CUC	Pro->Leu	TCTAGCGTATAATGTCAATC	C	CGTTGCGGATCAATTCCAAC	0.913
nad5	1829	610	UCU->UUU	Ser->Phe	AAGTCAACTTCAAAGTGGAT	C	TGTTTATCATTATGCCTTTG	0.998
nad5	1865	622	UCA->UUA	Ser->Leu	CTTTGCAATGTTACTTGGTT	C	AACTCCATTTTTGACCTTTT	0.999
nad5	1886	629	UCU->UUU	Ser->Phe	AACTCCATTTTTGACCTTTT	C	TCGTATGTGGGACTCTCTAT	0.993
nad5	1888	630	CGU->UGU	Arg->Cys	CTCCATTTTTGACCTTTTCT	C	GTATGTGGGACTCTCTATCT	0.996
nad6	17	6	UCG->UUG	Ser->Leu	TACCATGATACTTTCTGTTT	C	GTCGAGCCCTGCTTTGGTCT	0.998
nad6	26	9	CCU->CUU	Pro->Leu	ACTTTCTGTTTCGTCGAGCC	C	TGCTTTGGTCTCTGGTTTGA	0.999
nad6	83	28	UCG->UUG	Ser->Leu	AAATCCGGTACATTCCGTTT	C	GTTTCCCATCCCAGTCTTTC	0.998
nad6	88	30	CCC->UUC	Pro->Phe	CGGTACATTCCGTTTCGTTT	C	CCATCCCAGTCTTTCGCGAC	0.981
nad6	89	30	CCC->UUC	Pro->Phe	GGTACATTCCGTTTCGTTTC	C	CATCCCAGTCTTTCGCGACA	0.996
nad6	95	32	CCA->CUA	Pro->Leu	TTCCGTTTCGTTTCCCATCC	C	AGTCTTTCGCGACACTTCTG	0.995
nad6	103	35	CGC->UGC	Arg->Cys	CGTTTCCCATCCCAGTCTTT	C	GCGACACTTCTGGTTTACTC	0.995
nad6	146	49	UCC->UUC	Ser->Phe	TTTGTTAGGTCTCGACTTCT	C	CGCTATGATCTCCCCAGTAG	1
nad6	158	53	UCC->UUC	Ser->Phe	CGACTTCTCCGCTATGATCT	C	CCCAGTAGTTCATATAGGAG	0.998
nad6	161	54	CCA->CUA	Pro->Leu	CTTCTCCGCTATGATCTCCC	C	AGTAGTTCATATAGGAGCTA	0.996
nad6	169	57	CAU->UAU	His->Tyr	CTATGATCTCCCCAGTAGTT	C	ATATAGGAGCTATTGCCGTT	0.998
nad6	191	64	UCA->UUA	Ser->Leu	TATAGGAGCTATTGCCGTTT	C	ATTCCTATTCGTGGTTATGA	1
nad6	373	125	CAU->UAU	His->Tyr	CCTCTATGAGATATAAGGTT	C	ATGCCGGAAAGGTACGAAGT	0.998
nad6	440	147	UCC->UUC	Ser->Phe	TTTACTTTATACCTACTATT	C	CGTCTGGTTTTTGGTTTCTA	0.999
nad6	563	188	UCU->UUU	Ser->Phe	TCAACGAAATGCATTGGATT	C	TAGGAGGACTATAATGAGGA	0.994
nad7	38	13	UCG->UUG	Ser->Leu	GCAAATAAAGAATTTCACTT	C	GAATTCCGGACCTCAACATC	0.919
nad7	44	15	UCC->UUU	Ser->Phe	AAAGAATTTCACTTCGAATT	C	CGGACCTCAACATCCTGCTG	0.988
nad7	45	15	UCC->UUU	Ser->Phe	AAGAATTTCACTTCGAATTC	C	GGACCTCAACATCCTGCTGC	0.996
nad7	77	26	UCA->UUA	Ser->Leu	TCCTGCTGCTCATGGTGTTT	C	ACGATCAGTATTGGAAATGA	0.991
nad7	83	28	UCA->UUA	Ser->Leu	TGCTCATGGTGTTTCACGAT	C	AGTATTGGAAATGAACGGAG	1
nad7	137	46	UCA->UUA	Ser->Leu	TGCGGAACCACATATTGGAT	C	ACTCCATAGAGGGACTGAGA	0.999
nad7	200	67	UCU->UUU	Ser->Phe	TCTTCAAGCTTTACCTTATT	C	TGATCGTTCAGACTATGTTT	0.995
nad7	209	70	UCA->UUA	Ser->Leu	TTTACCTTATTCTGATCGTT	C	AGACTATGTTTCTACGATGG	0.989
nad7	224	75	ACG->AUG	Thr->Met	TCGTTCAGACTATGTTTCTA	C	GATGGCCCAAGAACACGCTC	1
nad7	244	82	CAU->UAU	His->Tyr	CGATGGCCCAAGAACACGCT	C	ATTCTTCAGCCGTAGAGACA	0.999
nad7	251	84	UCA->UUA	Ser->Leu	CCAAGAACACGCTCATTCTT	C	AGCCGTAGAGACACTTTTGA	0.995
nad7	316	106	CGU->UGU	Arg->Cys	AATATATACGAGTTTTCTTC	C	GTGAAATAACTCGAATTTCA	0.917
nad7	335	112	UCA->UUA	Ser->Leu	CCGTGAAATAACTCGAATTT	C	AAATCATTTACTTGCTTCAA	0.996
nad7	353	118	UCA->UUA	Ser->Leu	TTCAAATCATTTACTTGCTT	C	AACTACTCATGCTATGGATG	0.999
nad7	383	128	UCA->UUA	Ser->Leu	TGCTATGGATGTGGGAGCAT	C	AACTCCGTTCCTTTGGGCTT	1
nad7	445	149	CCG->UCG	Pro->Ser	TGGAATTCTATGAAAGAGTC	C	CGGGAGCCAGGATGCATGCC	1
nad7	533	178	UCC->UUC	Ser->Phe	ATGTCGAGATATTGATTCCT	C	CACACAACAATTTGCTTCTC	0.998
nad7	578	193	UCA->UUA	Ser->Leu	CGACGAATTAGAAGAGATGT	C	AACCGGCAACCGTATCTGGA	1
nad7	679	227	CCU->UCU	Pro->Ser	GTGGTGTAATGTTAAGAGGT	C	CTGGGGTATGCTGGGATTCG	0.997
nad7	698	233	UCG->UUG	Ser->Leu	TCCTGGGGTATGCTGGGATT	C	GCGAAAAGCAGCACCTTACG	0.998
nad7	734	245	UCG->UUG	Ser->Leu	TTACGATGTTTATGACCAAT	C	GGATCCTGACGTACCAGTAG	1
nad7	739	247	CCU->UUU	Pro->Phe	ATGTTTATGACCAATCGGAT	C	CTGACGTACCAGTAGGTACC	1
nad7	740	247	CCU->UUU	Pro->Phe	TGTTTATGACCAATCGGATC	C	TGACGTACCAGTAGGTACCA	0.999
nad7	769	257	CGC->UGC	Arg->Cys	CAGTAGGTACCAGAGGAGAT	C	GCTATGATCGTTACTGTATC	1
nad7	789	263	AUC->AUU	Ile->Ile	CGCTATGATCGTTACTGTAT	C	CGTATCGAGGAGATGCGACA	0.914
nad7	836	279	CCU->CUU	Pro->Leu	TCGGATCATTGTGCAATGTC	C	TAATCAAATGCCTAGTGGCA	0.999
nad7	926	309	UCA->UUA	Ser->Leu	GAAACTATCCATGGAATCCT	C	AATTCACCATTTCGAACCTT	0.999
nad7	944	315	CCU->CUU	Pro->Leu	CTCAATTCACCATTTCGAAC	C	TTATACAGAAGGTTTTTCCG	0.999
nad7	973	325	CCU->UCU	Pro->Ser	AAGGTTTTTCCGTACCAGCT	C	CTTCTACCTATACCGCTGTT	0.997
nad7	1050	350	CCC->CCU	Pro->Pro	AGTAATGGAAGCAATCGTCC	C	TACCGTTGTCAAATAAGAGC	0.927
nad7	1079	360	UCU->UUU	Ser->Phe	TCAAATAAGAGCACCTGGCT	C	TGCCCATTCACAAGGACTCG	0.998
nad7	1088	363	UCA->UUA	Ser->Leu	AGCACCTGGCTCTGCCCATT	C	ACAAGGACTCGATTCTATGT	0.996
nad7	1103	368	UCU->UUU	Ser->Phe	CCATTCACAAGGACTCGATT	C	TATGTCCAAACATCACATGC	0.999
nad7	1124	375	CCA->CUA	Pro->Leu	TATGTCCAAACATCACATGC	C	AGCAGATGTAGTCACCATCA	0.999
nad7	1166	389	UCU->UUU	Ser->Phe	AGGTACTCAAGATATTGTGT	C	TGGAGAGGTAGATAGATAGG	1
nad9	14	5	UCC->UUC	Ser->Phe	TTTCTTTATGGATAACCAAT	C	CATTTTCAAATATTGTTGGG	0.995
nad9	92	31	UCU->UUU	Ser->Phe	ATCGGAACATGGGAATAGAT	C	TTATACCAATACTGACTACC	0.998
nad9	167	56	UCG->UUG	Ser->Leu	CTATACCAGGGTTCAAGTTT	C	GATCGATATTTGCGGAGTTG	0.998
nad9	190	64	CAU->UAU	His->Tyr	TCGATATTTGCGGAGTTGAT	C	ATCCCTCTCGAAAACTCAGA	0.997
nad9	223	75	CAU->UAU	His->Tyr	AACTCAGATTTGAAGTTGTC	C	ATAATTTACTGAGTACTCGG	0.993
nad9	298	100	CCG->UCG	Pro->Ser	ACGAAGTAACACGAATCTCT	C	CGGTAGTCAGTCCATTTCCA	0.983
nad9	311	104	CCA->CUA	Pro->Leu	AATCTCTCCGGTAGTCAGTC	C	ATTTCCATCAGCCGGCCGGT	1
nad9	328	110	CGG->UGG	Arg->Trp	GTCCATTTCCATCAGCCGGC	C	GGTGGGAGCGAGAAGTATGG	0.998
nad9	356	119	UCU->UUU	Ser->Phe	GCGAGAAGTATGGGATATGT	C	TGGTGTTTCTTCCATCAATA	0.988
nad9	368	123	UCC->UUC	Ser->Phe	GGATATGTCTGGTGTTTCTT	C	CATCAATAATCCGGATTTAC	0.997
nad9	398	133	UCA->UUA	Ser->Leu	TCCGGATTTACGCCGTATAT	C	AACAGATCATGGTTTCGAGG	0.984
nad9	406	136	CAU->UAU	His->Tyr	TACGCCGTATATCAACAGAT	C	ATGGTTTCGAGGGTCATCCA	0.999
nad9	539	180	UCU->UUU	Ser->Phe	AGAATTTAGCTATTTCGATT	C	TGCTAGTCCTTGGGAACAGC	1
rpl16	61	21	CGC->UGC	Arg->Cys	AAGGCAGATGTAGTAGGGGT	C	GCGAACCGGACGGTACAGAA	0.979
rpl16	104	35	ACC->AUU	Thr->Ile	TGGTTTTGGAAGATATGGCA	C	CAAAAGTAGTGGAGCTGGTC	0.996
rpl16	105	35	ACC->AUU	Thr->Ile	GGTTTTGGAAGATATGGCAC	C	AAAAGTAGTGGAGCTGGTCG	0.967
rpl16	164	55	ACA->AUA	Thr->Ile	TGAAGCAGCGCGTCGGGCTA	C	AATCGGACAATTCCATCGTG	1
rpl16	232	78	CUC->UUC	Leu->Phe	GTAAGATATGGGTCAGAGTT	C	TCGCGGATCTTCCTATTACG	0.978
rpl16	321	107	UCC->UCU	Ser->Ser	GGTTGGATTGCTCGTGTGTC	C	ACGGGACAAATCCCATTTGA	0.903
rpl16	335	112	CCA->CUA	Pro->Leu	TGTGTCCACGGGACAAATCC	C	ATTTGAAATGGATGGTGTGA	0.999
rpl16	401	134	CCA->CUA	Pro->Leu	AACATTAGCGGCGCATAAAC	C	ATGTTCGTCAACCAAGTTTG	0.997
rpl16	407	136	UCG->UUG	Ser->Leu	AGCGGCGCATAAACCATGTT	C	GTCAACCAAGTTTGTTCAGT	0.992
rpl2	69	23	UCC->UCU	Ser->Ser	AAGTCTGCAGGGAGGAATTC	C	TCCGGGCGTATTACTGCTTT	0.904
rpl5	35	12	UCA->UUA	Ser->Leu	TTTTCATTACGAAGATGTAT	C	ACGTCAGGATCCGTTGCTCA	0.99
rpl5	47	16	CCG->CUG	Pro->Leu	AGATGTATCACGTCAGGATC	C	GTTGCTCAAACCGAATCACG	0.998
rpl5	59	20	CCG->CUG	Pro->Leu	TCAGGATCCGTTGCTCAAAC	C	GAATCACGCCAACGTTATGG	0.998
rpl5	64	22	CAC->UAC	His->Tyr	ATCCGTTGCTCAAACCGAAT	C	ACGCCAACGTTATGGAAGTT	0.94
rpl5	92	31	UCG->UUG	Ser->Leu	CGTTATGGAAGTTCCTGGAT	C	GTTTGAAATAAGATTAGTAC	0.998
rpl5	151	51	CCG->UCG	Pro->Ser	GAAAATTAGCTATGGAGATT	C	CGCGCGGTCAGAGATTCATA	0.963
rpl5	154	52	CGC->UGC	Arg->Cys	AATTAGCTATGGAGATTCCG	C	GCGGTCAGAGATTCATACAG	0.999
rpl5	323	108	UCG->UUG	Ser->Leu	TCATTTTTTGGTCAGAATCT	C	GACAGTAATGTCTATGTTAG	0.952
rpl5	370	124	CCC->UCC	Pro->Ser	CGGTCGAAATACGGGAAAAC	C	CCATCAAATTATCGATGGAA	0.997
rpl5	506	169	CCA->CUA	Pro->Leu	CACAAAAGATGAGACTTTAC	C	ACCGTGGAGCGGCTTTTTGC	0.992
rpl5	509	170	CCG->CUG	Pro->Leu	AAAAGATGAGACTTTACCAC	C	GTGGAGCGGCTTTTTGCTAA	0.97
rps10	235	79	CGG->UGG	Arg->Trp	AATTGCGCAAGAAGTTCTTT	C	GGTTAAAACGCCAGCGTATA	1
rps10	328	110	CGA->UGA	Arg->End	GCACAAAAAAGAGATTGCTT	C	GAAGTCAAATCCTTGCGTTG	0.921
rps11	9	3	UUC->UUU	Phe->Phe	AGTTTCAAATCCATGAACTT	C	GTACAGAGCATCTCGGAGGA	0.979
rps11	23	8	UCG->UUG	Ser->Leu	GAACTTCGTACAGAGCATCT	C	GGAGGAAGATGAGCAATGTT	0.947
rps12	71	24	UCG->UUG	Ser->Leu	CACGGACCGTACTCGAGCTT	C	GGATCAATGTCCCCAGAAGC	1
rps12	112	38	CCG->UCG	Pro->Ser	AAGGAGTATGCCTGCGTGTT	C	CGACGAGAACACCGAAAAAA	1
rps12	196	66	CAC->UAC	His->Tyr	ATCGACAACAACTATTTGCT	C	ACATTCCAGGCGAAGGTCAT	0.939
rps12	221	74	UCG->UUG	Ser->Leu	TCCAGGCGAAGGTCATAATT	C	GCAGGAACATCCTATAGTCT	0.998
rps12	232	78	CCU->UCU	Pro->Ser	GTCATAATTCGCAGGAACAT	C	CTATAGTCTTAGTCAGAGGA	1
rps12	269	90	UCG->UUG	Ser->Leu	AGGAGGTAGAGTGAAAGATT	C	GCCAGGTGTGAAATCCCATC	0.995
rps12	284	95	UCC->UUC	Ser->Phe	AGATTCGCCAGGTGTGAAAT	C	CCATCGTATTCGAGGAGTCA	0.998
rps12	289	97	CGU->UGU	Arg->Cys	CGCCAGGTGTGAAATCCCAT	C	GTATTCGAGGAGTCAAGGAT	1
rps13	5	2	UCA->UUA	Ser->Leu	AGGAGAAGGATTCAGAATGT	C	ATATATCTCAGGAGCTAGAT	0.931
rps13	26	9	UCA->UUA	Ser->Leu	ATATATCTCAGGAGCTAGAT	C	AGTTCCCGATGAACAAGTCA	0.995
rps13	56	19	UCA->UUA	Ser->Leu	TGAACAAGTCAGAATTGCCT	C	AACTAAAATGGATGGAATTG	0.971
rps13	256	86	CGU->UGU	Arg->Cys	AACGATTAATTTCTATTTCT	C	GTTATCGTGGAATTCGTCAT	0.998
rps13	287	96	UCG->UUG	Ser->Leu	AATTCGTCATCAAGATGGAT	C	GCCCTTACGCGGTCAACGAA	0.999
rps14	194	65	UCC->UUC	Ser->Phe	AGTAAGAAACCGATGTATTT	C	CACGGGTCGCCCTCGTTCCG	0.982
rps14	271	91	CCU->UCU	Pro->Ser	GTGGATTAGCATCTCGAGGT	C	CTTTGATGGGCATAAAGAAA	0.968
rps19	110	37	UCG->UUG	Ser->Leu	GTCACGTAGATCTTCTATTT	C	GCCGGAATTCGTTGATTGCT	0.981
rps19	132	44	UCC->UCU	Ser->Ser	CCGGAATTCGTTGATTGCTC	C	GTACTCATTTACAATGGAAA	0.974
rps19	157	53	CCU->UUU	Pro->Phe	TCATTTACAATGGAAAAACT	C	CTGTTCGTTGTAAGATCACT	0.992
rps19	158	53	CCU->UUU	Pro->Phe	CATTTACAATGGAAAAACTC	C	TGTTCGTTGTAAGATCACTG	0.974
rps2	179	60	CCC->CUC	Pro->Leu	TTTTCATTTTCTATTTTATC	C	CATTCGTCAAAACAGCCGTT	0.936
rps2	200	67	UCC->UUC	Ser->Phe	CATTCGTCAAAACAGCCGTT	C	CTTCCTTTTAAAGACAAAGA	0.957
rps2	547	183	CGU->UGU	Arg->Cys	GACTCTATATATATCTATTT	C	GTCATTCGATCACGAAAACA	0.989
rps3	58	20	CCA->UCA	Pro->Ser	ATCTGAATCGTAGTTCAGAT	C	CAAGTCGGTTCAGTGAGTGG	0.995
rps3	452	151	UCG->UUG	Ser->Leu	GCGCCCCTCCTTGAATTATT	C	GGTCATGCAATACTTATTGA	0.997
rps3	647	216	UCG->UUG	Ser->Leu	CGCTTTTTTTGTAGAAAGCT	C	GACCAGCGAGAAAAAGTGTG	0.972
rps3	791	264	CCA->CUA	Pro->Leu	CGGTGCTACCTTTTTCTTTC	C	AAGGGATGGGGTTGGGATGT	0.942
rps3	1151	384	CCG->CUG	Pro->Leu	TCAAGACATCTCTTTTCAAC	C	GAGGAACAACTCATTTCGTT	0.995
rps3	1309	437	CGU->UGU	Arg->Cys	GAAAGTATGGAAAAACATCT	C	GTAATGTCTTTAACCAGAAA	0.99
rps3	1342	448	CCU->UCU	Pro->Ser	ACCAGAAAATAGATTATGCT	C	CTGCGGAAGTCTCTACTCGT	0.996
rps3	1373	458	UCA->UUA	Ser->Leu	CTCTACTCGTTACGGAATTT	C	AGGTGTCAAAGTGCGGATCT	0.997
rps3	1387	463	CGG->UGG	Arg->Trp	GAATTTCAGGTGTCAAAGTG	C	GGATCTCATATAGTCAAAAT	1
rps4	61	21	CGG->UGG	Arg->Trp	GTCTACTTCTAGGAAATGTT	C	GGAAAAGATCACTTTCTCTA	0.997
rps4	176	59	UCA->UUA	Ser->Leu	TCTAAACAGTAACATTAAAT	C	ACAAACTACACGAAAGTTGC	0.991
rps4	196	66	CCC->UCC	Pro->Ser	CACAAACTACACGAAAGTTG	C	CCCTTTCTTATTGGGATTTA	0.999
rps4	203	68	UCU->UUU	Ser->Phe	TACACGAAAGTTGCCCCTTT	C	TTATTGGGATTTACCCATAA	0.97
rps4	290	97	UCG->UUG	Ser->Leu	ACTCAATCTTGAAACAAGAT	C	GGACGTGATTCCGGTTCGTC	0.976
rps4	302	101	CCG->CUG	Pro->Leu	AACAAGATCGGACGTGATTC	C	GGTTCGTCTCCATTTTTGTG	0.951
rps4	347	116	CCG->CUG	Pro->Leu	TCTTCCTCAAGCAAGGCAGC	C	GATAAGTCATCGAAGGGTTT	0.997
rps4	500	167	UCA->UUA	Ser->Leu	ATCTTTCTATATCGACATAT	C	AGTTGGAAAAAGAATAGGCA	0.976
rps4	852	284	ACC->ACU	Thr->Thr	TCTTTATATAGTAATTCGAC	C	TATTGCTCTGGATCCCCCTT	0.912
rps4	891	297	AUC->AUU	Ile->Ile	TTTACTAGGAAGATCAGAAT	C	AAAAGGATCGAACTACCTAC	0.989
rps4	920	307	UCG->UUG	Ser->Leu	CGAACTACCTACTCATTATT	C	GGAGGTCAATCATAGAACAC	0.946
rps4	931	311	CAU->UAU	His->Tyr	CTCATTATTCGGAGGTCAAT	C	ATAGAACACCAAAAGCTGTG	0.977
rps4	941	314	CCA->CUA	Pro->Leu	GGAGGTCAATCATAGAACAC	C	AAAAGCTGTGGTATCTTATG	0.998
rps4	956	319	UCU->UUU	Ser->Phe	AACACCAAAAGCTGTGGTAT	C	TTATGGACCTAACATAGGTC	0.999
rps4	1007	336	CCA->CUA	Pro->Leu	CGACATAAGATTGAAAGATC	C	AAACCTTCCTCTTCGGAGCG	0.991
rps4	1016	339	CCU->CUU	Pro->Leu	ATTGAAAGATCCAAACCTTC	C	TCTTCGGAGCGGAAACGGGC	0.995
rps4	1021	341	CGG->UGG	Arg->Trp	AAGATCCAAACCTTCCTCTT	C	GGAGCGGAAACGGGCGTGGC	0.987
rps7	116	39	CCA->CUA	Pro->Leu	ATATAACACTTTGAATAGCC	C	AGCTCGAACTGAACGCGATG	0.925
sdh3	124	42	CCA->UCA	Pro->Ser	CACAGCTTACTTCGACGTTT	C	CAATTTCCCATAGAATCTCC	0.991
sdh3	131	44	UCC->UUC	Ser->Phe	TACTTCGACGTTTCCAATTT	C	CCATAGAATCTCCGGAACTT	0.979
sdh4	29	10	UCG->UUG	Ser->Leu	GGCATTTTGTAGACGTGGTT	C	GGTTATTCCCATTTTTCTCT	1
sdh4	39	13	CCC->CCU	Pro->Pro	AGACGTGGTTCGGTTATTCC	C	ATTTTTCTCTATCTATTGGT	0.999
lncRNA-based validation of RNA editing sites in the leaves of C. kwangsiensis.
Genes	nt Position	Amino position	Codon change	Amino change	Reference	AllSubs	BaseCount[A,C,G,T]	Coverage-q30	MeanQ	Frequency
atp4	56	19	CCA→CUA	Pro→Leu	C	CT	[0, 27, 0, 1949]	1976	40	0.99
atp4	59	20	UCU→UUU	Ser→Phe	C	CT	[0, 39, 0, 1947]	1986	40	0.98
atp4	71	24	UCA→UUA	Ser→Leu	C	CT CA	[2, 12, 0, 2027]	2041	40	0.99
atp4	89	30	UCA→UUA	Ser→Leu	C	CT	[0, 40, 0, 1871]	1911	40	0.98
atp4	144	48	UUC→UUU	Phe→Phe	C	CT	[0, 1793, 0, 191]	1984	40	0.1
atp4	227	76	CCC→CUC	Pro→Leu	C	CT	[0, 82, 0, 2713]	2795	40	0.97
atp4	248	83	CCU→CUU	Pro→Leu	C	CT CA	[2, 12, 0, 3378]	3392	40	1
atp4	250	84	CCA→UUA	Pro→Leu	C	CT	[0, 2984, 0, 450]	3434	40	0.13
atp4	251	84	CCA→UUA	Pro→Leu	C	CT CA	[1, 24, 0, 3463]	3488	40	0.99
atp4	395	132	UCA→UUA	Ser→Leu	C	CT CG CA	[1, 20, 2, 2299]	2322	40	0.99
atp4	416	139	ACU→AUU	Thr→Ile	C	CT CG CA	[1, 13, 6, 1692]	1712	40	0.99
atp6	24	8	UUC→UUU	Phe→Phe	C	CT	[0, 1729, 0, 268]	1997	40	0.13
atp6	37	13	CCA→UCA	Pro→Ser	C	CT CG	[0, 7, 1, 2090]	2098	40	1
atp6	47	16	UCU→UUU	Ser→Phe	C	CT	[0, 9, 0, 2014]	2023	40	1
atp6	116	39	UCA→UUA	Ser→Leu	C	CT CA CG	[2, 17, 2, 7341]	7362	40	1
atp6	167	56	CCG→CUG	Pro→Leu	C	CT CG CA	[2, 49, 3, 7517]	7571	40	0.99
atp6	173	58	CCG→CUG	Pro→Leu	C	CT CA CG	[3, 21, 1, 7473]	7498	40	1
atp6	224	75	UCC→UUC	Ser→Phe	C	CT	[0, 44, 0, 7933]	7977	40	0.99
atp6	236	79	UCG→UUG	Ser→Leu	C	CT	[0, 12, 0, 8783]	8795	40	1
atp6	254	85	UCG→UUG	Ser→Leu	C	CT	[0, 23, 0, 8114]	8137	40	1
atp6	262	88	CGU→UGU	Arg→Cys	C	CT CA	[3, 19, 0, 6596]	6618	40	1
atp6	269	90	CCC→CUU	Pro→Leu	C	CT CA	[3, 81, 0, 6308]	6392	40	0.99
atp6	270	90	CCC→CUU	Pro→Leu	C	CT	[0, 117, 0, 6238]	6355	40	0.98
atp6	399	133	UUC→UUU	Phe→Phe	C	CT CG	[0, 305, 2, 4458]	4765	40	0.94
atp6	401	134	UCA→UUA	Ser→Leu	C	CT	[0, 79, 0, 4678]	4757	40	0.98
atp6	460	154	CCU→UCU	Pro→Ser	C	CT	[0, 11, 0, 3344]	3355	40	1
atp6	463	155	CAU→UAU	His→Tyr	C	CT CG CA	[2, 10, 3, 3300]	3315	40	1
atp6	485	162	UCA→UUA	Ser→Leu	C	CT	[0, 7, 0, 3391]	3398	40	1
atp6	527	176	UCA→UUA	Ser→Leu	C	CT	[0, 24, 0, 3337]	3361	40	0.99
atp6	548	183	UCU→UUU	Ser→Phe	C	CT CG CA	[4, 39, 6, 2642]	2691	40	0.99
atp6	599	200	CCU→CUU	Pro→Leu	C	CT CA CG	[4, 11, 3, 3344]	3362	40	1
atp6	635	212	CCG→CUG	Pro→Leu	C	CT CG CA	[7, 26, 8, 3661]	3702	40	0.99
atp6	656	219	UCA→UUA	Ser→Leu	C	CT	[0, 14, 0, 3086]	3100	40	1
atp6	664	222	CAU→UAU	His→Tyr	C	CT	[0, 12, 0, 2937]	2949	40	1
atp6	671	224	UCU→UUU	Ser→Phe	C	CT	[0, 32, 0, 2773]	2805	40	0.99
atp6	678	226	AUC→AUU	Ile→Ile	C	CT	[0, 1921, 0, 833]	2754	40	0.3
atp6	680	227	UCA→UUA	Ser→Leu	C	CT	[0, 5, 0, 2732]	2737	40	1
atp6	707	236	ACA→AUA	Thr→Ile	C	CT	[0, 27, 0, 1855]	1882	40	0.99
atp6	714	238	CUC→CUU	Leu→Leu	C	CT	[0, 1310, 0, 532]	1842	40	0.29
atp6	718	240	CAA→UAA	Gln→End	C	CT	[0, 5, 0, 1671]	1676	40	1
atp8	58	20	CUU→UUU	Leu→Phe	C	CT	[0, 55, 0, 1942]	1997	40	0.97
atp8	123	41	CUC→CUU	Leu→Leu	C	CT CA	[1, 550, 0, 2553]	3104	40	0.82
atp8	200	67	UCG→UUG	Ser→Leu	C	CT CA	[4, 63, 0, 4229]	4296	40	0.99
atp8	225	75	CUC→CUU	Leu→Leu	C	CT	[0, 4438, 0, 489]	4927	40	0.1
atp8	240	80	UCC→UCU	Ser→Ser	C	CT	[0, 3586, 0, 962]	4548	40	0.21
atp8	443	148	CCA→CUA	Pro→Leu	C	CT CG CA	[1, 85, 3, 5863]	5952	40	0.99
atp9	20	7	UCA→UUA	Ser→Leu	C	CT CG	[0, 130, 3, 26316]	26449	40	1
atp9	50	17	UCA→UUA	Ser→Leu	C	CT	[0, 54, 0, 25948]	26002	40	1
atp9	82	28	CUC→UUC	Leu→Phe	C	CT CG CA	[11, 90, 19, 15994]	16114	40	0.99
atp9	90	30	UCC→UCU	Ser→Ser	C	CT CA	[3, 514, 0, 15540]	16057	40	0.97
atp9	92	31	UCG→UUG	Ser→Leu	C	CT CA	[2, 61, 0, 16033]	16096	40	1
atp9	134	45	UCA→UUA	Ser→Leu	C	CT CA	[2, 15, 0, 15005]	15022	40	1
atp9	182	61	UCG→UUG	Ser→Leu	C	CT CA	[2, 40, 0, 11548]	11590	40	1
atp9	191	64	CCA→CUA	Pro→Leu	C	CT CA CG	[28, 85, 15, 10800]	10928	40	0.99
atp9	205	69	CUG→UUG	Leu→Leu	C	CT CA	[2, 447, 0, 9301]	9750	40	0.95
atp9	212	71	UCA→UUA	Ser→Leu	C	CT CG	[0, 114, 1, 9750]	9865	40	0.99
atp9	223	75	CGA→UGA	Arg→End	C	CT CG CA	[4, 59, 4, 9319]	9386	40	0.99
ccmB	28	10	CAU→UAU	His→Tyr	C	CT CA	[2, 75, 0, 1056]	1133	40	0.93
ccmB	39	13	AUC→AUU	Ile→Ile	C	CT CA	[4, 189, 0, 919]	1112	40	0.83
ccmB	43	15	CCC→UCC	Pro→Ser	C	CT CG	[0, 106, 3, 1008]	1117	40	0.9
ccmB	71	24	UCA→UUA	Ser→Leu	C	CT	[0, 40, 0, 987]	1027	40	0.96
ccmB	76	26	CUU→UUU	Leu→Phe	C	CT	[0, 141, 0, 950]	1091	40	0.87
ccmB	80	27	UCG→UUG	Ser→Leu	C	CT CG	[0, 52, 2, 1037]	1091	40	0.95
ccmB	87	29	AUC→AUU	Ile→Ile	C	CT CA	[1, 240, 0, 956]	1197	40	0.8
ccmB	128	43	UCA→UUA	Ser→Leu	C	CT	[0, 39, 0, 1013]	1052	40	0.96
ccmB	137	46	UCC→UUC	Ser→Phe	C	CT CA	[2, 48, 0, 1014]	1064	40	0.95
ccmB	149	50	CCG→CUG	Pro→Leu	C	CT CG CA	[3, 73, 5, 1191]	1272	40	0.94
ccmB	154	52	CGG→UGG	Arg→Trp	C	CT CA CG	[2, 45, 1, 1293]	1341	40	0.97
ccmB	160	54	CCU→UCU	Pro→Ser	C	CT CG	[0, 153, 1, 1268]	1422	40	0.89
ccmB	164	55	CCG→CUG	Pro→Leu	C	CT CG CA	[1, 61, 4, 1378]	1444	40	0.96
ccmB	172	58	CCC→UCC	Pro→Ser	C	CT	[0, 52, 0, 1684]	1736	40	0.97
ccmB	179	60	CCU→CUU	Pro→Leu	C	CT CG	[0, 180, 1, 1575]	1756	40	0.9
ccmB	181	61	CCC→UCC	Pro→Ser	C	CT	[0, 527, 0, 1228]	1755	40	0.7
ccmB	193	65	CCU→UUU	Pro→Phe	C	CT	[0, 256, 0, 1436]	1692	40	0.85
ccmB	194	65	CCU→UUU	Pro→Phe	C	CT	[0, 305, 0, 1417]	1722	40	0.82
ccmB	286	96	CGG→UGG	Arg→Trp	C	CT CG	[0, 129, 1, 1476]	1606	40	0.92
ccmB	304	102	CGU→UGU	Arg→Cys	C	CT	[0, 169, 0, 1182]	1351	40	0.87
ccmB	313	105	CGU→UGU	Arg→Cys	C	CT CA CG	[1, 19, 1, 1304]	1325	40	0.99
ccmB	324	108	CCC→CCU	Pro→Pro	C	CT CA	[3, 907, 0, 512]	1422	40	0.36
ccmB	361	121	CGG→UGG	Arg→Trp	C	CT	[0, 278, 0, 2103]	2381	40	0.88
ccmB	373	125	CUA→UUA	Leu→Leu	C	CT	[0, 818, 0, 1532]	2350	40	0.65
ccmB	386	129	CCG→CUG	Pro→Leu	C	CT CG CA	[2, 46, 3, 2254]	2305	40	0.98
ccmB	400	134	CAG→UAG	Gln→End	C	CT CG	[0, 2106, 1, 283]	2390	40	0.12
ccmB	418	140	CGU→UGU	Arg→Cys	C	CT	[0, 160, 0, 2289]	2449	40	0.93
ccmB	422	141	UCG→UUG	Ser→Leu	C	CT	[0, 67, 0, 2396]	2463	40	0.97
ccmB	455	152	UCG→UUG	Ser→Leu	C	CT CA	[1, 55, 0, 2265]	2321	40	0.98
ccmB	463	155	CCA→UUA	Pro→Leu	C	CT	[0, 30, 0, 2011]	2041	40	0.99
ccmB	464	155	CCA→UUA	Pro→Leu	C	CT	[0, 33, 0, 1963]	1996	40	0.98
ccmB	473	158	UCA→UUA	Ser→Leu	C	CT CA	[4, 49, 0, 1980]	2033	40	0.98
ccmB	482	161	UCA→UUA	Ser→Leu	C	CT	[0, 42, 0, 2133]	2175	40	0.98
ccmB	491	164	CCA→CUA	Pro→Leu	C	CT CA CG	[24, 81, 18, 1363]	1486	40	0.94
ccmB	500	167	UCC→UUC	Ser→Phe	C	CT	[0, 39, 0, 1327]	1366	40	0.97
ccmB	502	168	CGU→UGU	Arg→Cys	C	CT	[0, 24, 0, 1372]	1396	40	0.98
ccmB	539	180	UCA→UUA	Ser→Leu	C	CT	[0, 80, 0, 2147]	2227	40	0.96
ccmB	542	181	UCG→UUG	Ser→Leu	C	CT	[0, 9, 0, 2217]	2226	40	1
ccmB	554	185	UCC→UUC	Ser→Phe	C	CT	[0, 42, 0, 2243]	2285	40	0.98
ccmB	557	186	UCU→UUU	Ser→Phe	C	CT CG	[0, 83, 1, 2221]	2305	40	0.96
ccmB	560	187	CCG→CUG	Pro→Leu	C	CT	[0, 20, 0, 2292]	2312	40	0.99
ccmB	572	191	CCU→CUU	Pro→Leu	C	CT	[0, 115, 0, 2441]	2556	40	0.96
ccmB	584	195	UCG→UUG	Ser→Leu	C	CT	[0, 83, 0, 2379]	2462	40	0.97
ccmB	599	200	UCA→UUA	Ser→Leu	C	CT	[0, 42, 0, 2521]	2563	40	0.98
ccmC	76	26	CGG→UGG	Arg→Trp	C	CT	[0, 30, 0, 575]	605	40	0.95
ccmC	103	35	CAU→UAU	His→Tyr	C	CT	[0, 60, 0, 674]	734	40	0.92
ccmC	115	39	CGG→UGG	Arg→Trp	C	CT	[0, 98, 0, 756]	854	40	0.89
ccmC	133	45	CUU→UUU	Leu→Phe	C	CT	[0, 58, 0, 760]	818	40	0.93
ccmC	161	54	CCG→CUG	Pro→Leu	C	CT	[0, 36, 0, 851]	887	40	0.96
ccmC	184	62	CGG→UGG	Arg→Trp	C	CT CA	[1, 37, 0, 864]	902	40	0.96
ccmC	227	76	UCU→UUU	Ser→Phe	C	CT CA	[1, 393, 0, 379]	773	40	0.49
ccmC	270	90	UCC→UCU	Ser→Ser	C	CT	[0, 390, 0, 47]	437	40	0.11
ccmC	281	94	ACA→AUA	Thr→Ile	C	CT	[0, 38, 0, 326]	364	40	0.9
ccmC	299	100	UCU→UUU	Ser→Phe	C	CT	[0, 33, 0, 246]	279	40	0.88
ccmC	331	111	CGG→UGG	Arg→Trp	C	CT CG	[0, 31, 2, 182]	215	40	0.85
ccmC	358	120	CGG→UGG	Arg→Trp	C	CT CG	[0, 96, 3, 272]	371	40	0.74
ccmC	396	132	UUC→UUU	Phe→Phe	C	CT CG	[0, 164, 1, 501]	666	40	0.75
ccmC	399	133	UUC→UUU	Phe→Phe	C	CT	[0, 75, 0, 574]	649	40	0.88
ccmC	400	134	CUU→UUU	Leu→Phe	C	CT	[0, 104, 0, 559]	663	40	0.84
ccmC	418	140	CUG→UUG	Leu→Leu	C	CT	[0, 100, 0, 1042]	1142	40	0.91
ccmC	421	141	CGU→UGU	Arg→Cys	C	CT CG	[0, 24, 4, 1139]	1167	40	0.98
ccmC	436	146	CCU→UCU	Pro→Ser	C	CT	[0, 42, 0, 1309]	1351	40	0.97
ccmC	446	149	CCG→CUG	Pro→Leu	C	CT	[0, 33, 0, 1352]	1385	40	0.98
ccmC	458	153	UCA→UUA	Ser→Leu	C	CT	[0, 62, 0, 1420]	1482	40	0.96
ccmC	467	156	GCU→GUU	Ala→Val	C	CT CG	[0, 54, 1, 1571]	1626	40	0.97
ccmC	473	158	CCG→CUG	Pro→Leu	C	CT	[0, 68, 0, 1642]	1710	40	0.96
ccmC	497	166	UCU→UUU	Ser→Phe	C	CT	[0, 138, 0, 1525]	1663	40	0.92
ccmC	499	167	CCA→UCA	Pro→Ser	C	CT	[0, 49, 0, 1625]	1674	40	0.97
ccmC	568	190	CCU→UCU	Pro→Ser	C	CT	[0, 38, 0, 1290]	1328	40	0.97
ccmC	575	192	CCC→CUU	Pro→Leu	C	CT CA	[3, 38, 0, 1226]	1267	40	0.97
ccmC	576	192	CCC→CUU	Pro→Leu	C	CT	[0, 795, 0, 478]	1273	40	0.38
ccmC	608	203	CCC→CUC	Pro→Leu	C	CT CG	[0, 56, 1, 965]	1022	40	0.95
ccmC	612	204	UUC→UUU	Phe→Phe	C	CT	[0, 854, 0, 114]	968	40	0.12
ccmC	614	205	UCC→UUC	Ser→Phe	C	CT CA	[1, 30, 0, 918]	949	40	0.97
ccmC	619	207	CGU→UGU	Arg→Cys	C	CT CA	[2, 17, 0, 854]	873	40	0.98
ccmC	624	208	AUC→AUU	Ile→Ile	C	CT	[0, 309, 0, 509]	818	40	0.62
ccmC	630	210	UUC→UUU	Phe→Phe	C	CT	[0, 731, 0, 103]	834	40	0.12
ccmC	650	217	CCU→CUU	Pro→Leu	C	CT CA	[1, 10, 0, 622]	633	40	0.98
ccmC	656	219	CCA→CUA	Pro→Leu	C	CT	[0, 4, 0, 629]	633	40	0.99
ccmC	665	222	CCC→CUC	Pro→Leu	C	CT CG	[0, 4, 1, 608]	613	40	0.99
ccmC	673	225	CCC→UCC	Pro→Ser	C	CT	[0, 5, 0, 564]	569	40	0.99
ccmFC	38	13	UCC→UUU	Ser→Phe	C	CT	[0, 7, 0, 227]	234	40	0.97
ccmFC	39	13	UCC→UUU	Ser→Phe	C	CT	[0, 197, 0, 45]	242	40	0.19
ccmFC	50	17	CCU→CUU	Pro→Leu	C	CT	[0, 15, 0, 223]	238	40	0.94
ccmFC	52	18	CGU→UGU	Arg→Cys	C	CT	[0, 16, 0, 221]	237	40	0.93
ccmFC	87	29	UUC→UUU	Phe→Phe	C	CT	[0, 160, 0, 28]	188	40	0.15
ccmFC	103	35	CUC→UUC	Leu→Phe	C	CT	[0, 14, 0, 263]	277	40	0.95
ccmFC	107	36	ACU→AUU	Thr→Ile	C	CT	[0, 14, 0, 295]	309	40	0.95
ccmFC	119	40	UCU→UUU	Ser→Phe	C	CT	[0, 22, 0, 376]	398	40	0.94
ccmFC	122	41	UCC→UUC	Ser→Phe	C	CT	[0, 16, 0, 387]	403	40	0.96
ccmFC	146	49	CCU→CUU	Pro→Leu	C	CT	[0, 7, 0, 427]	434	40	0.98
ccmFC	151	51	CCU→UCU	Pro→Ser	C	CT	[0, 66, 0, 348]	414	40	0.84
ccmFC	175	59	CUA→UUA	Leu→Leu	C	CT	[0, 27, 0, 388]	415	40	0.93
ccmFC	278	93	UCA→UUA	Ser→Leu	C	CT	[0, 270, 0, 108]	378	40	0.29
ccmFC	301	101	CGU→UGU	Arg→Cys	C	CT	[0, 6, 0, 391]	397	40	0.98
ccmFC	363	121	UUC→UUU	Phe→Phe	C	CT	[0, 360, 0, 172]	532	40	0.32
ccmFC	385	129	CUC→UUC	Leu→Phe	C	CT	[0, 18, 0, 464]	482	40	0.96
ccmFC	391	131	CGU→UGU	Arg→Cys	C	CT CG	[0, 18, 1, 474]	493	40	0.96
ccmFC	778	260	CCC→UCC	Pro→Ser	C	CT	[0, 1, 0, 574]	575	40	1
ccmFC	845	282	UCU→UUU	Ser→Phe	C	CT CA	[2, 6, 0, 738]	746	40	0.99
ccmFC	910	304	CGG→UGG	Arg→Trp	C	CT	[0, 3688, 0, 438]	4126	40	0.11
ccmFC	915	305	UUC→UUU	Phe→Phe	C	CT	[0, 714, 0, 289]	1003	40	0.29
ccmFC	957	319	CCC→CCU	Pro→Pro	C	CT	[0, 744, 0, 348]	1092	40	0.32
ccmFC	995	332	CCG→CUG	Pro→Leu	C	CT	[0, 270, 0, 759]	1029	40	0.74
ccmFC	1071	357	UCC→UCU	Ser→Ser	C	CT	[0, 754, 0, 97]	851	40	0.11
ccmFC	1118	373	CCA→CUA	Pro→Leu	C	CT	[0, 2, 0, 481]	483	40	1
ccmFC	1138	380	CCG→UCG	Pro→Ser	C	CT	[0, 2, 0, 424]	426	40	1
ccmFC	1213	405	CGG→UGG	Arg→Trp	C	CT	[0, 2, 0, 77]	79	40	0.97
ccmFC	1238	413	UCG→UUG	Ser→Leu	C	CT	[0, 4, 0, 75]	79	40	0.95
ccmFC	1247	416	UCA→UUA	Ser→Leu	C	CT	[0, 0, 0, 77]	77	40	1
ccmFC	1294	432	CGA→UGA	Arg→End	C	CT	[0, 0, 0, 48]	48	40	1
ccmFN	38	13	CCG→CUG	Pro→Leu	C	CT	[0, 3, 0, 152]	155	40	0.98
ccmFN	131	44	UCG→UUG	Ser→Leu	C	CT	[0, 3, 0, 133]	136	40	0.98
ccmFN	136	46	CGU→UGU	Arg→Cys	C	CT	[0, 4, 0, 132]	136	40	0.97
ccmFN	145	49	CCU→UCU	Pro→Ser	C	CT	[0, 3, 0, 147]	150	40	0.98
ccmFN	242	81	UCA→UUA	Ser→Leu	C	CT CA	[3, 6, 0, 211]	220	40	0.97
ccmFN	257	86	CCA→CUA	Pro→Leu	C	CT	[0, 5, 0, 271]	276	40	0.98
ccmFN	350	117	UCC→UUC	Ser→Phe	C	CT	[0, 179, 0, 231]	410	40	0.56
ccmFN	359	120	UCG→UUG	Ser→Leu	C	CT	[0, 297, 0, 98]	395	40	0.25
ccmFN	363	121	AAC→AAU	Asn→Asn	C	CT	[0, 359, 0, 43]	402	40	0.11
ccmFN	366	122	UUC→UUU	Phe→Phe	C	CT	[0, 39, 0, 364]	403	40	0.9
ccmFN	590	197	ACU→AUU	Thr→Ile	C	CT CG	[0, 196, 1, 22]	219	40	0.1
ccmFN	689	230	UCU→UUU	Ser→Phe	C	CT	[0, 249, 0, 28]	277	40	0.1
ccmFN	692	231	CCU→CUU	Pro→Leu	C	CT	[0, 9, 0, 288]	297	40	0.97
ccmFN	701	234	UCA→UUA	Ser→Leu	C	CT	[0, 4, 0, 333]	337	40	0.99
ccmFN	739	247	CGU→UGU	Arg→Cys	C	CT	[0, 5, 0, 253]	258	40	0.98
ccmFN	761	254	UCA→UUA	Ser→Leu	C	CT	[0, 7, 0, 199]	206	40	0.97
ccmFN	773	258	CCA→CUA	Pro→Leu	C	CT	[0, 8, 0, 207]	215	40	0.96
ccmFN	788	263	UCA→UUA	Ser→Leu	C	CT	[0, 4, 0, 203]	207	40	0.98
ccmFN	937	313	CGC→UGC	Arg→Cys	C	CT	[0, 2, 0, 346]	348	40	0.99
ccmFN	1246	416	CGG→UGG	Arg→Trp	C	CT CG	[0, 9, 1, 466]	476	40	0.98
ccmFN	1271	424	UCG→UUG	Ser→Leu	C	CT	[0, 15, 0, 433]	448	40	0.97
ccmFN	1274	425	CCA→CUA	Pro→Leu	C	CT CG	[0, 10, 1, 433]	444	40	0.98
ccmFN	1291	431	CAU→UAU	His→Tyr	C	CT CA CG	[1, 19, 1, 508]	529	40	0.96
ccmFN	1306	436	CGG→UGG	Arg→Trp	C	CT	[0, 13, 0, 529]	542	40	0.98
ccmFN	1324	442	CGG→UGG	Arg→Trp	C	CT CG CA	[2, 7, 4, 732]	745	40	0.99
ccmFN	1357	453	CGG→UGG	Arg→Trp	C	CT	[0, 6, 0, 885]	891	40	0.99
ccmFN	1368	456	GCC→GCU	Ala→Ala	C	CT CA	[1, 907, 0, 147]	1055	40	0.14
ccmFN	1375	459	CGU→UGU	Arg→Cys	C	CT CG	[0, 4, 1, 1074]	1079	40	1
ccmFN	1418	473	UCG→UUG	Ser→Leu	C	CT CG CA	[1, 8, 2, 1190]	1201	40	0.99
ccmFN	1423	475	CUU→UUU	Leu→Phe	C	CT CG	[0, 232, 1, 957]	1190	40	0.8
ccmFN	1438	480	CUU→UUU	Leu→Phe	C	CT	[0, 6, 0, 1281]	1287	40	1
ccmFN	1442	481	UCA→UUA	Ser→Leu	C	CT	[0, 4, 0, 1263]	1267	40	1
ccmFN	1454	485	UCA→UUA	Ser→Leu	C	CT	[0, 17, 0, 1254]	1271	40	0.99
ccmFN	1463	488	UCU→UUU	Ser→Phe	C	CT	[0, 18, 0, 1201]	1219	40	0.99
ccmFN	1489	497	CCC→UCC	Pro→Ser	C	CT CG	[0, 6, 1, 1060]	1067	40	0.99
ccmFN	1502	501	UCU→UUU	Ser→Phe	C	CT	[0, 61, 0, 1003]	1064	40	0.94
ccmFN	1537	513	CGG→UGG	Arg→Trp	C	CT CG	[0, 1, 1, 895]	897	40	1
ccmFN	1601	534	UCG→UUG	Ser→Leu	C	CT	[0, 840, 0, 91]	931	40	0.1
cob	47	16	UCC→UUC	Ser→Phe	C	CT	[0, 23, 0, 834]	857	40	0.97
cob	118	40	CCG→UCG	Pro→Ser	C	CT CA	[1, 9, 0, 1041]	1051	40	0.99
cob	178	60	CAC→UAC	His→Tyr	C	CT	[0, 13, 0, 1646]	1659	40	0.99
cob	286	96	CUC→UUC	Leu→Phe	C	CT CA CG	[2, 23, 1, 1658]	1684	40	0.99
cob	298	100	CAC→UAC	His→Tyr	C	CT CA	[1, 23, 0, 2634]	2658	40	0.99
cob	325	109	CAU→UAU	His→Tyr	C	CT	[0, 57, 0, 2736]	2793	40	0.98
cob	358	120	CGG→UGG	Arg→Trp	C	CT CA	[2, 29, 0, 3952]	3983	40	0.99
cob	419	140	CCA→CUA	Pro→Leu	C	CT CG	[0, 26, 1, 5565]	5592	40	1
cob	564	188	CUC→CUU	Leu→Leu	C	CT	[0, 1253, 0, 3019]	4272	40	0.71
cob	568	190	CAU→UAU	His→Tyr	C	CT CA	[2, 30, 0, 4301]	4333	40	0.99
cob	580	194	CUU→UUU	Leu→Phe	C	CT CG CA	[23, 68, 27, 3615]	3733	40	0.98
cob	610	204	CUG→UUG	Leu→Leu	C	CT	[0, 2360, 0, 282]	2642	40	0.11
cob	680	227	UCU→UUU	Ser→Phe	C	CT	[0, 22, 0, 3831]	3853	40	0.99
cob	715	239	CGG→UGG	Arg→Trp	C	CT CG CA	[2, 18, 3, 3670]	3693	40	1
cob	725	242	UCU→UUU	Ser→Phe	C	CT CA	[1, 25, 0, 3689]	3715	40	0.99
cob	737	246	UCU→UUU	Ser→Phe	C	CT CG	[0, 37, 4, 3904]	3945	40	0.99
cob	808	270	CCC→UCC	Pro→Ser	C	CT CG	[0, 32, 6, 5171]	5209	40	0.99
cob	853	285	CAU→UAU	His→Tyr	C	CT CG	[0, 23, 2, 3993]	4018	40	0.99
cob	908	303	CCA→CUA	Pro→Leu	C	CT CG CA	[8, 14, 9, 2189]	2220	40	0.99
cob	982	328	CAC→UAC	His→Tyr	C	CT CG CA	[1, 95, 2, 2404]	2502	40	0.96
cob	1015	339	CGC→UGC	Arg→Cys	C	CT CA	[2, 18, 0, 3454]	3474	40	0.99
cob	1081	361	CCU→UCU	Pro→Ser	C	CT CG	[0, 47, 4, 5617]	5668	40	0.99
cob	1124	375	CCG→CUG	Pro→Leu	C	CT CG CA	[2, 35, 6, 5706]	5749	40	0.99
cox2	7	3	CUU→UUU	Leu→Phe	C	CT	[0, 283, 0, 520]	803	40	0.65
cox2	30	10	UUC→UUU	Phe→Phe	C	CT CG	[0, 144, 1, 687]	832	40	0.83
cox2	44	15	CCU→CUU	Pro→Leu	C	CT	[0, 175, 0, 807]	982	40	0.82
cox2	77	26	UCU→UUU	Ser→Phe	C	CT	[0, 53, 0, 759]	812	40	0.93
cox2	144	48	CUC→CUU	Leu→Leu	C	CT CA CG	[4, 1413, 4, 184]	1605	40	0.12
cox2	162	54	UUC→UUU	Phe→Phe	C	CT CG	[0, 2085, 2, 263]	2350	40	0.11
cox2	167	56	UCA→UUA	Ser→Leu	C	CT	[0, 117, 0, 2226]	2343	40	0.95
cox2	169	57	CGG→UGG	Arg→Trp	C	CT CG CA	[1, 68, 3, 2283]	2355	40	0.97
cox2	259	87	CGG→UGG	Arg→Trp	C	CT CG	[0, 124, 1, 3433]	3558	40	0.97
cox2	279	93	AUC→AUU	Ile→Ile	C	CT CA CG	[1, 2733, 1, 444]	3179	40	0.14
cox2	284	95	CCG→CUG	Pro→Leu	C	CT CA	[3, 54, 0, 2751]	2808	40	0.98
cox2	385	129	CGG→UGG	Arg→Trp	C	CT	[0, 58, 0, 963]	1021	40	0.94
cox2	449	150	ACG→AUG	Thr→Met	C	CT CG	[0, 61, 1, 1254]	1316	40	0.95
cox2	466	156	CUA→UUA	Leu→Leu	C	CT CA	[1, 33, 0, 1660]	1694	40	0.98
cox2	482	161	UCA→UUA	Ser→Leu	C	CT CG	[0, 17, 2, 1705]	1724	40	0.99
cox2	550	184	CCU→UCU	Pro→Ser	C	CT	[0, 14, 0, 2137]	2151	40	0.99
cox2	563	188	CCU→CUU	Pro→Leu	C	CT CA	[1, 32, 0, 2281]	2314	40	0.99
cox2	587	196	UCA→UUA	Ser→Leu	C	CT	[0, 29, 0, 2486]	2515	40	0.99
cox2	620	207	UCA→UUA	Ser→Leu	C	CT	[0, 16, 0, 2330]	2346	40	0.99
cox2	638	213	UCG→UUG	Ser→Leu	C	CT CG	[0, 20, 1, 2637]	2658	40	0.99
cox2	682	228	CGU→UGU	Arg→Cys	C	CT CA	[1, 23, 0, 2718]	2742	40	0.99
cox2	704	235	ACG→AUG	Thr→Met	C	CT CA	[1, 8, 0, 2229]	2238	40	1
cox2	708	236	CCC→CCU	Pro→Pro	C	CT	[0, 2007, 0, 372]	2379	40	0.16
cox2	727	243	CCU→UCU	Pro→Ser	C	CT	[0, 24, 0, 2019]	2043	40	0.99
cox2	748	250	CGG→UGG	Arg→Trp	C	CT CG	[0, 16, 1, 1972]	1989	40	0.99
cox3	26	9	UCU→UUU	Ser→Phe	C	CT CG	[0, 65, 1, 2808]	2874	40	0.98
cox3	69	23	CUC→CUU	Leu→Leu	C	CT CA	[4, 6403, 0, 1283]	7690	40	0.17
cox3	174	58	UUC→UUU	Phe→Phe	C	CT CG	[0, 11060, 2, 1280]	12342	40	0.1
cox3	245	82	CCU→CUU	Pro→Leu	C	CT CA CG	[5, 14, 3, 12520]	12542	40	1
cox3	257	86	UCU→UUU	Ser→Phe	C	CT CA	[1, 49, 0, 12863]	12913	40	1
cox3	289	97	CUU→UUU	Leu→Phe	C	CT CA CG	[41, 211, 1, 19521]	19774	40	0.99
cox3	311	104	UCU→UUU	Ser→Phe	C	CT CA CG	[6, 165, 1, 28942]	29114	40	0.99
cox3	314	105	UCU→UUU	Ser→Phe	C	CT CA CG	[4, 240, 1, 29301]	29546	40	0.99
cox3	413	138	CCU→CUU	Pro→Leu	C	CT CG CA	[34, 106, 55, 32688]	32883	40	1
cox3	422	141	CCU→CUU	Pro→Leu	C	CT CA CG	[10, 164, 8, 32153]	32335	40	0.99
cox3	438	146	GCC→GCU	Ala→Ala	C	CT CA	[8, 18935, 0, 3738]	22681	40	0.16
cox3	512	171	UCA→UUA	Ser→Leu	C	CT CG	[0, 1264, 1, 8466]	9731	40	0.87
cox3	527	176	UCC→UUC	Ser→Phe	C	CT	[0, 31, 0, 9374]	9405	40	1
cox3	566	189	UCC→UUC	Ser→Phe	C	CT CG CA	[24, 72, 33, 7943]	8072	40	0.99
cox3	603	201	UUC→UUU	Phe→Phe	C	CT CA	[1, 10950, 0, 1300]	12251	40	0.11
cox3	754	252	CGG→UGG	Arg→Trp	C	CT	[0, 3, 0, 4698]	4701	40	1
cox3	764	255	CCA→CUA	Pro→Leu	C	CT CA	[1, 12, 0, 4539]	4552	40	1
matR	236	79	CCC→CUU	Pro→Leu	C	CT	[0, 2, 0, 10]	12	40	0.83
matR	237	79	CCC→CUU	Pro→Leu	C	CT	[0, 10, 0, 2]	12	40	0.17
matR	258	86	GCC→GCU	Ala→Ala	C	CT	[0, 8, 0, 11]	19	40	0.58
matR	297	99	GUC→GUU	Val→Val	C	CT	[0, 16, 0, 2]	18	40	0.11
matR	326	109	CCA→CUA	Pro→Leu	C	CT	[0, 0, 0, 16]	16	40	1
matR	476	159	GCA→GUA	Ala→Val	C	CT	[0, 17, 0, 24]	41	40	0.59
matR	483	161	UUC→UUU	Phe→Phe	C	CT	[0, 30, 0, 11]	41	40	0.27
matR	531	177	AGC→AGU	Ser→Ser	C	CT	[0, 43, 0, 7]	50	40	0.14
matR	678	226	CUC→CUU	Leu→Leu	C	CT	[0, 20, 0, 19]	39	40	0.49
matR	1067	356	CCC→CUU	Pro→Leu	C	CT	[0, 7, 0, 20]	27	40	0.74
matR	1068	356	CCC→CUU	Pro→Leu	C	CT	[0, 24, 0, 4]	28	40	0.14
matR	1274	425	UCA→UUA	Ser→Leu	C	CT	[0, 15, 0, 5]	20	40	0.25
matR	1439	480	CCG→CUG	Pro→Leu	C	CT	[0, 31, 0, 22]	53	40	0.42
matR	1563	521	AUC→AUU	Ile→Ile	C	CT	[0, 2, 0, 13]	15	40	0.87
matR	1565	522	CCG→CUG	Pro→Leu	C	CT	[0, 1, 0, 14]	15	40	0.93
matR	1789	597	CCC→UCC	Pro→Ser	C	CT	[0, 3, 0, 32]	35	40	0.91
matR	2128	710	CGG→UGG	Arg→Trp	C	CT	[0, 0, 0, 40]	40	40	1
matR	2132	711	UCC→UUC	Ser→Phe	C	CT	[0, 0, 0, 40]	40	40	1
matR	2187	729	UAC→UAU	Tyr→Tyr	C	CT	[0, 1, 0, 26]	27	40	0.96
matR	2209	737	CAC→UAC	His→Tyr	C	CT	[0, 8, 0, 23]	31	40	0.74
matR	2240	747	CCA→CUA	Pro→Leu	C	CT CA	[1, 0, 0, 26]	27	40	1
matR	2279	760	CCA→CUA	Pro→Leu	C	CT	[0, 0, 0, 19]	19	40	1
matR	2287	763	CCC→UCC	Pro→Ser	C	CT	[0, 2, 0, 20]	22	40	0.91
matR	2297	766	UCA→UUA	Ser→Leu	C	CT CG	[0, 0, 1, 21]	22	40	1
matR	2328	776	ACC→ACU	Thr→Thr	C	CT	[0, 20, 0, 33]	53	40	0.62
mttB	5	2	UCA→UUA	Ser→Leu	C	CT	[0, 240, 0, 26]	266	40	0.1
mttB	10	4	CAU→UAU	His→Tyr	C	CT	[0, 108, 0, 160]	268	40	0.6
mttB	15	5	UUC→UUU	Phe→Phe	C	CT	[0, 170, 0, 93]	263	40	0.35
mttB	20	7	CCG→CUG	Pro→Leu	C	CT	[0, 98, 0, 161]	259	40	0.62
mttB	53	18	UCC→UUC	Ser→Phe	C	CT	[0, 147, 0, 153]	300	40	0.51
mttB	58	20	CGG→UGG	Arg→Trp	C	CT CG	[0, 7, 4, 291]	302	40	0.98
mttB	69	23	AUC→AUU	Ile→Ile	C	CT	[0, 102, 0, 246]	348	40	0.71
mttB	94	32	CGU→UGU	Arg→Cys	C	CT	[0, 22, 0, 408]	430	40	0.95
mttB	105	35	UUC→UUU	Phe→Phe	C	CT	[0, 89, 0, 336]	425	40	0.79
mttB	106	36	CCG→UCG	Pro→Ser	C	CT	[0, 98, 0, 327]	425	40	0.77
mttB	116	39	UCA→UUA	Ser→Leu	C	CT	[0, 138, 0, 309]	447	40	0.69
mttB	122	41	UCU→UUU	Ser→Phe	C	CT	[0, 57, 0, 358]	415	40	0.86
mttB	124	42	CCA→UUA	Pro→Leu	C	CT	[0, 203, 0, 204]	407	40	0.5
mttB	125	42	CCA→UUA	Pro→Leu	C	CT	[0, 50, 0, 356]	406	40	0.88
mttB	172	58	CGU→UGU	Arg→Cys	C	CT	[0, 11, 0, 613]	624	40	0.98
mttB	182	61	UCA→UUA	Ser→Leu	C	CT	[0, 14, 0, 606]	620	40	0.98
mttB	194	65	UCC→UUC	Ser→Phe	C	CT	[0, 17, 0, 553]	570	40	0.97
mttB	196	66	CCG→UCG	Pro→Ser	C	CT CA	[1, 26, 0, 548]	575	40	0.95
mttB	237	79	UUC→UUU	Phe→Phe	C	CT CA	[1, 444, 0, 54]	499	40	0.11
mttB	246	82	CCC→CCU	Pro→Pro	C	CT	[0, 233, 0, 272]	505	40	0.54
mttB	256	86	CAU→UAU	His→Tyr	C	CT	[0, 39, 0, 428]	467	40	0.92
mttB	275	92	UCG→UUG	Ser→Leu	C	CT	[0, 56, 0, 352]	408	40	0.86
mttB	279	93	AUC→AUU	Ile→Ile	C	CT	[0, 294, 0, 139]	433	40	0.32
mttB	322	108	CUC→UUC	Leu→Phe	C	CT	[0, 28, 0, 292]	320	40	0.91
mttB	325	109	CAU→UAU	His→Tyr	C	CT	[0, 27, 0, 294]	321	40	0.92
mttB	338	113	UCU→UUU	Ser→Phe	C	CT	[0, 223, 0, 123]	346	40	0.36
mttB	340	114	CGC→UGC	Arg→Cys	C	CT	[0, 1, 0, 339]	340	40	1
mttB	368	123	CCU→CUU	Pro→Leu	C	CT CG	[0, 22, 1, 319]	342	40	0.94
mttB	370	124	CCC→UCC	Pro→Ser	C	CT	[0, 9, 0, 334]	343	40	0.97
mttB	373	125	CGG→UGG	Arg→Trp	C	CT	[0, 68, 0, 285]	353	40	0.81
mttB	401	134	CCA→CUA	Pro→Leu	C	CT CA	[2, 13, 0, 337]	352	40	0.96
mttB	431	144	UCG→UUG	Ser→Leu	C	CT CA	[1, 7, 0, 317]	325	40	0.98
mttB	466	156	CAU→UAU	His→Tyr	C	CT CA	[1, 21, 0, 256]	278	40	0.92
mttB	499	167	CCA→UCA	Pro→Ser	C	CT	[0, 10, 0, 317]	327	40	0.97
mttB	513	171	UCC→UCU	Ser→Ser	C	CT	[0, 220, 0, 79]	299	40	0.26
mttB	542	181	CCA→CUA	Pro→Leu	C	CT CA	[1, 10, 0, 329]	340	40	0.97
mttB	548	183	CCA→CUA	Pro→Leu	C	CT	[0, 6, 0, 348]	354	40	0.98
mttB	572	191	UCC→UUC	Ser→Phe	C	CT	[0, 20, 0, 392]	412	40	0.95
mttB	604	202	CCG→UCG	Pro→Ser	C	CT CA	[1, 24, 0, 851]	876	40	0.97
mttB	614	205	ACA→AUA	Thr→Ile	C	CT	[0, 58, 0, 859]	917	40	0.94
mttB	642	214	AUC→AUU	Ile→Ile	C	CT	[0, 297, 0, 776]	1073	40	0.72
mttB	661	221	CGU→UGU	Arg→Cys	C	CT	[0, 49, 0, 1109]	1158	40	0.96
mttB	677	226	UCG→UUG	Ser→Leu	C	CT	[0, 31, 0, 1526]	1557	40	0.98
mttB	698	233	UCU→UUU	Ser→Phe	C	CT CA	[2, 34, 0, 1556]	1592	40	0.98
nad1	2	1	ACG→AUG	Thr→Met	C	CT	[0, 44, 0, 1012]	1056	40	0.96
nad1	215	72	UCC→UUC	Ser→Phe	C	CT CA	[1, 9, 0, 1702]	1712	40	0.99
nad1	265	89	CGG→UGG	Arg→Trp	C	CT	[0, 17, 0, 1776]	1793	40	0.99
nad1	307	103	CCG→UUG	Pro→Leu	C	CT	[0, 15, 0, 2243]	2258	40	0.99
nad1	308	103	CCG→UUG	Pro→Leu	C	CT	[0, 13, 0, 2238]	2251	40	0.99
nad1	436	146	CCU→UCU	Pro→Ser	C	CT CA	[1, 77, 0, 3565]	3643	40	0.98
nad1	674	225	UCU→UUU	Ser→Phe	C	CT CG CA	[2, 83, 5, 8549]	8639	40	0.99
nad1	725	242	CCA→CUA	Pro→Leu	C	CT CG CA	[5, 15, 9, 7986]	8015	40	1
nad1	734	245	UCG→UUG	Ser→Leu	C	CT	[0, 7, 0, 8063]	8070	40	1
nad1	740	247	UCU→UUU	Ser→Phe	C	CT	[0, 14, 0, 8052]	8066	40	1
nad1	743	248	CCA→CUA	Pro→Leu	C	CT CA CG	[2, 14, 1, 8550]	8567	40	1
nad1	755	252	CCG→CUG	Pro→Leu	C	CT CA CG	[4, 20, 1, 9277]	9302	40	1
nad1	779	260	UCC→UUC	Ser→Phe	C	CT CG CA	[1, 33, 3, 8363]	8400	40	1
nad1	792	264	CCC→CCU	Pro→Pro	C	CT CA CG	[3, 6609, 2, 1382]	7996	40	0.17
nad1	898	300	CGG→UGG	Arg→Trp	C	CT CG CA	[1, 14, 3, 2670]	2688	40	0.99
nad1	909	303	UUC→UUU	Phe→Phe	C	CT	[0, 2168, 0, 560]	2728	40	0.21
nad1	928	310	CGG→UGG	Arg→Trp	C	CT CG	[0, 19, 4, 2349]	2372	40	0.99
nad1	937	313	CCC→UCC	Pro→Ser	C	CT	[0, 41, 0, 2447]	2488	40	0.98
nad1	953	318	UCA→UUA	Ser→Leu	C	CT	[0, 5, 0, 2432]	2437	40	1
nad2	70	24	CAU→UAU	His→Tyr	C	CT	[0, 21, 0, 1053]	1074	40	0.98
nad2	615	205	UAC→UAU	Tyr→Tyr	C	CT	[0, 2997, 0, 392]	3389	40	0.12
nad2	621	207	AUC→AUU	Ile→Ile	C	CT	[0, 20, 0, 3338]	3358	40	0.99
nad2	677	226	UCC→UUC	Ser→Phe	C	CT CG	[0, 14, 1, 5156]	5171	40	1
nad2	703	235	CUU→UUU	Leu→Phe	C	CT CA CG	[2, 24, 1, 4546]	4573	40	0.99
nad2	788	263	UCU→UUU	Ser→Phe	C	CT	[0, 15, 0, 2251]	2266	40	0.99
nad2	800	267	UCA→UUA	Ser→Leu	C	CT CG	[0, 21, 1, 1725]	1747	40	0.99
nad2	809	270	UCU→UUU	Ser→Phe	C	CT CG CA	[2, 15, 4, 1568]	1589	40	0.99
nad2	855	285	UUC→UUU	Phe→Phe	C	CT	[0, 1326, 0, 422]	1748	40	0.24
nad2	920	307	CCU→CUU	Pro→Leu	C	CT	[0, 626, 0, 1389]	2015	40	0.69
nad2	928	310	CAU→UAU	His→Tyr	C	CT	[0, 16, 0, 2186]	2202	40	0.99
nad2	958	320	CGU→UGU	Arg→Cys	C	CT	[0, 11, 0, 2302]	2313	40	1
nad2	962	321	ACU→AUU	Thr→Ile	C	CT CG	[0, 26, 1, 2282]	2309	40	0.99
nad2	1014	338	AUC→AUU	Ile→Ile	C	CT CA CG	[1, 2324, 1, 367]	2693	40	0.14
nad2	1028	343	UCA→UUA	Ser→Leu	C	CT	[0, 52, 0, 3215]	3267	40	0.98
nad2	1057	353	CCA→UUA	Pro→Leu	C	CT	[0, 431, 0, 2305]	2736	40	0.84
nad2	1058	353	CCA→UUA	Pro→Leu	C	CT	[0, 14, 0, 2739]	2753	40	0.99
nad2	1127	376	UCG→UUG	Ser→Leu	C	CT CG	[0, 31, 1, 1577]	1609	40	0.98
nad2	1200	400	UUC→UUU	Phe→Phe	C	CT	[0, 480, 0, 327]	807	40	0.41
nad2	1246	416	CCU→UCU	Pro→Ser	C	CT	[0, 29, 0, 1174]	1203	40	0.98
nad2	1276	426	CGU→UGU	Arg→Cys	C	CT CA	[1, 9, 0, 1365]	1375	40	0.99
nad2	1298	433	GCG→GUG	Ala→Val	C	CT CG	[0, 11, 1, 1607]	1619	40	0.99
nad2	1397	466	ACU→AUU	Thr→Ile	C	CT CG	[0, 22, 1, 1159]	1182	40	0.98
nad2	1400	467	UCA→UUA	Ser→Leu	C	CT	[0, 21, 0, 1136]	1157	40	0.98
nad2	1403	468	UCC→UUC	Ser→Phe	C	CT	[0, 4, 0, 1139]	1143	40	1
nad2	1408	470	CCA→UUA	Pro→Leu	C	CT	[0, 21, 0, 1101]	1122	40	0.98
nad2	1409	470	CCA→UUA	Pro→Leu	C	CT	[0, 25, 0, 1107]	1132	40	0.98
nad2	1416	472	CCC→CCU	Pro→Pro	C	CT	[0, 67, 0, 1100]	1167	40	0.94
nad2	1457	486	UCA→UUA	Ser→Leu	C	CT CA	[1, 0, 0, 459]	460	40	1
nad3	5	2	UCG→UUG	Ser→Leu	C	CT CG CA	[1, 19, 5, 603]	628	40	0.97
nad3	44	15	CCG→CUG	Pro→Leu	C	CT	[0, 19, 0, 568]	587	40	0.97
nad3	61	21	CCA→UUA	Pro→Leu	C	CT CA	[3, 222, 0, 304]	529	40	0.58
nad3	62	21	CCA→UUA	Pro→Leu	C	CT	[0, 35, 0, 497]	532	40	0.93
nad3	79	27	CCA→UUA	Pro→Leu	C	CT	[0, 124, 0, 374]	498	40	0.75
nad3	80	27	CCA→UUA	Pro→Leu	C	CT	[0, 24, 0, 477]	501	40	0.95
nad3	137	46	UCC→UUC	Ser→Phe	C	CT	[0, 16, 0, 386]	402	40	0.96
nad3	146	49	UCC→UUC	Ser→Phe	C	CT	[0, 14, 0, 382]	396	40	0.96
nad3	168	56	UUC→UUU	Phe→Phe	C	CT	[0, 313, 0, 82]	395	40	0.21
nad3	185	62	CCG→CUG	Pro→Leu	C	CT	[0, 10, 0, 417]	427	40	0.98
nad3	190	64	CCU→UCU	Pro→Ser	C	CT	[0, 2, 0, 432]	434	40	1
nad3	208	70	CCU→UUU	Pro→Phe	C	CT	[0, 8, 0, 497]	505	40	0.98
nad3	209	70	CCU→UUU	Pro→Phe	C	CT	[0, 3, 0, 501]	504	40	0.99
nad3	214	72	CCG→UUG	Pro→Leu	C	CT CA	[1, 484, 0, 67]	552	40	0.12
nad3	215	72	CCG→UUG	Pro→Leu	C	CT CA	[1, 10, 0, 545]	556	40	0.98
nad3	230	77	UCU→UUU	Ser→Phe	C	CT	[0, 10, 0, 624]	634	40	0.98
nad3	233	78	UCU→UUU	Ser→Phe	C	CT	[0, 26, 0, 757]	783	40	0.97
nad3	247	83	CCU→UCU	Pro→Ser	C	CT	[0, 8, 0, 749]	757	40	0.99
nad3	251	84	CCC→CUC	Pro→Leu	C	CT CG	[0, 6, 1, 776]	783	40	0.99
nad3	266	89	CCG→CUG	Pro→Leu	C	CT	[0, 9, 0, 822]	831	40	0.99
nad3	275	92	UCU→UUU	Ser→Phe	C	CT	[0, 26, 0, 829]	855	40	0.97
nad3	317	106	UCU→UUU	Ser→Phe	C	CT	[0, 3, 0, 811]	814	40	1
nad3	344	115	UCG→UUG	Ser→Leu	C	CT	[0, 8, 0, 617]	625	40	0.99
nad3	349	117	CGG→UGG	Arg→Trp	C	CT	[0, 4, 0, 601]	605	40	0.99
nad4	819	273	CCC→CCU	Pro→Pro	C	CT	[0, 834, 0, 224]	1058	40	0.21
nad4	977	326	CCG→CUG	Pro→Leu	C	CT	[0, 207, 0, 272]	479	40	0.57
nad4	1405	469	CGG→UGG	Arg→Trp	C	CT CA	[2, 97, 0, 1306]	1405	40	0.93
nad4	1417	473	CAC→UAC	His→Tyr	C	CT	[0, 80, 0, 1284]	1364	40	0.94
nad4	1433	478	CCG→CUG	Pro→Leu	C	CT	[0, 31, 0, 1079]	1110	40	0.97
nad4L	2	1	ACG→AUG	Thr→Met	C	CT	[0, 31, 0, 379]	410	40	0.92
nad4L	41	14	UCU→UUU	Ser→Phe	C	CT CG	[0, 22, 1, 332]	355	40	0.94
nad4L	55	19	CGG→UGG	Arg→Trp	C	CT	[0, 8, 0, 467]	475	40	0.98
nad4L	86	29	CCU→CUU	Pro→Leu	C	CT	[0, 3, 0, 523]	526	40	0.99
nad4L	95	32	UCA→UUA	Ser→Leu	C	CT	[0, 28, 0, 503]	531	40	0.95
nad4L	100	34	CCA→UCA	Pro→Ser	C	CT	[0, 32, 0, 504]	536	40	0.94
nad4L	110	37	UCA→UUA	Ser→Leu	C	CT	[0, 29, 0, 539]	568	40	0.95
nad4L	131	44	UCG→UUG	Ser→Leu	C	CT	[0, 3, 0, 624]	627	40	1
nad4L	179	60	UCA→UUA	Ser→Leu	C	CT	[0, 22, 0, 623]	645	40	0.97
nad4L	188	63	UCA→UUA	Ser→Leu	C	CT	[0, 17, 0, 636]	653	40	0.97
nad4L	197	66	CCA→CUA	Pro→Leu	C	CT	[0, 30, 0, 604]	634	40	0.95
nad4L	230	77	UCA→UUA	Ser→Leu	C	CT	[0, 13, 0, 505]	518	40	0.97
nad5	155	52	CCG→CUG	Pro→Leu	C	CT	[0, 116, 0, 674]	790	40	0.85
nad5	242	81	CCG→CUG	Pro→Leu	C	CT	[0, 7, 0, 468]	475	40	0.99
nad5	272	91	UCC→UUC	Ser→Phe	C	CT	[0, 5, 0, 685]	690	40	0.99
nad5	288	96	GUC→GUU	Val→Val	C	CT	[0, 563, 0, 87]	650	40	0.13
nad5	358	120	CCU→UUU	Pro→Phe	C	CT CA	[1, 3, 0, 645]	649	40	1
nad5	359	120	CCU→UUU	Pro→Phe	C	CT	[0, 6, 0, 639]	645	40	0.99
nad5	374	125	CCA→CUA	Pro→Leu	C	CT	[0, 24, 0, 754]	778	40	0.97
nad5	398	133	UCU→UUU	Ser→Phe	C	CT CG	[0, 40, 1, 1093]	1134	40	0.96
nad5	494	165	ACA→AUA	Thr→Ile	C	CT	[0, 30, 0, 4638]	4668	40	0.99
nad5	506	169	CCU→CUU	Pro→Leu	C	CT CA	[1, 138, 0, 4789]	4928	40	0.97
nad5	548	183	UCG→UUG	Ser→Leu	C	CT CG	[0, 118, 2, 5132]	5252	40	0.98
nad5	553	185	CGU→UGU	Arg→Cys	C	CT	[0, 82, 0, 5277]	5359	40	0.98
nad5	598	200	CGU→UGU	Arg→Cys	C	CT	[0, 30, 0, 3869]	3899	40	0.99
nad5	629	210	UCU→UUU	Ser→Phe	C	CT CA	[1, 17, 0, 2567]	2585	40	0.99
nad5	631	211	CGC→UGC	Arg→Cys	C	CT	[0, 30, 0, 2562]	2592	40	0.99
nad5	713	238	UCG→UUG	Ser→Leu	C	CT	[0, 18, 0, 2659]	2677	40	0.99
nad5	721	241	CGG→UGG	Arg→Trp	C	CT	[0, 25, 0, 2738]	2763	40	0.99
nad5	725	242	UCA→UUA	Ser→Leu	C	CT CA	[1, 27, 0, 2755]	2783	40	0.99
nad5	764	255	UCG→UUG	Ser→Leu	C	CT CG	[0, 23, 1, 2917]	2941	40	0.99
nad5	782	261	ACG→AUG	Thr→Met	C	CT	[0, 11, 0, 3009]	3020	40	1
nad5	835	279	CCA→UCA	Pro→Ser	C	CT CG	[0, 35, 1, 1843]	1879	40	0.98
nad5	863	288	UCU→UUU	Ser→Phe	C	CT	[0, 32, 0, 1556]	1588	40	0.98
nad5	1184	395	CCA→CUA	Pro→Leu	C	CT	[0, 23, 0, 920]	943	40	0.98
nad5	1400	467	UCA→UUA	Ser→Leu	C	CT	[0, 36, 0, 2718]	2754	40	0.99
nad5	1520	507	ACU→AUU	Thr→Ile	C	CT	[0, 35, 0, 1171]	1206	40	0.97
nad5	1550	517	UCA→UUA	Ser→Leu	C	CT	[0, 47, 0, 950]	997	40	0.95
nad5	1559	520	UCU→UUU	Ser→Phe	C	CT	[0, 84, 0, 918]	1002	40	0.92
nad5	1579	527	CCC→UUU	Pro→Phe	C	CT	[0, 42, 0, 884]	926	40	0.95
nad5	1580	527	CCC→UUU	Pro→Phe	C	CT	[0, 50, 0, 872]	922	40	0.95
nad5	1581	527	CCC→UUU	Pro→Phe	C	CT	[0, 819, 0, 122]	941	40	0.13
nad5	1635	545	CUC→CUU	Leu→Leu	C	CT	[0, 475, 0, 114]	589	40	0.19
nad5	1665	555	UUC→UUU	Phe→Phe	C	CT	[0, 245, 0, 408]	653	40	0.62
nad5	1829	610	UCU→UUU	Ser→Phe	C	CT CG	[0, 16, 1, 1922]	1939	40	0.99
nad5	1865	622	UCA→UUA	Ser→Leu	C	CT CG	[0, 110, 5, 3445]	3560	40	0.97
nad5	1870	624	CCA→UCA	Pro→Ser	C	CT CG	[0, 42, 1, 3615]	3658	40	0.99
nad5	1881	627	ACC→ACU	Thr→Thr	C	CT CG	[0, 601, 1, 3152]	3754	40	0.84
nad5	1886	629	UCU→UUU	Ser→Phe	C	CT	[0, 78, 0, 3629]	3707	40	0.98
nad5	1888	630	CGU→UGU	Arg→Cys	C	CT CG	[0, 166, 3, 3494]	3663	40	0.95
nad5	1928	643	UCG→UUG	Ser→Leu	C	CT	[0, 28, 0, 3633]	3661	40	0.99
nad6	17	6	UCG→UUG	Ser→Leu	C	CT CG	[0, 1281, 1, 3810]	5092	40	0.75
nad6	25	9	CCU→UUU	Pro→Phe	C	CT	[0, 1218, 0, 3522]	4740	40	0.74
nad6	26	9	CCU→UUU	Pro→Phe	C	CT CG	[0, 51, 2, 4731]	4784	40	0.99
nad6	83	28	UCG→UUG	Ser→Leu	C	CT CA CG	[2, 22, 2, 4927]	4953	40	1
nad6	89	30	CCC→CUU	Pro→Leu	C	CT CA	[1, 59, 0, 4848]	4908	40	0.99
nad6	90	30	CCC→CUU	Pro→Leu	C	CT	[0, 88, 0, 4852]	4940	40	0.98
nad6	95	32	CCA→CUA	Pro→Leu	C	CT CG CA	[4, 107, 5, 5071]	5187	40	0.98
nad6	103	35	CGC→UGC	Arg→Cys	C	CT	[0, 43, 0, 6099]	6142	40	0.99
nad6	146	49	UCC→UUC	Ser→Phe	C	CT CG	[0, 64, 1, 6748]	6813	40	0.99
nad6	158	53	UCC→UUC	Ser→Phe	C	CT	[0, 144, 0, 7053]	7197	40	0.98
nad6	161	54	CCA→CUA	Pro→Leu	C	CT CG	[0, 25, 1, 7135]	7161	40	1
nad6	169	57	CAU→UAU	His→Tyr	C	CT	[0, 14, 0, 7212]	7226	40	1
nad6	191	64	UCA→UUA	Ser→Leu	C	CT CG	[0, 36, 1, 6207]	6244	40	0.99
nad6	350	117	ACG→AUG	Thr→Met	C	CT	[0, 5468, 0, 1779]	7247	40	0.25
nad6	354	118	ACC→ACU	Thr→Thr	C	CT CA CG	[3, 4754, 3, 1534]	6294	40	0.24
nad6	373	125	CAU→UAU	His→Tyr	C	CT CA	[1, 49, 0, 6051]	6101	40	0.99
nad6	440	147	UCC→UUC	Ser→Phe	C	CT	[0, 99, 0, 5374]	5473	40	0.98
nad6	469	157	CUA→UUA	Leu→Leu	C	CT CG	[0, 3710, 2, 1484]	5196	40	0.29
nad6	563	188	UCU→UUU	Ser→Phe	C	CT CG CA	[1, 4, 2, 2127]	2134	40	1
nad7	38	13	UCG→UUG	Ser→Leu	C	CT	[0, 50, 0, 1184]	1234	40	0.96
nad7	44	15	UCC→UUU	Ser→Phe	C	CT	[0, 18, 0, 1196]	1214	40	0.99
nad7	45	15	UCC→UUU	Ser→Phe	C	CT	[0, 27, 0, 1199]	1226	40	0.98
nad7	77	26	UCA→UUA	Ser→Leu	C	CT	[0, 6, 0, 1379]	1385	40	1
nad7	83	28	UCA→UUA	Ser→Leu	C	CT CA	[5, 5, 0, 1530]	1540	40	1
nad7	137	46	UCA→UUA	Ser→Leu	C	CT	[0, 5, 0, 2089]	2094	40	1
nad7	200	67	UCU→UUU	Ser→Phe	C	CT	[0, 30, 0, 2563]	2593	40	0.99
nad7	209	70	UCA→UUA	Ser→Leu	C	CT CG	[0, 15, 3, 2489]	2507	40	0.99
nad7	224	75	ACG→AUG	Thr→Met	C	CT	[0, 8, 0, 2787]	2795	40	1
nad7	244	82	CAU→UAU	His→Tyr	C	CT CG	[0, 4, 1, 2698]	2703	40	1
nad7	251	84	UCA→UUA	Ser→Leu	C	CT CA	[3, 22, 0, 2553]	2578	40	0.99
nad7	316	106	CGU→UGU	Arg→Cys	C	CT	[0, 3, 0, 1819]	1822	40	1
nad7	335	112	UCA→UUA	Ser→Leu	C	CT	[0, 4, 0, 1776]	1780	40	1
nad7	353	118	UCA→UUA	Ser→Leu	C	CT	[0, 3, 0, 1670]	1673	40	1
nad7	383	128	UCA→UUA	Ser→Leu	C	CT	[0, 5, 0, 961]	966	40	0.99
nad7	445	149	CCG→UCG	Pro→Ser	C	CT CA	[2, 60, 0, 3912]	3974	40	0.98
nad7	531	177	UCC→UCU	Ser→Ser	C	CT CA	[2, 4497, 0, 1366]	5865	40	0.23
nad7	533	178	UCC→UUU	Ser→Phe	C	CT	[0, 52, 0, 5685]	5737	40	0.99
nad7	534	178	UCC→UUU	Ser→Phe	C	CT	[0, 5277, 0, 624]	5901	40	0.11
nad7	578	193	UCA→UUA	Ser→Leu	C	CT CA	[1, 15, 0, 4373]	4389	40	1
nad7	657	219	UUC→UUU	Phe→Phe	C	CT CG CA	[1, 5303, 4, 717]	6025	40	0.12
nad7	679	227	CCU→UCU	Pro→Ser	C	CT CG CA	[5, 412, 6, 7578]	8001	40	0.95
nad7	698	233	UCG→UUG	Ser→Leu	C	CT CG	[0, 49, 7, 8815]	8871	40	0.99
nad7	734	245	UCG→UUG	Ser→Leu	C	CT	[0, 21, 0, 8348]	8369	40	1
nad7	739	247	CCU→UUU	Pro→Phe	C	CT CA CG	[3, 41, 1, 8396]	8441	40	1
nad7	740	247	CCU→UUU	Pro→Phe	C	CT CA	[3, 36, 0, 8437]	8476	40	1
nad7	769	257	CGC→UGC	Arg→Cys	C	CT CA CG	[5, 35, 2, 8311]	8353	40	1
nad7	789	263	AUC→AUU	Ile→Ile	C	CT CG CA	[1, 359, 2, 8641]	9003	40	0.96
nad7	795	265	AUC→AUU	Ile→Ile	C	CT CA CG	[8, 2493, 3, 6750]	9254	40	0.73
nad7	836	279	CCU→CUU	Pro→Leu	C	CT	[0, 9, 0, 7249]	7258	40	1
nad7	915	305	UCC→UCU	Ser→Ser	C	CT CG	[0, 3876, 4, 2523]	6403	40	0.39
nad7	926	309	UCA→UUA	Ser→Leu	C	CT CG CA	[3, 359, 3, 7033]	7398	40	0.95
nad7	944	315	CCU→CUU	Pro→Leu	C	CT CG CA	[1, 51, 3, 6598]	6653	40	0.99
nad7	973	325	CCU→UCU	Pro→Ser	C	CT CA CG	[1, 73, 1, 5810]	5885	40	0.99
nad7	1050	350	CCC→CCU	Pro→Pro	C	CT CG CA	[1, 197, 4, 6904]	7106	40	0.97
nad7	1079	360	UCU→UUU	Ser→Phe	C	CT	[0, 13, 0, 5249]	5262	40	1
nad7	1088	363	UCA→UUA	Ser→Leu	C	CT CG	[0, 25, 1, 4856]	4882	40	0.99
nad7	1103	368	UCU→UUU	Ser→Phe	C	CT CG	[0, 34, 1, 4585]	4620	40	0.99
nad7	1119	373	CAC→CAU	His→His	C	CT CA	[2, 3267, 0, 1100]	4369	40	0.25
nad7	1124	375	CCA→CUA	Pro→Leu	C	CT CG CA	[3, 85, 4, 4003]	4095	40	0.98
nad7	1166	389	UCU→UUU	Ser→Phe	C	CT CA CG	[3, 21, 1, 2834]	2859	40	0.99
nad9	14	5	UCC→UUU	Ser→Phe	C	CT	[0, 28, 0, 660]	688	40	0.96
nad9	15	5	UCC→UUU	Ser→Phe	C	CT	[0, 213, 0, 489]	702	40	0.7
nad9	92	31	UCU→UUU	Ser→Phe	C	CT CA	[50, 20, 0, 1110]	1180	40	0.98
nad9	167	56	UCG→UUG	Ser→Leu	C	CT CG	[0, 58, 1, 1173]	1232	40	0.95
nad9	190	64	CAU→UAU	His→Tyr	C	CT CG	[0, 7, 1, 1406]	1414	40	1
nad9	223	75	CAU→UAU	His→Tyr	C	CT CA	[2, 39, 0, 1592]	1633	40	0.98
nad9	298	100	CCG→UCG	Pro→Ser	C	CT	[0, 33, 0, 1692]	1725	40	0.98
nad9	311	104	CCA→CUA	Pro→Leu	C	CT CG	[0, 52, 1, 1671]	1724	40	0.97
nad9	328	110	CGG→UGG	Arg→Trp	C	CT CG CA	[2, 52, 2, 1511]	1567	40	0.97
nad9	356	119	UCU→UUU	Ser→Phe	C	CT CA CG	[17, 47, 4, 4816]	4884	40	0.99
nad9	368	123	UCC→UUC	Ser→Phe	C	CT	[0, 219, 0, 6093]	6312	40	0.97
nad9	398	133	UCA→UUA	Ser→Leu	C	CT CA CG	[3, 87, 1, 6253]	6344	40	0.99
nad9	406	136	CAU→UAU	His→Tyr	C	CT CG CA	[1, 77, 2, 6893]	6973	40	0.99
nad9	479	160	CCA→CUA	Pro→Leu	C	CT	[0, 77, 0, 11972]	12049	40	0.99
nad9	539	180	UCU→UUU	Ser→Phe	C	CT	[0, 56, 0, 6520]	6576	40	0.99
rpl16	61	21	CGC→UGC	Arg→Cys	C	CT CG CA	[2, 17, 2, 695]	716	40	0.98
rpl16	102	34	GGC→GGU	Gly→Gly	C	CT	[0, 44, 0, 1308]	1352	40	0.97
rpl16	104	35	ACC→AUU	Thr→Ile	C	CT	[0, 7, 0, 1353]	1360	40	0.99
rpl16	105	35	ACC→AUU	Thr→Ile	C	CT CA	[1, 21, 0, 1379]	1401	40	0.98
rpl16	164	55	ACA→AUA	Thr→Ile	C	CT	[0, 49, 0, 3006]	3055	40	0.98
rpl16	168	56	AUC→AUU	Ile→Ile	C	CT CA	[1, 2700, 0, 370]	3071	40	0.12
rpl16	225	75	GUC→GUU	Val→Val	C	CT CG CA	[2, 442, 3, 2861]	3308	40	0.87
rpl16	232	78	CUC→UUC	Leu→Phe	C	CT	[0, 156, 0, 3177]	3333	40	0.95
rpl16	321	107	UCC→UCU	Ser→Ser	C	CT CA	[2, 65, 0, 4193]	4260	40	0.98
rpl16	335	112	CCA→CUA	Pro→Leu	C	CT CG CA	[1, 35, 1, 4268]	4305	40	0.99
rpl16	401	134	CCA→CUA	Pro→Leu	C	CT	[0, 192, 0, 4130]	4322	40	0.96
rpl16	407	136	UCG→UUG	Ser→Leu	C	CT	[0, 24, 0, 4190]	4214	40	0.99
rpl2	244	82	CAG→UAG	Gln→End	C	CT CG	[0, 824, 1, 162]	987	40	0.16
rpl2	1234	412	CCA→UCA	Pro→Ser	C	CT	[0, 7, 0, 569]	576	40	0.99
rpl2	1320	440	CCC→CCU	Pro→Pro	C	CT	[0, 652, 0, 86]	738	40	0.12
rpl5	35	12	UCA→UUA	Ser→Leu	C	CT	[0, 5, 0, 132]	137	40	0.96
rpl5	47	16	CCG→CUG	Pro→Leu	C	CT	[0, 3, 0, 137]	140	40	0.98
rpl5	59	20	CCG→CUG	Pro→Leu	C	CT	[0, 17, 0, 132]	149	40	0.89
rpl5	64	22	CAC→UAC	His→Tyr	C	CT	[0, 60, 0, 92]	152	40	0.61
rpl5	92	31	UCG→UUG	Ser→Leu	C	CT CA	[5, 8, 0, 135]	148	40	0.94
rpl5	151	51	CCG→UUG	Pro→Leu	C	CT CG	[0, 8, 1, 150]	159	40	0.95
rpl5	152	51	CCG→UUG	Pro→Leu	C	CT	[0, 9, 0, 154]	163	40	0.94
rpl5	154	52	CGC→UGC	Arg→Cys	C	CT	[0, 17, 0, 144]	161	40	0.89
rpl5	195	65	UUC→UUU	Phe→Phe	C	CT	[0, 88, 0, 76]	164	40	0.46
rpl5	258	86	GUC→GUU	Val→Val	C	CT	[0, 170, 0, 64]	234	40	0.27
rpl5	323	108	UCG→UUG	Ser→Leu	C	CT	[0, 35, 0, 168]	203	40	0.83
rpl5	370	124	CCC→UCC	Pro→Ser	C	CT	[0, 7, 0, 108]	115	40	0.94
rpl5	506	169	CCA→CUA	Pro→Leu	C	CT	[0, 2, 0, 182]	184	40	0.99
rpl5	509	170	CCG→CUG	Pro→Leu	C	CT	[0, 2, 0, 182]	184	40	0.99
rps10	2	1	ACG→AUG	Thr→Met	C	CT	[0, 2, 0, 438]	440	40	1
rps10	127	43	CGA→UGA	Arg→End	C	CT	[0, 955, 0, 106]	1061	40	0.1
rps10	235	79	CGG→UGG	Arg→Trp	C	CT	[0, 5, 0, 1633]	1638	40	1
rps10	328	110	CGA→UGA	Arg→End	C	CT	[0, 987, 0, 1042]	2029	40	0.51
rps11	9	3	UUC→UUU	Phe→Phe	C	CT	[0, 87, 0, 2705]	2792	40	0.97
rps11	23	8	UCG→UUG	Ser→Leu	C	CT CG	[0, 13, 1, 2818]	2832	40	1
rps11	285	95	UUC→UUU	Phe→Phe	C	CT CA	[1, 5703, 0, 738]	6442	40	0.11
rps11	306	102	AUC→AUU	Ile→Ile	C	CT CA CG	[2, 5755, 2, 1227]	6986	40	0.18
rps11	427	143	CAA→UAA	Gln→End	C	CT	[0, 18, 0, 2214]	2232	40	0.99
rps12	71	24	UCG→UUG	Ser→Leu	C	CT	[0, 33, 0, 3628]	3661	40	0.99
rps12	112	38	CCG→UCG	Pro→Ser	C	CT CA	[3, 43, 0, 3964]	4010	40	0.99
rps12	196	66	CAC→UAC	His→Tyr	C	CT	[0, 10, 0, 1544]	1554	40	0.99
rps12	221	74	UCG→UUG	Ser→Leu	C	CT	[0, 7, 0, 1550]	1557	40	1
rps12	232	78	CCU→UCU	Pro→Ser	C	CT	[0, 18, 0, 1372]	1390	40	0.99
rps12	269	90	UCG→UUG	Ser→Leu	C	CT	[0, 25, 0, 861]	886	40	0.97
rps12	284	95	UCC→UUC	Ser→Phe	C	CT	[0, 11, 0, 851]	862	40	0.99
rps12	289	97	CGU→UGU	Arg→Cys	C	CT	[0, 26, 0, 826]	852	40	0.97
rps13	5	2	UCA→UUA	Ser→Leu	C	CT CG	[0, 17, 1, 5118]	5136	40	1
rps13	14	5	UCA→UUA	Ser→Leu	C	CT CA	[1, 45, 0, 5482]	5528	40	0.99
rps13	26	9	UCA→UUA	Ser→Leu	C	CT	[0, 59, 0, 5588]	5647	40	0.99
rps13	56	19	UCA→UUA	Ser→Leu	C	CT CA	[1, 60, 0, 6849]	6910	40	0.99
rps13	100	34	CGU→UGU	Arg→Cys	C	CT CA	[5, 48, 0, 9783]	9836	40	1
rps13	129	43	AUC→AUU	Ile→Ile	C	CT CA CG	[1, 3742, 1, 6012]	9756	40	0.62
rps13	248	83	UCU→UUU	Ser→Phe	C	CT CG	[0, 5179, 1, 549]	5729	40	0.1
rps13	256	86	CGU→UGU	Arg→Cys	C	CT	[0, 19, 0, 5680]	5699	40	1
rps13	287	96	UCG→UUG	Ser→Leu	C	CT	[0, 11, 0, 5324]	5335	40	1
rps13	333	111	CGC→CGU	Arg→Arg	C	CT	[0, 3025, 0, 1788]	4813	40	0.37
rps14	99	33	UCC→UCU	Ser→Ser	C	CT	[0, 194, 0, 208]	402	40	0.52
rps14	144	48	UCC→UCU	Ser→Ser	C	CT	[0, 132, 0, 156]	288	40	0.54
rps14	194	65	UCC→UUC	Ser→Phe	C	CT CA	[1, 2, 0, 243]	246	40	0.99
rps14	271	91	CCU→UCU	Pro→Ser	C	CT	[0, 6, 0, 366]	372	40	0.98
rps19	110	37	UCG→UUG	Ser→Leu	C	CT	[0, 34, 0, 1950]	1984	40	0.98
rps19	120	40	UUC→UUU	Phe→Phe	C	CT	[0, 1792, 0, 345]	2137	40	0.16
rps19	132	44	UCC→UCU	Ser→Ser	C	CT	[0, 1839, 0, 200]	2039	40	0.1
rps19	157	53	CCU→UUU	Pro→Phe	C	CT	[0, 35, 0, 1986]	2021	40	0.98
rps19	158	53	CCU→UUU	Pro→Phe	C	CT	[0, 50, 0, 1974]	2024	40	0.98
rps19	174	58	AUC→AUU	Ile→Ile	C	CT	[0, 1628, 0, 381]	2009	40	0.19
rps19	215	72	UCU→UUU	Ser→Phe	C	CT	[0, 60, 0, 1855]	1915	40	0.97
rps2	149	50	UCA→UUA	Ser→Leu	C	CT	[0, 6, 0, 289]	295	40	0.98
rps2	179	60	CCC→CUC	Pro→Leu	C	CT	[0, 13, 0, 301]	314	40	0.96
rps2	200	67	UCC→UUC	Ser→Phe	C	CT	[0, 3, 0, 293]	296	40	0.99
rps2	254	85	GCG→GUG	Ala→Val	C	CT CG	[0, 3, 8, 347]	358	40	0.99
rps2	452	151	GCA→GUA	Ala→Val	C	CT	[0, 17, 0, 491]	508	40	0.97
rps2	523	175	CCA→UCA	Pro→Ser	C	CT CA	[4, 3, 0, 71]	78	40	0.96
rps2	547	183	CGU→UGU	Arg→Cys	C	CT	[0, 4, 0, 88]	92	40	0.96
rps2	554	185	UCG→UUG	Ser→Leu	C	CT	[0, 4, 0, 91]	95	40	0.96
rps3	58	20	CCA→UCA	Pro→Ser	C	CT	[0, 44, 0, 318]	362	40	0.88
rps3	64	22	CGG→UGG	Arg→Trp	C	CT	[0, 5, 0, 344]	349	40	0.99
rps3	69	23	UUC→UUU	Phe→Phe	C	CT	[0, 39, 0, 309]	348	40	0.89
rps3	338	113	UCC→UUC	Ser→Phe	C	CT	[0, 925, 0, 151]	1076	40	0.14
rps3	386	129	UCU→UUU	Ser→Phe	C	CT CA CG	[2, 829, 1, 180]	1012	40	0.18
rps3	452	151	UCG→UUG	Ser→Leu	C	CT	[0, 20, 0, 672]	692	40	0.97
rps3	501	167	CCC→CCU	Pro→Pro	C	CT	[0, 340, 0, 117]	457	40	0.26
rps3	647	216	UCG→UUG	Ser→Leu	C	CT	[0, 0, 0, 783]	783	40	1
rps3	791	264	CCA→CUA	Pro→Leu	C	CT CG CA	[1, 17, 5, 608]	631	40	0.97
rps3	882	294	CUC→CUU	Leu→Leu	C	CT	[0, 1644, 0, 530]	2174	40	0.24
rps3	978	326	AUC→AUU	Ile→Ile	C	CT	[0, 2340, 0, 293]	2633	40	0.11
rps3	1151	384	CCG→CUG	Pro→Leu	C	CT	[0, 41, 0, 2348]	2389	40	0.98
rps3	1309	437	CGU→UGU	Arg→Cys	C	CT	[0, 3, 0, 3237]	3240	40	1
rps3	1342	448	CCU→UCU	Pro→Ser	C	CT CG	[0, 46, 2, 4187]	4235	40	0.99
rps3	1373	458	UCA→UUA	Ser→Leu	C	CT CG	[0, 46, 1, 3764]	3811	40	0.99
rps3	1387	463	CGG→UGG	Arg→Trp	C	CT CA	[1, 21, 0, 3073]	3095	40	0.99
rps4	61	21	CGG→UGG	Arg→Trp	C	CT	[0, 19, 0, 111]	130	40	0.85
rps4	176	59	UCA→UUA	Ser→Leu	C	CT	[0, 12, 0, 56]	68	40	0.82
rps4	196	66	CCC→UCC	Pro→Ser	C	CT	[0, 9, 0, 47]	56	40	0.84
rps4	290	97	UCG→UUG	Ser→Leu	C	CT	[0, 4, 0, 57]	61	40	0.93
rps4	302	101	CCG→CUG	Pro→Leu	C	CT	[0, 3, 0, 64]	67	40	0.96
rps4	347	116	CCG→CUG	Pro→Leu	C	CT	[0, 5, 0, 66]	71	40	0.93
rps4	446	149	GCG→GUG	Ala→Val	C	CT	[0, 158, 0, 90]	248	40	0.36
rps4	486	162	UUC→UUU	Phe→Phe	C	CT	[0, 336, 0, 40]	376	40	0.11
rps4	500	167	UCA→UUA	Ser→Leu	C	CT	[0, 20, 0, 337]	357	40	0.94
rps4	704	235	UCC→UUC	Ser→Phe	C	CT	[0, 16, 0, 65]	81	40	0.8
rps4	920	307	UCG→UUG	Ser→Leu	C	CT CA	[3, 9, 0, 35]	47	40	0.8
rps4	931	311	CAU→UAU	His→Tyr	C	CT	[0, 4, 0, 31]	35	40	0.89
rps4	941	314	CCA→CUA	Pro→Leu	C	CT	[0, 1, 0, 47]	48	40	0.98
rps4	956	319	UCU→UUU	Ser→Phe	C	CT	[0, 5, 0, 46]	51	40	0.9
rps4	1007	336	CCA→CUA	Pro→Leu	C	CT	[0, 5, 0, 36]	41	40	0.88
rps4	1016	339	CCU→CUU	Pro→Leu	C	CT	[0, 9, 0, 30]	39	40	0.77
rps4	1021	341	CGG→UGG	Arg→Trp	C	CT	[0, 8, 0, 30]	38	40	0.79
rps7	116	39	CCA→CUA	Pro→Leu	C	CT CG	[0, 54, 1, 795]	850	40	0.94

## Sheet: Table S8
Table S8： colinear analysis
query	database	identity (%)	alignment	mismatch	gap	q. start	q. end	d. start	d. end	e-value	score
PV236121.1	Chr1	99.872	320145	314	47	601717	921814	1171611	851516	0	588800
PV236121.1	Chr1	99.968	178512	23	23	1182023	1360512	591457	412958	0	329300
PV236121.1	Chr1	99.939	164664	48	28	921819	1086465	851411	686784	0	303500
PV236121.1	Chr1	99.932	115401	38	20	486578	601945	1286892	1171499	0	212600
PV236121.1	Chr1	99.936	65138	19	13	1116984	1182099	656419	591283	0	120000
PV236121.1	Chr1	99.882	28898	27	7	1086265	1115155	686849	657952	0	53169
PV236121.1	Chr1	95.327	2204	47	38	192525	194676	1747759	1749958	0	3448
PV236121.1	Chr1	95.247	2146	56	30	192517	194617	656831	658975	0	3356
PV236121.1	Chr1	94.061	1768	47	27	178654	180400	1536235	1537965	0	2630
PV236121.1	Chr1	98.212	1398	23	2	813573	814968	1748382	1749779	0	2442
PV236121.1	Chr1	97.811	1416	26	1	1265784	1267194	659925	658510	0	2438
PV236121.1	Chr1	97.811	1416	23	4	1113188	1114600	507692	506282	0	2436
PV236121.1	Chr1	98.132	1392	19	7	193115	194500	959755	958365	0	2420
PV236121.1	Chr1	97.783	1398	29	2	813573	814968	657461	658858	0	2409
PV236121.1	Chr1	94.614	1541	40	28	193271	194769	618335	619874	0	2346
PV236121.1	Chr1	93.778	1543	49	25	1305336	1306869	338483	336979	0	2274
PV236121.1	Chr1	94.712	1475	34	28	192517	193949	685993	687465	0	2252
PV236121.1	Chr1	90.26	1694	107	40	193109	194777	1171707	1170047	0	2161
PV236121.1	Chr1	93.896	1458	31	28	1153622	1155058	1749958	1748538	0	2146
PV236121.1	Chr1	91.625	1588	73	22	422553	424096	749464	751035	0	2141
PV236121.1	Chr1	90.006	1701	98	38	601737	603396	618308	619977	0	2134
PV236121.1	Chr1	93.352	1444	67	15	813549	814985	1171731	1170310	0	2108
PV236121.1	Chr1	93.826	1393	37	21	1153681	1155058	658975	657617	0	2050
PV236121.1	Chr1	93.106	1407	57	23	739010	740395	337412	338799	0	2025
PV236121.1	Chr1	99.723	1082	3	0	850658	851739	921891	920810	0	1982
PV236121.1	Chr1	99.723	1082	3	0	851440	852521	922673	921592	0	1982
PV236121.1	Chr1	94.104	1272	37	23	813734	814968	618335	619605	0	1899
PV236121.1	Chr1	93.858	1270	29	21	1153798	1155052	958365	959600	0	1868
PV236121.1	Chr1	98.756	1045	7	6	502809	503848	656511	657554	0	1853
PV236121.1	Chr1	99.703	1011	1	2	921662	922670	852207	851197	0	1849
PV236121.1	Chr1	87.47	1668	124	49	1153423	1155052	1169944	1171564	0	1844
PV236121.1	Chr1	97.159	1091	23	8	1305336	1306420	1033245	1034333	0	1836
PV236121.1	Chr1	97.067	1091	26	5	739010	740096	467052	468140	0	1832
PV236121.1	Chr1	98.828	1024	12	0	171876	172899	850646	851669	0	1825
PV236121.1	Chr1	98.828	1024	12	0	171876	172899	850965	851988	0	1825
PV236121.1	Chr1	89.883	1453	100	34	601756	603191	1748536	1749958	0	1825
PV236121.1	Chr1	98.723	1018	13	0	1180227	1181244	39437	38420	0	1808
PV236121.1	Chr1	98.34	1024	12	5	1114137	1115155	1749896	1748873	0	1792
PV236121.1	Chr1	96.199	1105	23	12	826853	827954	1506834	1505746	0	1790
PV236121.1	Chr1	93.018	1246	38	24	62128	63338	306499	307730	0	1773
PV236121.1	Chr1	97.949	1024	16	5	1114137	1115155	619722	618699	0	1770
PV236121.1	Chr1	90.613	1353	91	26	601756	603098	657615	658941	0	1762
PV236121.1	Chr1	91.647	1281	78	20	601759	603033	959605	958348	0	1746
PV236121.1	Chr1	88.467	1526	64	47	90064	91515	656246	654759	0	1740
PV236121.1	Chr1	97.276	1028	21	7	62189	63211	1394993	1393968	0	1736
PV236121.1	Chr1	82.582	1975	298	29	758486	760436	1718904	1720856	0	1700
PV236121.1	Chr1	95.841	1058	22	13	1305480	1306515	1505612	1506669	0	1690
PV236121.1	Chr1	90.24	1332	55	17	61322	62624	1746540	1747825	0	1670
PV236121.1	Chr1	95.825	1030	24	8	179706	180735	688382	687372	0	1646
PV236121.1	Chr1	94.678	1071	35	12	1154349	1155398	1748475	1747406	0	1642
PV236121.1	Chr1	87.983	1448	54	33	90129	91515	656399	655011	0	1600
PV236121.1	Chr1	91.787	1181	45	23	1154444	1155606	1379749	1380895	0	1596
PV236121.1	Chr1	93.786	1046	24	17	1115864	1116879	657458	656424	0	1533
PV236121.1	Chr1	92.978	1068	36	21	1115747	1116792	1394120	1395170	0	1520
PV236121.1	Chr1	92.665	1077	37	27	1305834	1306869	1270317	1269242	0	1513
PV236121.1	Chr1	93.327	1019	27	15	1115016	1116004	658208	657201	0	1467
PV236121.1	Chr1	93.327	1019	27	15	1115016	1116004	1749129	1748122	0	1467
PV236121.1	Chr1	93.032	1019	30	15	1115016	1116004	687369	686362	0	1450
PV236121.1	Chr1	92.892	1013	33	15	61405	62406	1172283	1171299	0	1435
PV236121.1	Chr1	86.121	1369	69	40	90064	91354	656006	654681	0	1363
PV236121.1	Chr1	91.27	1008	49	25	194542	195517	946433	945433	0	1338
PV236121.1	Chr1	90.215	1022	66	24	194657	195662	1506671	1505668	0	1303
PV236121.1	Chr1	88.754	1067	48	26	90037	91087	368896	367886	0	1240
PV236121.1	Chr1	83.288	1460	119	48	1117078	1118471	656081	654681	0	1229
PV236121.1	Chr1	83.151	1460	121	48	1117322	1118722	656325	654932	0	1218
PV236121.1	Chr1	87.018	1140	63	41	90044	91134	655764	654661	0	1206
PV236121.1	Chr1	88.372	1032	60	29	493754	494758	68383	69381	0	1186
PV236121.1	Chr1	86.292	1138	69	36	1193730	1194826	1514241	1513150	0	1157
PV236121.1	Chr1	77.192	2087	407	49	414329	416362	1015016	1012946	0	1153
PV236121.1	Chr1	77.743	1932	356	48	414484	416361	1718903	1720814	0	1118
PV236121.1	Chr1	86.28	1086	75	39	733418	734462	211977	210925	0	1112
PV236121.1	Chr1	75.486	2468	468	105	480776	483160	1015291	1012878	0	1079
PV236121.1	Chr1	86.437	1047	52	35	90465	91460	656325	655318	0	1064
PV236121.1	Chr1	83.784	1221	78	46	1117274	1118475	226143	227262	0	1048
PV236121.1	Chr1	85.524	1050	60	31	90300	91323	368869	367886	0	1013
PV236121.1	Chr1	83.632	1173	95	41	302474	303572	656081	654932	0	1013
PV236121.1	Chr1	86.111	1008	56	32	1117757	1118738	164265	165214	0	1009
PV236121.1	Chr1	85.052	1057	67	44	1117639	1118677	368889	367906	0	992
PV236121.1	Chr1	79.218	1458	243	40	481304	482721	360746	359309	0	959
PV236121.1	Chr1	81.457	1359	63	54	1117004	1118251	655941	654661	0	939
PV236121.1	Chr1	81.31	1359	65	53	1117462	1118742	656399	655152	0	928
PV236121.1	Chr1	82.852	1143	67	50	989884	990969	655764	654694	0	905
PV236121.1	Chr1	82.502	1143	71	49	1117639	1118709	783345	782260	0	883
PV236121.1	Chr1	82.981	1040	96	37	1052829	1053821	592626	593631	0	865
PV236121.1	Chr1	82.634	1048	97	39	1179746	1180756	719387	720386	0	848
PV236121.1	Chr1	81.591	1119	100	44	60486	61572	1172994	1171950	0	828
PV236121.1	Chr1	82.331	1064	60	42	90417	91448	226143	227110	0	806
PV236121.1	Chr1	80.437	1191	105	64	1250917	1252006	1278544	1279707	0	791
PV236121.1	Chr1	80.068	1184	111	67	493763	494915	521470	522559	0	763
PV236121.1	Chr1	74.419	1978	397	70	481220	483132	1718923	1720856	0	749
PV236121.1	Chr1	75.939	1650	284	73	758875	760459	1658855	1657254	0	743
PV236121.1	Chr1	80.823	1069	95	47	1117397	1118440	368869	367886	0	737
PV236121.1	Chr1	81.299	1016	79	51	816180	817136	38315	37352	0	721
PV236121.1	Chr1	80.999	1021	91	51	1219682	1220680	521470	522409	0	715
PV236121.1	Chr1	79.741	1081	111	51	419185	420216	1171973	1172994	0	684
PV236121.1	Chr1	79.501	1083	124	46	922591	923626	338362	339393	0	680
PV236121.1	Chr1	80.019	1081	86	55	1117157	1118204	368869	367886	0	680
PV236121.1	Chr1	79.49	1097	100	53	922518	923560	591980	593005	0	664
PV236121.1	Chr1	79.835	1091	76	48	302573	303583	1279463	1278437	0	664
PV236121.1	Chr1	79.64	1056	97	54	1117679	1118709	226281	227243	0	651
PV236121.1	Chr1	78.81	1076	145	43	301466	302509	198749	199773	0	647
PV236121.1	Chr1	79.08	1109	107	53	1180365	1181402	849657	850711	0	647
PV236121.1	Chr1	79.154	1017	118	46	922591	923560	38318	39287	1.04e-173	617
PV236121.1	Chr1	78.616	1113	87	54	302193	303227	1583811	1582772	1.35e-167	597
[truncated: 950 more rows]

## Sheet: Table S9
Table S9： Data for editing sites that were not predicted
[truncated: 130 more rows]

[truncated: 1 more sheets: Table S10]
