# Supplementary material for: Repeat Proliferations in the Non-Coding Regions Drive Mitochondrial Genome Expansion in Curcuma (Zingiberaceae)
Source: Biology (Basel). 2026 Jul 9;15(14):1109. doi: 10.3390/biology15141109 (PMC13406114; doi:10.3390/biology15141109)
Supplement: Supplementary file 1 [file biology-15-01109-s001.zip › Supporting Information S1:long-read alignment evidence and coverage depth profiles/long-read alignment evidence and coverage depth profiles/contig10/genome_results.txt]

BamQC report
-----------------------------------

>>>>>>> Input

     bam file = sort_jiucontig10.bam
     outfile = jiucontig10/genome_results.txt


>>>>>>> Reference

     number of bases = 316,480 bp
     number of contigs = 1


>>>>>>> Globals

     number of windows = 400

     number of reads = 27,275
     number of mapped reads = 27,275 (100%)
     number of supplementary alignments = 51,050 (187.17%)
     number of secondary alignments = 55,973

     number of mapped bases = 66,585,929 bp
     number of sequenced bases = 58,884,077 bp
     number of aligned bases = 0 bp
     number of duplicated reads (estimated) = 70,918
     duplication rate = 46.44%


>>>>>>> Insert size

     mean insert size = 0
     std insert size = 0
     median insert size = 0


>>>>>>> Mapping quality

     mean mapping quality = 50.0378


>>>>>>> ACTG content

     number of A's = 16,698,776 bp (28.36%)
     number of C's = 12,834,445 bp (21.8%)
     number of T's = 16,566,556 bp (28.13%)
     number of G's = 12,784,300 bp (21.71%)
     number of N's = 0 bp (0%)

     GC percentage = 43.51%


>>>>>>> Mismatches and indels

    general error rate = 0.2633
    number of mismatches = 0
    number of insertions = 849,822
    mapped reads with insertion percentage = 244.42%
    number of deletions = 690,610
    mapped reads with deletion percentage = 208.02%
    homopolymer indels = 50.63%


>>>>>>> Coverage

     mean coverageData = 210.3954X
     std coverageData = 967.8528X

     There is a 100% of reference with a coverageData >= 1X
     There is a 100% of reference with a coverageData >= 2X
     There is a 100% of reference with a coverageData >= 3X
     There is a 100% of reference with a coverageData >= 4X
     There is a 100% of reference with a coverageData >= 5X
     There is a 100% of reference with a coverageData >= 6X
     There is a 100% of reference with a coverageData >= 7X
     There is a 100% of reference with a coverageData >= 8X
     There is a 100% of reference with a coverageData >= 9X
     There is a 100% of reference with a coverageData >= 10X
     There is a 100% of reference with a coverageData >= 11X
     There is a 100% of reference with a coverageData >= 12X
     There is a 100% of reference with a coverageData >= 13X
     There is a 100% of reference with a coverageData >= 14X
     There is a 100% of reference with a coverageData >= 15X
     There is a 100% of reference with a coverageData >= 16X
     There is a 100% of reference with a coverageData >= 17X
     There is a 100% of reference with a coverageData >= 18X
     There is a 100% of reference with a coverageData >= 19X
     There is a 100% of reference with a coverageData >= 20X
     There is a 100% of reference with a coverageData >= 21X
     There is a 100% of reference with a coverageData >= 22X
     There is a 100% of reference with a coverageData >= 23X
     There is a 99.98% of reference with a coverageData >= 24X
     There is a 99.76% of reference with a coverageData >= 25X
     There is a 99.48% of reference with a coverageData >= 26X
     There is a 99.38% of reference with a coverageData >= 27X
     There is a 99.07% of reference with a coverageData >= 28X
     There is a 98.96% of reference with a coverageData >= 29X
     There is a 98.64% of reference with a coverageData >= 30X
     There is a 98.25% of reference with a coverageData >= 31X
     There is a 97.76% of reference with a coverageData >= 32X
     There is a 96.64% of reference with a coverageData >= 33X
     There is a 95.04% of reference with a coverageData >= 34X
     There is a 93.6% of reference with a coverageData >= 35X
     There is a 92.07% of reference with a coverageData >= 36X
     There is a 89.82% of reference with a coverageData >= 37X
     There is a 86.7% of reference with a coverageData >= 38X
     There is a 83.75% of reference with a coverageData >= 39X
     There is a 80.67% of reference with a coverageData >= 40X
     There is a 78.1% of reference with a coverageData >= 41X
     There is a 75.38% of reference with a coverageData >= 42X
     There is a 72.74% of reference with a coverageData >= 43X
     There is a 70.14% of reference with a coverageData >= 44X
     There is a 66.41% of reference with a coverageData >= 45X
     There is a 62.58% of reference with a coverageData >= 46X
     There is a 58.65% of reference with a coverageData >= 47X
     There is a 55.35% of reference with a coverageData >= 48X
     There is a 52.43% of reference with a coverageData >= 49X
     There is a 49.57% of reference with a coverageData >= 50X
     There is a 46.47% of reference with a coverageData >= 51X


>>>>>>> Coverage per contig

	contig10	316480	66585929	210.39537727502528	967.8527795598679
