# Supplementary material for: Repeat Proliferations in the Non-Coding Regions Drive Mitochondrial Genome Expansion in Curcuma (Zingiberaceae)
Source: Biology (Basel). 2026 Jul 9;15(14):1109. doi: 10.3390/biology15141109 (PMC13406114; doi:10.3390/biology15141109)
Supplement: Supplementary file 1 [file biology-15-01109-s001.zip › Supporting Information S1:long-read alignment evidence and coverage depth profiles/long-read alignment evidence and coverage depth profiles/contig10/raw_data_qualimapReport/coverage_across_reference.txt]

#Position (bp)	Coverage	Std
396.5	218.5	114.32785016448234
1188.5	67.84343434343434	8.132659559772065
1980.5	109.16540404040404	67.29758276836284
2772.5	72.38636363636364	13.829544935800046
3564.5	77.66540404040404	13.193825078498666
4356.5	200.21464646464648	141.52477742876908
5148.5	70.41919191919192	4.429156154666939
5940.5	68.30176767676768	2.3446694324519117
6732.5	68.10606060606061	9.946637927491178
7524.5	93.06818181818181	17.884449540132213
8316.5	92.00757575757575	8.8583835769264
9108.5	95.34343434343434	13.951756704856773
9900.5	95.43939393939394	14.64167981752053
10692.5	82.62626262626263	11.29298745490162
11484.5	83.01388888888889	9.149294834007499
12276.5	205.53787878787878	238.55086756107474
13068.5	1684.0681818181818	541.7014371124529
13860.5	77.95833333333333	23.31056789865009
14652.5	66.39520202020202	7.153970431116786
15444.5	63.21590909090909	10.775135050361797
16236.5	65.00631313131314	10.172626171855688
17028.5	64.75126262626263	15.275706930359153
17820.5	66.19065656565657	17.480725316066206
18612.5	119.80555555555556	65.53257922128458
19404.5	118.12752525252525	60.05595034396818
20196.5	10679.555555555555	10139.9423768236
20988.5	6777.584595959596	9444.724430304674
21780.5	56.051767676767675	9.77157028622246
22572.5	56.12752525252525	7.162525230445452
23364.5	58.00631313131313	4.168787339117695
24156.5	75.61742424242425	22.697144171356744
24948.5	65.83964646464646	24.319760639771065
25740.5	300.85353535353534	99.93686138070507
26532.5	81.62752525252525	69.18489172083918
27324.5	54.323232323232325	11.247951553123542
28116.5	80.52651515151516	19.029117773357843
28908.5	54.51641414141414	7.0946878690747095
29700.5	156.38888888888889	111.0097536437245
30492.5	380.9861111111111	50.72952639720627
31284.5	216.135101010101	118.29139248209708
32076.5	93.31439393939394	18.20474879771424
32868.5	53.19318181818182	9.434181887094821
33660.5	98.43813131313131	67.32134981871755
34452.5	140.84469696969697	61.86838424992985
35244.5	130.84722222222223	70.28365148928069
36036.5	58.849747474747474	19.69851683900506
36828.5	68.35606060606061	41.51534643838336
37620.5	49.26136363636363	9.77492927975658
38412.5	55.82954545454545	12.915273629671686
39204.5	45.35858585858586	4.641028055737364
39996.5	45.79545454545455	8.599095559676282
40788.5	44.45580808080808	5.089229069834883
41580.5	48.410353535353536	5.746320737672224
42372.5	48.67045454545455	6.727938132530018
43164.5	42.436868686868685	4.166818179063453
43956.5	40.55429292929293	5.81761952775334
44748.5	52.390151515151516	17.21367497255034
45540.5	170.9419191919192	73.51410226836231
46332.5	90.4949494949495	61.55251514935943
47124.5	39.311868686868685	3.421928690022057
47916.5	37.875	7.794228634059948
48708.5	37.96969696969697	8.16140832568656
49500.5	41.29545454545455	3.807554956592856
50292.5	43.98358585858586	8.845617530446894
51084.5	43.01010101010101	8.682023108269476
51876.5	62.25252525252525	47.24160178692017
52668.5	43.03914141414141	11.321573667252721
53460.5	39.43181818181818	4.76691565359455
54252.5	39.02651515151515	8.940953895734872
55044.5	37.282828282828284	2.324115993558678
55836.5	37.19949494949495	1.6730936686995421
56628.5	36.178030303030305	2.3333333333333117
57420.5	426.23358585858585	310.9405960837685
58212.5	806.5416666666666	111.37945311302964
59004.5	841.1085858585859	103.90676667867291
59796.5	716.14898989899	108.2862951493481
60588.5	174.02777777777777	114.56007752981125
61380.5	132.4747474747475	11.320346837674748
62172.5	321.97853535353534	184.99709593680248
62964.5	562.5315656565657	68.91513226095877
63756.5	617.8358585858585	61.35500687545287
64548.5	431.78661616161617	131.00632261710336
65340.5	44.98863636363637	11.893466502855485
66132.5	33.821969696969695	6.9994588535417686
66924.5	31.622474747474747	5.150389805783163
67716.5	32.60858585858586	5.154923115162081
68508.5	48.071969696969695	17.920242772074857
69300.5	38.041666666666664	7.684596951241506
70092.5	38.99747474747475	8.18141834039832
70884.5	51.032828282828284	15.406036466137545
71676.5	40.03409090909091	11.4706476528467
72468.5	35.9709595959596	7.689196146135005
73260.5	71.71212121212122	22.812864083160793
74052.5	70.93939393939394	21.464323229889438
74844.5	56.60479797979798	3.1942577898915236
75636.5	54.32828282828283	9.581653344182351
76428.5	43.98106060606061	10.778415580420088
77220.5	38.58080808080808	5.782352986510423
78012.5	41.14141414141414	9.006801582552756
78804.5	42.49368686868687	4.497333665741309
79596.5	44.31439393939394	9.320472741294404
80388.5	56.78787878787879	19.30673457630782
81180.5	51.07070707070707	9.699005468124408
81972.5	54.551767676767675	10.438794678670243
82764.5	58.56818181818182	11.261862432765971
83556.5	50.99116161616162	8.199531891048618
84348.5	49.099747474747474	9.01611912301541
85140.5	47.869949494949495	9.920262907887883
85932.5	43.84469696969697	7.237493566927238
86724.5	45.06060606060606	8.520548543066202
87516.5	42.74116161616162	6.291227658775789
88308.5	44.69949494949495	5.777437829937073
89100.5	46.417929292929294	4.360781368219956
89892.5	44.87247474747475	8.000315650338464
90684.5	45.361111111111114	4.264606510203326
91476.5	54.64520202020202	21.313763514487885
92268.5	115.07702020202021	235.2555428774112
93060.5	1248.7790404040404	193.59227695589956
93852.5	556.8914141414141	336.1593744044631
94644.5	58.95075757575758	20.48021957742138
95436.5	242.07323232323233	59.547069914090095
96228.5	200.52777777777777	40.552762114947434
97020.5	97.48989898989899	38.260899945590204
97812.5	53.48989898989899	5.387626114673791
98604.5	54.98358585858586	11.07099449877558
99396.5	85.0340909090909	38.29990307765251
100188.5	54.696969696969695	9.703690852537305
100980.5	60.00252525252525	14.913640288898835
101772.5	52.24368686868687	3.824594782787475
102564.5	51.24116161616162	5.693452734536764
103356.5	52.14267676767677	6.02216025537467
104148.5	51.44444444444444	5.298060441750768
104940.5	48.60732323232323	7.636303511066803
105732.5	57.48863636363637	19.7374176772357
106524.5	54.55934343434343	6.6969011377266865
107316.5	55.54924242424242	6.6606033032779015
108108.5	52.2209595959596	3.577602888002313
108900.5	49.46338383838384	5.819355547644331
109692.5	45.60858585858586	7.0553368295055785
110484.5	42.50252525252525	5.82651116219924
111276.5	41.351010101010104	4.37292519344601
112068.5	40.70580808080808	6.733378337683383
112860.5	46.630050505050505	18.244516264822526
113652.5	71.31944444444444	24.771353404587114
114444.5	54.650252525252526	26.936185342547688
115236.5	36.68055555555556	6.1666666666666705
116028.5	37.20580808080808	8.503638555751802
116820.5	57.64267676767677	11.560392587091352
117612.5	125.0959595959596	72.6686387694586
118404.5	43.65909090909091	9.196027359241553
119196.5	35.01136363636363	10.930277196666129
119988.5	35.630050505050505	9.266944621948626
120780.5	288.87626262626264	446.96710271460796
121572.5	1558.8699494949494	154.5727779619315
122364.5	1712.4318181818182	177.29055433543434
123156.5	1636.465909090909	250.4673334010048
123948.5	1110.9027777777778	251.91672806462822
124740.5	87.2209595959596	48.47165421796809
125532.5	41.73863636363637	6.234981956669963
126324.5	66.83585858585859	26.427143988595116
127116.5	44.957070707070706	7.810088011506325
127908.5	52.503787878787875	7.418156132357972
128700.5	60.0770202020202	23.940451165761306
129492.5	66.75378787878788	21.16565256458794
130284.5	50.91540404040404	7.900501838043539
131076.5	128.7260101010101	150.94483155019643
131868.5	49.64267676767677	9.878747211293883
132660.5	45.592171717171716	6.092925190229828
133452.5	53.26010101010101	11.577145720353657
134244.5	131.84722222222223	77.92197761838182
135036.5	380.08838383838383	65.18300771634811
135828.5	374.7891414141414	26.978433212213258
136620.5	118.5959595959596	107.7506942957312
137412.5	47.696969696969695	7.1129061812619305
138204.5	64.42045454545455	29.533323072711802
138996.5	45.16161616161616	9.369788113555682
139788.5	49.42550505050505	2.8839069319101074
140580.5	50.29419191919192	3.6559761509290047
141372.5	61.17045454545455	23.071611179634647
142164.5	81.68181818181819	42.47890147716947
142956.5	48.48737373737374	9.868388977442121
143748.5	54.025252525252526	11.951976718298415
144540.5	52.69191919191919	9.928023799611701
145332.5	60.27272727272727	12.935299366345161
146124.5	53.369949494949495	4.366423773027116
146916.5	51.83459595959596	7.00117234050229
147708.5	47.16919191919192	9.347324470000752
148500.5	51.236111111111114	11.259507766839322
149292.5	46.005050505050505	8.51854779675834
150084.5	45.464646464646464	5.525651842346582
150876.5	48.82954545454545	10.95883021111103
151668.5	46.06818181818182	9.180430438182242
152460.5	42.900252525252526	8.02182943440881
153252.5	788.35101010101	286.87282051723747
154044.5	801.334595959596	160.29625744700073
154836.5	749.7550505050505	89.52996648603141
155628.5	598.5770202020202	98.25388418569388
156420.5	248.1919191919192	140.9895001105194
157212.5	68.69570707070707	30.053655721429674
158004.5	41.26641414141414	11.764202677889593
158796.5	36.66540404040404	5.470997914623825
159588.5	36.39520202020202	4.488621979263486
160380.5	34.388888888888886	4.857177340510826
161172.5	46.782828282828284	29.423308117988032
161964.5	39.51893939393939	10.848590654638931
162756.5	41.178030303030305	12.887626200775262
163548.5	42.33585858585859	11.315382396891355
164340.5	44.22348484848485	10.793692041131616
165132.5	89.5669191919192	40.997320681116506
165924.5	64.80429292929293	17.93725033261647
166716.5	259.449494949495	167.21700803978578
167508.5	444.4911616161616	109.72372905243287
168300.5	76.12752525252525	66.68160817412002
169092.5	38.57575757575758	5.924717101032989
169884.5	41.532828282828284	12.533691967789634
170676.5	55.83838383838384	27.63351427363359
171468.5	53.98358585858586	20.078979158323865
172260.5	100.02020202020202	20.594939066467663
173052.5	72.70959595959596	19.465198159637087
173844.5	69.80555555555556	20.923863907225176
174636.5	59.464646464646464	19.36674229370307
175428.5	42.15151515151515	9.347392009204354
176220.5	45.29545454545455	21.113569766451814
177012.5	42.89646464646464	15.869774651038608
177804.5	50.91414141414141	19.58741092300528
178596.5	51.958333333333336	25.778901599501243
179388.5	44.178030303030305	14.48453546637819
180180.5	105.0050505050505	70.09046283053053
180972.5	48.42045454545455	20.155644370746373
181764.5	61.390151515151516	21.650226863299224
182556.5	65.39393939393939	31.548783773320928
183348.5	53.81691919191919	17.060091358832675
184140.5	55.24873737373738	38.86185387843312
184932.5	107.93813131313131	83.86682263800114
185724.5	30.935606060606062	7.379588967776821
186516.5	29.791666666666668	6.352045721536085
187308.5	32.630050505050505	6.936217348894935
188100.5	44.99242424242424	19.04251622665513
188892.5	248.35479797979798	202.70468518004066
189684.5	876.104797979798	195.57319601622305
190476.5	498.49747474747477	253.98562354924138
191268.5	96.07323232323232	51.93505559831432
192060.5	38.686868686868685	30.87063673009049
192852.5	26.15277777777778	7.156881974432692
193644.5	24.174242424242426	1.8795819436322245
194436.5	26.112373737373737	1.6571699131990434
195228.5	29.70580808080808	5.970466032602871
196020.5	53.369949494949495	52.77400837150765
196812.5	37.59469696969697	10.655533963176314
197604.5	48.936868686868685	15.464646876999907
198396.5	54.765151515151516	31.945898078476432
199188.5	37.95454545454545	7.95830358553857
199980.5	47.714646464646464	9.666993202426363
200772.5	36.47222222222222	9.178023268172241
201564.5	39.03030303030303	17.742653907371572
202356.5	425.22222222222223	153.14673263629135
203148.5	216.78914141414143	117.03446354200823
203940.5	48.92045454545455	13.197939462681514
204732.5	43.061868686868685	9.264968778395662
205524.5	53.24873737373738	13.619050457118343
206316.5	50.657828282828284	5.759489315183884
207108.5	46.253787878787875	16.999740045546627
207900.5	41.494949494949495	9.193349594553482
208692.5	42.45959595959596	6.291528696058952
209484.5	37.85858585858586	7.472001611402937
210276.5	155.1489898989899	162.63993974420922
211068.5	737.8964646464647	96.32624882201743
211860.5	941.0492424242424	113.96589845256796
212652.5	1118.1199494949494	173.01742409481196
213444.5	1140.6742424242425	141.26000009295842
214236.5	1002.9507575757576	173.26713479480176
215028.5	280.8459595959596	284.87748119661774
215820.5	35.88257575757576	9.758058053203875
216612.5	48.31691919191919	6.015027477539538
217404.5	49.36616161616162	15.714466088430887
218196.5	38.99242424242424	8.202841956396341
218988.5	44.19318181818182	5.6996588591871955
219780.5	41.77146464646464	7.499579112769385
220572.5	72.83585858585859	59.89155814782027
221364.5	46.20075757575758	3.2683050931358926
222156.5	64.91414141414141	34.42874357042941
222948.5	50.494949494949495	21.757530914953367
223740.5	78.01136363636364	54.32503654816622
224532.5	71.1590909090909	40.98938948685441
225324.5	171.79419191919192	70.26856848671187
226116.5	264.0	31.111825839553465
226908.5	145.14141414141415	80.29418762062772
227700.5	54.44191919191919	5.774268067657737
228492.5	73.98989898989899	24.41903236031562
229284.5	52.14772727272727	9.12912422365415
230076.5	57.26262626262626	12.65664475940035
230868.5	113.88510101010101	182.27472605266962
231660.5	60.70075757575758	23.359779385287286
232452.5	68.34343434343434	44.38839426533185
233244.5	59.051767676767675	19.99138071845722
234036.5	376.489898989899	87.30324198222002
234828.5	473.094696969697	65.13003698119415
235620.5	295.4734848484849	86.71384205558194
236412.5	120.81186868686869	28.10902745102406
237204.5	483.7449494949495	241.36267976184342
237996.5	44.0	8.777338244973059
238788.5	43.03409090909091	8.70330251958846
239580.5	234.91414141414143	183.9229327789773
240372.5	48.55555555555556	12.081008135737576
241164.5	58.02651515151515	17.63175509921766
241956.5	38.275252525252526	3.800750856173969
242748.5	40.678030303030305	6.7390951944904245
243540.5	46.42550505050505	6.032320356951269
244332.5	65.54040404040404	26.097621703631514
245124.5	67.31565656565657	28.309794143448737
245916.5	42.30808080808081	10.010537377476728
246708.5	44.61237373737374	10.878808981156197
247500.5	69.51641414141415	34.560699055313094
248292.5	43.86237373737374	16.479747288932273
249084.5	38.38257575757576	8.434986063947576
249876.5	37.0	7.959414094471574
250668.5	41.92171717171717	11.726900784956019
251460.5	33.88636363636363	7.300978902126265
252252.5	38.698232323232325	6.195163476862461
253044.5	310.4406565656566	201.75896961023028
253836.5	78.69823232323232	108.32951042205825
254628.5	38.47979797979798	6.293735862833067
255420.5	262.65025252525254	155.86783364651146
256212.5	92.51893939393939	97.27762779121862
257004.5	81.20959595959596	12.282655916520499
257796.5	78.54292929292929	18.172156523849143
258588.5	598.3901515151515	233.81920733158714
259380.5	934.905303030303	122.63638048385896
260172.5	1005.2765151515151	83.50441529486561
260964.5	1047.4823232323233	149.66498362420094
261756.5	990.9242424242424	136.37926636013717
262548.5	334.3686868686869	276.9648425159753
263340.5	60.01262626262626	9.06367764901491
264132.5	73.43813131313131	36.93686601089853
264924.5	97.23358585858585	34.0781188127834
265716.5	79.71464646464646	13.01819821820535
266508.5	134.59722222222223	112.05616151436445
267300.5	742.0934343434343	146.47263766949308
268092.5	864.9229797979798	180.52921291904997
268884.5	42.49116161616162	5.423247750344452
269676.5	43.24368686868687	1.799971941419942
270468.5	42.29419191919192	3.2351057310247233
271260.5	40.21085858585859	2.8037673068767823
272052.5	43.96969696969697	10.069393068486137
272844.5	49.97348484848485	12.29606367168705
273636.5	49.582070707070706	15.83608429052352
274428.5	44.035353535353536	9.008763970869044
275220.5	44.04419191919192	8.908201872772109
276012.5	45.18434343434343	9.755599272813388
276804.5	50.39393939393939	18.37656747935349
277596.5	39.74242424242424	7.764445644192261
278388.5	35.525252525252526	5.629221199520535
279180.5	40.77146464646464	6.2543923959425705
279972.5	469.79545454545456	417.7195575836482
280764.5	1550.766414141414	197.56799430509332
281556.5	1725.7765151515152	250.00839632364983
282348.5	2439.7361111111113	341.49183257754726
283140.5	2332.354797979798	310.8526803630443
283932.5	707.5366161616162	660.1668483624179
284724.5	49.86742424242424	18.774411717908375
285516.5	56.22853535353536	16.003550742370784
286308.5	81.60858585858585	30.10132300189888
287100.5	49.88762626262626	7.11893903115435
287892.5	48.156565656565654	2.1455850841985584
288684.5	49.65151515151515	7.505637611795272
289476.5	66.68055555555556	27.601008252700776
290268.5	50.00252525252525	9.321962770736098
291060.5	56.89393939393939	16.003669086882045
291852.5	59.458333333333336	12.935201755073027
292644.5	55.88510101010101	9.853279718556712
293436.5	55.196969696969695	10.542542483680199
294228.5	57.75252525252525	8.63104567795523
295020.5	54.214646464646464	2.5095776134600176
295812.5	56.871212121212125	20.86733588819395
296604.5	48.61489898989899	6.870280749413193
297396.5	47.023989898989896	9.25515144569921
298188.5	46.111111111111114	1.5443772240295286
298980.5	46.957070707070706	8.903026950924538
299772.5	46.515151515151516	6.176282429298766
300564.5	53.18181818181818	19.208781135909497
301356.5	47.52777777777778	6.2696156826460125
302148.5	49.16540404040404	2.5968609644505105
302940.5	48.24747474747475	2.3567547452573088
303732.5	47.426767676767675	5.169964734264184
304524.5	46.832070707070706	8.150804013139195
305316.5	47.03030303030303	9.198292551261114
306108.5	65.04671717171718	18.552444092846148
306900.5	54.410353535353536	15.421886913072468
307692.5	53.94065656565657	8.789844346537857
308484.5	60.36489898989899	13.844737905672599
309276.5	68.87121212121212	12.491613348178998
310068.5	50.73737373737374	8.069536804701
310860.5	49.57828282828283	9.580994444495545
311652.5	48.96085858585859	9.280083485343742
312444.5	65.59722222222223	33.97943897016655
313236.5	128.6338383838384	59.21904425115456
314028.5	42.35606060606061	4.48665248320511
314820.5	40.26641414141414	2.701711017900044
315612.5	66.83207070707071	39.76301324374478
316244.5	208.63983050847457	68.90178160595394
