# Supplementary material for: Repeat Proliferations in the Non-Coding Regions Drive Mitochondrial Genome Expansion in Curcuma (Zingiberaceae)
Source: Biology (Basel). 2026 Jul 9;15(14):1109. doi: 10.3390/biology15141109 (PMC13406114; doi:10.3390/biology15141109)
Supplement: Supplementary file 1 [file biology-15-01109-s001.zip › Supporting Information S1:long-read alignment evidence and coverage depth profiles/long-read alignment evidence and coverage depth profiles/contig10/raw_data_qualimapReport/genome_fraction_coverage.txt]

#Coverage (X)	Coverage
1.0	100.0
2.0	100.0
3.0	100.0
4.0	100.0
5.0	100.0
6.0	100.0
7.0	100.0
8.0	100.0
9.0	100.0
10.0	100.0
11.0	100.0
12.0	100.0
13.0	100.0
14.0	100.0
15.0	99.99968402426694
16.0	99.99968402426694
17.0	99.99968402426694
18.0	99.99968402426694
19.0	99.99968402426694
20.0	99.99905207280081
21.0	99.99842012133468
22.0	99.99778816986856
23.0	99.99526036400404
24.0	99.97566986855409
25.0	99.75733063700707
26.0	99.47990394337715
27.0	99.3844792719919
28.0	99.06723963599596
29.0	98.95885995955511
30.0	98.63656471183013
31.0	98.25265419615774
32.0	97.75783619817997
33.0	96.64275783619819
34.0	95.03665318503539
35.0	93.60307128412538
36.0	92.06711324570273
37.0	89.81768200202225
38.0	86.70121334681497
39.0	83.75063195146613
40.0	80.67334428715876
41.0	78.10477755308392
42.0	75.37632709807887
43.0	72.73508594539939
44.0	70.14060920121335
45.0	66.40609201213347
46.0	62.575518200202225
47.0	58.65173154701719
48.0	55.35484074823054
49.0	52.42669362992922
50.0	49.56679726996966
51.0	46.47055106167846
