# Supplementary material for: Repeat Proliferations in the Non-Coding Regions Drive Mitochondrial Genome Expansion in Curcuma (Zingiberaceae)
Source: Biology (Basel). 2026 Jul 9;15(14):1109. doi: 10.3390/biology15141109 (PMC13406114; doi:10.3390/biology15141109)
Supplement: Supplementary file 1 [file biology-15-01109-s001.zip › Supporting Information S1:long-read alignment evidence and coverage depth profiles/long-read alignment evidence and coverage depth profiles/contig10/raw_data_qualimapReport/homopolymer_indels.txt]

#Type of indel	Number of indels
polyA	252504
polyC	150367
polyG	144276
polyT	232815
polyN	0
Non-poly	760470
