# Supplementary material for: Repeat Proliferations in the Non-Coding Regions Drive Mitochondrial Genome Expansion in Curcuma (Zingiberaceae)
Source: Biology (Basel). 2026 Jul 9;15(14):1109. doi: 10.3390/biology15141109 (PMC13406114; doi:10.3390/biology15141109)
Supplement: Supplementary file 1 [file biology-15-01109-s001.zip › Supporting Information S1:long-read alignment evidence and coverage depth profiles/long-read alignment evidence and coverage depth profiles/contig10/raw_data_qualimapReport/mapped_reads_clipping_profile.txt]

#Read position (bp)	Clipping profile
0.0	38.23120452533156
1.0	0.0011720689565639238
2.0	0.001169664572963603
3.0	0.0011675777494614377
4.0	0.001165944583242352
5.0	0.0011645382456648059
6.0	0.0011633133710004914
7.0	0.0011624060564343328
8.0	0.001161453376139866
9.0	0.001160727524486939
10.0	0.001160001672834012
11.0	0.0011589582610829292
12.0	0.0011581870437016944
13.0	0.001157733386418615
14.0	0.0011571889976789197
15.0	0.001156054854471221
16.0	0.0011557826601013737
17.0	0.0011555558314598339
18.0	0.0011547846140785988
19.0	0.0011541041281539798
20.0	0.0011534236422293608
21.0	0.0011531514478595132
22.0	0.0011527885220330497
23.0	0.00115233486474997
24.0	0.0011519265731951987
25.0	0.0011513368187271954
26.0	0.0011506109670742686
27.0	0.0011499758468779572
28.0	0.0011496582867798017
29.0	0.0011491592637684143
30.0	0.0011488417036702588
31.0	0.0011484787778437953
32.0	0.0011479797548324079
33.0	0.0011477075604625602
34.0	0.0011473900003644048
35.0	0.001147163171722865
36.0	0.0011470270745379413
37.0	0.0011468002458964017
38.0	0.001146528051526554
39.0	0.0011462104914283983
40.0	0.01164139027255696
41.0	0.012755300365430104
42.0	0.026718916904342176
43.0	0.021282741681201794
44.0	0.03397602709603495
45.0	0.061409136661129016
46.0	0.07755107937620341
47.0	0.22994249976502593
48.0	0.10189378479750404
49.0	0.11190064787912593
50.0	0.12977365605497468
51.0	0.11239903577031697
52.0	0.1165910105288838
53.0	0.16120434823283608
54.0	0.0697531189716234
55.0	0.11729472370639656
56.0	0.07826218716743036
57.0	0.05954020475202683
58.0	0.12672807325074947
59.0	0.049400964475202355
60.0	0.11429418907038112
61.0	0.11429949686059317
62.0	0.09965784414639062
63.0	0.18967020860286038
64.0	0.050289270801200124
65.0	0.07843888667918979
66.0	0.08173461610930498
67.0	0.07386987735265567
68.0	0.13842086289347935
69.0	0.17601385414177798
70.0	0.11122810095696074
71.0	0.10980810829519393
72.0	0.06910293735351401
73.0	0.05245906822044056
74.0	0.12184295552936564
75.0	0.10326627954173244
76.0	0.06565700199697123
77.0	0.1519449762565441
78.0	0.19736174100882997
79.0	0.20979739445260234
80.0	0.1152602522546987
81.0	0.07399708285483113
82.0	0.09113176380246818
83.0	0.17191501522342736
84.0	0.12861909826953763
85.0	0.14461500870518879
86.0	0.11281744388250109
87.0	0.1003696777892705
88.0	0.16812833788156364
89.0	0.05761660714031358
90.0	0.055226967401692875
91.0	0.08405357604322192
92.0	0.10180831576537187
93.0	0.07405165782598558
94.0	0.05924206118558705
95.0	0.12514612493892333
96.0	0.15075730148944225
97.0	0.07168415656277914
98.0	0.11236932121827525
99.0	0.14408354919806127
100.0	0.10061737466583184
101.0	0.07354873336196376
102.0	0.09560319144741192
103.0	0.0917244670428114
104.0	0.11092945836750957
105.0	0.08116142013213416
106.0	0.14881805270146276
107.0	0.179515362515498
108.0	0.07388335097396313
109.0	0.09600622057769966
110.0	0.0704725286911307
111.0	0.11929444501021051
112.0	0.12778273570245247
113.0	0.1223553160648755
114.0	0.11063535235088919
115.0	0.050901753499085614
116.0	0.06144493022076398
117.0	0.11241328060900566
118.0	0.09668212456375964
119.0	0.08122275459680649
120.0	0.0903188099511899
121.0	0.0620153135227797
122.0	0.07691809136912274
123.0	0.05794764085977662
124.0	0.10756499985900786
125.0	0.13791517112003074
126.0	0.067748180609054
127.0	0.07258135457152527
128.0	0.030949497897699074
129.0	0.049700151453393224
130.0	0.0640951507027855
131.0	0.025441917018201993
132.0	0.057542933197541495
133.0	0.050398239280595794
134.0	0.030068813014057044
135.0	0.06389876246494043
136.0	0.05480846855805213
137.0	0.03612799578405036
138.0	0.1085664029456773
139.0	0.06620515609211607
140.0	0.05653767402396585
141.0	0.042270197836847205
142.0	0.11354252431804689
143.0	0.05244650191369927
144.0	0.06247495908199575
145.0	0.053955819694504414
146.0	0.032502684337778
147.0	0.03879082793854148
148.0	0.05790735609303917
149.0	0.021015401444283106
150.0	0.03716437584724524
151.0	0.04258857451811233
152.0	0.05064938395250855
153.0	0.03572333348754354
154.0	0.038627874242459365
155.0	0.022241500983261785
156.0	0.034351247034869914
157.0	0.0507165252304043
158.0	0.06933616256274512
159.0	0.05756157851187605
160.0	0.032709370595948965
161.0	0.0386412117665819
162.0	0.036870904950821175
163.0	0.07006859224627682
164.0	0.091988404850107
165.0	0.08485273871309458
166.0	0.03689839658217579
167.0	0.0854243015240463
168.0	0.04395140636221114
169.0	0.06660006475703668
170.0	0.0636551485039268
171.0	0.040833782781432924
172.0	0.03275378364396244
173.0	0.03173378060868673
174.0	0.04243818712877151
175.0	0.06924062233892861
176.0	0.057863532799493696
177.0	0.039430938364966514
178.0	0.10230048855178471
179.0	0.030043635034846135
180.0	0.018952440315207868
181.0	0.012525840511648546
182.0	0.015099619741471186
183.0	0.03336118538027744
184.0	0.012069778844968833
185.0	0.0370819009531814
186.0	0.04379040339244626
187.0	0.02484535769095259
188.0	0.023345475981635493
189.0	0.033392124806983454
190.0	0.05750387330546835
191.0	0.04161897280698674
192.0	0.056984798642168905
193.0	0.058788630731149205
194.0	0.04878644031954302
195.0	0.04255563899936076
196.0	0.05688395062814036
197.0	0.052448634102929735
198.0	0.024238001320365896
199.0	0.0694645929395849
200.0	0.04867121136964085
201.0	0.05194371354686237
202.0	0.0406331301651269
203.0	0.04903513524212714
204.0	0.06832201170642115
205.0	0.04668151589178293
206.0	0.04836022930208992
207.0	0.07071727679535203
208.0	0.08406196870295889
209.0	0.10288566108122882
210.0	0.0967675935958918
211.0	0.0650688353294588
212.0	0.10918818561786593
213.0	0.07114235366959742
214.0	0.026978953259003288
215.0	0.0290046237594094
216.0	0.0150717198185618
217.0	0.04981501747746892
218.0	0.025161783645900465
219.0	0.02490778093310431
220.0	0.017113268323875695
221.0	0.05006012850751673
222.0	0.046479094012072904
223.0	0.02864069988692311
224.0	0.046474285244872265
225.0	0.07632688519781367
226.0	0.0668635489070492
227.0	0.04503909506412229
228.0	0.05572871235677868
229.0	0.04271333027095916
230.0	0.07832615284434456
231.0	0.07789835402640069
232.0	0.08056408958750352
233.0	0.033607702747902785
234.0	0.045112950469807615
235.0	0.04104291878893252
236.0	0.04267245574975371
237.0	0.04495521383248091
238.0	0.08486902500955713
239.0	0.02229666570888424
240.0	0.02244995650483677
241.0	0.04628769600434171
242.0	0.024322245477833737
243.0	0.03800840522241446
244.0	0.029915340755191283
245.0	0.05719107660878511
246.0	0.02550801488434666
247.0	0.027352086374336088
248.0	0.00846529026798981
249.0	0.0177469821826093
250.0	0.03277501480481056
251.0	0.024173355157527082
252.0	0.018587246202328954
253.0	0.05416840349735542
254.0	0.017054247511347067
255.0	0.03497175946666591
256.0	0.021888600982754323
257.0	0.029435144521051747
258.0	0.013530918222310947
259.0	0.00722444686731105
260.0	0.019483037873497526
261.0	0.023649471727026992
262.0	0.05098636058237993
263.0	0.029899598847468428
264.0	0.016286614022648423
265.0	0.025881284096864382
266.0	0.02503952300811057
267.0	0.032461582987931004
268.0	0.0229003928212063
269.0	0.028011250406650447
270.0	0.027368281939342022
271.0	0.02808106826251637
272.0	0.02128260558401687
273.0	0.02926171134173049
274.0	0.030881403939508858
275.0	0.03897696352178896
276.0	0.023299429767402936
277.0	0.030303943583877096
278.0	0.0091509025199077
279.0	0.009865004449202974
280.0	0.014385200252077754
281.0	0.03805522265402825
282.0	0.023872807207486982
283.0	0.028438096544299855
284.0	0.026335984791694862
285.0	0.014939478720544158
286.0	0.04110969714100181
287.0	0.02190801751447012
288.0	0.03698658755800642
289.0	0.029822613206529854
290.0	0.026652501478099354
291.0	0.055748174254222786
292.0	0.035844550713582356
293.0	0.03857461487742585
294.0	0.03231741070336837
295.0	0.02918826422759994
296.0	0.034758858103716754
297.0	0.03382926896495876
298.0	0.05102410486833213
299.0	0.024686532276146488
300.0	0.03657670820274419
301.0	0.020555574422153833
302.0	0.02130569673972561
303.0	0.07719418719160485
304.0	0.03714101249716665
305.0	0.031169430948535966
306.0	0.05077001142407936
307.0	0.02715061717492053
308.0	0.029210402703014213
309.0	0.019985055022953183
310.0	0.022918675209714398
311.0	0.02412372505075819
312.0	0.020650252697132502
313.0	0.018915285783723666
314.0	0.029930583639902756
315.0	0.028738735225796563
316.0	0.026973963028889412
317.0	0.03775131764009336
318.0	0.06102806454334232
319.0	0.07588774494779281
320.0	0.02857333178038582
321.0	0.02833262122598389
322.0	0.06325720033520955
323.0	0.036400825274094314
324.0	0.04215828058511152
325.0	0.03753428799586817
326.0	0.035457218125289174
327.0	0.016526326531027574
328.0	0.011792049856267627
329.0	0.027784739325208904
330.0	0.05006307727985674
331.0	0.02527905405357649
332.0	0.020673071658471397
333.0	0.02396018160020807
334.0	0.03707967803249432
335.0	0.03997882026574149
336.0	0.04292373651885138
337.0	0.02039665827589112
338.0	0.031552771352738054
339.0	0.0388635038352908
340.0	0.016789175560843774
341.0	0.027646328488141383
342.0	0.021879573202821044
343.0	0.017319773119133432
344.0	0.02189908046599346
345.0	0.023686081869771503
346.0	0.01405502848145257
347.0	0.016159045594646496
348.0	0.01922472541651212
349.0	0.03494581027007376
350.0	0.03268233262187743
351.0	0.0350185768982797
352.0	0.02894301710036722
353.0	0.015831686499176403
354.0	0.03608154127826303
355.0	0.03737283136882022
356.0	0.013754707360054012
357.0	0.018603940790346274
358.0	0.02401570925165699
359.0	0.0282829457534867
360.0	0.02566429981836751
361.0	0.03287391209252186
362.0	0.019745750806128802
363.0	0.02191468627653139
364.0	0.022789927272776466
365.0	0.01196498401257749
366.0	0.016794619448240726
367.0	0.023927926567381127
368.0	0.018061865702794708
369.0	0.021154175207177092
370.0	0.021068071054848623
371.0	0.016333885111545293
372.0	0.022128086662491938
373.0	0.014688787705914485
374.0	0.027272424155427345
375.0	0.013516401189252406
376.0	0.023634863962511837
377.0	0.09615257041722107
378.0	0.031810675518168685
379.0	0.015166216630627241
380.0	0.040803115549096755
381.0	0.021974296843528023
382.0	0.021717481455576778
383.0	0.011437471323812773
384.0	0.02374886803774969
385.0	0.03599697956069703
386.0	0.018017452654781232
387.0	0.019641454996748853
388.0	0.015370816065296045
389.0	0.014770718211238624
390.0	0.022252751683882157
391.0	0.009800222189179237
392.0	0.023492778501451372
393.0	0.03732401784516088
394.0	0.0225307075012249
395.0	0.01806930568223721
396.0	0.01936145772163225
397.0	0.020198772969011885
398.0	0.028138138348727755
399.0	0.029773708951413895
400.0	0.025974374571352276
401.0	0.11169341723221526
402.0	0.05863443262063052
403.0	0.029009114966511887
404.0	0.019359960652598086
405.0	0.017831770728816837
406.0	0.041574469027516645
407.0	0.02689176032919543
408.0	0.025208464980329335
409.0	0.02951757404938727
410.0	0.01761909619450922
411.0	0.009352144890681719
412.0	0.01824736616584587
413.0	0.016786952640156685
414.0	0.01574676185578394
415.0	0.020471103436044448
416.0	0.011820358070731781
417.0	0.022224443469418
418.0	0.014903004674984574
419.0	0.026090420104363986
420.0	0.03131342177018536
421.0	0.0322575733077302
422.0	0.0339117892247509
423.0	0.021730501419601155
424.0	0.011275651770938352
425.0	0.015387737481954909
426.0	0.03579174500583191
427.0	0.019821330109489832
428.0	0.01961414482830747
429.0	0.013612576533265239
430.0	0.008776771358552123
431.0	0.025417646353557245
432.0	0.018758910118246198
433.0	0.034669578350406724
434.0	0.02482675774234633
435.0	0.034951934643395334
436.0	0.03444637896713166
437.0	0.01619080160446205
438.0	0.015484048923152662
439.0	0.008975926905823977
440.0	0.013656672021180555
441.0	0.008892771525835523
442.0	0.026014523240904804
443.0	0.018760452553008667
444.0	0.02400577415715755
445.0	0.01672579963839758
446.0	0.009300337228954052
447.0	0.018408414501339055
448.0	0.018072072991663996
449.0	0.024191319985937022
450.0	0.01322374687593789
451.0	0.01632948463589942
452.0	0.02639359926664594
453.0	0.05486440450105583
454.0	0.019791524825991516
455.0	0.009111343604823177
456.0	0.013532097731246953
457.0	0.01622033469359052
458.0	0.017771570407352204
459.0	0.021083359305288398
460.0	0.010240950239690868
461.0	0.019626575037863848
462.0	0.026791955726917963
463.0	0.029487405840062493
464.0	0.00809478836489887
465.0	0.010455439403130807
466.0	0.013478112514560506
467.0	0.013806651118966602
468.0	0.01029489009064901
469.0	0.017755510939531195
470.0	0.00703577080327833
471.0	0.007894090382864545
472.0	0.00986908736475069
473.0	0.011542719813487192
474.0	0.022017621114062105
475.0	0.010338395824096323
476.0	0.009202937010276907
477.0	0.0034307832032879214
478.0	0.005459039550207587
479.0	0.0103725562175122
480.0	0.008172817417588525
481.0	0.006867872242810647
482.0	0.00948620061783168
483.0	0.02275218298682426
484.0	0.013044143957566756
485.0	0.007149230489776487
486.0	0.024060530591225232
487.0	0.026438874263497267
488.0	0.011622109838026086
489.0	0.017954984046901202
490.0	0.022505075864730915
491.0	0.00974333356588108
492.0	0.013474392524839254
493.0	0.00986377957453866
494.0	0.01362396333107053
495.0	0.01791937195017947
496.0	0.01047381252309552
497.0	0.015124979183595323
498.0	0.01031466954819127
499.0	0.00874229340503809
500.0	0.01593171793009541
501.0	0.017257304511253402
502.0	0.023191776894128192
503.0	0.01179572448026057
504.0	0.01541831398283446
505.0	0.009359902430222377
506.0	0.010152986092501775
507.0	0.011785471825662974
508.0	0.016294280830732463
509.0	0.00848774630350224
510.0	0.02478937638222059
511.0	0.040998596472375665
512.0	0.020077283548603227
513.0	0.020343897933868985
514.0	0.012968473922749113
515.0	0.01012667397008317
516.0	0.010202797662183892
517.0	0.013399992730414234
518.0	0.026911630518194306
519.0	0.025011260159374722
520.0	0.013507872432330512
521.0	0.014719364206794037
522.0	0.00734312361256462
523.0	0.019790889705795203
524.0	0.014015514932096356
525.0	0.02225021120309691
526.0	0.03010265584737477
527.0	0.01115216625848414
528.0	0.007927842484725651
529.0	0.01722432362677353
530.0	0.014071904532383125
531.0	0.012222615983638281
532.0	0.009527029773308826
533.0	0.007240687798045293
534.0	0.008909466113852845
535.0	0.01866264404277675
536.0	0.012903873125638605
537.0	0.020944676273851028
538.0	0.015325994725727803
539.0	0.013916027889917044
540.0	0.022361856260462748
541.0	0.011258185965539796
542.0	0.010808883792377962
543.0	0.006258247585808557
544.0	0.014879233033351215
545.0	0.016798203340777054
546.0	0.044853231675244666
547.0	0.018716402430821656
548.0	0.04127664302117502
549.0	0.034343035838046175
550.0	0.025132295922500304
551.0	0.014684387230268615
552.0	0.008011632984910415
553.0	0.010720329890720864
554.0	0.013579641014513673
555.0	0.011091013256725039
556.0	0.01290296581107245
557.0	0.029048991441694566
558.0	0.01310770134292618
559.0	0.019863792431186064
560.0	0.02830680812657668
561.0	0.00873190465325557
562.0	0.005661189235547765
563.0	0.011644792702180055
564.0	0.00641643788041834
565.0	0.009736619438091506
566.0	0.01653031871511867
567.0	0.010317845149172826
568.0	0.0070636707261877135
569.0	0.015554910190769666
570.0	0.009013444363134643
571.0	0.013736697165915761
572.0	0.015441495869999818
573.0	0.010649377891647249
574.0	0.008793647409482675
575.0	0.015249553473528925
576.0	0.014182551543726187
577.0	0.017728019308176583
578.0	0.021922080890245586
579.0	0.0238752115910873
580.0	0.011840727282742047
581.0	0.01655590498588435
582.0	0.02010931175278863
583.0	0.014049811422697157
584.0	0.011440783021979253
585.0	0.023667935578448325
586.0	0.007401282476255398
587.0	0.011424995748528089
588.0	0.016460410127796136
589.0	0.010425225828077719
590.0	0.01943699165926497
591.0	0.015763138883703107
592.0	0.028690057799322145
593.0	0.008033045608671765
594.0	0.013244070722219845
595.0	0.012360074140411336
596.0	0.014211086586831883
597.0	0.018629708524025186
598.0	0.013640204261804772
599.0	0.0044125429296000395
600.0	0.005394710947466928
601.0	0.014884994480846323
602.0	0.016954352177612982
603.0	0.00629826015817616
604.0	0.017364866653071527
605.0	0.015414684724569824
606.0	0.021686678126055688
607.0	0.006564284788973915
608.0	0.026389652448283153
609.0	0.004277262327785764
610.0	0.010239407804928399
611.0	0.00699394360177841
612.0	0.004539294774492423
613.0	0.008143828717199752
614.0	0.01213433427635103
615.0	0.01439368364327134
616.0	0.01478822938236549
617.0	0.017233578235348348
618.0	0.013389286418533559
619.0	0.009458618255020453
620.0	0.02157938817860741
621.0	0.007252709716046897
622.0	0.006130270866251859
623.0	0.013822665221059304
624.0	0.013424218029330673
625.0	0.02144991439001655
626.0	0.020376924184077164
627.0	0.023089976199805178
628.0	0.02221754787871519
629.0	0.0212279398814058
630.0	0.009161291271690217
631.0	0.013661526154109505
632.0	0.011982268355062817
633.0	0.011194084191440676
634.0	0.021049970129253755
635.0	0.01741454212556872
636.0	0.010394422498556627
637.0	0.013261763356259941
638.0	0.012558322373117032
639.0	0.014780517208553138
640.0	0.01638283473238956
641.0	0.01767984090471355
642.0	0.01684338760617176
643.0	0.018564563338174984
644.0	0.024290444102289872
645.0	0.022127723736665474
646.0	0.014338155991822421
647.0	0.03290008811775554
648.0	0.03458474443847088
649.0	0.04790738860212007
650.0	0.07195449093776615
651.0	0.033284698762350254
652.0	0.021200811175877653
653.0	0.01394651365933998
654.0	0.00680195583957921
655.0	0.016536034796885472
656.0	0.010553202547634416
657.0	0.00930478307032823
658.0	0.007219592734382101
659.0	0.015648499688268945
660.0	0.006725242393010485
661.0	0.007768336583994936
662.0	0.019311827614863362
663.0	0.01534677222929284
664.0	0.015381613108633336
665.0	0.007680190973892611
666.0	0.02552049045963134
667.0	0.016364416246696538
668.0	0.025938898571815465
669.0	0.015419493491770466
670.0	0.008031049516626214
671.0	0.007088349682387232
672.0	0.010557466926095363
673.0	0.018662507945591825
674.0	0.021194187779544696
675.0	0.025460471601079938
676.0	0.007967628228451715
677.0	0.004096888192033397
678.0	0.013840085660729555
679.0	0.013708026025625143
680.0	0.015699717595528608
681.0	0.00432820804067558
682.0	0.009471048464576828
683.0	0.004295499350565555
684.0	0.006944041300639677
685.0	0.016829823253407688
686.0	0.01999508084890924
687.0	0.014225059231150729
688.0	0.007172911399953231
689.0	0.010920211289645647
690.0	0.014843847765271022
691.0	0.018848552797382685
692.0	0.012623739753337082
693.0	0.013503018299401563
694.0	0.0078043569722714414
695.0	0.015696723457460284
696.0	0.009371652153854132
697.0	0.010756168816084138
698.0	0.00734666213937264
699.0	0.005331788682303816
700.0	0.013695096793057379
701.0	0.016618963348232384
702.0	0.014949413815043599
703.0	0.025577242985744573
704.0	0.0259922033025773
705.0	0.009609867593199123
706.0	0.011196896866595769
707.0	0.018611017843962314
708.0	0.01567036596931337
709.0	0.029563983189446294
710.0	0.019360505041337784
711.0	0.018992588984760393
712.0	0.012640479707082711
713.0	0.009472999190894069
714.0	0.017599316736966956
715.0	0.03234580964928914
716.0	0.03362562221058442
717.0	0.02574074107056639
718.0	0.027799528552637294
719.0	0.0326112898913472
720.0	0.07731848928716861
721.0	0.0899468563447931
722.0	0.20785633103549053
723.0	0.07941420447208218
724.0	0.03848873755373892
725.0	0.03183208814193004
726.0	0.020657874139488233
727.0	0.01192165974204341
728.0	0.014109830281248563
729.0	0.016273911618722197
730.0	0.016340644605063175
731.0	0.014629177138917853
732.0	0.01876276620515237
733.0	0.017969228885589897
734.0	0.009998924079168012
735.0	0.018511440070326388
736.0	0.020436126459519026
737.0	0.03990977362725681
738.0	0.02161722319601623
739.0	0.030306983087673725
740.0	0.008840011183813392
741.0	0.017024714422218597
742.0	0.015018188259158433
743.0	0.018003752204832236
744.0	0.031924316667580076
745.0	0.023213597809444313
746.0	0.031256351683973976
747.0	0.037386304990127676
748.0	0.03416574657181875
749.0	0.03082342653873131
750.0	0.02247499838686275
751.0	0.0481406591770795
752.0	0.0253094037258145
753.0	0.035375332985693335
754.0	0.038639124943079736
755.0	0.04120124518072723
756.0	0.04164818833601705
757.0	0.06348997188715759
758.0	0.04772823934103202
759.0	0.046515794886274026
760.0	0.03518584033855107
761.0	0.05615728239210378
762.0	0.05988965695718289
763.0	0.046281072608008754
764.0	0.09075246094808549
765.0	0.0882423752008072
766.0	0.11208143030643307
767.0	0.1550008570810952
768.0	0.21894362430249434
769.0	0.3390287032256556
770.0	0.5047970251891836
771.0	0.6856455503624671
772.0	1.2172765853087102
773.0	2.280047162900708
774.0	1.0035551914546559
775.0	0.519984336883474
776.0	0.3262367019860244
777.0	0.17098592510768076
778.0	0.10181484843024823
779.0	0.07202734829742871
780.0	0.046667134955909316
781.0	0.0725100850123535
782.0	0.0452494559462862
783.0	0.06342786620510402
784.0	0.05053878230689379
785.0	0.03879001135543194
786.0	0.03650707180979151
787.0	0.013960894595213595
788.0	0.0196480330273535
789.0	0.024702546378239196
790.0	0.009802762669964481
791.0	0.012364519981785517
792.0	0.01723775188235268
793.0	0.011764739687826247
794.0	0.007603069235769113
795.0	0.011612855229451267
796.0	0.0029677805801770914
797.0	0.010030816186168494
798.0	0.014848792629656587
799.0	0.009905334581668732
800.0	0.006504946416347131
801.0	0.010906329376783416
802.0	0.024230153049368618
803.0	0.02028782589368037
804.0	0.023197901267449764
805.0	0.006591867151785143
806.0	0.01289960874717766
807.0	0.008183251535099351
808.0	0.015752568669007358
809.0	0.013949507797408302
810.0	0.024081580289160118
811.0	0.01163299761281999
812.0	0.01658625465812236
813.0	0.01308878383422177
814.0	0.02205069272999859
815.0	0.011379221728665378
816.0	0.008319394085751476
817.0	0.011664254599624162
818.0	0.009997608473047082
819.0	0.003970181712869322
820.0	0.006568458435978247
821.0	0.008560104640153405
822.0	0.012155111779916065
823.0	0.010261047257331285
824.0	0.004077335563132675
825.0	0.006116434319117937
826.0	0.00796114092930368
827.0	0.0050008456942973985
828.0	0.009601112007635691
829.0	0.008120646830034394
830.0	0.00881469710741756
831.0	0.005545914919917291
832.0	0.0057913435100632425
833.0	0.006191242405097729
834.0	0.01146215028001229
835.0	0.015403207195307914
836.0	0.0071625226481707134
837.0	0.007035589340365098
838.0	0.0025055491744474965
839.0	0.010374234749459595
840.0	0.0082429528335526
841.0	0.012246024699445177
842.0	0.006652430399076242
843.0	0.005688272575347605
844.0	0.0026619702056532714
845.0	0.008248033795123087
846.0	0.006475231864305431
847.0	0.010617712613288307
848.0	0.015301950889724594
849.0	0.00583766191866565
850.0	0.010831612022260241
851.0	0.00459042195029547
852.0	0.005931478244806468
853.0	0.006012864361390912
854.0	0.007421152665254276
855.0	0.006030239435332852
856.0	0.003958069063411102
857.0	0.003795296830242215
858.0	0.00797121212098804
859.0	0.004857081701289538
860.0	0.004103511588366355
861.0	0.009356862926425746
862.0	0.010825306186025436
863.0	0.013384296188419686
864.0	0.014015605663552972
865.0	0.01652328702723094
866.0	0.0072043952153989415
867.0	0.006124373321571826
868.0	0.0065587955358486555
869.0	0.0052689571485973205
870.0	0.0011095549829555833
871.0	0.0026506741393045943
872.0	0.00465493201594936
873.0	0.003918827708424734
874.0	0.007114298878979374
875.0	0.004019267430898512
876.0	0.004675074399318085
877.0	0.0024963399316009845
878.0	0.0033126508467740466
879.0	0.005455546389127875
880.0	0.004418939497291458
881.0	0.003968185620823772
882.0	0.00651288541880102
883.0	0.005706600329584012
884.0	0.012705352698563063
885.0	0.013150934882003645
886.0	0.011285405402524559
887.0	0.0035247809923419724
888.0	0.018294002134546433
889.0	0.006462665557564131
890.0	0.008700829129364632
891.0	0.004913289838663075
892.0	0.005723476380514566
893.0	0.009915904796364483
894.0	0.005513251595535574
895.0	0.006515289802401342
896.0	0.011189320789968343
897.0	0.005901400766938304
898.0	0.005086496189342787
899.0	0.014706571071411198
900.0	0.00910952897569086
901.0	0.01789056471270393
902.0	0.011598383562121034
903.0	0.012927508670087042
904.0	0.00600497072466533
905.0	0.006318810833099655
906.0	0.010706674806500175
907.0	0.00689137169007416
908.0	0.01936985038136922
909.0	0.007774597054501432
910.0	0.008065572835868557
911.0	0.0058255039034791215
912.0	0.01120941780760876
913.0	0.008589002609085562
914.0	0.011744733401642447
915.0	0.014950638689707911
916.0	0.008070018677242734
917.0	0.007957012648027657
918.0	0.0073500192032674265
919.0	0.012723952647169318
920.0	0.00464458862989515
921.0	0.008073466472594139
922.0	0.0018399885744417165
923.0	0.006065261777586582
924.0	0.005593821129010475
925.0	0.008529029116262465
926.0	0.0075245865257963776
927.0	0.0037386804013139065
928.0	0.004285564256066117
929.0	0.01107799329270066
930.0	0.011027864162920387
931.0	0.009261685628435688
932.0	0.008137205320866791
933.0	0.005765031387644638
934.0	0.0026970832793636167
935.0	0.007725375239287319
936.0	0.0034897586500882427
937.0	0.0056171844790890635
938.0	0.014181961789258186
939.0	0.004139123685088088
940.0	0.005203403671192348
941.0	0.0045272274907625105
942.0	0.0052323923715811215
943.0	0.014119856107204617
944.0	0.008890866165246591
945.0	0.00613707572549805
946.0	0.002779921099253914
947.0	0.00907668418839591
948.0	0.007844868567650432
949.0	0.013450847711847432
950.0	0.008797639593573775
951.0	0.004491479296855854
952.0	0.007664630529082987
953.0	0.012282861670831225
954.0	0.0012770452518684956
955.0	0.005994355144241272
956.0	0.0035157078466803845
957.0	0.004710368935941661
958.0	0.003595233968404202
959.0	0.006375744822126119
960.0	0.007517827032278495
961.0	0.015122257239896846
962.0	0.011196034917757917
963.0	0.011010216894608599
964.0	0.003591423247226335
965.0	0.018836304050739543
966.0	0.009358133166818366
967.0	0.004106777920804527
968.0	0.005442980082386576
969.0	0.007274938922917788
970.0	0.009950019824052053
971.0	0.01084263589423907
972.0	0.006668217672527404
973.0	0.009957006146211476
974.0	0.003267330484194416
975.0	0.002723758327608685
976.0	0.01033494802874492
977.0	0.006358142919542639
978.0	0.0038697873561238517
979.0	0.009556562862437295
980.0	0.004679701703605495
981.0	0.007150409998712493
982.0	0.0031235664911865553
983.0	0.004819791072620412
984.0	0.005376927581970216
985.0	0.00639529745102684
986.0	0.005218192898620736
987.0	0.003443077315659373
988.0	0.006610603197576322
989.0	0.0045972268095416605
990.0	0.002900639302281341
991.0	0.004860166570814477
992.0	0.008216640711133994
993.0	0.007907246444073847
994.0	0.00881714685674619
995.0	0.006670622056127726
996.0	0.010263179446561759
997.0	0.00917644342494507
998.0	0.008180484225672567
999.0	0.012194806792185512
1000.0	0.009396875498793348
1001.0	0.004964870671749202
1002.0	0.011353000337703388
1003.0	0.006913464799760126
1004.0	0.01128014297804084
1005.0	0.0050381363229665245
1006.0	0.004166297756344544
1007.0	0.004280120368669164
1008.0	0.006664497682806154
1009.0	0.007352831878422519
1010.0	0.004983878911910229
1011.0	0.005471016102480883
1012.0	0.006505127879260363
1013.0	0.013016470863298912
1014.0	0.004163848007015915
1015.0	0.00785258074146278
1016.0	0.00360739198359073
1017.0	0.007429908250817709
1018.0	0.005056917734486011
1019.0	0.0019485033965543077
1020.0	0.010645431073284457
1021.0	0.007379416195210971
1022.0	0.004366133789541017
1023.0	0.008897988584590937
1024.0	0.004163258252547912
1025.0	0.003618869512852638
1026.0	0.006330197630904948
1027.0	0.0033815160223454994
1028.0	0.0052892809948792766
1029.0	0.011067286980819985
1030.0	0.0076935284980151454
1031.0	0.00485086659651135
1032.0	0.0017934433371977706
1033.0	0.005164298413390904
1034.0	0.008284598572139288
1035.0	0.004546644022478308
1036.0	0.005978023482050414
1037.0	0.0032084457688507104
1038.0	0.0012891125355984077
1039.0	0.005242826489091947
1040.0	0.008132487285122766
1041.0	0.004673622696012231
1042.0	0.003417853970720159
1043.0	0.006710090239755633
1044.0	0.00680195583957921
1045.0	0.0028118585719827034
1046.0	0.004476417875057617
1047.0	0.0024010719021543116
1048.0	0.0013199612308478063
1049.0	0.007915230812256044
1050.0	0.003352618053413342
1051.0	0.004563383976223938
1052.0	0.00406182048405136
1053.0	0.004521375311810786
1054.0	0.0029154285297097295
1055.0	0.012637349471829463
1056.0	0.0053350096490136795
1057.0	0.005755096293145199
1058.0	0.008018211015515067
1059.0	0.011366836884837311
1060.0	0.0026509009679461346
1061.0	0.003906669693238206
1062.0	0.0022433352648276064
1063.0	0.006998525540337513
1064.0	0.005347666687211595
1065.0	0.01055488107958181
1066.0	0.003427199310751594
1067.0	0.0029287660538322635
1068.0	0.0020285285412895127
1069.0	0.0011062886505174116
1070.0	0.0037797817511609
1071.0	0.008965810348411308
1072.0	0.004409231231433559
1073.0	0.008560376834523252
1074.0	0.004686506562851685
1075.0	0.002514803783022316
1076.0	0.0035066800667471042
1077.0	0.0021539194143326574
1078.0	0.0029802107897334666
1079.0	0.006821826028578087
1080.0	0.0036983956345764566
1081.0	0.0011967025470351349
1082.0	0.003664870361356889
1083.0	0.006058275455427159
1084.0	0.010244987789510275
1085.0	0.0033021259978066055
1086.0	0.008918766088155974
1087.0	0.009407944736500484
1088.0	0.005136489221938137
1089.0	0.014783919638176234
1090.0	0.005812075647899971
1091.0	0.0053420867026297185
1092.0	0.004058644883069804
1093.0	0.009315217187839057
1094.0	0.007524677257252994
1095.0	0.001683930469062405
1096.0	0.003608299298156888
1097.0	0.0027494353298309787
1098.0	0.013379578152675662
1099.0	0.008613318639458618
1100.0	0.0035851627767198393
1101.0	0.004944909751293709
1102.0	0.0020098832269549497
1103.0	0.005119340976637736
1104.0	0.0023328418467791706
1105.0	0.008938908471524698
1106.0	0.007000521632383061
1107.0	0.010973470654679168
1108.0	0.009452675344612114
1109.0	0.0036009954158993103
1110.0	0.0030046175515631383
1111.0	0.0052044924486717384
1112.0	0.006696208326893404
1113.0	0.0046904533812144765
1114.0	0.005013185172397157
1115.0	0.0055507236871179325
1116.0	0.0025305910564734787
1117.0	0.006816019215354672
1118.0	0.0059641415691881845
1119.0	0.005370258819908949
1120.0	0.006012592167021063
1121.0	0.004294818864640936
1122.0	0.007678557807673524
1123.0	0.004573954190919688
1124.0	0.0014849110189754744
1125.0	0.0027307446497681076
1126.0	0.0030020317050495856
1127.0	0.002108916611851182
1128.0	0.0019401561025456468
1129.0	0.0011643114170232663
1130.0	0.003306526473452475
1131.0	0.007927706387540728
1132.0	0.0022299070092484563
1133.0	0.008346931082834396
1134.0	0.007385041545521157
1135.0	0.005298263409084249
1136.0	0.00734380409848924
1137.0	0.0029903273471461374
1138.0	0.004807134034422496
1139.0	0.0026126122932542332
1140.0	0.002962563521421678
1141.0	0.001214622009716771
1142.0	0.004494291972010947
1143.0	0.0070439820001020675
1144.0	0.0069803338832860285
1145.0	0.005074202076971336
1146.0	0.0046738948903820784
1147.0	0.003402701817465307
1148.0	0.0030764314994746063
1149.0	0.0031079153149203165
1150.0	0.003891925831538126
1151.0	0.007492150030056202
1152.0	0.003606802229122726
1153.0	0.005042945090167166
1154.0	0.005522188644012238
1155.0	0.006583429126319867
1156.0	0.003925315007572769
1157.0	0.007647210089412738
1158.0	0.002735870977066905
1159.0	0.005117753176146958
1160.0	0.007707591873790606
1161.0	0.001102296466426313
1162.0	0.0023929514367871906
1163.0	0.0027572836008282523
1164.0	0.006187976072659558
1165.0	0.004250632645269003
1166.0	0.00473990202507013
1167.0	0.006479768437136224
1168.0	0.013760831733375584
1169.0	0.007892774776743614
1170.0	0.0035835749762290615
1171.0	0.00849455116274843
1172.0	0.00372715750632369
1173.0	0.003308930857052796
1174.0	0.006488977679982737
1175.0	0.004815934985714237
1176.0	0.0035593950430409297
1177.0	0.005284426861950328
1178.0	0.0024101450478158995
1179.0	0.009166236136075784
1180.0	0.005960104019368778
1181.0	0.0061324484212106406
1182.0	0.003992683114110059
1183.0	0.0037951153673289836
1184.0	0.0031619005316067643
1185.0	0.005080870839032603
1186.0	0.0013827473988259947
1187.0	0.010802260396045003
1188.0	0.001102251100698005
1189.0	0.0027812367053748443
1190.0	0.013078667276809097
1191.0	0.01336088747261279
1192.0	0.006584563269527565
1193.0	0.0038830795145180777
1194.0	0.0039631953907098985
1195.0	0.0030216750654069235
1196.0	0.004091036013081672
1197.0	0.0032489573642297
1198.0	0.005627255670773426
1199.0	0.003838711832232913
1200.0	0.0033068893992789384
1201.0	0.0028610350214685097
1202.0	0.007345165070338477
1203.0	0.0038490098525588152
1204.0	0.002856362351452792
1205.0	0.004055968305099635
1206.0	0.002227729454289675
1207.0	0.007326292927362375
1208.0	0.0019312190540689829
1209.0	0.0031312332992705976
1210.0	0.0034258383389023563
1211.0	0.008103271756092455
1212.0	0.006676564966536065
1213.0	0.005226767021270937
1214.0	0.00392154965212321
1215.0	0.00503183048673172
1216.0	0.004899997680268849
1217.0	0.0024243898865045923
1218.0	0.0028980080900394807
1219.0	0.006082727582985138
1220.0	0.004695579708513273
1221.0	0.0019178815299464485
1222.0	0.002871423773251028
1223.0	0.0011013437861318463
1224.0	0.004955207771619611
1225.0	0.004131683705645586
1226.0	0.0011086476683894245
1227.0	0.0053371872039724615
1228.0	0.0038256011367519185
1229.0	0.00644774023295082
1230.0	0.0071191983776366305
1231.0	0.00720067522567769
1232.0	0.002250820609998416
1233.0	0.0029857907743153435
1234.0	0.002635340523136511
1235.0	0.004416535113691138
1236.0	0.004583571725320971
1237.0	0.0031795024341902444
1238.0	0.0013624689182723457
1239.0	0.0019521780205472505
1240.0	0.001422124850997286
1241.0	0.001100799397392151
1242.0	0.003954394439418159
1243.0	0.002341733529527527
1244.0	0.0016543066484773204
1245.0	0.0029812542014845496
1246.0	0.0011003911058373795
1247.0	0.0020145105312423593
1248.0	0.0011013437861318463
1249.0	0.001100028180010916
1250.0	0.0029054934352102904
1251.0	0.0011000735457392238
1252.0	0.0032912835887410077
1253.0	0.003058103745238199
1254.0	0.0018357695617090782
1255.0	0.003236345691760093
1256.0	0.00467167196969499
1257.0	0.004901358652118087
1258.0	0.0013306675427284802
1259.0	0.006306063063445125
1260.0	0.009999468467907707
1261.0	0.003832269898813186
1262.0	0.006627842174333339
1263.0	0.003272411445764905
1264.0	0.002747076311958966
1265.0	0.004384370812320809
1266.0	0.002784911329367787
1267.0	0.003542019969098989
1268.0	0.0014200833932234288
1269.0	0.00301359996576811
1270.0	0.0023825173192763643
1271.0	0.0026557551008750836
1272.0	0.002070990862985744
1273.0	0.005400336297777113
1274.0	0.0030791988089013908
1275.0	0.004166252390616236
1276.0	0.002866433543137155
1277.0	0.0018399432087134087
1278.0	0.002813763932571637
1279.0	0.0012875247351076297
1280.0	0.0015845795240680173
1281.0	0.004016318658558496
1282.0	0.0066496177239211505
1283.0	0.003497425458172284
1284.0	0.003382514068368274
1285.0	0.004420164371955773
1286.0	0.004367721590031795
1287.0	0.0020617362544109244
1288.0	0.006309737687438067
1289.0	0.007498818792117468
1290.0	0.003922275503776137
1291.0	0.002316691647501544
1292.0	0.00432866169795866
1293.0	0.001098531110976754
1294.0	0.0012901559473494902
1295.0	0.006856077153450582
1296.0	0.004175915290745827
1297.0	0.0028881183612683497
1298.0	0.004601309725089375
1299.0	0.004749882485297877
1300.0	0.004726156209392825
1301.0	0.0016775792670992932
1302.0	0.004123699337463389
1303.0	0.009199217020555655
1304.0	0.012051314993547502
1305.0	0.004805274039561871
1306.0	0.02167293231037838
1307.0	0.00469453629676219
1308.0	0.004592236579427787
1309.0	0.010538866977489106
1310.0	0.0031008836270325856
1311.0	0.0028716959676208754
1312.0	0.0014340560375422744
1313.0	0.0023561598311294513
1314.0	0.0010983042823352143
1315.0	0.002068904039483579
1316.0	0.003537483396268195
1317.0	0.0031724707463025143
1318.0	0.007523452382588679
1319.0	0.0011003911058373795
1320.0	0.005610107425473025
1321.0	0.003639783113602599
1322.0	0.0033113806063814247
1323.0	0.00109862184243337
1324.0	0.0035792198663114998
1325.0	0.0031685239279397232
1326.0	0.0035667442910268165
1327.0	0.005443479105397963
1328.0	0.0037840914953501535
1329.0	0.006610013443108319
1330.0	0.002942784063879417
1331.0	0.0012879330266624012
1332.0	0.0026866037961244824
1333.0	0.004323943662214633
1334.0	0.004193154267502844
1335.0	0.006881572692759645
1336.0	0.003316824493778378
1337.0	0.004511848508866118
1338.0	0.003472383576146302
1339.0	0.006401784750174876
1340.0	0.0010980320879653666
1341.0	0.001787863352615894
1342.0	0.0033860979609046014
1343.0	0.00456510787389964
1344.0	0.0015085919291522188
1345.0	0.0013960395572202209
1346.0	0.0014440818634983289
1347.0	0.0028111780860580844
1348.0	0.007164246545846415
1349.0	0.002501874550454553
1350.0	0.010422322421466011
1351.0	0.0051344931298925875
1352.0	0.006801456816567823
1353.0	0.007191193788461331
1354.0	0.0058635203838011745
1355.0	0.002612113270242846
1356.0	0.0022985907219066765
1357.0	0.00494840291237342
1358.0	0.0022398874694762026
1359.0	0.004897275736570373
1360.0	0.003083417821634029
1361.0	0.007027604972182902
1362.0	0.004726428403762672
1363.0	0.00356973842909514
1364.0	0.0069931723843971744
1365.0	0.005087947892648642
1366.0	0.005794745939686339
1367.0	0.012311714274035074
1368.0	0.0037512467080552062
1369.0	0.013069095108136123
1370.0	0.005065401125679596
1371.0	0.0010958998987348934
1372.0	0.00298982832413475
1373.0	0.0023888685212394758
1374.0	0.006227489622015773
1375.0	0.001855140727696568
1376.0	0.0010959906301915092
1377.0	0.004732462045627628
1378.0	0.001246105825162481
1379.0	0.009238503741270332
1380.0	0.0056851877058226655
1381.0	0.0035969125003515955
1382.0	0.004077108734491135
1383.0	0.004682106087205816
1384.0	0.009680093740619814
1385.0	0.005551313441585935
1386.0	0.005542966147577274
1387.0	0.0028398945920770097
1388.0	0.005617547404915527
1389.0	0.002583850421507
1390.0	0.0010961720931047412
1391.0	0.00556465096570847
1392.0	0.002467578059853751
1393.0	0.01174042365745319
1394.0	0.0032688729189568858
1395.0	0.004642274977751444
1396.0	0.0025298652048205516
1397.0	0.0019467341331502982
1398.0	0.0027010300977264074
1399.0	0.0010961720931047412
1400.0	0.001096262824561357
1401.0	0.0037341438284831125
1402.0	0.003071532000817349
1403.0	0.004918642994603412
1404.0	0.01677914973488772
1405.0	0.0023268082049142146
1406.0	0.005549135886627155
1407.0	0.0016243199020657723
1408.0	0.0015888892682572717
1409.0	0.003494522051560577
1410.0	0.0016060375135576726
1411.0	0.0011035667068189352
1412.0	0.002258305955169226
1413.0	0.0011346422307098739
1414.0	0.0035189288133902477
1415.0	0.0011140461900580692
1416.0	0.0022587596124523054
1417.0	0.0022339445590678626
1418.0	0.0010955369729084299
1419.0	0.006427416386668863
1420.0	0.0028058702958460554
1421.0	0.0025105847702896773
1422.0	0.001095355509995198
1423.0	0.0010952647785385822
1424.0	0.0010987579396182937
1425.0	0.002029299758670748
1426.0	0.0029961341603695537
1427.0	0.002368453943500903
1428.0	0.004619864307967322
1429.0	0.0035382999793777377
1430.0	0.003209489180601793
1431.0	0.0010949925841687346
1432.0	0.003801012912009015
1433.0	0.006617317325365897
1434.0	0.0019782179485960077
1435.0	0.005644630744715367
1436.0	0.004630298425478148
1437.0	0.009936183276918132
1438.0	0.006470060171278325
1439.0	0.00618597998061401
1440.0	0.0034394934231230458
1441.0	0.001474749095834496
1442.0	0.0022772688296019447
1443.0	0.0023083897192211914
1444.0	0.0037805983342704425
1445.0	0.001169573841506987
1446.0	0.004071029726897871
1447.0	0.0010936769780478044
1448.0	0.0030178643442290566
1449.0	0.002627628349324161
1450.0	0.003282391905992651
1451.0	0.0027849566950960956
1452.0	0.0043205865983198454
1453.0	0.002228591403127526
1454.0	0.003078609054433387
1455.0	0.004206264962983839
1456.0	0.006604070532699978
1457.0	0.0011911679281815662
1458.0	0.0023742607567243195
1459.0	0.003916695519194261
1460.0	0.0016245467307073119
1461.0	0.0010928150292099535
1462.0	0.002711192020867386
1463.0	0.0011267939597126003
1464.0	0.0010927696634816457
1465.0	0.003784454421176617
1466.0	0.0031360420664712386
1467.0	0.0037703456796728484
1468.0	0.004608432144433722
1469.0	0.01617406165071642
1470.0	0.0031664371044375582
1471.0	0.0020032598306219907
1472.0	0.0038295933208430176
1473.0	0.004391311768751923
1474.0	0.0010923613719268743
1475.0	0.001853825121575638
1476.0	0.0011548299798069068
1477.0	0.0018520558581716284
1478.0	0.001991736935631774
1479.0	0.0029639698589992245
1480.0	0.002014964188525439
1481.0	0.0027206734580837453
1482.0	0.001933079048929608
1483.0	0.0021477950410110857
1484.0	0.0028152610016057987
1485.0	0.002708061785614138
1486.0	0.006994850916344568
1487.0	0.004521329946082478
1488.0	0.003259482213197142
1489.0	0.004382420086003568
1490.0	0.00440460392714615
1491.0	0.001755562954060641
1492.0	0.004722254756758342
1493.0	0.007508164132148905
1494.0	0.009295437730296795
1495.0	0.0025309993480282502
1496.0	0.0035446058156125416
1497.0	0.0010923160061985663
1498.0	0.006929161341754672
1499.0	0.005688454038260836
1500.0	0.006919679904538313
1501.0	0.00293434603841414
1502.0	0.0046376476734640345
1503.0	0.002456871747973077
1504.0	0.003067630548182866
1505.0	0.00721124544037344
1506.0	0.002272822988227767
1507.0	0.006462574826107515
1508.0	0.0010921345432853345
1509.0	0.001496978302705386
1510.0	0.002782779140137314
1511.0	0.0014456242982607988
1512.0	0.007861290961297906
1513.0	0.0012965978807692176
1514.0	0.0010919984461004108
1515.0	0.0023703139383615284
1516.0	0.0010919530803721027
1517.0	0.0010920438118287186
1518.0	0.002971818129996498
1519.0	0.0010920438118287186
1520.0	0.0013334348521552644
1521.0	0.006806628509594928
1522.0	0.001977855022769544
1523.0	0.00556465096570847
1524.0	0.0010923613719268743
1525.0	0.00349202693650364
1526.0	0.003221238904233549
1527.0	0.007629517455372643
1528.0	0.0026516721853273692
1529.0	0.001626905748579325
1530.0	0.0014287028816019373
1531.0	0.01003267618102912
1532.0	0.0015853053757209443
1533.0	0.0010921345432853345
1534.0	0.0011638577597401867
1535.0	0.0050967942096686895
1536.0	0.0010922252747419504
1537.0	0.0013903688411817283
1538.0	0.002345907176531857
1539.0	0.0011812781994104354
1540.0	0.001409377081342755
1541.0	0.0010926335662967217
1542.0	0.001144940251035776
1543.0	0.0010926335662967217
1544.0	0.004202227413164432
1545.0	0.0010928603949382615
1546.0	0.005065718685777752
1547.0	0.0016813446225488523
1548.0	0.0017981613729417963
1549.0	0.002450248351640118
1550.0	0.001093223320764725
1551.0	0.0010952647785385822
1552.0	0.001093314052221341
1553.0	0.0010948111212555028
1554.0	0.0035618447923695586
1555.0	0.0036225895025738895
1556.0	0.0011888542760378614
1557.0	0.0010935862465911886
1558.0	0.0010936769780478044
1559.0	0.0033214971637940956
1560.0	0.004574906871214155
1561.0	0.0010935862465911886
1562.0	0.004645813504559464
1563.0	0.0015512810794899897
1564.0	0.0010935408808628805
1565.0	0.0019446926753764408
1566.0	0.001554864972026317
1567.0	0.004899952314540541
1568.0	0.005882936915516973
1569.0	0.0024497493286287303
1570.0	0.004262110174530912
1571.0	0.004033285440945665
1572.0	0.001093314052221341
1573.0	0.009426000296367044
1574.0	0.0010931325893081092
1575.0	0.002020997830390395
1576.0	0.0010930418578514933
1577.0	0.0023734441736147764
1578.0	0.004319134895013992
1579.0	0.002327488690838834
1580.0	0.0010927696634816457
1581.0	0.005317589209343431
1582.0	0.0012052766696853355
1583.0	0.0014899012490893475
1584.0	0.0017978438128436406
1585.0	0.004053972213054086
1586.0	0.0010926789320250298
1587.0	0.0013148349035490092
1588.0	0.0014268882524696197
1589.0	0.0010926789320250298
1590.0	0.0010926335662967217
1591.0	0.001092588200568414
1592.0	0.0029430562582492643
1593.0	0.0016875143615987318
1594.0	0.0011057442617777163
1595.0	0.0025652504729007444
1596.0	0.0010926335662967217
1597.0	0.0016565295691644095
1598.0	0.0024250250067009036
1599.0	0.0017619595217520604
1600.0	0.0010926335662967217
1601.0	0.0010926335662967217
1602.0	0.00319501751327156
1603.0	0.002279537116017342
1604.0	0.009152444954670168
1605.0	0.006587738870509121
1606.0	0.004540610380613352
1607.0	0.0071203325208443295
1608.0	0.0010923613719268743
1609.0	0.004709643084288734
1610.0	0.001667371978230007
1611.0	0.0010921345432853345
1612.0	0.0012038249663794815
1613.0	0.0025357627495005836
1614.0	0.005681830641927878
1615.0	0.00148214370954869
1616.0	0.006251397360834057
1617.0	0.0025336305602701105
1618.0	0.004519288488308621
1619.0	0.0024154074722996205
1620.0	0.002257534737787991
1621.0	0.0010925428348401058
1622.0	0.0012488277688609574
1623.0	0.001143443182001614
1624.0	0.0020611464999429215
1625.0	0.0020033051963502984
1626.0	0.0014952544050296846
1627.0	0.0015974180251791643
1628.0	0.0011340071105135625
1629.0	0.003179184874092089
1630.0	0.0016577544438287236
1631.0	0.004160627040306051
1632.0	0.0027917161886139782
1633.0	0.002703978870066423
1634.0	0.005079464501455057
1635.0	0.0014734334897135656
1636.0	0.00463664962744126
1637.0	0.0026799803997915234
1638.0	0.0027194485834194306
1639.0	0.005166657431262917
1640.0	0.003522421974469959
1641.0	0.0023049419238697876
1642.0	0.0030910392639897626
1643.0	0.0010928603949382615
1644.0	0.0050996976162803985
1645.0	0.002158909644446531
1646.0	0.005714221771939746
1647.0	0.008141106773501276
1648.0	0.003255036371822964
1649.0	0.003904129212452962
1650.0	0.0056347863816725435
1651.0	0.0030611886147631382
1652.0	0.0031742400097065234
1653.0	0.004194061582069003
1654.0	0.002590609915024883
1655.0	0.002609663520914217
1656.0	0.004294410573086165
1657.0	0.004603487280048156
1658.0	0.0038842136577257763
1659.0	0.00306468177584285
1660.0	0.0033743936030011528
1661.0	0.0010922252747419504
1662.0	0.0011581416779733863
1663.0	0.003971089027435481
1664.0	0.004180542595033237
1665.0	0.005122924869174063
1666.0	0.004046214673513428
1667.0	0.0014287482473302451
1668.0	0.0012416146180599952
1669.0	0.006588328624977123
1670.0	0.0010920891775570267
1671.0	0.0030664056735185516
1672.0	0.00299114393025568
1673.0	0.004662508092576786
1674.0	0.0033743936030011528
1675.0	0.004209168369595547
1676.0	0.007284012068579376
1677.0	0.005605207926815767
1678.0	0.003138582547256483
1679.0	0.0016602041931573523
1680.0	0.004214884451362347
1681.0	0.002018638812518382
1682.0	0.007323298789294051
1683.0	0.006888377552005835
1684.0	0.00879577959871315
1685.0	0.011474625855296974
1686.0	0.0028905681105969782
1687.0	0.0015163948344211844
1688.0	0.0010915447888173312
1689.0	0.0032355291086505504
1690.0	0.0010914994230890233
1691.0	0.00396451099683083
1692.0	0.0029720903243663456
1693.0	0.0010913179601757916
1694.0	0.001109781811597123
1695.0	0.0010910911315342518
1696.0	0.0014463501499137259
1697.0	0.00109090966862102
1698.0	0.0010907282057077883
1699.0	0.0010905467427945565
1700.0	0.001590703897389589
1701.0	0.0010904560113379406
1702.0	0.0023022653458996192
1703.0	0.0010906374742511724
1704.0	0.0010905921085228646
1705.0	0.003153780066239643
1706.0	0.0017174557422819721
1707.0	0.00301096875352625
1708.0	0.0015236079852221467
1709.0	0.0016795299934165345
1710.0	0.001090229182696401
1711.0	0.0012481926486646463
1712.0	0.004432277021413993
1713.0	0.0036062578403830313
1714.0	0.004388453727868524
1715.0	0.0025696509485466147
1716.0	0.0026655540981895985
1717.0	0.0014292019046133245
1718.0	0.0027832327974203937
1719.0	0.002062416740335544
1720.0	0.005136670684851369
1721.0	0.0010897755254133216
1722.0	0.00108959406250009
1723.0	0.00108959406250009
1724.0	0.0015476064554970465
1725.0	0.001089639428228398
1726.0	0.003112633350664342
1727.0	0.003542972649393456
1728.0	0.0010896847939567058
1729.0	0.005683599905331887
1730.0	0.0010894125995868581
1731.0	0.0017603717212612826
1732.0	0.001089548696771782
1733.0	0.0035727325671634637
1734.0	0.007054779043439357
1735.0	0.0037902612344000337
1736.0	0.0038449269370111005
1737.0	0.001849878303212847
1738.0	0.00350854006160773
1739.0	0.007997161317580184
1740.0	0.007959144837258129
1741.0	0.0029556225649905636
1742.0	0.004157587536509419
1743.0	0.0031451152121328265
1744.0	0.0030379159961411656
1745.0	0.008473047807530469
1746.0	0.0022477811062017843
1747.0	0.004124697383486163
1748.0	0.0018902084356786056
1749.0	0.007002154798602147
1750.0	0.011435611328952147
1751.0	0.005150144306158826
1752.0	0.004283250603922412
1753.0	0.0077923804199981446
1754.0	0.0015981438768320913
1755.0	0.0022300431064333796
1756.0	0.0010890950394887024
1757.0	0.003428651014057448
1758.0	0.0012086790993084309
1759.0	0.0010892765024019344
1760.0	0.0033358327339394044
1761.0	0.0010891404052170105
1762.0	0.0021719749741992175
1763.0	0.0010892765024019344
1764.0	0.0026719053001527104
1765.0	0.004305842736619765
1766.0	0.0026153342369527096
1767.0	0.005270499583359791
1768.0	0.0010894579653151662
1769.0	0.0010894125995868581
1770.0	0.0010893672338585503
1771.0	0.0010893672338585503
1772.0	0.004647401305050242
1773.0	0.0017393673890547068
1774.0	0.0031030158162630586
1775.0	0.0010892311366736264
1776.0	0.0021492467443169397
1777.0	0.0027981581220337054
1778.0	0.0016494978812766786
1779.0	0.0026977183995599277
1780.0	0.0019033191311596
1781.0	0.002062144545965696
1782.0	0.0035783125517453405
1783.0	0.00622798864502716
1784.0	0.0031683878307547995
1785.0	0.0031490166647673095
1786.0	0.0010892765024019344
1787.0	0.0016973133589132468
1788.0	0.0010892765024019344
1789.0	0.0025337212917267266
1790.0	0.003414633004010295
1791.0	0.0011468456116247095
1792.0	0.0028058249301177473
1793.0	0.003949449575032593
1794.0	0.004520014339961548
1795.0	0.0012324507409417914
1796.0	0.001091771617458871
1797.0	0.002375077339833862
1798.0	0.0011723865166620793
1799.0	0.0036973068570970657
1800.0	0.005038272420151448
1801.0	0.0026258590859201516
1802.0	0.007119515937734786
1803.0	0.0028409380038280927
1804.0	0.0010896847939567058
1805.0	0.001089639428228398
1806.0	0.001089639428228398
1807.0	0.001089639428228398
1808.0	0.00108959406250009
1809.0	0.0037003917266220055
1810.0	0.0020314319479012213
1811.0	0.0010890496737603946
1812.0	0.0028004717741774107
1813.0	0.003610749047485517
1814.0	0.0010892311366736264
1815.0	0.00457830930083725
1816.0	0.007191965005842566
1817.0	0.003738453572672367
1818.0	0.0013408748315977665
1819.0	0.0023800675699477357
1820.0	0.0029010475938361126
1821.0	0.0014891753974364207
1822.0	0.002287929775754311
1823.0	0.001542933785481329
1824.0	0.0010888228451188548
1825.0	0.001088686747933931
1826.0	0.002110867338168423
1827.0	0.001972910158383979
1828.0	0.0010885052850206993
1829.0	0.0010884599192923913
1830.0	0.0023268082049142146
1831.0	0.0017816482478377061
1832.0	0.0010881877249225437
1833.0	0.0010881877249225437
1834.0	0.0031886209455801403
1835.0	0.004072526795932033
1836.0	0.0019495468083053904
1837.0	0.001088006262009312
1838.0	0.001361561603706187
1839.0	0.001443129183203862
1840.0	0.003604579308435638
1841.0	0.002152966734038191
1842.0	0.0042817081691599425
1843.0	0.0017436317675156529
1844.0	0.0011461651257000905
1845.0	0.0019127552026476514
1846.0	0.0028403936150883974
1847.0	0.001087280410356385
1848.0	0.0011212139751307238
1849.0	0.0016344818252067507
1850.0	0.0011316027269132418
1851.0	0.0033742575058162286
1852.0	0.0022407947840423614
1853.0	0.001087235044628077
1854.0	0.001676082198065131
1855.0	0.0011512007215422717
1856.0	0.0030784729572484637
1857.0	0.001609439943180768
1858.0	0.0012941481314405888
1859.0	0.0035275029360404483
1860.0	0.0014352355464782806
1861.0	0.004424156556046871
1862.0	0.0015958755904166943
1863.0	0.001133689550415407
1864.0	0.0015183001950101179
1865.0	0.0010870082159865372
1866.0	0.003850597653049593
1867.0	0.0010871896788997692
1868.0	0.0021250214454005003
1869.0	0.006640726041172794
1870.0	0.0017630029335031433
1871.0	0.004653026655360427
1872.0	0.0018714723898874265
1873.0	0.0026864676989395587
1874.0	0.0029172431588420466
1875.0	0.0019328522202880685
1876.0	0.002157639404053908
1877.0	0.001087235044628077
1878.0	0.0011666704348952792
1879.0	0.001087280410356385
1880.0	0.0015272826092150899
1881.0	0.001087280410356385
1882.0	0.001087371141813001
1883.0	0.0017778375266598392
1884.0	0.001087235044628077
1885.0	0.002387326086477006
1886.0	0.0020986185915252793
1887.0	0.0022393884464648153
1888.0	0.003916559422009337
1889.0	0.00706199219424032
1890.0	0.0010869628502582294
1891.0	0.0032498193130675508
1892.0	0.00215936330172961
1893.0	0.0010870082159865372
1894.0	0.0025158925605017063
1895.0	0.0014463955156420337
1896.0	0.003341185889879741
1897.0	0.0010868721188016135
1898.0	0.0034783264865546424
1899.0	0.00194823120218446
1900.0	0.002980891275658086
1901.0	0.0018085501247243146
1902.0	0.002913976826403875
1903.0	0.00744111358570977
1904.0	0.0026783925993007457
1905.0	0.003734915045864347
1906.0	0.006055780340370223
1907.0	0.002327216496468986
1908.0	0.00901857069043344
1909.0	0.0013807966725087532
1910.0	0.0011099632745103548
1911.0	0.002818164408217507
1912.0	0.005849910665308793
1913.0	0.0020415938710421993
1914.0	0.0022670161750043506
1915.0	0.0018469748966011392
1916.0	0.0020774781621337793
1917.0	0.005115303426818329
1918.0	0.002337968174077968
1919.0	0.002233626998969707
1920.0	0.005663775082061317
1921.0	0.0034464797452824682
1922.0	0.009268944144964958
1923.0	0.0021247492510306524
1924.0	0.0058505004197767965
1925.0	0.005467976598684251
1926.0	0.0037354140688757352
1927.0	0.004446612591559302
1928.0	0.0020819693692362656
1929.0	0.0010866906558883818
1930.0	0.0010867360216166896
1931.0	0.0016036331299573519
1932.0	0.00524078503131809
1933.0	0.00434975676162185
1934.0	0.0028047815183666652
1935.0	0.0020460397124163776
1936.0	0.0010867813873449976
1937.0	0.0034825454992872804
1938.0	0.002187308590367301
1939.0	0.0010867813873449976
1940.0	0.0010867360216166896
1941.0	0.004381149845610946
1942.0	0.0024874028831243207
1943.0	0.0010867360216166896
1944.0	0.0011517904760102748
1945.0	0.00108650919297515
1946.0	0.001086463827246842
1947.0	0.0010863277300619183
1948.0	0.001990239866597612
1949.0	0.0052404221054916265
1950.0	0.0010861916328769943
1951.0	0.002916880233015583
1952.0	0.0014527920833334533
1953.0	0.0022059539047018643
1954.0	0.0020004471554668983
1955.0	0.0029509045292465375
1956.0	0.006629293877639194
1957.0	0.0030106058276997863
1958.0	0.0010983950137918301
1959.0	0.003862664936779505
1960.0	0.0018954254944340183
1961.0	0.0010858287070505308
1962.0	0.0010859194385071467
1963.0	0.0010860555356920706
1964.0	0.0010860555356920706
1965.0	0.0010859194385071467
1966.0	0.0024085572473251217
1967.0	0.001172658711031927
1968.0	0.0020900444688750786
1969.0	0.0010859194385071467
1970.0	0.0014501608710915928
1971.0	0.0019735452785802905
1972.0	0.0010857379755939151
1973.0	0.0011843630689353753
1974.0	0.0010855111469523753
1975.0	0.0033087040284112564
1976.0	0.0010853750497674516
1977.0	0.0010852843183108358
1978.0	0.0010852389525825277
1979.0	0.001085057489669296
1980.0	0.002143666759735063
1981.0	0.0014951636735730687
1982.0	0.00436540793788809
1983.0	0.0010860555356920706
1984.0	0.00108496675821268
1985.0	0.0010848760267560642
1986.0	0.0014884495457834937
1987.0	0.0030777017398672286
1988.0	0.0012623467558967234
1989.0	0.0029947278227920072
1990.0	0.0017796975215204648
1991.0	0.0026484965843458137
1992.0	0.004234618543176301
1993.0	0.0025166184121546333
1994.0	0.003380336513409493
1995.0	0.002836219968084067
1996.0	0.001697857747652942
1997.0	0.002003078367708759
1998.0	0.002144710171486146
[truncated: 187,892 more rows]
