# Supplementary material for: Repeat Proliferations in the Non-Coding Regions Drive Mitochondrial Genome Expansion in Curcuma (Zingiberaceae)
Source: Biology (Basel). 2026 Jul 9;15(14):1109. doi: 10.3390/biology15141109 (PMC13406114; doi:10.3390/biology15141109)
Supplement: Supplementary file 1 [file biology-15-01109-s001.zip › Supporting Information S1:long-read alignment evidence and coverage depth profiles/long-read alignment evidence and coverage depth profiles/contig10/raw_data_qualimapReport/mapped_reads_gc-content_distribution.txt]

#GC Content (%)	Sample
1.0	0.0
2.0	0.0
3.0	0.0
4.0	0.0
5.0	0.0
6.0	1.5145089961834374E-5
7.0	0.0
8.0	0.0
9.0	0.0
10.0	0.0
11.0	0.0
12.0	0.0
13.0	0.0
14.0	0.0
15.0	0.0
16.0	0.0
17.0	0.0
18.0	0.0
19.0	0.0
20.0	0.0
21.0	1.5145089961834374E-5
22.0	3.0290179923668747E-5
23.0	3.0290179923668747E-5
24.0	3.0290179923668747E-5
25.0	4.543526988550312E-5
26.0	1.3630580965650935E-4
27.0	9.087053977100624E-5
28.0	1.9688616950384684E-4
29.0	5.149330587023687E-4
30.0	5.755134185497061E-4
31.0	7.572544980917188E-4
32.0	0.0010147210274429029
33.0	0.0018022657054582903
34.0	0.00266553583328285
35.0	0.0036196765008784148
36.0	0.006769855212939964
37.0	0.01746228872599503
38.0	0.06886472405646091
39.0	0.16285515235960502
40.0	0.12861210395589748
41.0	0.0593081722905434
42.0	0.04381474525958684
43.0	0.04320894166111347
44.0	0.047131519961228566
45.0	0.045768461864663476
46.0	0.04549585024535045
47.0	0.054840370751802266
48.0	0.07687647664627127
49.0	0.0733628157751257
50.0	0.03324347246622645
51.0	0.0194311504210335
52.0	0.01129823711152844
53.0	0.009253649966680802
54.0	0.00702732174229115
55.0	0.004528381898588478
56.0	0.003922578300115103
57.0	0.0034076452414127344
58.0	0.0030895983522142125
59.0	0.002604955473435512
60.0	0.002514084933664506
61.0	0.0024232143938934993
62.0	0.002150602774580481
63.0	0.0016811049857636154
64.0	0.0015296540861452718
65.0	0.0013479130066032592
66.0	0.0013933482764887624
67.0	9.844308475192344E-4
68.0	6.058035984733748E-4
69.0	4.240625189313624E-4
70.0	3.937723390076937E-4
71.0	3.483370691221906E-4
72.0	3.6348215908402486E-4
73.0	7.572544980917187E-5
74.0	0.0
75.0	0.0
76.0	3.0290179923668747E-5
77.0	0.0
78.0	0.0
79.0	0.0
80.0	0.0
81.0	0.0
82.0	0.0
83.0	0.0
84.0	0.0
85.0	0.0
86.0	0.0
87.0	0.0
88.0	1.5145089961834374E-5
89.0	0.0
90.0	0.0
91.0	0.0
92.0	0.0
93.0	0.0
94.0	0.0
95.0	0.0
96.0	0.0
97.0	0.0
98.0	0.0
99.0	0.0
100.0	0.0
