# Supplementary material for: Repeat Proliferations in the Non-Coding Regions Drive Mitochondrial Genome Expansion in Curcuma (Zingiberaceae)
Source: Biology (Basel). 2026 Jul 9;15(14):1109. doi: 10.3390/biology15141109 (PMC13406114; doi:10.3390/biology15141109)
Supplement: Supplementary file 1 [file biology-15-01109-s001.zip › Supporting Information S1:long-read alignment evidence and coverage depth profiles/long-read alignment evidence and coverage depth profiles/contig10/raw_data_qualimapReport/mapped_reads_nucleotide_content.txt]

# Position (bp)	A	C	G	T	N
0.0	23.95166070711513	24.521483067862402	31.34022984109987	20.186626383922597	0.0
1.0	24.45274247937663	14.96504029415687	28.647907180552117	31.934310045914383	0.0
2.0	31.561417532640558	22.041414487457654	20.503597122302157	25.893570857599634	0.0
3.0	21.548642275804365	22.7941735757207	34.54780558302274	21.109378565452193	0.0
4.0	43.103906962602615	21.58520826999088	13.385527515962298	21.925357251444208	0.0
5.0	24.649131136644193	26.14946348874751	28.757003133605547	20.444402241002756	0.0
6.0	28.470824949698187	14.999430545537376	26.925705174442882	29.60403933032155	0.0
7.0	25.4866987970096	30.670562786991006	13.301202990398847	30.541535425600546	0.0
8.0	52.23147392978397	15.295032528497998	13.146065284600649	19.327428257117386	0.0
9.0	29.357780769449555	24.829822332619127	14.148922050095756	31.663474847835566	0.0
10.0	31.331627333902002	14.675386219315707	30.723154203393044	23.269832243389253	0.0
11.0	22.92432452915988	23.225586418583504	24.84368486869529	29.006404183561337	0.0
12.0	35.673832749313384	15.895444644379204	15.971209394829057	32.45951321147836	0.0
13.0	24.52608654483477	27.46141463876527	18.102452419278478	29.910046397121487	0.0
14.0	22.757824185394853	32.37783289471193	24.11534165136225	20.749001268530964	0.0
15.0	31.756935770788385	24.155028197267324	23.42454865447939	20.663487377464897	0.0
16.0	21.094459582198002	32.322888283378745	13.444217378141085	33.13843475628217	0.0
17.0	25.133861843225553	23.843490435736854	14.846839346867727	36.17580837416987	0.0
18.0	37.67921316436543	15.37734064686968	25.43219216947229	21.511254019292604	0.0
19.0	25.907157038857896	16.75522359837383	24.4908764299896	32.846742932778675	0.0
20.0	26.812854442344047	23.69187145557656	18.410207939508506	31.08506616257089	0.0
21.0	34.87506142970552	14.701546138434205	27.012059123728875	23.4113333081314	0.0
22.0	29.27958574290358	21.240125486638696	29.861662319990927	19.618626450466795	0.0
23.0	34.74416143904467	17.904920263018667	17.634721487415916	29.716196810520746	0.0
24.0	35.00085013129806	13.615325033532958	27.185309731169593	24.198515103999398	0.0
25.0	26.24749745023231	14.55822913912288	25.43534922373739	33.758924186907414	0.0
26.0	24.71583399418451	14.835164835164836	31.118537819568747	29.33046335108191	0.0
27.0	36.382512836001204	16.19412564180006	24.37518876472365	23.048172757475083	0.0
28.0	36.364494271747546	14.978389294679426	14.149821640903687	34.50729479266935	0.0
29.0	25.057553685322866	26.920028682492358	24.83866098048836	23.18375665169642	0.0
30.0	22.88447387785136	16.084602177317407	30.118299654723497	30.912624290107733	0.0
31.0	33.27359504989719	18.296892980437285	26.1314116470788	22.29810032258673	0.0
32.0	22.333081855903433	30.130139569973597	22.93851376838929	24.598264805733685	0.0
33.0	30.09467053898088	24.129672236261456	15.303813223701582	30.471844001056088	0.0
34.0	21.524333905304243	37.66899854807384	14.104425546357929	26.702242000263986	0.0
35.0	23.696217806101284	23.028771823975262	21.08676797767638	32.18824239224707	0.0
36.0	37.02795950302596	19.47927075281386	17.435568710997153	26.057201033163025	0.0
37.0	23.63985974437281	31.099423142178484	17.326471364476113	27.934245748972593	0.0
38.0	23.550478775540977	29.105406016738293	25.68423433612305	21.65988087159768	0.0
39.0	21.63629167530485	17.38819050490963	24.917544620139847	36.05797319964567	0.0
40.0	34.71188102015042	17.63962979020188	18.393621232399013	29.25486795724869	0.0
41.0	23.22061373746513	19.85410540601674	17.56389957023298	39.36138128628515	0.0
42.0	29.913417463640997	15.86214702054213	33.22015354724313	21.004281968573746	0.0
43.0	24.314125061323068	25.876448167855393	23.936752330276615	25.872674440544923	0.0
44.0	44.45200173817756	16.20850573409662	15.33941695478849	24.000075572937334	0.0
45.0	35.156161272004546	23.55858413780049	17.208025742949083	24.077228847245884	0.0
46.0	36.79002047470994	15.073557291271708	23.593311594752407	24.543110639265944	0.0
47.0	37.059575361019434	21.85956009995994	17.126724022815285	23.95414051620534	0.0
48.0	34.81772079226868	14.582336618505407	17.288297770548272	33.311644818677635	0.0
49.0	43.299424184261035	15.320537428023032	18.107485604606527	23.272552783109404	0.0
50.0	25.94775774387425	21.270611804592388	18.727847125905377	34.05378332562798	0.0
51.0	34.31722912280024	16.846639751192846	24.679815326366217	24.156315799640698	0.0
52.0	32.496656523171744	18.01407167639021	17.519818580039928	31.969453220398115	0.0
53.0	25.36450526561679	15.617760993556676	25.446263456035506	33.571470284791026	0.0
54.0	25.15023803949114	16.20814797471318	31.1187856083665	27.522828377429175	0.0
55.0	27.275752711326884	31.093144356133273	15.905798520026623	25.72530441251321	0.0
56.0	23.83027162819909	24.795886324383734	23.700737949442612	27.673104097974566	0.0
57.0	25.337293002399402	16.679778153640402	24.532903276560596	33.4500255673996	0.0
58.0	32.230687245884816	16.03244779536573	24.414794931512258	27.3220700272372	0.0
59.0	23.200094887913654	24.89423951290871	25.321235124342707	26.584430474834935	0.0
60.0	27.031262397841783	25.18447988574149	15.516146949139095	32.26811076727763	0.0
61.0	24.202439946663482	16.5701434911537	24.62037534579179	34.607041216391025	0.0
62.0	34.885206628069476	17.061289678578557	24.132561389498903	23.920942303853067	0.0
63.0	34.15069730109361	16.69108056586736	14.941306310825725	34.21691582221331	0.0
64.0	27.99855273472834	23.47383867012402	15.471667772216527	33.05594082293111	0.0
65.0	25.569635554122932	26.38354453331184	24.888691903217357	23.158128009347863	0.0
66.0	32.614359285065134	24.679390083812986	18.695344844996466	24.010905786125416	0.0
67.0	25.34928927226339	25.254120600980034	18.954764508160206	30.44182561859636	0.0
68.0	25.805336370292036	17.046286504514764	25.46164483852599	31.68673228666721	0.0
69.0	26.326438848920862	32.85031066056246	17.95699803793329	22.86625245258339	0.0
70.0	33.66153846153846	24.629743589743587	18.596923076923076	23.11179487179487	0.0
71.0	38.58977525314893	16.456738289289536	21.103976290442084	23.849510167119455	0.0
72.0	26.069918531504587	24.60967309477158	24.96029699907188	24.360111374651954	0.0
73.0	25.614216344663703	24.1347246616386	15.863209009195165	34.38784998450253	0.0
74.0	34.15074376050289	23.28167465405282	16.879317856476007	25.68826372896828	0.0
75.0	34.78876170655567	16.78668054110302	23.735691987513007	24.688865764828304	0.0
76.0	33.3242978377364	16.28682833253404	17.91530265435059	32.473571175378964	0.0
77.0	24.399958075673407	24.337071585787655	24.483806728854418	26.77916360968452	0.0
78.0	35.74397164616781	17.29710343663636	22.661969156768844	24.296955760426993	0.0
79.0	23.240901949127352	16.418956218947724	18.26404518238566	42.07609664953926	0.0
80.0	33.800895331485826	25.433809422298015	14.943508846727777	25.821786399488385	0.0
81.0	24.879330229379352	27.247874930588186	16.387595574729826	31.485199265302636	0.0
82.0	32.37927931787994	18.081323107245385	26.447148549637944	23.09224902523673	0.0
83.0	31.685727208115267	27.091813658977838	18.6254872822037	22.59697185070319	0.0
84.0	22.48680681719872	27.915477117397696	18.111428324249506	31.48628774115408	0.0
85.0	24.485270138058485	18.956408305250573	16.795303837373627	39.76301771931732	0.0
86.0	30.18962620289349	16.531738931197765	26.255264363803	27.02337050210575	0.0
87.0	26.279609439992996	23.729147510836725	18.588817373790445	31.40242567537983	0.0
88.0	24.198231490035635	24.565571246315603	27.08195855879636	24.154238704852403	0.0
89.0	30.93931177391266	16.32608072658334	20.796684522628574	31.937922976875427	0.0
90.0	23.835077955920674	24.983437127335364	26.774435758137894	24.407049158606068	0.0
91.0	32.58780282563444	24.161831790601887	18.723149829487575	24.527215554276097	0.0
92.0	31.666592655091257	16.501620853501485	18.066965673431323	33.76482081797593	0.0
93.0	31.59359622364232	17.42780165215649	15.67544699516822	35.30315512903297	0.0
94.0	26.785316026584592	14.264686203666532	24.45470359962532	34.49529417012356	0.0
95.0	33.312434223784685	16.35504601536085	15.333975234555187	34.99854452629929	0.0
96.0	25.725786502957114	17.445861161708155	14.39429715082417	42.43405518451056	0.0
97.0	31.14199341244416	16.412489283941706	15.072417993953888	37.37309930966025	0.0
98.0	41.09213625656822	16.81464033339373	15.528175394093132	26.56504801594492	0.0
99.0	33.663208663208664	23.746473746473747	16.24124124124124	26.34907634907635	0.0
100.0	25.055923305181466	19.885870805752113	25.174617667199268	29.883588221867154	0.0
101.0	24.665216893670596	27.13288314066613	22.97127160352524	25.230628362138035	0.0
102.0	24.805934500022968	35.078774516558724	16.58169124064122	23.53359974277709	0.0
103.0	40.83221971337726	20.05667941569513	16.197410257591816	22.913690613335792	0.0
104.0	32.02451150422014	19.058850734188923	15.585616834316108	33.33102092727483	0.0
105.0	28.090278583192223	22.850316624527384	23.288719816288186	25.770684975992207	0.0
106.0	34.151520100795636	24.9002543223127	16.36762406962365	24.580601507268018	0.0
107.0	40.58953193884251	18.305037050933308	17.38345370978332	23.72197730044086	0.0
108.0	25.420859588074862	23.285996426220258	17.62907928148218	33.6640647042227	0.0
109.0	25.93029566530593	15.753085254489251	24.580570565610326	33.73604851459449	0.0
110.0	27.244772447724475	15.677926010029331	17.830447535244584	39.24685400700161	0.0
111.0	34.36801825355326	15.09958644293388	24.6518039644436	25.88059133906926	0.0
112.0	33.907936204756	15.442651131697069	17.529366822653042	33.120045840893894	0.0
113.0	41.91638298892458	15.577503955506543	15.414489140336576	27.091623915232294	0.0
114.0	36.9689817936615	15.997977073499664	15.121375590020229	31.91166554281861	0.0
115.0	31.600916877789842	16.409699601882014	24.116298709132586	27.873084811195557	0.0
116.0	26.277584204413472	16.73199767711963	15.882694541231126	41.107723577235774	0.0
117.0	39.84938661484271	18.52301712619944	15.486456941576582	26.141139317381267	0.0
118.0	23.139529216823433	24.55529021882158	18.612018129538477	33.69316243481651	0.0
119.0	23.822904195274514	18.9459281159137	32.733892051701815	24.49727563710998	0.0
120.0	32.70375542000441	23.870066877342545	17.19213150094314	26.234046201709905	0.0
121.0	33.4855403348554	17.47434575538862	16.492365100407522	32.547748809348455	0.0
122.0	31.602275245623108	15.380069439314473	16.633424441653737	36.38423087340868	0.0
123.0	26.204276940532274	14.796635670769307	17.184224157067803	41.81486323163062	0.0
124.0	24.628250488655766	14.788331642625627	27.349877526783285	33.233540341935324	0.0
125.0	32.62279198032347	15.343718168492709	26.046557849494423	25.9869320016894	0.0
126.0	25.009963136395335	15.86878549367341	25.966424230347712	33.154827139583546	0.0
127.0	32.5102983397828	15.561103482711273	19.121208338534515	32.80738983897141	0.0
128.0	24.79504099180164	26.07228554289142	25.204959008198358	23.92771445710858	0.0
129.0	32.61245025155816	22.923080773948087	18.785512252509324	25.67895672198443	0.0
130.0	25.975655665704604	16.910528297151462	27.255615510101645	29.85820052704229	0.0
131.0	33.84669497274075	16.262593271863928	24.22932944752908	25.661382307866244	0.0
132.0	27.56214895599829	15.7292899780873	24.401178752235346	32.30738231367907	0.0
133.0	32.40331979516157	16.674655028884235	17.391084987765193	33.53094018818899	0.0
134.0	33.353536884107385	16.0668737530621	24.201328383463395	26.378260979367123	0.0
135.0	25.175320894199853	16.88903516544723	17.06878655155827	40.86685738879466	0.0
136.0	26.357179096905124	17.975646879756468	25.286656519533228	30.380517503805176	0.0
137.0	38.9089338347393	20.240878138022154	17.397601382254294	23.452586644984247	0.0
138.0	33.810713011569234	26.04352479486265	16.337087814076753	23.80867437949136	0.0
139.0	34.62903843698123	26.024773336738605	17.43583194994254	21.910356276337634	0.0
140.0	23.847905631892736	29.515621401704152	24.170312939791717	22.466160026611398	0.0
141.0	23.04202972834444	25.017939518195796	19.213223987698616	32.72680676576115	0.0
142.0	23.79090347808191	19.29409343486314	33.306750360156414	23.608252726898538	0.0
143.0	23.68868507831822	27.35212283594394	26.396331409727946	22.562860676009894	0.0
144.0	23.255153174562174	23.82342305109263	28.064782765924473	24.856641008420727	0.0
145.0	33.45411253170454	17.21103576789689	19.2789481857239	30.05590351467467	0.0
146.0	32.89620318776726	17.4886613969159	24.146689127899442	25.46844628741739	0.0
147.0	24.648325979756034	22.328056060212823	18.959252530495718	34.06436542953543	0.0
148.0	25.79453836150845	17.232769830949284	27.019505851755525	29.953185955786736	0.0
149.0	25.0	16.96949187838401	33.43919200333195	24.59131611828405	0.0
150.0	25.212471974555505	27.462328588560403	23.674331299859222	23.650868137024872	0.0
151.0	24.770881746259693	24.99543069009635	17.55398313271887	32.679704430925085	0.0
152.0	32.045109634203776	27.016065728190902	15.893034695693128	25.04578994191219	0.0
153.0	35.30721282279608	25.38630768424912	16.128018438007437	23.17846105494736	0.0
154.0	27.013845185651352	24.21334172435494	16.420180406964548	32.35263268302916	0.0
155.0	32.07527361486575	17.314506180940135	16.524500669273774	34.085719534920344	0.0
156.0	36.45562301243134	16.118689058845174	21.036032484427974	26.389655444295514	0.0
157.0	42.043449637919686	17.527320605661618	16.131665569453588	24.297564186965108	0.0
158.0	34.3529598224899	23.485749002826424	15.088358823995563	27.072932350688117	0.0
159.0	25.077448566208595	18.624725289273705	15.391744115232875	40.906082029284825	0.0
160.0	23.371078522368666	27.476199315813197	16.216287888832905	32.936434272985224	0.0
161.0	33.2855321861058	19.577225408965372	21.46802634374336	25.66921606118547	0.0
162.0	23.47826086956522	25.523201701901343	24.56322297566813	26.43531445286531	0.0
163.0	24.899362853562952	25.88574018287969	15.997973927647891	33.21692303590947	0.0
164.0	25.14377424100575	24.817440149792695	15.990370469439616	34.048415139761936	0.0
165.0	32.758111698558814	19.48417916856767	16.464936528810284	31.29277260406323	0.0
166.0	26.00655808202978	25.444820727839595	14.669676933827876	33.878944256302745	0.0
167.0	34.55565142364107	23.366048317515098	16.646893874029338	25.431406384814498	0.0
168.0	33.34863872082973	16.94036300777874	25.018906655142608	24.69209161624892	0.0
169.0	32.529305070521666	15.647418717344811	17.03078047591976	34.79249573621376	0.0
170.0	25.13358830390322	15.262972305856184	18.57758971437871	41.02584967586188	0.0
171.0	24.14870777509036	15.446911432997254	25.137918852080332	35.26646193983205	0.0
172.0	25.172085430553665	16.005985580193173	32.83634879608216	25.985580193171	0.0
173.0	29.742835349242675	16.266209000762778	18.829682902909447	35.16127274708511	0.0
174.0	23.287035773733184	17.379321636150298	16.132289136900702	43.201353453215816	0.0
175.0	23.249767365482512	23.704088893754445	17.343587497947343	35.702556242815696	0.0
176.0	23.788630816902952	23.610387473606274	25.919324320618642	26.681657388872132	0.0
177.0	33.20700829351348	17.10880430603614	17.81183061459878	31.872356785851597	0.0
178.0	24.139261791217574	22.57077487113047	18.15751026821402	35.132453069437936	0.0
179.0	24.50038644142652	16.17533399580435	32.64877994921056	26.67549961355857	0.0
180.0	25.16029184169799	14.655648905593633	26.978775149237233	33.20528410347115	0.0
181.0	26.90212130431175	14.82977016898526	17.343806178609952	40.924302348093036	0.0
182.0	41.839926912322476	14.811328590016887	17.75421499958473	25.594529498075914	0.0
183.0	31.810748634939994	16.031486460267747	19.349205909254692	32.80855899553757	0.0
184.0	25.072789285417187	17.81049829465103	33.49970884285833	23.617003577073454	0.0
185.0	22.71957348735179	26.501541110154665	25.735151195401663	25.043734207091884	0.0
186.0	23.76449648190895	27.18524904747337	24.66557276747226	24.384681703145425	0.0
187.0	29.54393585031741	27.038088874039424	18.353936964027174	25.064038311615995	0.0
188.0	24.583310106471934	26.27515469089693	16.871063046992585	32.27047215563855	0.0
189.0	24.531092999888354	17.726359272077705	16.738305236128166	41.00424249190577	0.0
190.0	33.205572963294536	16.811213070725156	16.716092211280216	33.26712175470009	0.0
191.0	30.689046431473642	24.611202959060723	17.334043209011686	27.36570740045395	0.0
192.0	25.545661394983004	17.275766173207113	23.042782100620805	34.13579033118908	0.0
193.0	29.711308266441343	24.227573581185748	19.042388396000565	27.018729756372338	0.0
194.0	24.618422908731837	15.94301029764424	26.4071096064325	33.03145718719142	0.0
195.0	24.675544999575877	15.896174399864279	27.9271637402098	31.50111686035004	0.0
196.0	32.4905756639551	15.991610215129956	23.57642923953403	27.941384881380916	0.0
197.0	27.203293583191368	16.771720613287904	15.919931856899488	40.10505394662124	0.0
198.0	39.745302595298334	18.511043520281987	16.06356064697689	25.68009323744279	0.0
199.0	34.00695473720214	24.24752023714514	16.343632425037054	25.401892600615668	0.0
200.0	24.389617065021845	28.376024443873327	15.99131899825809	31.24303949284674	0.0
201.0	24.755364806866954	33.85407725321888	16.07153075822604	25.319027181688124	0.0
202.0	29.90766760337214	20.115272122498137	24.42507312037621	25.551987153753515	0.0
203.0	23.958871847894766	17.416278936182433	15.983112183353438	42.64173703256936	0.0
204.0	34.11774871824414	18.653148222823894	15.988824241027707	31.240278817904255	0.0
205.0	25.562998036724792	24.437001963275204	24.431227624437003	25.568772375562997	0.0
206.0	26.97939576339854	23.862715592082417	15.991434193772427	33.16645445074661	0.0
207.0	41.50368521850154	16.920085891706808	15.234170970924495	26.342057918867155	0.0
208.0	41.95559699318221	15.983917021152614	15.057397587553172	27.003088398111995	0.0
209.0	27.739575713240672	17.056327724945135	14.419897585954644	40.784198975859546	0.0
210.0	26.049778143457438	17.463489171637626	14.436837001557404	42.049895683347536	0.0
211.0	32.30968730659279	26.438949633078895	15.113023488845009	26.138339571483304	0.0
212.0	27.10485040395372	25.23452990441242	15.527803261223402	32.132816430410465	0.0
213.0	35.54170376966459	24.401899673493617	17.019887206886317	23.036509349955477	0.0
214.0	34.188313618260715	19.09290851810022	24.641859359210606	22.076918504428463	0.0
215.0	41.70336864658969	17.616950363052016	17.375907630044043	23.30377336031425	0.0
216.0	34.04705181655747	18.921977367480643	24.767718880285887	22.263251935676	0.0
217.0	27.469412115786334	33.11250373022978	15.22829006266786	24.189794091316024	0.0
218.0	27.832865420225794	18.81906696135237	15.432172510602712	37.915895107819125	0.0
219.0	38.14392920142315	22.62983227195264	14.93706460968099	24.289173916943223	0.0
220.0	43.69202226345084	17.224250403973905	15.997366688610928	23.08636064396433	0.0
221.0	35.25619884268282	15.281983629658502	17.94141456540641	31.52040296225227	0.0
222.0	42.40622278283329	17.566147100339368	17.830435174340032	22.19719494248731	0.0
223.0	26.090094424730857	25.702171167378363	23.573103987490228	24.63463042040055	0.0
224.0	30.43019822859553	18.241248418388867	28.499126348135206	22.8294270048804	0.0
225.0	24.76507025230397	19.915395074784712	24.556579543737726	30.76295512917359	0.0
226.0	23.504998485307482	26.928203574674342	27.42502272038776	22.141775219630418	0.0
227.0	24.341386427097245	35.513536481728785	17.53368945004249	22.61138764113148	0.0
228.0	34.520622946830514	25.827351259277286	16.574400778683536	23.077625015208664	0.0
229.0	35.851183765501695	18.775709192845607	22.959261403455315	22.413845638197387	0.0
230.0	32.14056335443619	26.026852616447993	16.775239318591918	25.0573447105239	0.0
231.0	36.423048600883654	16.666666666666664	16.626779577810506	30.283505154639172	0.0
232.0	41.52203348104382	15.881954702117184	15.392663712456917	27.20334810438208	0.0
233.0	35.355371391601714	16.879755999876767	14.981977263624879	32.78289534489664	0.0
234.0	24.142826281517145	27.182668271456343	15.776317007684474	32.898188439342036	0.0
235.0	24.137504637071842	27.30926177816248	21.398540868059847	27.154692716705824	0.0
236.0	22.661380250278775	27.722710940403918	16.469458555321523	33.14645025399579	0.0
237.0	23.93732547316165	27.105181507911887	16.385355259075396	32.572137759851074	0.0
238.0	29.346574105780903	18.615944961554025	24.639666282725774	27.397814649939296	0.0
239.0	32.9355311127037	18.08805658554825	16.103200074782663	32.87321222696538	0.0
240.0	24.359054332231302	25.849915788160438	15.809993138294553	33.9810367413137	0.0
241.0	23.727224427290057	26.0618182954652	15.332687439447449	34.87826983779729	0.0
242.0	29.339631494979194	16.276159789783215	14.984202458785623	39.40000625645197	0.0
243.0	23.479078514339445	15.60570443504153	16.144804889515747	44.77041216110327	0.0
244.0	23.55748100709487	15.527092358887423	18.782570477804985	42.132856156212725	0.0
245.0	23.29137822529893	15.619886721208307	33.458149779735685	27.63058527375708	0.0
246.0	23.63264020163831	17.54568367989918	28.96030245746692	29.86137366099559	0.0
247.0	25.387162908058663	24.0151395678915	26.469011196972087	24.128686327077748	0.0
248.0	37.63372992078771	19.219238173383406	19.87881465585256	23.26821724997633	0.0
249.0	26.42730832386005	23.66110900593659	26.25678918782367	23.654793482379688	0.0
250.0	25.32101967233854	19.346574735909925	25.89347839838067	29.438927193370866	0.0
251.0	30.460388829079854	19.542777531505287	25.09657399784688	24.90025964156798	0.0
252.0	31.973629995879687	25.82485499667205	16.722132420525497	25.47938258692276	0.0
253.0	24.040750261829956	26.646355009679773	16.611126979593134	32.70176774889714	0.0
254.0	21.870732094648247	23.36350643163411	23.404795934572018	31.360965539145624	0.0
255.0	22.900496246341774	35.72337447512406	15.739916019849854	25.63621325868431	0.0
256.0	30.57422210898436	28.328927672855826	16.280773273034175	24.81607694512564	0.0
257.0	22.74118472231078	26.602053178601032	16.648600395332526	34.008161703755654	0.0
258.0	22.05671270453893	24.97527989537814	18.61184651207298	34.35616088800995	0.0
259.0	24.10338225909381	17.906828334396938	22.72814294830887	35.26164645820039	0.0
260.0	30.57249592898879	15.862575433442958	19.272645997637216	34.29228263993103	0.0
261.0	24.867386719498946	15.124304978590144	22.99801878954432	37.01028951236659	0.0
262.0	26.102129021930526	15.65231311029294	19.08756202977429	39.15799583800224	0.0
263.0	33.21369055249327	21.231252403538008	19.513523907191384	26.041533136777335	0.0
264.0	32.95279630579785	16.312852744997436	26.324397126731657	24.409953822473064	0.0
265.0	34.41091492776886	15.280898876404494	25.197431781701447	25.110754414125203	0.0
266.0	28.829407795379325	14.209054978953118	25.606503647055046	31.355033578612513	0.0
267.0	42.03462924819774	13.790550978372812	18.875514933058703	25.299304840370752	0.0
268.0	36.18268487503221	14.210255088894616	18.57124452460706	31.03581551146612	0.0
269.0	33.91251087972664	13.858354018245706	20.557042003803875	31.672093098223787	0.0
270.0	32.52735900829648	14.617296704006197	28.03047422281047	24.824870064886852	0.0
271.0	24.455291911812246	14.46305036529385	36.99812504040862	24.08353268248529	0.0
272.0	23.734955351365343	15.572020188947846	34.7385790086709	25.954445451015918	0.0
273.0	24.153462298694144	16.852985969346424	19.89242085480056	39.10113087715887	0.0
274.0	30.438451303021452	23.240190828546393	19.335994547755817	26.985363320676335	0.0
275.0	31.453552623025416	17.031788337775467	24.871611519209516	26.643047519989597	0.0
276.0	33.219478871864936	15.298786636739209	18.232978758010475	33.24875573338538	0.0
277.0	22.811532822935334	16.70956181788565	19.55693109626975	40.921974262909266	0.0
278.0	21.21903520208605	18.047588005215122	28.86897001303781	31.864406779661014	0.0
279.0	20.292832452879413	26.729928911498074	28.761494815104676	24.215743820517837	0.0
280.0	20.95921696574225	25.468189233278952	31.399673735725937	22.172920065252853	0.0
281.0	20.92126755962104	21.783730806925842	35.66481541979745	21.63018621365567	0.0
282.0	20.623140549906825	26.900317128191713	29.715238500016344	22.761303821885114	0.0
283.0	20.56561160027495	29.301823180910606	24.562207456384407	25.570357762430035	0.0
284.0	20.656661642309455	27.0004587456583	18.37604036961793	33.966839242414316	0.0
285.0	20.62950819672131	25.698360655737705	18.078688524590163	35.593442622950825	0.0
286.0	19.973071491905028	19.64467505172244	19.657810909329744	40.72444254704279	0.0
287.0	20.240639074262795	21.57204378842171	32.31861665406489	25.8687004832506	0.0
288.0	19.88475469213039	35.72933816266052	19.374382614422128	25.01152453078696	0.0
289.0	20.26581360068597	31.590924081524967	18.056196820790184	30.08706549699888	0.0
290.0	19.765599207659292	29.468471442720368	24.905909541102673	25.860019808517663	0.0
291.0	20.30231865841961	27.043297059504518	25.938543975126514	26.715840306949364	0.0
292.0	21.387876780390858	26.77376614773104	17.01225571381252	34.826101358065586	0.0
293.0	21.075682670294302	18.607120342413484	18.026477321742593	42.29071966554962	0.0
294.0	21.472494598637194	19.368456041216554	24.128303141100215	35.03074621904604	0.0
295.0	21.884882985452244	26.03948200672459	16.50520989380472	35.57042511401845	0.0
296.0	29.029139161165567	25.81182903247316	17.566846702673867	27.592185103687406	0.0
297.0	22.184744857066523	27.875367352391127	17.2855997862677	32.65428800427465	0.0
298.0	23.015660554142688	25.003346272252706	20.643153526970952	31.337839646633654	0.0
299.0	23.13617790876817	17.278451336325272	33.81003416169871	25.775336593207847	0.0
300.0	31.039226871581487	15.962551592228449	27.015871950605685	25.982349585584373	0.0
301.0	29.392402512343395	14.822154300876633	21.744533637859806	34.04090954892016	0.0
302.0	24.239367961001847	15.15212640779963	28.956127080181542	31.65237855101698	0.0
303.0	30.241813092307172	15.142828235135408	25.75629826987285	28.859060402684566	0.0
304.0	22.666576518711334	15.526858456441635	20.509786687400698	41.296778337446334	0.0
305.0	23.68893252530724	16.40315536445814	24.93821308866845	34.96969902156617	0.0
306.0	25.07462686567164	23.53459972862958	25.115332428765264	26.275440976933513	0.0
307.0	32.47538200339559	16.68251273344652	18.896434634974533	31.945670628183358	0.0
308.0	29.559748427672954	16.855345911949684	19.357470678225393	34.22743498215196	0.0
309.0	25.001701258931607	17.329023477373255	31.153453555631167	26.515821708063967	0.0
310.0	30.431375221480167	24.57748398528009	18.70655581300259	26.284584980237153	0.0
311.0	24.614492358078603	25.01705786026201	17.631004366812228	32.73744541484716	0.0
312.0	31.255121551488664	18.963397978694346	22.097787489756897	27.683692980060094	0.0
313.0	30.55735912244131	19.738235997676245	16.563578580459968	33.14082629942248	0.0
314.0	21.8550070135824	26.699510759861784	15.669369461835847	35.77611276471997	0.0
315.0	21.618750642497346	22.300654490628105	15.718055032039203	40.362539834835346	0.0
316.0	22.240521530279636	33.74506776462515	17.258534911648653	26.75587579344656	0.0
317.0	23.631549993123365	22.07055425663595	25.05501306560308	29.2428826846376	0.0
318.0	31.39161924469736	26.342472840144854	19.092947059837904	23.172960855319882	0.0
319.0	28.712837019347248	28.37019347246738	20.568995950576262	22.34797355760911	0.0
320.0	23.27096327096327	19.792099792099794	35.16632016632016	21.770616770616773	0.0
321.0	23.446984149006276	20.488363220144983	34.66754535049079	21.39710728035795	0.0
322.0	29.36146546630053	25.98282873926796	19.9033682088359	24.75233758559561	0.0
323.0	21.972438752783965	24.505846325167038	16.839504454342986	36.682210467706014	0.0
324.0	20.868928484256774	36.76906447226194	17.134488650231877	25.227518393249415	0.0
325.0	20.197646401508536	32.835143346020885	23.05059887558054	23.91661137689004	0.0
326.0	21.76923076923077	37.328671328671334	16.493006993006993	24.409090909090907	0.0
327.0	29.049301934987227	26.753910213793347	15.185975716435143	29.01081213478428	0.0
328.0	21.743392263259235	37.0838438648696	16.177139856467708	24.995624015403468	0.0
329.0	21.805565290530595	31.72706245181187	18.181818181818183	28.285554075839347	0.0
330.0	21.643912539922088	27.75418523847963	27.108412592566594	23.493489629031693	0.0
331.0	21.246180323838292	27.452495521758983	29.436970952899443	21.864353201503285	0.0
332.0	22.135096170751435	30.380815077886	26.650022855937266	20.834065895425297	0.0
333.0	23.77331925378388	29.334741288278778	24.32242168250616	22.569517775431187	0.0
334.0	29.9259781459288	28.071906943954883	18.301022206556222	23.701092703560096	0.0
335.0	29.333709768492376	21.31916996047431	18.005364201016373	31.34175607001694	0.0
336.0	24.534238342701595	27.316435111535338	18.651677449004843	29.497649096758227	0.0
337.0	24.067388688327316	24.948679832944006	25.53266794082254	25.451263537906136	0.0
338.0	24.41357805966976	20.12968606052016	24.44546807455177	31.011267805258306	0.0
339.0	30.488497585913095	20.56234024424879	26.079238852598696	22.869923317239422	0.0
340.0	29.283633004050884	28.921185416814726	17.767038590007818	24.02814298912657	0.0
341.0	23.437777856812605	27.300209837464877	18.305651385282925	30.95636092043959	0.0
342.0	22.897828408686365	26.600213599145604	26.895692417230332	23.6062655749377	0.0
343.0	23.163821674209757	26.941306439542423	25.433876198282313	24.460995687965504	0.0
344.0	23.96275552067354	28.165245620919695	18.6507794941315	29.22121936427527	0.0
345.0	31.090876629173366	19.168005713265487	23.667202285306196	26.07391537225495	0.0
346.0	37.8805202229527	17.821923681577818	15.946119765613833	28.35143632985565	0.0
347.0	26.07451905885718	17.6213974111421	16.680969748980907	39.62311378101981	0.0
348.0	22.893248371160592	21.30020763227608	22.997064509200257	32.80947948736307	0.0
349.0	23.44399827907644	33.51140111860032	15.785888426789043	27.258712175534207	0.0
350.0	30.354961557807	22.062944600129338	15.736150032334557	31.84594380972911	0.0
351.0	22.436635944700463	27.527361751152075	15.599798387096776	34.43620391705069	0.0
352.0	23.475126171593367	33.403028118240805	17.04758471521269	26.074260994953136	0.0
353.0	30.025261638397687	20.977986286539156	21.0826416456153	27.914110429447852	0.0
354.0	22.883468834688347	18.865401987353206	16.404697380307137	41.84643179765131	0.0
355.0	24.22926617455493	20.364741641337385	15.280793168331162	40.12519901577652	0.0
356.0	29.555740613345886	29.142981281002207	15.290198776204786	26.011079329447117	0.0
357.0	33.05063245261136	27.54158964879852	15.07375593490631	24.33402196368381	0.0
358.0	34.12430608468488	27.749355974021263	15.43122528210152	22.695112659192336	0.0
359.0	32.77985684700069	26.42153834974385	16.240962104421754	24.557642698833703	0.0
360.0	24.136175165490652	21.48832472539463	20.02982468902306	34.34567542009165	0.0
361.0	23.08000436983358	21.186409817559447	15.975383270820437	39.75820254178654	0.0
362.0	23.807093646338352	27.60179346043087	15.215251704151934	33.37586118907885	0.0
363.0	28.006716063802607	31.17129612731321	15.74989962404643	25.072088184837753	0.0
364.0	23.7130739982451	29.266598420590817	16.525299795261773	30.495027785902312	0.0
365.0	24.635984488183215	29.809029048072	23.20187312504573	22.353113338699057	0.0
366.0	28.723637961335672	33.52006444053895	15.516988869361453	22.239308728763913	0.0
367.0	24.327395352246903	37.713510739681844	15.534051755736384	22.425042152334875	0.0
368.0	24.772527149985322	34.410771940123276	16.550484297035513	24.266216612855885	0.0
369.0	30.69383259911894	19.86417033773862	17.066813509544787	32.37518355359765	0.0
370.0	32.7833915120338	17.0273746095903	18.375895645783576	31.81333823259232	0.0
371.0	24.914500055161255	17.66263376604273	24.712242121134114	32.710624057661896	0.0
372.0	26.138162010967577	23.620772146774137	24.81690037171985	25.42416547053844	0.0
373.0	34.95875073659399	17.206835592221566	18.993076016499703	28.84133765468474	0.0
374.0	38.45104185874977	18.635441637470034	18.93785727457127	23.975659229208926	0.0
375.0	26.806673064147045	24.990772864840924	23.57348490440688	24.629069166605152	0.0
376.0	24.81522542498152	19.826311899482633	23.325942350332593	32.03252032520325	0.0
377.0	25.801424755120212	23.419412288512913	17.94300979519145	32.836153161175424	0.0
378.0	30.440597369789728	20.116650568392895	16.43881417638755	33.00393788542982	0.0
379.0	29.77845513344733	27.64850197011375	17.548881124079994	25.024161772358934	0.0
380.0	25.30160857908847	24.54944891271969	23.402591599642538	26.7463509085493	0.0
381.0	32.55311218784942	18.438315318673126	16.843086097651884	32.16548639582557	0.0
382.0	28.80223880597015	18.832089552238806	17.708955223880597	34.65671641791045	0.0
383.0	23.900545060852686	19.61099081609796	25.905323676547447	30.583140446501904	0.0
384.0	23.652739367665745	24.41886538605277	25.472755811346136	26.455639434935346	0.0
385.0	24.55647877835167	24.78478928063478	17.692192529380943	32.9665394116326	0.0
386.0	32.32572948271341	19.436640821066035	18.24175000936435	29.995879686856203	0.0
387.0	30.684161199625116	20.273664479850048	25.679475164011244	23.36269915651359	0.0
388.0	26.839518216952456	24.824584443360475	25.09849536602754	23.237401973659523	0.0
389.0	33.38716340556578	23.878018552596988	18.620197543846473	24.11462049799076	0.0
390.0	31.840739905256033	17.700578990901572	18.166779457102038	32.29190164674036	0.0
391.0	34.357836129711835	17.526897900835152	18.65924309683244	29.45602287262057	0.0
392.0	26.3954802259887	21.04708097928437	27.178907721280606	25.378531073446325	0.0
393.0	26.79494435012262	16.60064138841728	24.0445199019053	32.559894359554804	0.0
394.0	31.634811513182747	15.309360126916975	21.20948855480849	31.846339805091787	0.0
395.0	31.51886293188176	16.863234293490585	26.676495048007865	24.941407726619794	0.0
396.0	30.615565056184025	24.195073966176082	20.72944648329613	24.459914494343764	0.0
397.0	25.521760539373506	24.12029847354267	23.574864588462557	26.783076398621265	0.0
398.0	24.7876213592233	17.001668689320386	19.379550970873787	38.83115898058252	0.0
399.0	31.234811664641555	18.13107533414338	19.562575941676794	31.071537059538272	0.0
400.0	26.39923954372624	25.338403041825096	23.23574144486692	25.02661596958175	0.0
401.0	30.86349060925332	24.44648037868377	19.739654909146434	24.950374102916477	0.0
402.0	33.46090550729075	16.560143901412225	20.387309120134717	29.591641471162312	0.0
403.0	30.068616552305745	14.953808410319317	23.329627783953693	31.647947253421243	0.0
404.0	24.74487838563646	14.405739277219364	37.37052098519143	23.478861351952734	0.0
405.0	23.847010483468374	14.146922161207327	38.22817864137322	23.777888713951075	0.0
406.0	23.7289439273902	16.167987077917083	31.024536574109685	29.07853242058303	0.0
407.0	25.797012166949024	20.15247189280764	31.191282920067763	22.859233020175573	0.0
408.0	29.776818409590255	15.923370466021664	30.74432409513164	23.555487029256447	0.0
409.0	28.312229771463866	14.534434836318717	27.872143298332304	29.281192093885117	0.0
410.0	33.651542088583135	14.446935147252068	28.17113704877483	23.730385715389968	0.0
411.0	40.6025214633769	17.05468327016784	19.313171939051742	23.029623327403513	0.0
412.0	32.228845707207554	22.048463265464115	19.590462181621117	26.132228845707207	0.0
413.0	25.75070711767213	15.595334960672632	27.33155100933783	31.32240691231741	0.0
414.0	24.256408267731803	14.55772288362353	28.63070539419087	32.5551634544538	0.0
415.0	24.71665890389691	14.058376028566993	28.896910417637013	32.32805464989909	0.0
416.0	28.74844623990056	13.812927284027346	25.182566811684275	32.25605966438782	0.0
417.0	40.99374052330781	14.55619921464951	20.788460790793515	23.661599471249172	0.0
418.0	40.851428126702466	15.693828313487431	19.507354657950035	23.947388901860066	0.0
419.0	27.691828065936637	22.785550056505983	22.15034488133744	27.372276996219945	0.0
420.0	25.966419367434597	16.62241311987505	34.22100741897696	23.190160093713395	0.0
421.0	31.207948677828195	15.932561414489124	28.946956657800033	23.912533249882646	0.0
422.0	34.182673461387694	15.770286162289299	22.826342610740884	27.220697765582123	0.0
423.0	27.90533380430943	17.453589230346562	31.155068880254326	23.486008085089683	0.0
424.0	35.77066561947772	21.735715688199488	20.384841939917532	22.108776752405262	0.0
425.0	37.91463606351203	18.149662002829743	18.975003930199655	24.960698003458575	0.0
426.0	26.007008701815177	19.19124306020396	18.636059377091783	36.165688860889084	0.0
427.0	25.013795821836815	23.70516357903035	20.106424911312573	31.17461568782026	0.0
428.0	30.659410001577537	21.127149392648683	25.875532418362518	22.337908187411262	0.0
429.0	23.865924434442736	25.500414544593152	29.85905483832761	20.774606182636504	0.0
430.0	23.787884774963448	25.79918599596949	29.61631169241712	20.79661753664994	0.0
431.0	28.010916426057037	19.90665664675869	29.763081912747698	22.31934501443658	0.0
432.0	23.530343216816433	19.658762519298524	26.84770990855469	29.963184355330352	0.0
433.0	24.468759911195686	24.79384712971773	20.769901680938787	29.967491278147797	0.0
434.0	28.678630985468118	27.701897879774478	21.519892003494004	22.0995791312634	0.0
435.0	25.810429179428024	23.268764170080743	29.803905970327353	21.116900680163873	0.0
436.0	31.10358565737052	18.03585657370518	28.62151394422311	22.239043824701195	0.0
437.0	28.075911011881033	17.514552268559125	24.16075273104218	30.248783988517662	0.0
438.0	22.30557439846774	19.74382506683692	28.921431706635808	29.029168828059536	0.0
439.0	21.3373253493014	27.173652694610777	30.087824351297403	21.40119760479042	0.0
440.0	20.145437110436312	27.880773533642323	31.44078631932236	20.53300303659901	0.0
441.0	21.08419285200288	26.561125769569045	32.66570720396578	19.688974174462302	0.0
442.0	23.246878001921228	23.963336535382645	31.968459814281143	20.821325648414984	0.0
443.0	29.859775641025642	18.088942307692307	31.971153846153843	20.080128205128204	0.0
444.0	24.831514762516047	16.567715019255456	36.224326059050064	22.376444159178437	0.0
445.0	28.44014607327742	16.63389381596372	28.556523134957263	26.369436975801598	0.0
446.0	23.420059423432104	17.987633501967398	36.706014614952224	21.886292459648278	0.0
447.0	23.168428244182778	22.674114857533255	33.03460193706547	21.1228549612185	0.0
448.0	25.689918738434308	19.724032504626276	33.90860085284416	20.67744790409526	0.0
449.0	33.85674598381447	20.53790715464831	23.130812900108708	22.474533961428513	0.0
450.0	24.12987431517886	23.771350306155334	25.87415404447309	26.224621334192715	0.0
451.0	22.69171840980566	35.03749697605032	19.776630916861542	22.494153697282478	0.0
452.0	22.074199668967744	33.85814056759921	20.544184732146462	23.523475031286587	0.0
453.0	21.707465102164676	21.047946591138984	26.793445276148088	30.45114303054825	0.0
454.0	24.762059049856223	19.97488963589972	26.72228747316836	28.540763841075695	0.0
455.0	30.331523060711678	22.2906703412499	24.398151900786253	22.97965469725217	0.0
456.0	29.26601784266018	16.289537712895378	31.958637469586375	22.48580697485807	0.0
457.0	39.42627606913901	15.057210094944413	23.241093889474964	22.275419946441612	0.0
458.0	36.7873964593146	15.482377781387038	23.94835146987169	23.781874289426668	0.0
459.0	33.63004511644922	17.7661260821851	18.41645327805552	30.187375523310166	0.0
460.0	28.252999796623957	23.56721578198088	18.54382753711613	29.63595688427903	0.0
461.0	30.341149649894156	18.616674808663085	24.662107148672856	26.380068392769907	0.0
462.0	25.88666938442723	20.66041581736649	24.63106400326131	28.821850794944964	0.0
463.0	27.214802107584855	29.236613160151943	17.861373197729037	25.687211534534164	0.0
464.0	33.014588696824816	19.94605859997548	16.72592047729966	30.313432225900044	0.0
465.0	33.09334860508877	20.37961220649595	17.798412828274564	28.72862636014072	0.0
466.0	30.07737339828878	26.609898882384247	20.276742948376796	23.035984770950176	0.0
467.0	34.75462260669919	26.378582263949816	16.78487966873027	22.08191546062072	0.0
468.0	39.15951902162761	21.964131817622192	15.393770263060697	23.4825788976895	0.0
469.0	29.88411276403386	27.081449823292512	14.654393030327936	28.380044382345687	0.0
470.0	33.68278243709916	26.49235323137642	15.04275612563723	24.78210820588719	0.0
471.0	31.107089981904917	22.762789932554696	16.219772988978452	29.910347096561935	0.0
472.0	25.14814814814815	28.386831275720166	17.57201646090535	28.89300411522634	0.0
473.0	26.99687088274045	30.093050065876152	20.281620553359684	22.628458498023715	0.0
474.0	33.751030502885406	19.534212695795546	25.292662819455895	21.42209398186315	0.0
475.0	33.20270604735583	17.770810989192313	27.25847702334791	21.76800594010395	0.0
476.0	30.237358101135193	16.9453044375645	27.966976264189885	24.850361197110423	0.0
477.0	34.83340902522604	18.665620742331036	26.53482515172784	19.96614508071508	0.0
478.0	37.360095816297026	22.624210135051417	20.385743195803908	19.629950852847642	0.0
479.0	41.51239669421488	18.632231404958677	21.56198347107438	18.293388429752067	0.0
480.0	33.049481212021	19.957835558678845	28.465131660534908	18.527551568765244	0.0
481.0	26.500144741739383	24.87076630412307	30.073197965344693	18.555890988792854	0.0
482.0	26.40049648324369	25.444766239139426	29.764170459247	18.39056681836988	0.0
483.0	31.234215211360905	20.544031797292263	30.016975116962698	18.204777874384135	0.0
484.0	26.396254557507458	22.422936692078224	32.785051375538615	18.395757374875704	0.0
485.0	28.95402346503047	30.948136478587124	22.171551759877286	17.92628829650512	0.0
486.0	38.290718910841775	21.102440644197245	22.69217997675577	17.914660468205213	0.0
487.0	33.09080325960419	20.804922667553633	28.259604190919674	17.8446698819225	0.0
488.0	29.87142678816627	22.78533682852744	28.618982232763283	18.724254150543004	0.0
489.0	24.486565298896064	29.54801083107686	27.31930847740054	18.646115392626537	0.0
490.0	22.891817499374426	31.791642338810576	26.482609058303446	18.833931103511553	0.0
491.0	22.178647419583626	36.82256247653219	21.94501230756394	19.053777796320247	0.0
492.0	23.413758557355152	30.848221739856402	26.072800133578227	19.66521956921022	0.0
493.0	25.67669172932331	29.80367585630744	24.06015037593985	20.459482038429407	0.0
494.0	33.801462904911176	26.804597701149426	18.20689655172414	21.187042842215256	0.0
495.0	38.3311712767293	21.33740636900029	17.341088839603298	22.990333514667114	0.0
496.0	33.03178791305441	21.372031662269126	16.023788583155337	29.572391841521128	0.0
497.0	26.72312594331712	25.100620493040417	17.000670803286937	31.175582760355525	0.0
498.0	27.49465206996351	21.890860282706264	19.53777106664989	31.07671658068034	0.0
499.0	34.18114664652061	24.553009317552256	14.920674892974063	26.34516914295308	0.0
500.0	25.484182666050497	35.24765785825316	13.279838675797167	25.988320799899174	0.0
501.0	23.895033432860927	35.018293452205725	13.18810715337062	27.89856596156272	0.0
502.0	24.664224664224665	27.85566923497958	13.47732727043072	34.00277883036504	0.0
503.0	30.909550490794963	19.99831486708514	13.110334077600372	35.98180056451953	0.0
504.0	30.140797571874213	18.864345333445748	13.763594975128573	37.231262119551474	0.0
505.0	26.501856226797166	20.00506243671954	13.714984812689842	39.77809652379346	0.0
506.0	29.097201705144982	25.952813067150636	13.64115983623855	31.308825391465835	0.0
507.0	25.798276735935122	26.309342794390943	14.563270822774117	33.32910964689981	0.0
508.0	26.06508875739645	23.52493660185968	16.310228233305157	34.099746407438715	0.0
509.0	29.372462787550745	17.997293640054128	21.980717185385657	30.649526387009473	0.0
510.0	40.20745131244708	18.08636748518205	16.38865368331922	25.31752751905165	0.0
511.0	36.95550748610935	22.398948127412307	15.879882936760403	24.765661449717946	0.0
512.0	37.3577373874639	19.016476983183285	16.52369627993885	27.10208934941396	0.0
513.0	35.80509375398614	21.72286236659722	19.218504188103235	23.253539691313406	0.0
514.0	34.18130769558004	16.72267835112945	26.723954566724807	22.372059386565706	0.0
515.0	32.17676359146835	15.713738345608583	28.928434586402147	23.181063476520926	0.0
516.0	26.48010903824857	15.708322685066872	30.55626543998637	27.255302836698185	0.0
517.0	26.657005242743274	17.948936532969608	32.283363880482504	23.11069434380461	0.0
518.0	31.62520800443743	22.34074326918974	23.701838972564747	22.33220975380808	0.0
519.0	28.418219107844813	19.50094001025466	27.777303025123913	24.303537856776618	0.0
520.0	24.35102424838558	21.237651285121668	25.509985887182996	28.901338579309755	0.0
521.0	24.8181740395311	26.127320954907162	18.97407375716608	30.080431248395655	0.0
522.0	28.234437879955475	27.583697234352258	19.689185717955304	24.492679167736963	0.0
523.0	23.963824953923965	26.728387124426728	23.093737945223094	26.214049976426214	0.0
524.0	24.0828935512936	23.889818509460678	19.101557472004117	32.9257304672416	0.0
525.0	26.80443375150369	26.9333218766111	22.619865956349887	23.642378415535315	0.0
526.0	32.93874564159959	28.578192931858293	17.261417932934442	21.22164349360768	0.0
527.0	32.46120689655172	30.344827586206897	16.262931034482758	20.93103448275862	0.0
528.0	41.82696454757181	19.895626671267145	16.87656344345726	21.400845337703785	0.0
529.0	43.017531738492096	16.819241730719405	17.29855773382848	22.864668796960014	0.0
530.0	37.445980985306825	14.935177182368193	19.57649092480553	28.04235090751945	0.0
531.0	38.32179930795848	14.519896193771626	24.230103806228374	22.92820069204152	0.0
532.0	36.13707165109034	14.823468328141226	24.286085150571132	24.7533748701973	0.0
533.0	33.97818748377045	15.623647537436163	21.202285120747856	29.195879858045533	0.0
534.0	28.025284669004634	19.366151448240032	21.71710611767762	30.891457765077718	0.0
535.0	32.672880988510734	16.665944071103404	26.39930630825927	24.2618686321266	0.0
536.0	31.404277471693202	17.20098911110147	27.42180382629821	23.972929590907118	0.0
537.0	26.694178974804515	21.498696785403997	26.889661164205037	24.917463075586447	0.0
538.0	31.552870615845976	15.415706897301057	24.981528966925985	28.049893519926982	0.0
539.0	29.93040452370596	14.349717268377555	19.84341017833841	35.87646802957808	0.0
540.0	25.445281539868486	14.41013804816444	18.325131733658495	41.81944867830858	0.0
541.0	28.240881955640766	15.107412087672664	20.0139439626999	36.637761993986665	0.0
542.0	22.509482495531238	16.920259842176396	24.118236909796398	36.45202075249597	0.0
543.0	20.96471717039557	22.299271664704087	22.848794103537006	33.88721706136334	0.0
544.0	21.340957702213103	17.9056266096294	29.76995940460081	30.98345628355668	0.0
545.0	21.096548711227612	19.335954565312363	33.94495412844037	25.62254259501966	0.0
546.0	22.562710677231536	24.480147091012565	28.275620540209257	24.681521691546646	0.0
547.0	26.55037910330017	27.067537362492878	20.186702896962792	26.19538063724416	0.0
548.0	22.660574641947104	25.230647570512254	19.59406027589843	32.51471751164221	0.0
549.0	21.545842686737974	24.393679299264935	21.880364452660768	32.18011356133633	0.0
550.0	24.400458472932463	17.39552107212132	17.020807617704108	41.18321283724211	0.0
551.0	27.190078997307914	14.762346087647293	17.092546008208657	40.95502890683614	0.0
552.0	24.03268551236749	14.18286219081272	19.2226148409894	42.561837455830386	0.0
553.0	25.880740838969192	15.07757591831322	23.48494894576316	35.55673429695443	0.0
554.0	33.50285234157343	14.991376641754742	22.588776367576173	28.91699464909565	0.0
555.0	24.638258330014605	16.814903314305944	29.142882428426038	29.403955927253417	0.0
556.0	23.106899300327694	20.046940040740413	20.370206359047028	36.47595429988487	0.0
557.0	22.28130816272268	17.903039971638748	19.09509882123549	40.72055304440308	0.0
558.0	22.079304532954847	20.087820455956713	20.886188237381354	36.946686773707086	0.0
559.0	25.12437810945274	16.13361762615494	26.457000710732054	32.28500355366027	0.0
560.0	29.872730509077964	14.720541117835529	26.52634389462442	28.880384478462084	0.0
561.0	31.45401914940993	13.520374081496325	22.88577154308617	32.13983522600757	0.0
562.0	40.65145708938597	13.550485696461992	18.10890294982622	27.689154264325815	0.0
563.0	39.21612342266019	13.60859678066616	16.988451420163194	30.186828376510455	0.0
564.0	28.164302916778166	14.021942734814022	16.35893319061636	41.45482115779146	0.0
565.0	26.923420207068904	14.945555158871832	18.359514459121744	39.771510174937525	0.0
566.0	29.915598624570176	15.973741794310722	24.632697718036887	29.477961863082214	0.0
567.0	28.16744102930665	19.415654038599	24.72301644031451	27.693888491779845	0.0
568.0	34.021632251720746	16.51023509430589	20.30481809242871	29.163314561544652	0.0
569.0	35.70214669051878	16.923076923076923	19.49016100178891	27.884615384615387	0.0
570.0	26.68217609162491	19.761095204008587	23.035969935576233	30.520758768790262	0.0
571.0	25.821323068659925	16.985945752394592	31.72052636290395	25.47220481604154	0.0
572.0	29.949829779609388	15.154094248342592	27.239741981723704	27.656333990324317	0.0
573.0	26.248095366137854	15.555256789459532	25.22631531773774	32.970332526664876	0.0
574.0	27.786745583355753	16.460407138373238	18.563357546408394	37.189489731862615	0.0
575.0	35.75915290739412	18.983309404163677	16.470746590093324	28.786791098348885	0.0
576.0	29.90570273911091	25.226762460709473	16.205657835653344	28.661876964526268	0.0
577.0	33.12044616353333	25.272105783934514	17.455248718179366	24.15219933435279	0.0
578.0	32.835014409221905	24.414625360230545	18.344740634005763	24.405619596541786	0.0
579.0	28.36143926413563	20.926143024618995	22.093966994318695	28.618450716926684	0.0
580.0	30.245465210721058	23.007851276960565	21.076617633787563	25.670065878530817	0.0
581.0	28.950221338874332	17.811003704038306	22.915349173367062	30.3234257837203	0.0
582.0	35.50721360408846	15.300076884808467	20.894577359685222	28.29813215141785	0.0
583.0	39.32030047968142	15.71635442121459	21.685220381935018	23.278124717168975	0.0
584.0	33.357495582838766	17.279028677569883	25.655778552983282	23.707697186608073	0.0
585.0	25.984394846670295	20.18236254763201	26.19306840863727	27.640174197060425	0.0
586.0	25.158859840232388	27.13326071169209	25.36310820624546	22.344771241830067	0.0
587.0	24.406194650074937	30.70075843589627	22.535083337117946	22.35796357691085	0.0
588.0	25.607816405362417	31.59281981367871	17.77777777777778	25.021586003181095	0.0
589.0	29.832219342518073	22.984586004637837	14.918383121902423	32.264811530941664	0.0
590.0	30.660355891321167	21.153233513857916	14.517817321257908	33.668593273563005	0.0
591.0	39.66546647828267	22.07738936238093	13.859896996490589	24.397247162845815	0.0
592.0	35.878942803670064	26.986807869630713	14.885652987629525	22.248596339069703	0.0
593.0	30.97369382535623	31.078735842162953	16.56010230179028	21.38746803069054	0.0
594.0	34.01892225421637	21.724027606380545	21.696604049545225	22.560446089857855	0.0
595.0	35.923706719114485	21.062983122169875	18.766866395279695	24.24644376343594	0.0
596.0	32.18748569597656	22.666727697166657	24.117727834485283	21.028058772371494	0.0
597.0	37.56356805790993	19.16433774682732	22.84326751271361	20.428826682549136	0.0
598.0	42.83684692942255	18.959670027497708	15.884509624197985	22.31897341888176	0.0
599.0	37.145869625011464	21.504538369854224	14.151462363619693	27.198129641514623	0.0
600.0	33.905067645035544	30.006879156156845	13.377665673010778	22.710387525796836	0.0
601.0	36.70339761248852	26.216712580348943	13.787878787878787	23.292011019283745	0.0
602.0	41.13566407865117	19.26769881012542	14.00744245876786	25.589194652455554	0.0
603.0	34.01194852941177	18.262867647058822	15.946691176470587	31.778492647058826	0.0
604.0	28.5011267994297	19.891459320240997	17.5320792898864	34.0753345904429	0.0
605.0	29.848547622335776	15.808129632187082	24.784790314413293	29.55853243106385	0.0
606.0	32.56092504721979	14.843138158197815	25.32362832266089	27.2723084719215	0.0
607.0	35.911856905771714	14.466162640604832	21.634704038355153	27.987276415268305	0.0
608.0	33.59338934539747	14.629304773335797	26.530329609454345	25.24697627181239	0.0
609.0	31.832455897293805	16.34801884178443	28.124134109171518	23.695391151750254	0.0
610.0	27.293726323570173	21.00157072900305	26.573038898641784	25.131664048784998	0.0
611.0	27.62525420595304	23.10038824181919	21.949528563505268	27.324828988722498	0.0
612.0	34.820190440972546	16.266062679116207	22.552463714523434	26.361283165387817	0.0
613.0	35.605605142672154	14.974795356796003	21.20427322758174	28.215326272950097	0.0
614.0	26.549123050580775	15.294553195427833	23.61978805127493	34.536535702716456	0.0
615.0	24.480251886836136	16.474510348659535	18.659999073945453	40.38523869055887	0.0
616.0	25.617384052263354	20.947041653152944	19.005698929713198	34.4298753648705	0.0
617.0	28.749652165847323	16.32501623226046	20.485112698265468	34.44021890362675	0.0
618.0	28.56214912077205	15.441005892451168	27.522850647241683	28.473994339535096	0.0
619.0	23.91364902506964	16.29990714948932	29.716805942432682	30.069637883008355	0.0
620.0	24.436387300701902	18.374936085157813	27.74136568586436	29.447310928275925	0.0
621.0	27.221989674898843	20.901353425422073	28.910283242639878	22.966373657039206	0.0
622.0	23.850521221146685	29.81198808637379	25.14892032762472	21.188570364854804	0.0
623.0	24.472691716720213	33.83619686175909	19.676863621548634	22.014247799972065	0.0
624.0	29.589602645921648	27.99180136954395	19.620813341407743	22.79778264312666	0.0
625.0	28.56543232907378	24.284115287753007	23.22544538755713	23.92500699561608	0.0
626.0	25.889272710297824	26.88824572869013	19.43796097469891	27.78452058631314	0.0
627.0	29.13415260969114	24.12971356478669	19.985047427690294	26.751086397831873	0.0
628.0	23.706856234215696	27.279955102422598	26.51763165279207	22.495557010569637	0.0
629.0	22.547275791050364	30.612244897959183	24.91106534356862	21.929413967421834	0.0
630.0	23.616184321438606	30.645312353657395	23.53657394399176	22.20192938091224	0.0
631.0	25.186226282501757	23.869758725696887	27.62707894120403	23.316936050597327	0.0
632.0	22.63540445486518	24.39390386869871	26.269636576787807	26.7010550996483	0.0
633.0	22.20292847756711	19.654589825417684	26.81152618734747	31.330955509667728	0.0
634.0	23.298417022875665	17.985814270280425	24.862605101225984	33.85316360561792	0.0
635.0	26.18913329573228	19.345741680767063	17.620793382214703	36.844331641285955	0.0
636.0	34.637449449826015	22.07749459230697	15.136838145396409	28.148217812470612	0.0
637.0	37.15227112261709	21.34619910567192	14.464579901153213	27.03694987055778	0.0
638.0	30.22609514837494	23.32548280734809	14.342910975035327	32.105511069241636	0.0
639.0	31.899354473919807	21.990293549451067	14.578523300193186	31.531828676435943	0.0
640.0	30.34232365145228	27.15484722746134	15.07921539041871	27.42361373066767	0.0
641.0	27.50566251415629	27.788788221970556	15.864477161192902	28.841072102680254	0.0
642.0	30.696576151121608	25.345926800472256	17.322314049586776	26.635182998819364	0.0
643.0	26.11368580346165	22.543270594911565	22.704057504965476	28.638986096661306	0.0
644.0	26.373626373626376	26.056271314892005	20.538082607048125	27.032019704433495	0.0
645.0	31.934566145092464	21.768610715979136	16.263632053105738	30.033191085822665	0.0
646.0	32.02505813677566	25.86018698685397	14.773859807318116	27.34089506905225	0.0
647.0	31.107097019537004	26.02082045919095	14.213053191995057	28.659029329276986	0.0
648.0	36.83132472729005	23.207735911970655	14.133282522745677	25.82765683799362	0.0
649.0	39.041618938526156	18.470790378006875	14.64299350897289	27.84459717449408	0.0
650.0	35.13694694502969	18.00421375215476	14.460831258379619	32.39800804443593	0.0
651.0	32.68732610572771	18.041830567015253	16.78499472320829	32.48584860404874	0.0
652.0	27.57213500408085	20.35623409669211	20.884343943540255	31.187286955686783	0.0
653.0	26.948582412301782	26.79961556943777	18.135511773185968	28.11629024507448	0.0
654.0	29.714395614962978	19.48745071641504	20.295220694297527	30.502932974324455	0.0
655.0	29.746378555272152	17.695750517349246	15.121035661003898	37.43683526637471	0.0
656.0	34.96533795493934	18.765646062006546	13.840747159637976	32.42826882341614	0.0
657.0	28.797880028908697	20.72271741748976	14.198988195615513	36.28041435798603	0.0
658.0	30.86824470905848	17.6541483874078	13.710649375693004	37.76695752784072	0.0
659.0	28.22530044886336	17.529803561947972	13.499686278295284	40.745209710893384	0.0
660.0	30.79188797682279	18.65282472235635	13.833896668276195	36.72139063254466	0.0
661.0	30.73578433740761	20.58553553311754	15.082854244166386	33.595825885308464	0.0
662.0	38.00541690849294	18.809247436641517	15.979880054169085	27.20545560069646	0.0
663.0	34.97095837366893	20.653436592449175	18.22846079380445	26.147144240077445	0.0
664.0	29.63285866511673	17.80974522910007	23.418579870192772	29.138816235590433	0.0
665.0	24.470611038426128	17.013131753646363	21.146484469641905	37.369772738285604	0.0
666.0	22.128443927046952	17.277842452464107	25.509313154831197	35.08440046565774	0.0
667.0	23.047785547785548	20.066045066045067	26.466588966588965	30.419580419580424	0.0
668.0	24.75810764817426	17.59614917100209	21.451840326737006	36.193902854086645	0.0
669.0	22.59304305521771	16.575042568718075	23.44441741668694	37.38749695937728	0.0
670.0	21.649384158512245	18.5044545056229	30.908913879557957	28.937247456306896	0.0
671.0	23.578701222779753	22.86257124762508	25.220441369903057	28.33828615969211	0.0
672.0	28.54148386467778	21.531636930876473	20.790679535926685	29.13619966851906	0.0
673.0	26.047714299653606	16.90003415133922	22.73015563253159	34.32209591647558	0.0
674.0	27.63607935111893	15.44512850581452	17.253004983875698	39.66578715919085	0.0
675.0	34.59279561472201	14.834573218480815	15.079287392325764	35.49334377447142	0.0
676.0	40.18119490695396	14.392752203721843	14.784524975514202	30.64152791380999	0.0
677.0	37.715601724813794	15.871226969815758	14.77361818894551	31.639553116424928	0.0
678.0	35.78364064338956	18.54158493526873	16.158297371518245	29.516477049823457	0.0
679.0	34.185350537212386	16.690379237599963	17.028896629544228	32.09537359564343	0.0
680.0	32.52148293641051	16.02749815860545	19.33709796219003	32.11392094279401	0.0
681.0	26.38404480031439	17.98889816770644	26.167902932652158	29.459154099327012	0.0
682.0	26.479260861018282	22.90151366227639	24.400432474936114	26.218793001769214	0.0
683.0	28.972468043264506	20.172074729596854	22.3992133726647	28.456243854473946	0.0
684.0	28.409817520043283	23.151837096060206	24.7208696079878	23.71747577590871	0.0
685.0	30.788929380478674	19.934994582881906	25.657441150398896	23.61863488624052	0.0
686.0	30.661539978310167	21.048999309868872	20.56590752242926	27.723553189391698	0.0
687.0	37.27241328267627	17.570434696797747	21.25129520896038	23.9058568115656	0.0
688.0	31.733570335258975	16.284007307559374	26.889843479978275	25.092578877203376	0.0
689.0	27.17348350128433	17.77810709345979	24.63939932819601	30.409010077059868	0.0
690.0	27.505066983044145	19.78842256166889	21.988234712541402	30.718275742745565	0.0
691.0	28.123143931894674	18.055830528608197	26.103741833300337	27.717283706196795	0.0
692.0	28.491454050037156	16.893732970027248	25.63784988853109	28.976963091404507	0.0
693.0	33.890321301071005	18.84668782229274	19.57556525188417	27.68742562475208	0.0
694.0	24.828852068657607	25.21579521777954	20.200416708006745	29.754936005556104	0.0
695.0	24.78522123454338	25.554948602075783	21.885087153001937	27.774743010378906	0.0
696.0	26.132750397456277	21.368243243243242	19.972178060413352	32.526828298887125	0.0
697.0	22.32218301108405	21.84999254436105	21.676027635568367	34.15179680898653	0.0
698.0	22.611290723700574	18.199452872419798	27.65481223576225	31.534444168117382	0.0
699.0	23.975124378109452	19.024875621890548	29.820895522388057	27.179104477611943	0.0
700.0	20.875454409640952	20.42726955828893	29.62003884268712	29.077237189383	0.0
701.0	20.83624040665803	17.218180005980265	26.791587760390712	35.153991826971	0.0
702.0	21.007481296758105	17.6857855361596	31.017456359102248	30.28927680798005	0.0
703.0	22.544219046667333	18.402118517038073	34.11611871689817	24.937543719396423	0.0
704.0	29.26670668267307	20.603241296518608	27.866146458583437	22.26390556222489	0.0
705.0	28.325492943649284	17.87108397557802	31.032929636673007	22.77049344409969	0.0
706.0	25.168978120462626	18.990637360436587	28.608621639212938	27.23176287988785	0.0
707.0	25.974741906384686	23.233436904881227	27.393003908990675	23.398817279743408	0.0
708.0	30.462479935794544	20.224719101123593	25.85774478330658	23.45505617977528	0.0
709.0	31.164590032154344	20.64409163987138	20.061294212218648	28.130024115755624	0.0
710.0	27.471091000502767	25.816993464052292	18.9693313222725	27.74258421317245	0.0
711.0	29.495315805379267	28.009469124609648	20.10174272186965	22.393472348141433	0.0
712.0	27.98366359098472	25.63404426965159	25.881107245499923	20.501184893863762	0.0
713.0	23.79654859218892	28.918155212433145	25.350691290745786	21.934604904632153	0.0
714.0	23.51128844891156	29.410576291731903	21.309157028132734	25.768978231223798	0.0
715.0	25.697956706453574	32.141412097916245	21.525389439611573	20.635241756018612	0.0
716.0	22.218843444326186	30.814454411839236	26.324058588008718	20.642643555825856	0.0
717.0	22.07502157250901	27.100147200649715	29.465509365006852	21.359321861834424	0.0
718.0	23.933709521630828	33.282497076915256	20.842865131411724	21.940928270042196	0.0
719.0	27.870856037072873	29.098131079085398	18.73504099404186	24.295971889799866	0.0
720.0	27.994478809876792	23.807576299780177	16.716936761924238	31.481008128418793	0.0
721.0	25.88676145988399	23.361223756480673	17.052512704686617	33.69950207894872	0.0
722.0	26.753771970757505	18.76393425623477	21.506714367190334	32.97557940581739	0.0
723.0	24.25866194984913	17.245864114036	17.25106648631776	41.2444074497971	0.0
724.0	25.15897008235172	16.47555509225477	18.50828729281768	39.857187532575836	0.0
725.0	21.336465674758546	18.089271730618638	22.260506395197076	38.31375619942573	0.0
726.0	19.984317825405125	22.21118661787768	19.968635650810246	37.83585990590696	0.0
727.0	19.852479598242308	20.37037037037037	22.917974471646787	36.85917555974053	0.0
728.0	21.92211055276382	21.78601340033501	19.519472361809047	36.77240368509212	0.0
729.0	22.57979977986268	26.730960742177263	22.170973321452905	28.518266156507156	0.0
730.0	26.563811922753988	29.990554156171285	17.99433249370277	25.45130142737196	0.0
731.0	34.593771335539095	22.372774539152353	18.286854682001994	24.74659944330655	0.0
732.0	32.62172678515091	21.947628562414554	18.166999684509413	27.26364496792512	0.0
733.0	30.021052631578947	26.163157894736845	20.26842105263158	23.54736842105263	0.0
734.0	26.146958124835397	24.10323939952594	27.247827232025283	22.50197524361338	0.0
735.0	25.673467236016656	19.73219463334915	29.131741262059148	25.462596868575044	0.0
736.0	24.720346137610807	20.79463908822288	22.92634022794428	31.558674546222033	0.0
737.0	26.270155960877613	25.14406555643669	23.425852498017445	25.159925984668252	0.0
738.0	23.810280027526336	21.93637181726748	29.421417606267536	24.83193054893865	0.0
739.0	25.36973230850782	24.23535648025444	22.34826398091704	28.046647230320698	0.0
740.0	21.526709458384172	30.465227308896083	22.65662299082277	25.351440241896984	0.0
741.0	20.913193522697107	32.70507034775684	17.971860897265728	28.409875232280328	0.0
742.0	20.32096928472739	37.58635349133808	17.637368476990115	24.455308746944414	0.0
743.0	22.369401000106397	32.859878710501114	20.59261623576976	24.178104053622725	0.0
744.0	24.79620651073579	29.04789812989504	16.079705898023334	30.076189461345837	0.0
745.0	22.93411576420379	34.974659909309146	14.190450786876502	27.90077353961056	0.0
746.0	24.331836647423565	37.48129142612786	14.341458199700662	23.845413726747918	0.0
747.0	26.962018535383297	34.06010606953448	14.42652809771254	24.55134729736969	0.0
748.0	24.95303526380763	30.00375717889539	15.377596478986636	29.665611078310345	0.0
749.0	27.57396449704142	25.804195804195807	17.29424421732114	29.327595481441637	0.0
750.0	24.760314553484864	28.988473553808035	20.435204136593775	25.816007756113322	0.0
751.0	26.379738632681715	27.006156172372826	19.435144184037153	27.178961010908303	0.0
752.0	30.438074634937806	24.099513250405625	22.39048134126555	23.07193077339102	0.0
753.0	30.509485094850948	28.216802168021683	18.775067750677508	22.498644986449865	0.0
754.0	29.655996956687137	27.096353459051137	18.30878756589316	24.938862018368567	0.0
755.0	35.05531033731132	21.944308212086536	20.789057817012697	22.21132363358945	0.0
756.0	33.01479823076503	22.04990990007099	23.19663626931688	21.738655599847103	0.0
757.0	26.56104380242311	25.777095553971822	21.775121977961735	25.886738665643332	0.0
758.0	26.060672675313256	25.879314134974717	26.95097823697516	21.109034952736867	0.0
759.0	30.06499944915721	22.67819764239286	25.212074473945133	22.044728434504794	0.0
760.0	28.427040759969067	24.511211753010052	23.0752236827571	23.98652380426378	0.0
761.0	23.649659298653813	28.463797019555702	26.441748379591157	21.444795302199324	0.0
762.0	23.982881280569142	30.830369052912403	23.82725655847043	21.35949310804802	0.0
763.0	25.83630686886708	22.301516503122212	27.899197145405886	23.96297948260482	0.0
764.0	22.731603429916493	19.6099310654038	27.142296698985596	30.51616880569411	0.0
765.0	23.014084507042256	20.946478873239435	32.501408450704226	23.538028169014087	0.0
766.0	25.10211027910143	26.128885863399137	28.040617199909235	20.728386657590196	0.0
767.0	22.430281165893604	25.980644791845613	29.95476149573384	21.634312546526942	0.0
768.0	22.50348351137947	22.259637714816535	30.956804458894567	24.280074314909427	0.0
769.0	23.958209664015197	24.646800427401164	31.817642170248128	19.57734773833551	0.0
770.0	28.550341349406484	22.615166984439387	30.02029645119626	18.81419521495787	0.0
771.0	28.658929722759506	27.43391360412637	24.874274661508704	19.032882011605416	0.0
772.0	25.233973682358734	28.8720005629442	26.141721201885865	19.752304552811204	0.0
773.0	27.18800305007202	24.265017368465642	24.281962212996696	24.265017368465642	0.0
774.0	28.68065268065268	22.703962703962706	21.864801864801862	26.75058275058275	0.0
775.0	28.51508578189706	21.44547426543088	22.59909288108854	27.440347071583517	0.0
776.0	29.01013409765585	20.57528918005937	21.86508342716757	28.549493295117205	0.0
777.0	29.053137070675433	20.743292619271323	21.171312245537113	29.03225806451613	0.0
778.0	30.158562367864693	20.72938689217759	20.930232558139537	28.18181818181818	0.0
779.0	28.478515833244483	20.673845825781	21.80403028041369	29.043608060560828	0.0
780.0	28.979285177632285	20.693356230546314	21.530535580122358	28.796823011699047	0.0
781.0	29.46525221909504	20.556397488633905	20.88114310456809	29.097207187702967	0.0
782.0	29.66147817568303	20.888211603352563	20.289539566779144	29.160770654185264	0.0
783.0	28.77674163466813	20.70213933077345	20.38398244651673	30.13713658804169	0.0
784.0	28.795580110497237	21.049723756906076	20.696132596685082	29.4585635359116	0.0
785.0	29.435931601154785	20.131023761936486	20.61958694203864	29.81345769487009	0.0
786.0	29.88056702757004	19.857126911485658	20.60497823417792	29.657327826766377	0.0
787.0	29.124259031428252	20.691197852589198	20.087238563919023	30.097304552063527	0.0
788.0	29.568143578238924	20.325294447560292	21.099270891755467	29.00729108244532	0.0
789.0	29.7151221709267	20.605787636527417	20.5494876703074	29.129602522238486	0.0
790.0	29.774520856820747	20.81172491544532	20.326944757609922	29.086809470124013	0.0
791.0	29.34070896364868	20.343192594265073	21.235041770151277	29.081056671934974	0.0
792.0	28.489029631305137	20.651436326622935	21.72585387921285	29.133680162859083	0.0
793.0	30.067950169875424	20.57757644394111	20.385050962627407	28.969422423556058	0.0
794.0	29.67581047381546	19.28134209929721	21.117660394468373	29.925187032418954	0.0
795.0	29.88296784456312	19.668219520509034	20.622656516304964	29.826156118622883	0.0
796.0	30.66166439290587	20.031832651205093	20.452478399272398	28.854024556616643	0.0
797.0	28.477122695196904	19.895287958115183	21.170043250625998	30.457546096061915	0.0
798.0	29.374216345605834	20.004559443747862	20.779664880884532	29.84155932976177	0.0
799.0	29.906435417617526	19.945230488361478	20.629849383842995	29.518484710178	0.0
800.0	30.05139920045688	20.022844089091947	21.16504854368932	28.76070816676185	0.0
801.0	29.143314651721376	20.885279652293264	21.022532311563534	28.948873384421823	0.0
802.0	28.946463372692882	19.958729794795367	20.864381520119224	30.230425312392526	0.0
803.0	28.85366413967379	20.08959338387319	21.249712841718356	29.807029634734665	0.0
804.0	30.372162691554326	20.64754003917502	19.668164535084685	29.312132734185965	0.0
805.0	29.358856088560888	20.26060885608856	20.952490774907748	29.428044280442805	0.0
806.0	29.44912807483543	20.833814528236516	20.556646264002772	29.16041113292528	0.0
807.0	29.679731760897216	19.805757891085673	20.117932708983695	30.396577639033413	0.0
808.0	29.640787949015063	19.756662804171494	20.90382387022016	29.698725376593277	0.0
809.0	29.503249767873722	20.659238625812442	20.055710306406684	29.78180129990715	0.0
810.0	30.10715117633357	20.649895178197063	19.81132075471698	29.431632890752386	0.0
811.0	27.6268221574344	20.711370262390673	20.664723032069972	30.997084548104958	0.0
812.0	29.324450677886865	20.301542776998595	20.28985507246377	30.08415147265077	0.0
813.0	28.870929960178028	20.906535488404778	19.805575076130243	30.41695947528695	0.0
814.0	28.762777581952765	20.914111150276113	20.33838561861121	29.98472564915991	0.0
815.0	29.556418402164958	21.037769149311682	20.484762913283916	28.92104953523944	0.0
816.0	29.13181764636589	20.42643420897632	20.579573565791023	29.862174578866767	0.0
817.0	29.29447852760736	20.906087777253422	19.49032562529495	30.309108069844264	0.0
818.0	29.064272211720226	20.35680529300567	19.907844990548202	30.671077504725897	0.0
819.0	31.33798651366379	19.91009109192003	19.744469419141133	29.00745297527505	0.0
820.0	30.234486025580292	19.5523448602558	21.00900047370914	29.204168640454757	0.0
821.0	30.099620493358636	19.758064516129032	20.62381404174573	29.5185009487666	0.0
822.0	29.9097601519829	20.577060080740917	20.375207789123724	29.13797197815246	0.0
823.0	29.940546967895365	20.27348394768133	20.28537455410226	29.500594530321045	0.0
824.0	28.812752795622178	20.782774208898406	20.687604092315013	29.716868903164407	0.0
825.0	28.607142857142858	21.654761904761905	20.63095238095238	29.107142857142858	0.0
826.0	28.830116750059563	20.51465332380272	20.47891350964975	30.17631641648797	0.0
827.0	29.113018597997137	21.483071053886505	20.10014306151645	29.303767286599903	0.0
828.0	29.986868807448968	20.293661215232184	20.413035692968844	29.306434284350008	0.0
829.0	30.527322731077366	20.3276336242975	20.35154848738491	28.793495157240223	0.0
830.0	28.067025733093953	20.251346499102336	21.986834230999403	29.69479353680431	0.0
831.0	29.54491017964072	20.443113772455092	20.59880239520958	29.413173652694613	0.0
832.0	30.118605487001314	20.055109620222836	21.55265364801725	28.273631244758597	0.0
833.0	29.834452975047988	20.657389635316697	19.733685220729367	29.77447216890595	0.0
834.0	28.28986900612907	21.379641869967553	20.069703160677804	30.260785963225572	0.0
835.0	29.331727874774234	20.939193257074052	19.614689945815776	30.114388922335944	0.0
836.0	29.141548107065347	21.07547624789004	19.13431396190017	30.64866168314444	0.0
837.0	29.32095042817513	20.878060547581715	19.852852490652513	29.94813653359064	0.0
838.0	29.145546705286023	20.504465363263336	20.238957277335263	30.11103065411537	0.0
839.0	29.136429608127724	20.500725689404934	20.899854862119014	29.46298984034833	0.0
840.0	28.81704806877346	21.152681922750936	21.104249909189974	28.926020099285626	0.0
841.0	28.640776699029125	21.735436893203882	20.303398058252426	29.320388349514566	0.0
842.0	29.2623648073885	21.096123465791713	19.893061125288614	29.748450601531168	0.0
843.0	30.559610705596107	20.121654501216547	19.841849148418493	29.476885644768856	0.0
844.0	30.27020447906524	20.326192794547225	20.192307692307693	29.211295034079843	0.0
845.0	29.51278928136419	20.133982947624848	19.890377588306944	30.46285018270402	0.0
846.0	29.163618629602535	21.189953669836626	20.25115825408437	29.39526944647647	0.0
847.0	29.7937263517637	20.908092273892347	19.809593555474187	29.488587818869767	0.0
848.0	30.43743890518084	20.014662756598238	20.588954056695993	28.95894428152493	0.0
849.0	29.450630123577632	20.078306619356418	21.240670500428237	29.23039275663771	0.0
850.0	29.031862745098042	19.74264705882353	21.25	29.97549019607843	0.0
851.0	29.35475956820412	19.66388616290481	21.00098135426889	29.980372914622176	0.0
852.0	29.25871379479627	20.36082474226804	21.87039764359352	28.510063819342168	0.0
853.0	30.036855036855037	20.036855036855037	21.056511056511056	28.869778869778866	0.0
854.0	30.565805658056583	20.14760147601476	21.15621156211562	28.13038130381304	0.0
855.0	29.03900578319183	20.59800664451827	20.696443952257905	29.666543620031995	0.0
856.0	29.33284096504185	20.901033973412112	19.47316592811423	30.292959133431808	0.0
857.0	29.17128432459057	20.822558798177564	20.145302302672086	29.86085457455978	0.0
858.0	30.027106949236078	20.342533267619515	20.059142434696895	29.571217348447508	0.0
859.0	30.711379607939836	20.564665269387252	20.157810380964122	28.566144741708793	0.0
860.0	29.400887573964496	20.7223865877712	20.734714003944774	29.142011834319526	0.0
861.0	28.947043574867298	21.157881742994693	20.133316874459943	29.761757807678062	0.0
862.0	29.376854599406528	20.38822947576657	19.955489614243323	30.27942631058358	0.0
863.0	29.415407480802575	21.092395343076543	20.757988605400048	28.73420857072083	0.0
864.0	28.780548319067112	21.225654385311994	20.803870487532564	29.18992680808833	0.0
865.0	29.609840954274354	20.924453280318094	20.70079522862823	28.764910536779325	0.0
866.0	28.898284008952995	20.840586918676944	20.828152200945038	29.43297687142502	0.0
867.0	29.662809506034588	20.18165982331716	20.442951350006222	29.71257932064203	0.0
868.0	29.05514751649446	20.029876758371717	21.722893066102326	29.19208265903149	0.0
869.0	29.372197309417043	20.391131041355255	21.674140508221225	28.562531141006474	0.0
870.0	29.375856484365265	20.555624766413356	21.876167933225364	28.192350815996015	0.0
871.0	29.00573137303763	20.794916521305755	21.67954149015699	28.519810615499626	0.0
872.0	30.12844494325976	20.102257139294178	21.262002743484228	28.50729517396184	0.0
873.0	29.259767819248534	20.471851204593683	20.958681812507802	29.30969916364998	0.0
874.0	29.990007494379217	20.297277042218337	20.821883587309518	28.890831876092932	0.0
875.0	29.632867132867137	20.554445554445554	20.12987012987013	29.682817182817185	0.0
876.0	29.7	20.8625	19.787499999999998	29.65	0.0
877.0	30.23633862698512	19.844941853194946	19.88245592097036	30.036263598849565	0.0
878.0	29.413236582009255	21.01839109220568	19.091705242086825	30.476667083698235	0.0
879.0	29.998747965443844	19.95743082509077	20.746212595467632	29.297608613997745	0.0
880.0	29.200100300902708	21.00050150451354	20.248244734202608	29.55115346038114	0.0
881.0	28.711256117455136	21.545990714016817	19.87702346593048	29.865729702597566	0.0
882.0	29.65569238502136	20.884644383010805	19.82910278964564	29.63056044232219	0.0
883.0	29.47540571141024	20.707007170713297	20.01509623852057	29.802490879355894	0.0
884.0	29.77436026723812	20.433631665196017	20.64792638346149	29.14408168410437	0.0
885.0	28.2103134479272	21.043983822042467	21.03134479271992	29.714357937310414	0.0
886.0	29.533941236068895	20.61803444782168	20.69402228976697	29.15400202634245	0.0
887.0	28.354237932345118	21.512732801216266	20.220448498669708	29.912580767768908	0.0
888.0	28.516965306900495	20.155038759689923	21.60376159613674	29.724234337272843	0.0
889.0	29.524051921608553	20.75591753626877	21.137694069737847	28.582336472384828	0.0
890.0	28.351172273190624	21.21559633027523	21.011722731906218	29.421508664627932	0.0
891.0	28.810100752455043	20.29077923734218	21.425838541002424	29.47328146920036	0.0
892.0	29.788049029622066	20.250255362614915	20.773748723186923	29.1879468845761	0.0
893.0	30.36033733708152	19.67799642218247	20.253002811142345	29.708663429593663	0.0
894.0	29.00792636154436	20.26335975453848	21.017642546663257	29.711071337253898	0.0
895.0	30.583269378357635	20.01790739319519	20.42721923765669	28.971603990790484	0.0
896.0	29.905225409836067	20.094774590163937	20.69672131147541	29.303278688524593	0.0
897.0	29.953857985132014	20.481927710843372	20.571648295308893	28.992566008715713	0.0
898.0	30.124502631241175	20.677705044281865	20.292645360030807	28.905146964446153	0.0
899.0	29.274877860632554	19.670866546670098	21.020827976343533	30.03342761635382	0.0
900.0	30.33621022800464	20.069560736828546	20.21125853407188	29.382970501094935	0.0
901.0	29.632980098216592	20.43163608167485	19.837167226673557	30.098216593434994	0.0
902.0	30.221416547973583	20.419526090897318	20.782079502783894	28.576977858345202	0.0
903.0	28.212109425645014	21.457279917023207	20.783093478542717	29.547517178789057	0.0
904.0	28.943954333160356	20.822522055007784	20.83549558899844	29.398028022833422	0.0
905.0	29.324675324675326	21.22077922077922	20.662337662337663	28.79220779220779	0.0
906.0	29.158004158004157	20.543139293139294	20.764033264033262	29.534823284823286	0.0
907.0	29.582411864186287	20.32002081436191	21.95915181475218	28.138415506699623	0.0
908.0	29.742786264525396	21.242982112547327	20.929625277451365	28.08460634547591	0.0
909.0	28.750817527795945	21.96206671026815	20.470896010464358	28.81621975147155	0.0
910.0	28.932216697199685	21.185553520020935	20.50510337607956	29.377126406699816	0.0
911.0	28.87462334599764	21.459452377833095	19.834927289401282	29.830996986767982	0.0
912.0	29.72972972972973	20.611388087116243	19.640514300708475	30.018367882445553	0.0
913.0	29.754238401892497	20.094624786437116	21.435142594296227	28.715994217374163	0.0
914.0	29.520926559620953	20.768623321926825	21.3345617267702	28.375888391682018	0.0
915.0	28.59214342209333	20.11600316372265	21.57922488795149	29.712628526232532	0.0
916.0	28.52995513328055	21.377672209026127	19.992082343626286	30.100290314067035	0.0
917.0	30.161247687020882	20.816812053925457	19.28363732487444	29.738302934179224	0.0
918.0	29.22181048173637	21.003176283748015	19.137109581789307	30.63790365272631	0.0
919.0	29.86737400530504	20.676392572944298	19.6684350132626	29.787798408488065	0.0
920.0	30.1195219123506	20.690571049136786	19.44223107569721	29.747675962815407	0.0
921.0	29.04641574677484	19.803165314536507	20.867136587312142	30.28328235137651	0.0
922.0	31.107860087777627	20.335150950924323	20.255353105466153	28.30163585583189	0.0
923.0	28.0921315404074	21.30209026760751	21.528424976700837	29.07735321528425	0.0
924.0	30.065272412415077	20.940455574796857	20.30105235113894	28.693219661649128	0.0
925.0	29.46511938108577	20.66159797252234	20.848339335734295	29.024943310657598	0.0
926.0	29.716729021913412	20.884553714591128	20.750935328701228	28.647781934794224	0.0
927.0	30.390583199571964	20.19796682718031	20.14446227929374	29.26698769395399	0.0
928.0	28.90227576974565	20.74966532797858	19.919678714859437	30.42838018741633	0.0
929.0	29.50402144772118	20.978552278820377	20.308310991957104	29.20911528150134	0.0
930.0	29.014084507042252	20.10731052984574	20.496311200536553	30.38229376257545	0.0
931.0	29.536601746138345	21.464069845533913	20.805910006715916	28.19341840161182	0.0
932.0	29.009687836383208	20.96340150699677	21.380516684607105	28.646393972012916	0.0
933.0	28.8231338264963	20.954942837928716	21.25084061869536	28.971082716879625	0.0
934.0	28.5368151837394	20.904563198277025	20.689191008211065	29.86943060977251	0.0
935.0	28.223090394719115	21.150478243297858	20.692442408729626	29.933988953253404	0.0
936.0	28.577202910266774	21.166801401239557	19.87334950148208	30.382646187011588	0.0
937.0	29.351489820682215	20.80355939058919	20.736146690036403	29.108804098692193	0.0
938.0	28.945592007560418	20.953152423383287	20.68313757256649	29.418117996489805	0.0
939.0	30.3484602917342	20.448406266882767	20.2052944354403	28.997839005942733	0.0
940.0	29.173989455184536	21.14370690820603	19.886440448830605	29.79586318777883	0.0
941.0	27.98376184032476	21.190798376184034	20.798376184032477	30.027063599458724	0.0
942.0	29.875406283856986	20.151679306608884	20.761105092091007	29.211809317443123	0.0
943.0	29.19549586216253	20.60778727445394	21.44892144892145	28.74779541446208	0.0
944.0	29.922543823889114	20.818045930153552	20.57344747927708	28.685962766680255	0.0
945.0	28.857142857142858	21.25170068027211	21.197278911564627	28.693877551020407	0.0
946.0	29.21715452688904	20.748808713410483	21.116405718175628	28.91763104152485	0.0
947.0	29.699863574351976	21.145975443383357	20.286493860845837	28.867667121418826	0.0
948.0	29.83463167965013	20.45920459204592	20.43187098537652	29.274292742927425	0.0
949.0	29.96029029166096	21.059838422566067	20.690127344926744	28.28974394084623	0.0
950.0	29.829857299670692	19.346871569703623	20.417124039517017	30.40614709110867	0.0
951.0	30.190750651845754	19.4593111019624	21.284479209551254	29.065459036640597	0.0
952.0	28.239978034047226	21.059857221306974	21.69137836353652	29.00878638110928	0.0
953.0	28.538059906567735	21.214619400934325	20.37647705413575	29.87084363836219	0.0
954.0	28.92857142857143	19.972527472527474	21.35989010989011	29.73901098901099	0.0
955.0	28.133589884551952	21.371632765255637	20.849367784496977	29.645409565695434	0.0
956.0	29.088158437628937	21.18003025718608	20.849951863567597	28.881859441617387	0.0
957.0	28.306041007293242	21.618274391082977	22.141186184119995	27.934498417503782	0.0
958.0	29.61993941063068	20.39383090057835	21.12365739465712	28.862572294133848	0.0
959.0	29.913235091585182	20.72717256576229	20.369095165955102	28.990497176697428	0.0
960.0	29.80424593327819	20.030328094844226	20.995312930796803	29.170113041080782	0.0
961.0	30.20041465100207	20.17968210089841	20.63579820317899	28.984105044920526	0.0
962.0	29.210526315789476	19.986149584487535	21.21883656509695	29.584487534626035	0.0
963.0	29.179963923962816	20.02220063826835	21.53461912029971	29.263216317469126	0.0
964.0	29.093181502569088	21.49701430356895	20.92764893764755	28.482155256214416	0.0
965.0	29.994435169727325	20.04730105731775	21.466332776850304	28.49193099610462	0.0
966.0	29.180602006688964	20.51282051282051	20.624303232998887	29.68227424749164	0.0
967.0	29.206747525442633	20.674752544263207	20.354105674055486	29.764394256238674	0.0
968.0	29.6079252127808	19.74326775498814	20.74787219199107	29.90093484023999	0.0
969.0	30.62849162011173	20.810055865921786	20.488826815642458	28.07262569832402	0.0
970.0	29.06293706293706	20.587412587412587	20.293706293706293	30.055944055944057	0.0
971.0	28.965420691586168	20.117597648047038	20.593588128237435	30.323393532129355	0.0
972.0	29.08606672273619	20.647603027754418	20.955985421923184	29.310344827586203	0.0
973.0	29.411764705882355	20.244279095886565	20.777762178857223	29.56619401937386	0.0
974.0	29.634831460674153	20.379213483146067	20.098314606741575	29.8876404494382	0.0
975.0	29.50105411103303	20.730850316233308	20.688685874912156	29.0794096978215	0.0
976.0	28.42060810810811	19.707207207207208	21.70608108108108	30.166103603603606	0.0
977.0	29.49711226933371	20.228201155092265	20.21411466403719	30.060571911536837	0.0
978.0	29.254194276046807	20.146623431552236	20.978429437473565	29.620752854927396	0.0
979.0	28.962597035991532	21.35497529992943	20.437544107268877	29.244883556810166	0.0
980.0	30.3591628959276	20.899321266968325	19.994343891402718	28.747171945701353	0.0
981.0	28.526956275647375	21.069760860336775	20.6877034102165	29.71557945379935	0.0
982.0	29.808917197452228	20.764331210191084	20.59447983014862	28.832271762208066	0.0
983.0	29.885220348590053	21.057106419158284	19.866798923055125	29.19087430919654	0.0
984.0	30.127659574468087	20.5531914893617	20.01418439716312	29.304964539007095	0.0
985.0	29.619642350269658	21.217712177121772	19.826852114674992	29.335793357933582	0.0
986.0	29.552874378992193	20.42583392476934	20.837473385379703	29.18381831085877	0.0
987.0	29.893541518807666	20.468417317246274	21.036195883605394	28.601845280340665	0.0
988.0	29.523809523809526	20.540156361051885	20.739161336176263	29.19687277896233	0.0
989.0	30.598606569031706	20.531778757287075	20.147874306839185	28.72174036684203	0.0
990.0	30.02417863746267	20.12516000568909	21.049637320438062	28.801024036410183	0.0
991.0	30.074010816965558	19.42783945345858	21.463136920011387	29.035012809564474	0.0
992.0	30.06266021076616	20.37880945599544	21.105098262603246	28.45343207063515	0.0
993.0	29.88456605386918	19.680775260082655	21.234145646287587	29.200513039760583	0.0
994.0	29.914407988587733	20.37089871611983	21.08416547788873	28.63052781740371	0.0
995.0	30.475782254607804	20.90298614087727	20.41720245749393	28.204029147021004	0.0
996.0	29.305654974946314	20.70150322118826	20.429491768074445	29.563350035790982	0.0
997.0	30.928130827714817	20.38444986372113	19.710228087792284	28.97719122077177	0.0
998.0	29.4717197817973	21.088142405971862	20.19810508182601	29.242032730404823	0.0
999.0	30.703900964445086	20.36850439038434	19.96545271340147	28.962141931769107	0.0
1000.0	29.486439699942295	19.92210040392383	21.63877668782458	28.95268320830929	0.0
1001.0	29.615718000577868	20.297601849176537	20.55764229991332	29.529037850332273	0.0
1002.0	29.62534355561985	20.85925068711124	20.28063069579054	29.234775061478373	0.0
1003.0	29.194436395247752	20.515792523906114	20.776586496667633	29.513184584178497	0.0
1004.0	29.74463145676146	20.734184561810796	21.48868253047011	28.032501450957632	0.0
1005.0	28.46969917163203	21.116116843482054	21.319575643075133	29.094608341810783	0.0
1006.0	29.155154864039552	21.201105133052202	20.110513305220298	29.533226697687947	0.0
1007.0	29.184861717612808	21.266375545851528	20.727802037845706	28.82096069868996	0.0
1008.0	30.35818287711124	19.87478159580664	20.471753057658706	29.295282469423412	0.0
1009.0	29.373177842565596	19.65014577259475	21.07871720116618	29.897959183673468	0.0
1010.0	28.84026258205689	20.59810357403355	20.65645514223195	29.90517870167761	0.0
1011.0	29.605839416058394	21.138686131386862	20.510948905109487	28.744525547445253	0.0
1012.0	28.725891291642313	19.666861484511983	21.25949736995909	30.34774985388662	0.0
1013.0	28.690563277249453	21.05340160936357	21.11192392099488	29.144111192392096	0.0
1014.0	28.556791569086652	20.140515222482435	20.521077283372367	30.781615925058546	0.0
1015.0	30.0733137829912	19.41348973607038	21.217008797653957	29.296187683284458	0.0
1016.0	29.671457905544145	20.47521267233793	20.66588442358463	29.187444998533294	0.0
1017.0	30.204201557220507	19.96474217717056	20.97840458351697	28.852651682091963	0.0
1018.0	28.33823529411765	20.66176470588235	21.16176470588235	29.83823529411765	0.0
1019.0	28.802588996763756	21.13857016769638	20.68255369226243	29.376287143277434	0.0
1020.0	30.00441891294742	20.238621299160407	20.282810428634555	29.474149359257623	0.0
1021.0	29.034635224760503	20.294767870302138	21.26750184229919	29.403095062638172	0.0
1022.0	29.327631966971396	21.129460336184017	20.583898554998527	28.959009141846064	0.0
1023.0	29.290989660265883	20.221565731166912	21.04874446085672	29.438700147710488	0.0
1024.0	28.562980484920164	20.328208160851567	21.673565937315196	29.43524541691307	0.0
1025.0	29.306520774804078	20.28685494602987	20.73044506875647	29.676179210409583	0.0
1026.0	29.230769230769234	20.532544378698226	21.272189349112423	28.964497041420117	0.0
1027.0	29.742527374963007	20.71618822136727	21.367268422610238	28.174015981059487	0.0
1028.0	29.083370353916777	20.213238560639716	21.60521249814897	29.098178587294537	0.0
1029.0	28.71977451416704	20.39756712653909	21.31731197151758	29.56534638777629	0.0
1030.0	28.639334521687466	21.67260843731432	20.499108734402853	29.188948306595364	0.0
1031.0	29.307783719548425	21.301247771836007	20.513963161021984	28.87700534759358	0.0
1032.0	28.37195484254308	22.0291146761735	20.855614973262032	28.74331550802139	0.0
1033.0	28.792385484830458	20.969660916121356	20.538370017846518	29.699583581201665	0.0
1034.0	29.302394764242152	20.362933214338838	20.85378551242005	29.48088650899896	0.0
1035.0	28.96500372300819	20.268056589724498	20.833953834698438	29.932985852568876	0.0
1036.0	28.61822513400834	20.69684335914235	20.935080405002978	29.749851101846335	0.0
1037.0	28.486293206197853	20.172824791418357	21.33492252681764	30.00595947556615	0.0
1038.0	28.673621460506705	21.311475409836063	21.43070044709389	28.584202682563337	0.0
1039.0	28.283882510809597	20.754435664231398	20.441329953779633	30.520351871179365	0.0
1040.0	28.40280890482594	20.678320633497684	20.678320633497684	30.240549828178693	0.0
1041.0	29.06507105459985	21.92969334330591	19.29693343305909	29.708302169035157	0.0
1042.0	28.586403114705	20.020964360587	20.754716981132077	30.63791554357592	0.0
1043.0	29.608519574021297	19.90400479976001	20.95395230238488	29.533523323833812	0.0
1044.0	29.581269698334083	20.20111061083596	20.036019810895993	30.181599879933962	0.0
1045.0	29.706987227648384	20.435762584522916	20.045078888054093	29.812171299774604	0.0
1046.0	28.809738503155994	20.934776074541627	20.03306281935678	30.2224226029456	0.0
1047.0	29.351587182187455	20.68602377012186	20.806378817511657	29.15601023017903	0.0
1048.0	28.418835564916506	21.092222055062436	20.520535579960885	29.968406800060176	0.0
1049.0	28.72853269056945	21.63302199457668	19.94576679722808	29.692678517625794	0.0
1050.0	28.791076273741332	21.615917998191136	20.877298763943323	28.71570696412421	0.0
1051.0	28.25233926954422	21.143978267431333	20.570479927558104	30.033202535466348	0.0
1052.0	29.119468358254043	21.688566681770123	20.404772692946686	28.78719226702915	0.0
1053.0	28.999092833383735	20.471726640459632	20.365890535228303	30.163289990928334	0.0
1054.0	28.863326774632963	21.446950204328743	20.735583472075074	28.95413954896322	0.0
1055.0	29.106628242074926	21.2649780069771	20.40042469285606	29.22796905809192	0.0
1056.0	28.80352262374734	20.604312177345886	22.031582143941694	28.56058305496508	0.0
1057.0	29.38850015211439	22.254335260115607	20.733191359902648	27.623973227867353	0.0
1058.0	27.98172124904798	22.89413556740289	21.066260472201066	28.057882711348057	0.0
1059.0	28.69777371149741	21.607197316254954	20.73802988716072	28.956999085086917	0.0
1060.0	29.73591818043047	21.35551824148985	19.935887650740344	28.972675927339335	0.0
1061.0	29.532253133598292	20.895750535004588	20.865178844390094	28.70681748700703	0.0
1062.0	30.096345006881787	19.636029974002142	21.150022939287354	29.11760207982872	0.0
1063.0	29.929577464788732	20.009185548071034	21.402327005511328	28.658909981628906	0.0
1064.0	28.92599969358051	20.361574996169757	21.66385782135744	29.048567488892296	0.0
1065.0	29.310609550130508	20.405343159834178	21.403347151850145	28.880700138185166	0.0
1066.0	28.523128938066698	21.100353465498696	21.715076071922546	28.661441524512064	0.0
1067.0	28.942514601905934	20.61174300645558	21.518598217030434	28.927144174608056	0.0
1068.0	28.202764976958527	21.044546850998465	21.62826420890937	29.124423963133637	0.0
1069.0	29.745085995085997	21.207002457002456	20.285626535626538	28.76228501228501	0.0
1070.0	29.31325856506376	21.646950376401904	20.55615301889691	28.483638039637427	0.0
1071.0	30.09693799046007	20.48007385751654	20.20310817048777	29.219879981535623	0.0
1072.0	30.06777572396796	20.224892174984596	20.25569932224276	29.451632778804683	0.0
1073.0	29.398148148148145	20.50925925925926	20.941358024691358	29.151234567901234	0.0
1074.0	29.114510894761242	20.259619842373667	21.43409055787359	29.1917787049915	0.0
1075.0	28.582470242695933	21.50255062606276	21.33250888854537	28.582470242695933	0.0
1076.0	28.953884246363355	20.999690498297742	21.108016094088516	28.93840916125039	0.0
1077.0	28.480718599969023	20.737184450983428	21.43410252439213	29.34799442465541	0.0
1078.0	27.847512784751277	21.04447543778088	21.664342166434217	29.44366961103363	0.0
1079.0	28.555900621118013	21.972049689440993	20.74534161490683	28.726708074534162	0.0
1080.0	28.293971410814173	21.348663766314484	20.758234928527035	29.599129894344312	0.0
1081.0	28.97312412614572	20.661798974677644	20.32002485629952	30.045052042877117	0.0
1082.0	28.34939384519739	21.495181846440783	20.065278209511966	30.090146098849864	0.0
1083.0	29.600248872297403	20.51641001710997	20.205319645356976	29.67802146523565	0.0
1084.0	29.394364004359335	21.01821578701541	20.722403861124086	28.865016347501165	0.0
1085.0	29.034267912772588	21.18380062305296	21.526479750778815	28.25545171339564	0.0
1086.0	29.041309431021045	20.763834762275916	21.356196414653155	28.83865939204988	0.0
1087.0	29.124395192757923	20.852192914000312	21.445294209458403	28.57811768378336	0.0
1088.0	27.623360399750158	21.470955652717052	22.03310430980637	28.87257963772642	0.0
1089.0	29.20118805690167	21.119274659996872	20.759731123964357	28.919806159137096	0.0
1090.0	29.976507439310886	21.39389193422083	20.798747063429914	27.83085356303837	0.0
1091.0	29.496628508703154	20.448486749255135	20.07213423239768	29.982750509644035	0.0
1092.0	29.52156862745098	20.28235294117647	20.988235294117647	29.2078431372549	0.0
1093.0	29.626138862708135	20.672321709079487	20.735155513666353	28.96638391454602	0.0
1094.0	30.08487896887771	20.622445771769886	20.46526249607042	28.827412763281984	0.0
1095.0	29.02972165434817	19.940242176442837	20.584997641138543	30.44503852807045	0.0
1096.0	30.07081038552321	21.22738001573564	20.12588512981904	28.57592446892211	0.0
1097.0	28.326247834986617	20.768382931821762	20.847110691229727	30.058258541961898	0.0
1098.0	28.85768381192805	20.59009151151783	20.84253707794257	29.709687598611552	0.0
1099.0	29.794628751974724	21.46919431279621	20.26856240126382	28.467614533965246	0.0
1100.0	29.15415019762846	20.77470355731225	21.48616600790514	28.584980237154152	0.0
1101.0	29.120531477380574	20.61056627649478	20.86365074343562	29.405251502689023	0.0
1102.0	28.575954379851098	21.273562490099792	20.196420085537778	29.954063044511326	0.0
1103.0	29.47518630093547	20.865704772475027	20.390042809576663	29.269066117012844	0.0
1104.0	29.226861406572475	21.289093506905857	20.860454040323862	28.62359104619781	0.0
1105.0	29.126213592233007	21.438803119528888	21.661626611491325	27.773356676746776	0.0
1106.0	29.711645690616535	21.889437629440817	19.356380436514257	29.04253624342839	0.0
1107.0	28.069615200383204	21.858534248762574	20.24588855181223	29.825961999041994	0.0
1108.0	30.466751918158568	20.732097186700766	20.252557544757032	28.548593350383634	0.0
1109.0	29.71675468074892	21.09137461993919	20.59529524723956	28.596575452072333	0.0
1110.0	28.827674567584882	20.62780269058296	20.6598334401025	29.88468930172966	0.0
1111.0	29.3504410585405	21.57177225340818	19.727345629510825	29.3504410585405	0.0
1112.0	29.8330122029544	20.08670520231214	20.745022479126526	29.335260115606935	0.0
1113.0	28.564539463108822	20.768365214595725	20.784439800675134	29.882655521620315	0.0
1114.0	29.621882542236527	21.190667739340306	19.806918744971842	29.38053097345133	0.0
1115.0	30.34938013202383	20.3187892448881	20.511994847850588	28.819835775237486	0.0
1116.0	29.13309700290042	20.17402513696423	20.19013857557203	30.502739284563322	0.0
1117.0	29.843523148894985	20.293595741248588	19.503145668656234	30.359735441200193	0.0
1118.0	28.822864524463103	20.94300016147263	21.00758921362829	29.226546100435975	0.0
1119.0	28.760704475682665	20.84343189529811	20.60106640814348	29.794797220875747	0.0
1120.0	28.323886639676115	20.59919028340081	20.291497975708502	30.785425101214575	0.0
1121.0	28.057087252675966	20.51573143042491	20.888744729159907	30.538436587739216	0.0
1122.0	29.434697855750485	20.532813515269655	20.33788174139051	29.69460688758934	0.0
1123.0	29.03120936280884	19.91222366710013	21.24512353706112	29.81144343302991	0.0
1124.0	28.878048780487802	19.528455284552845	21.544715447154474	30.048780487804876	0.0
1125.0	29.001301236174363	20.104098893949253	20.836044242029928	30.058555627846456	0.0
1126.0	27.85284063161322	20.93439687449129	20.494872212274135	30.717890281621358	0.0
1127.0	27.84562774792379	21.12033870705097	22.553330076534767	28.480703468490475	0.0
1128.0	28.6622128075607	21.378523708652438	20.205312041714194	29.753951442072673	0.0
1129.0	28.59005704971475	20.798696006519968	20.537897310513447	30.073349633251834	0.0
1130.0	29.104842654492092	20.91961519647807	20.870699494537746	29.104842654492092	0.0
1131.0	27.757832898172325	21.801566579634464	20.904046997389035	29.536553524804177	0.0
1132.0	29.466470876162504	20.525371186164136	20.655898188937837	29.35225974873552	0.0
1133.0	29.021721378409275	20.643475420545485	20.93744896292667	29.397354238118567	0.0
1134.0	28.949950932286555	20.39581288845273	21.099116781158	29.555119398102715	0.0
1135.0	27.012434554973826	21.580497382198953	21.531413612565444	29.87565445026178	0.0
1136.0	28.431051424828034	20.76645922043891	20.45528987880773	30.34719947592532	0.0
1137.0	28.856862102849657	21.110383229610218	20.88110055682935	29.15165411071078	0.0
1138.0	27.9043093560544	21.23545797148943	21.13714566606587	29.723087006390298	0.0
1139.0	27.735910878112712	20.822411533420706	21.3302752293578	30.11140235910878	0.0
1140.0	28.309305373525557	21.72346002621232	21.543250327653997	28.423984272608127	0.0
1141.0	28.38413634873812	21.484759095378564	21.058669288757784	29.072435267125535	0.0
1142.0	28.2879632666448	21.31846507051492	20.892095769104625	29.501475893735652	0.0
1143.0	30.187130663164808	20.551543007222588	20.51871306631648	28.742613263296125	0.0
1144.0	27.8580814717477	20.33508541392904	21.23850197109067	30.56833114323259	0.0
1145.0	28.470510924921967	20.76556596024314	21.0119927714802	29.751930343354687	0.0
1146.0	29.092702169625245	20.332018408941487	20.595003287310977	29.980276134122285	0.0
1147.0	30.437643961829547	20.02303389272787	20.204014478446858	29.335307666995725	0.0
1148.0	28.794863351992095	21.583799802436616	19.624629568653276	29.99670727691801	0.0
1149.0	29.545454545454547	19.400527009222664	21.327404479578394	29.726613965744402	0.0
1150.0	29.33135704874835	19.64756258234519	21.508563899868246	29.512516469038207	0.0
1151.0	28.35034573592361	21.56733618702667	20.777082647349356	29.30523542970036	0.0
1152.0	28.677318398945808	19.947290396969198	21.149728216109374	30.22566298797562	0.0
1153.0	29.385603689672212	20.935595453796736	20.556745182012847	29.1220556745182	0.0
1154.0	29.633905013192614	20.498021108179422	20.300131926121374	29.567941952506597	0.0
1155.0	29.156348027076113	20.059435364041605	21.4132408783226	29.370975730559685	0.0
1156.0	28.97783658617268	20.59212702613298	21.45219980152167	28.97783658617268	0.0
1157.0	28.812997347480106	20.838859416445622	20.872015915119363	29.47612732095491	0.0
1158.0	29.810882548108825	20.968812209688124	21.0185799601858	28.201725282017254	0.0
1159.0	28.706624605678233	20.338701643699153	22.13182799269467	28.822845757927944	0.0
1160.0	28.59757111961404	19.996672766594575	21.693561803360506	29.712194310430878	0.0
1161.0	29.781921092059267	20.559347428000667	21.058764774429832	28.599966705510237	0.0
1162.0	27.693588676103246	21.09908409658618	21.815154038301415	29.392173189009156	0.0
1163.0	29.133333333333333	20.25	21.083333333333336	29.533333333333335	0.0
1164.0	29.21254587921255	20.48715382048715	20.286953620286955	30.01334668001335	0.0
1165.0	28.793189784677015	19.82974461692539	21.69921548990152	29.677850108496077	0.0
1166.0	29.669228199131307	20.78182425659873	20.93217507517541	28.616772469094553	0.0
1167.0	29.255230125523013	20.535564853556483	21.456066945606693	28.753138075313807	0.0
1168.0	29.005200469719846	19.963093440697868	21.657440026841137	29.37426606274115	0.0
1169.0	27.738575268817208	21.471774193548388	22.043010752688172	28.746639784946236	0.0
1170.0	28.23747056844938	21.15708039017827	20.770265724857044	29.835183316515305	0.0
1171.0	27.9912369396697	20.61004381530165	20.86282440175261	30.535894843276033	0.0
1172.0	29.265003371544168	21.308159136884694	20.060687795010114	29.366149696561024	0.0
1173.0	28.619585369964607	21.456261587729646	20.091016349233104	29.833136693072642	0.0
1174.0	28.306342780026988	21.052631578947366	21.474358974358974	29.166666666666668	0.0
1175.0	28.47245691111862	21.781007096992226	19.787090233186888	29.959445758702262	0.0
1176.0	28.868594622019277	21.410451547437848	20.091324200913242	29.629629629629626	0.0
1177.0	28.556927761800033	20.622568093385212	20.537980037218745	30.28252410759601	0.0
1178.0	28.670618120237084	20.745131244707874	20.728196443691786	29.856054191363253	0.0
1179.0	28.539935560454467	21.265050025436665	20.671527895540105	29.523486518568763	0.0
1180.0	28.96657050738164	20.906159850670285	21.56796198880027	28.559307653147805	0.0
1181.0	28.74129437744182	20.825547817224393	21.861729233905216	28.57142857142857	0.0
1182.0	29.787595581988107	19.881053525913337	20.815632965165676	29.515717926932883	0.0
1183.0	30.069692333843278	20.958694543600203	20.108788033316337	28.862825089240186	0.0
1184.0	29.892875361333104	20.455704812106784	20.54072436660432	29.11069545995579	0.0
1185.0	29.293617021276596	20.76595744680851	19.982978723404255	29.95744680851064	0.0
1186.0	28.96798365122616	21.474795640326978	20.265667574931882	29.291553133514984	0.0
1187.0	29.346527896263435	20.371950179150318	19.92833987374168	30.35318205084457	0.0
1188.0	28.668941979522184	21.552901023890787	20.341296928327644	29.436860068259385	0.0
1189.0	29.185867895545314	20.77146270694658	20.12288786482335	29.91978153268476	0.0
1190.0	29.766171701655576	20.225294418842807	20.105820105820104	29.902713773681516	0.0
1191.0	28.627585028200308	20.628952315843446	21.004956417706374	29.738506238249872	0.0
1192.0	29.165241190557644	20.868970236058843	20.40711597673623	29.558672596647277	0.0
1193.0	29.187339606501283	21.112061591103508	20.2224123182207	29.478186484174508	0.0
1194.0	29.395651429549734	21.314843348741654	19.43160417736689	29.857901044341723	0.0
1195.0	28.54940914540161	20.36307586915568	21.13375578009933	29.953759205343385	0.0
1196.0	28.9140116478246	20.880438506337786	20.554984583761563	29.65056526207605	0.0
1197.0	30.231362467866322	20.102827763496144	20.188517566409597	29.477292202227932	0.0
1198.0	29.130211013896034	20.483787956767884	21.427346028478297	28.95865500085778	0.0
1199.0	30.39451114922813	21.457975986277873	20.445969125214408	27.70154373927959	0.0
1200.0	30.12875536480687	20.34334763948498	21.407725321888414	28.120171673819744	0.0
1201.0	28.95912057712127	21.934043284094813	21.023703194778427	28.083132944005495	0.0
1202.0	29.56536677546813	21.0101357155128	20.374506098608485	29.04999141041058	0.0
1203.0	29.350068775790923	20.271664374140304	21.182943603851445	29.19532324621733	0.0
1204.0	30.12379642365887	21.26891334250344	20.048143053645116	28.559147180192575	0.0
1205.0	29.73158981417756	21.059876118375776	20.010323468685478	29.198210598761182	0.0
1206.0	29.557583060767772	19.986228266483046	21.36340161817869	29.092787054570497	0.0
1207.0	29.039489567166754	21.83135023279876	19.88273840317296	29.246421796861526	0.0
1208.0	28.083491461100568	21.459375539071935	21.097119199585993	29.360013800241504	0.0
1209.0	29.254401104590954	20.711080428028996	20.69382119433897	29.340697273041076	0.0
1210.0	28.91462150017283	21.431040442447287	19.78914621500173	29.865191842378152	0.0
1211.0	28.19047619047619	21.41991341991342	20.58874458874459	29.8008658008658	0.0
1212.0	29.6758537008147	21.70220142139019	19.96879875195008	28.653146125845037	0.0
1213.0	29.225963207219714	20.826102047900036	20.565775772301283	29.382158972578964	0.0
1214.0	29.432193089077963	20.090293453724605	21.583608265323843	28.893905191873586	0.0
1215.0	28.49695916594266	20.886185925282362	20.295395308427455	30.321459600347524	0.0
1216.0	29.63607870450984	21.20842765105346	20.28556503569563	28.869928608741073	0.0
1217.0	29.283597699145897	20.707686944396027	20.65539480564755	29.35332055081053	0.0
1218.0	28.865619546247817	21.465968586387437	21.343804537521816	28.324607329842934	0.0
1219.0	28.369166229680125	21.65705296276875	19.96154518440832	30.012235623142807	0.0
1220.0	28.471493529206015	21.458551941238195	20.164393144456103	29.905561385099684	0.0
1221.0	29.510489510489514	20.192307692307693	21.45104895104895	28.846153846153843	0.0
1222.0	28.7589707684229	21.284789077542445	21.2147733239979	28.74146683003676	0.0
1223.0	29.324229691876752	20.570728291316527	20.168067226890756	29.936974789915965	0.0
1224.0	29.00683131897005	20.406375897705377	20.77421614993869	29.812576633385884	0.0
1225.0	28.836720392431676	20.532585844428873	21.653819201121234	28.976874562018217	0.0
1226.0	28.701594533029613	20.816541089889608	21.53495707026459	28.94690730681619	0.0
1227.0	28.468689703560777	21.276968952815295	22.04876337484652	28.205577968777405	0.0
1228.0	27.058823529411764	21.63301141352063	21.071115013169447	30.237050043898154	0.0
1229.0	28.7196623285262	21.122054168132255	19.94372142103412	30.214562082307424	0.0
1230.0	28.611698379140236	20.207892882311487	21.582100070472162	29.59830866807611	0.0
1231.0	28.694885361552032	21.375661375661377	20.652557319223984	29.276895943562607	0.0
1232.0	28.422724064925898	21.030345800988005	21.083274523641496	29.4636556104446	0.0
1233.0	29.179170344218885	20.494263018534863	21.341571050308914	28.984995586937334	0.0
1234.0	28.01412180052957	20.052956751985878	20.776699029126213	31.156222418358343	0.0
1235.0	30.012365306482952	20.82670906200318	20.102455396573042	29.058470234940824	0.0
1236.0	28.26855123674912	21.024734982332156	20.848056537102476	29.858657243816257	0.0
1237.0	28.935267067562787	21.294658648744253	20.551821719136896	29.218252564556067	0.0
1238.0	29.064213691845037	20.75004422430568	19.900937555280382	30.284804528568905	0.0
1239.0	29.516899663776325	20.580428242788887	20.297292514599185	29.605379578835606	0.0
1240.0	28.579012564147938	20.226508582551762	20.95204388603787	30.242434967262433	0.0
1241.0	28.862148292337643	20.50964431074146	21.65988320651212	28.96832419040878	0.0
1242.0	29.780453257790366	20.308073654390935	20.71529745042493	29.196175637393768	0.0
1243.0	29.21905436514964	19.373118469984064	22.0825216929343	29.325305471932	0.0
1244.0	29.520099167699666	20.152293253054722	20.577297680184166	29.75030989906145	0.0
1245.0	28.705507349034885	21.374180981051886	20.825216929343014	29.095094740570214	0.0
1246.0	27.594757350336526	20.758058802692172	22.582359192348566	29.06482465462274	0.0
1247.0	28.665014164305948	20.856940509915013	21.529745042492916	28.948300283286123	0.0
1248.0	29.484682132105544	19.70958030812821	21.2325128386754	29.573224721090845	0.0
1249.0	29.42634560906516	20.644475920679888	20.626770538243626	29.30240793201133	0.0
1250.0	29.305457122608082	20.712260807937632	21.491849751948973	28.490432317505316	0.0
1251.0	27.49822820694543	20.038979447200568	22.1119773210489	30.3508150248051	0.0
1252.0	28.66264632848528	21.745299751684993	21.26640652713728	28.325647392692442	0.0
1253.0	30.76241134751773	20.76241134751773	19.078014184397162	29.397163120567377	0.0
1254.0	29.653948535936113	21.384205856255544	20.408163265306122	28.553682342502217	0.0
1255.0	29.11707230413928	20.625333096464736	20.056848463314978	30.20074613608101	0.0
1256.0	28.462222222222223	21.84888888888889	19.875555555555554	29.81333333333333	0.0
1257.0	28.436777520896317	21.127512004268183	20.59398897385737	29.841721500978124	0.0
1258.0	29.145907473309606	21.93950177935943	20.01779359430605	28.896797153024913	0.0
1259.0	27.92520035618878	21.959038290293854	20.391807658058774	29.723953695458594	0.0
1260.0	28.18408847663218	22.11915804495184	20.228326792722086	29.4684266856939	0.0
1261.0	28.21199143468951	21.28836545324768	20.41399000713776	30.085653104925054	0.0
1262.0	27.78075343688627	21.871094447420102	20.62131762185324	29.726834493840386	0.0
1263.0	28.239499553172475	22.26988382484361	20.732797140303845	28.75781948168007	0.0
1264.0	28.6787055247631	22.206329340246736	20.43625961022707	28.6787055247631	0.0
1265.0	29.24646500805441	20.54770001789869	20.35081439054949	29.855020583497407	0.0
1266.0	29.31805978163594	20.476105244317164	21.084660819760156	29.121174154286738	0.0
1267.0	28.735220351128625	21.085632389824436	20.440702257255463	29.738445001791476	0.0
1268.0	29.1629324251658	20.756407958415487	20.93565155045707	29.14500806596164	0.0
1269.0	27.88237403622019	20.441097364174286	22.395553164783934	29.28097543482159	0.0
1270.0	28.41255605381166	20.986547085201792	20.466367713004484	30.134529147982065	0.0
1271.0	29.28622668579627	21.86154949784792	20.642037302725967	28.210186513629843	0.0
1272.0	28.096947935368043	21.20287253141831	21.20287253141831	29.49730700179533	0.0
1273.0	28.74595759971254	21.559468199784405	21.289974847287098	28.404599353215954	0.0
1274.0	28.494430470715056	21.84692777578153	20.912684153790874	28.74595759971254	0.0
1275.0	28.573997482467185	20.931487142600254	20.5358748426542	29.95864053227837	0.0
1276.0	28.969609782413237	21.83060600611401	20.392015824492	28.807768386980758	0.0
1277.0	29.933441266414825	20.3094081669365	20.021586616297895	29.735563950350784	0.0
1278.0	29.137403205474516	19.034755987754366	21.844048262200612	29.983792544570502	0.0
1279.0	27.80777537796976	21.148308135349172	21.79625629949604	29.247660187185026	0.0
1280.0	29.162916291629166	21.54815481548155	21.242124212421242	28.046804680468046	0.0
1281.0	28.89048991354467	21.523775216138326	21.43371757925072	28.152017291066283	0.0
1282.0	28.558558558558563	20.81081081081081	21.315315315315313	29.315315315315317	0.0
1283.0	28.798267773367016	20.60627932154457	21.165644171779142	29.429808733309276	0.0
1284.0	28.189857426457316	21.079227576249775	20.916802021295794	29.814112975997116	0.0
1285.0	29.517963531323343	19.69669615454053	21.141000180538004	29.644340133598124	0.0
1286.0	28.904134320274416	20.96046217728832	21.62845278931215	28.50695071312511	0.0
1287.0	29.664381089859255	20.732587513533023	21.472392638036812	28.130638758570914	0.0
1288.0	28.50948509485095	20.975609756097562	21.4453477868112	29.06955736224029	0.0
1289.0	27.613019891500905	21.71790235081374	21.08499095840868	29.584086799276673	0.0
1290.0	28.04414691514384	21.042156685362766	20.191785778903565	30.72191062058983	0.0
1291.0	29.759101612026807	20.82955986234378	20.70277123709473	28.708567288534688	0.0
1292.0	28.66207396664249	20.286439448876	21.01160261058738	30.039883973894128	0.0
1293.0	29.260333575054386	20.485859318346627	20.431472081218274	29.82233502538071	0.0
1294.0	28.087035358114232	21.10607434270172	21.087941976427924	29.718948322756123	0.0
1295.0	29.386124228114785	21.72175808209226	20.341445695604797	28.55067199418816	0.0
1296.0	29.278050554646303	20.22185851973086	20.458265139116204	30.04182578650664	0.0
1297.0	29.647144416151328	20.607493634048744	21.171335030920336	28.574026918879593	0.0
1298.0	28.678077203204662	20.630007283321195	21.813546977421705	28.87836853605244	0.0
1299.0	28.82127892147932	21.46110402623429	21.24248496993988	28.475132082346512	0.0
1300.0	27.85571142284569	21.24248496993988	21.315357988704683	29.58644561850975	0.0
1301.0	29.089253187613846	21.438979963570127	20.51001821493625	28.96174863387978	0.0
1302.0	29.97448979591837	20.481049562682216	21.009475218658892	28.534985422740526	0.0
1303.0	28.534938879766464	20.124064951651157	20.47071702244116	30.870279146141215	0.0
1304.0	29.14076782449726	21.060329067641682	20.987202925045704	28.811700182815358	0.0
1305.0	29.399926820343946	20.83790706183681	20.87449688986462	28.887669227954625	0.0
1306.0	28.752293577981654	20.69724770642202	21.889908256880734	28.660550458715594	0.0
1307.0	29.55547391623806	20.371050698016166	20.775165319617926	29.298310066127847	0.0
1308.0	29.38257993384785	20.231532524807054	21.830209481808158	28.555678059536937	0.0
1309.0	28.721251149954004	20.551977920883164	21.08555657773689	29.641214351425944	0.0
1310.0	29.333824070666175	21.38387927861612	20.1140964298859	29.168200220831803	0.0
1311.0	30.152882667157854	21.661447780438387	20.83256585006447	27.353103702339286	0.0
1312.0	28.95560876772886	21.34831460674157	21.14569902376128	28.550377601768282	0.0
1313.0	29.371660217431362	20.619126589275844	20.43486272341994	29.574350469872858	0.0
1314.0	29.082196830077407	20.7519351271655	21.083671212679693	29.082196830077407	0.0
1315.0	29.17972350230415	20.95852534562212	20.40552995391705	29.456221198156683	0.0
1316.0	29.607083563918096	20.71573510422431	20.01475742482937	29.662423907028224	0.0
1317.0	28.927450618423485	20.04799704633561	21.39560642422005	29.62894591102086	0.0
1318.0	28.5608719748753	20.45076667282468	21.337520783299464	29.650840569000554	0.0
1319.0	28.262476894639555	20.924214417744917	20.86876155268022	29.944547134935306	0.0
1320.0	29.359496482784152	22.158459829692706	20.085153646797483	28.39689004072566	0.0
1321.0	28.99221934049648	21.934049648017783	20.007410151908115	29.066320859577623	0.0
1322.0	29.11181160763953	21.361023549045058	21.00871500092713	28.518449842388282	0.0
1323.0	29.51214987942868	21.016508996475608	20.88666295677982	28.584678167315897	0.0
1324.0	29.059194655780292	21.042865095565038	21.042865095565038	28.855075153089626	0.0
1325.0	28.582034149962883	20.898292501855977	20.824053452115812	29.695619896065327	0.0
1326.0	29.63582311408398	20.94017094017094	20.698625046451134	28.725380899293945	0.0
1327.0	29.51459921889529	20.773665612795238	21.629161242328436	28.08257392598103	0.0
1328.0	29.93855892757401	21.094768199590394	19.791472723887544	29.175200148948054	0.0
1329.0	28.69386994596609	21.12912241475685	20.812371902366316	29.36463573691075	0.0
1330.0	29.330598545590153	20.100689912362483	20.77195599477904	29.796755547268322	0.0
1331.0	28.472869662502333	21.05165019578594	20.585493194107777	29.88998694760395	0.0
1332.0	29.147228960626983	20.918081731666355	21.347266281022577	28.587423026684082	0.0
1333.0	28.675373134328357	21.100746268656717	21.884328358208954	28.33955223880597	0.0
1334.0	30.30076592564917	20.231645806090043	20.474500280216702	28.993087988044085	0.0
1335.0	27.991772625280483	20.867614061331338	22.62528047868362	28.51533283470456	0.0
1336.0	29.11131898971001	20.67352666043031	21.64639850327409	28.568755846585592	0.0
1337.0	29.090228378884316	21.359041557469112	21.19056533133658	28.360164732309993	0.0
1338.0	29.256415058999814	21.127551976025476	21.651994755572204	27.96403820940251	0.0
1339.0	28.36520434945632	20.73490813648294	21.241094863142106	29.658792650918635	0.0
1340.0	30.234301780693535	20.28116213683224	20.69353327085286	28.791002811621368	0.0
1341.0	28.30648182840015	20.25103034844511	22.349194454852004	29.093293368302735	0.0
1342.0	29.28611579539067	19.692711261008057	22.37211916807195	28.649053775529325	0.0
1343.0	28.9893118319895	21.863866491655727	20.34502156384774	28.80180011250703	0.0
1344.0	28.91972993248312	21.06151537884471	20.067516879219806	29.951237809452362	0.0
1345.0	28.279226871833362	21.092137361606305	21.204728842184277	29.423906924376052	0.0
1346.0	27.823639774859288	21.557223264540337	21.70731707317073	28.911819887429647	0.0
1347.0	29.354354354354356	20.28903903903904	20.87087087087087	29.485735735735734	0.0
1348.0	28.711010898158584	21.4956783164224	20.030063885757237	29.763246899661784	0.0
1349.0	30.09964278999812	21.263395375070502	20.4549727392367	28.181989095694682	0.0
1350.0	28.579502637528257	21.062547098718916	21.495855312735493	28.86209495101733	0.0
1351.0	28.738449933999622	21.40297944559683	20.573260418630966	29.285310201772578	0.0
1352.0	28.69269949066214	21.071495944161477	21.48651197887191	28.74929258630447	0.0
1353.0	29.312948282370705	20.875802189505475	21.593053982634956	28.21819554548886	0.0
1354.0	29.000566786321556	21.008879652371057	20.290950311732477	29.699603249574913	0.0
1355.0	28.336794411931283	20.86086464036247	21.597130451198794	29.205210496507455	0.0
1356.0	28.954322385805963	19.51679879199698	21.630804077010193	29.898074745186864	0.0
1357.0	28.007554296506136	21.416430594900852	21.529745042492916	29.046270066100092	0.0
1358.0	28.862863619191536	22.119380430676237	20.154892330940687	28.862863619191536	0.0
1359.0	29.767529767529766	20.75222075222075	20.07182007182007	29.40842940842941	0.0
1360.0	29.376181474480152	21.17202268431002	19.86767485822306	29.584120982986768	0.0
1361.0	27.809307604994327	20.752932273931137	21.206961785849412	30.230798335225124	0.0
1362.0	27.787242097293202	21.616505773234902	21.44614802195722	29.150104107514668	0.0
1363.0	28.27364032594277	21.43263217737351	21.281030888762555	29.012696607921168	0.0
1364.0	28.90195334724066	21.297174284088754	21.18338706618623	28.61748530248435	0.0
1365.0	29.16745685567988	21.429926038308363	21.20235160250332	28.200265503508437	0.0
1366.0	29.850180163095015	20.974777166698274	19.798975915038877	29.376066755167834	0.0
1367.0	30.11018237082067	20.725683890577507	20.706686930091188	28.45744680851064	0.0
1368.0	29.000951474785918	21.10371075166508	20.932445290199812	28.96289248334919	0.0
1369.0	29.13250714966635	19.86653956148713	21.754051477597713	29.24690181124881	0.0
1370.0	28.813882532418	21.30053394355454	21.24332570556827	28.642257818459193	0.0
1371.0	29.427480916030536	20.53435114503817	20.400763358778626	29.63740458015267	0.0
1372.0	28.328557784145175	20.21012416427889	21.92932187201528	29.53199617956065	0.0
1373.0	29.558907771624977	20.46973458086691	20.240595760931832	29.730761886576285	0.0
1374.0	28.822629969418962	20.50840978593272	21.177370030581038	29.491590214067276	0.0
1375.0	29.325176830433954	19.51825654750526	21.67845536226343	29.478111259797362	0.0
1376.0	29.161882893226178	21.488710294680445	20.187523918867203	29.161882893226178	0.0
1377.0	29.52326249282022	21.25215393452039	20.371434041738464	28.853149530920923	0.0
1378.0	28.51667305481027	21.25335377539287	21.444998083556918	28.78497508623994	0.0
1379.0	27.825753214354247	22.06870082517751	21.550566110151603	28.554979850316638	0.0
1380.0	27.926196425139345	20.795694791466463	21.50682298673842	29.77128579665578	0.0
1381.0	28.730769230769234	20.403846153846153	21.23076923076923	29.634615384615387	0.0
1382.0	27.878321139776663	22.75702733923758	19.445514054678476	29.919137466307276	0.0
1383.0	28.58794066653824	20.785975727220187	21.01714505875554	29.608938547486037	0.0
1384.0	28.662420382165603	21.019108280254777	21.598147075854083	28.720324261725537	0.0
1385.0	28.645933938574466	21.479621402356578	19.702530423024918	30.17191423604404	0.0
1386.0	28.076625386996906	21.13003095975232	21.671826625387	29.121517027863774	0.0
1387.0	28.952970776078963	20.611573446874395	21.095413199148442	29.340042577898203	0.0
1388.0	28.947878318155396	21.68184460375896	20.24801395078473	29.12226312730091	0.0
1389.0	27.457824316463057	21.136319565638935	21.911964320341283	29.49389179755672	0.0
1390.0	28.529868114817685	20.20946470131885	22.30411171450737	28.956555469356086	0.0
1391.0	29.33074684772066	21.008729388942772	21.377303588748788	28.283220174587782	0.0
1392.0	27.636434259079433	21.1885803068557	21.34395028160808	29.831035152456785	0.0
1393.0	29.514903565166566	21.0013637249172	20.124683421001365	29.35904928891486	0.0
1394.0	28.79142300194932	22.202729044834307	20.46783625730994	28.538011695906434	0.0
1395.0	28.1615925058548	21.46760343481655	20.862607338017174	29.508196721311474	0.0
1396.0	29.568106312292358	20.28532343169826	21.809654094195817	28.336916161813562	0.0
1397.0	28.3704572098476	20.203204376709653	21.570926143024618	29.85541227041813	0.0
1398.0	28.27532264372311	20.962064919827924	21.15760657019945	29.605005866249513	0.0
1399.0	28.780773739742088	20.965220789370846	20.75029308323564	29.503712387651426	0.0
1400.0	29.501466275659826	20.99706744868035	20.312805474095796	29.188660801564026	0.0
1401.0	30.340375586854464	20.187793427230048	19.718309859154928	29.753521126760564	0.0
1402.0	29.236790606653617	20.195694716242663	22.13307240704501	28.434442270058707	0.0
1403.0	30.376028202115158	19.72189580885233	20.642381511946727	29.25969447708578	0.0
1404.0	29.727076379344197	21.166306695464364	20.557628117023366	28.548988808168076	0.0
1405.0	29.943059100726487	19.85077557431769	21.185941488317297	29.020223836638525	0.0
1406.0	29.259186480644527	21.025741796030655	21.73314993122421	27.98192179210061	0.0
1407.0	28.4057401218793	21.722036563790052	20.916060546491057	28.956162767839594	0.0
1408.0	30.324483775811213	20.07866273352999	20.570304818092428	29.02654867256637	0.0
1409.0	29.998034204835854	21.03400825633969	20.169058384116376	28.79889915470808	0.0
1410.0	29.40829565559269	20.385295852172202	21.309219579319834	28.897188912915272	0.0
1411.0	27.59095378564405	21.081612586037366	21.199606686332352	30.127826941986235	0.0
1412.0	28.352037802717074	21.126205946052373	21.382161842882457	29.139594408348103	0.0
1413.0	28.033884948778564	20.646178092986602	21.15839243498818	30.161544523246654	0.0
1414.0	28.565799842395588	20.055161544523248	21.6903073286052	29.688731284475967	0.0
1415.0	27.80843515963737	21.442648797792668	21.28498226251478	29.463933780055186	0.0
1416.0	26.82445759368836	22.24852071005917	21.755424063116372	29.17159763313609	0.0
1417.0	27.962926444488268	22.18497337803195	21.770853874975348	28.081246302504436	0.0
1418.0	28.0307510348906	22.23536369012419	21.841119653065245	27.892765621919967	0.0
1419.0	28.35143139190523	21.618953603158932	21.14511352418559	28.884501480750245	0.0
1420.0	28.864758144126355	20.67127344521224	21.618953603158932	28.845014807502466	0.0
1421.0	29.2620363062352	21.349644830307813	21.17205998421468	28.216258879242307	0.0
1422.0	28.591160220994478	20.89581689029203	21.50749802683504	29.005524861878452	0.0
1423.0	29.842209072978303	21.301775147928996	20.45364891518738	28.402366863905325	0.0
1424.0	28.551696921862668	21.32991318074191	22.000789265982636	28.117600631412788	0.0
1425.0	29.683794466403164	20.98814229249012	20.55335968379447	28.774703557312254	0.0
1426.0	29.116426171180077	20.992290966594187	20.992290966594187	28.89899189563155	0.0
1427.0	29.34546173620724	21.67292861380265	20.13051216136049	28.851097488629623	0.0
1428.0	28.16205533596838	21.304347826086957	21.225296442687746	29.308300395256914	0.0
1429.0	29.907096264083812	21.48645977465902	20.41905514923898	28.187388812018188	0.0
1430.0	28.724035608308608	20.316518298714143	21.543026706231455	29.416419386745794	0.0
1431.0	30.67642405063291	18.571993670886076	20.826740506329113	29.9248417721519	0.0
1432.0	28.554478940083055	20.941269527387778	21.19833893612814	29.30591259640103	0.0
1433.0	28.54315122723674	20.74425969912906	20.051464766429135	30.661124307205068	0.0
1434.0	29.241734310037614	20.27321322510394	21.30271233419125	29.182340130667196	0.0
1435.0	29.377971473851026	20.681458003169574	20.78050713153724	29.160063391442154	0.0
1436.0	30.279595478881618	21.31667658139996	20.007931786634938	28.39579615308348	0.0
1437.0	30.268123138033765	20.456802383316784	20.25819265143992	29.016881827209534	0.0
1438.0	29.44565865289092	20.06755414265845	20.961653089608586	29.525134114842043	0.0
1439.0	29.72972972972973	21.124801271860093	20.369634340222575	28.7758346581876	0.0
1440.0	29.527402700556	20.69102462271644	21.82287529785544	27.95869737887212	0.0
1441.0	28.650904033379692	21.47824359229088	21.378899264851977	28.491953109477446	0.0
1442.0	29.80119284294235	20.894632206759443	21.669980119284293	27.634194831013914	0.0
1443.0	29.570747217806044	20.369634340222575	22.038950715421304	28.02066772655008	0.0
1444.0	29.335719968178203	21.280827366746223	21.280827366746223	28.102625298329354	0.0
1445.0	29.82491046557899	20.6725029844807	20.61281337047354	28.889773179466772	0.0
1446.0	29.14262979908494	21.92162323453352	20.54903520986672	28.38671175651482	0.0
1447.0	28.898170246618932	21.40015910898966	20.763723150357997	28.937947494033413	0.0
1448.0	29.47494033412888	21.02227525855211	20.5648369132856	28.937947494033413	0.0
1449.0	31.05231748557788	19.51462104634971	20.568927789934357	28.864133678138053	0.0
1450.0	29.695279824736108	20.493925512846047	20.653256323441546	29.157538338976302	0.0
1451.0	30.22328548644338	20.63397129186603	21.012759170653908	28.129984051036683	0.0
1452.0	29.588986432561853	20.670391061452513	21.14924181963288	28.591380686352753	0.0
1453.0	30.388833499501494	20.179461615154537	21.3160518444666	28.11565304087737	0.0
1454.0	28.69686689283576	20.37517461584514	21.612452604270604	29.31550588704849	0.0
1455.0	30.752344841349032	20.93394532029535	20.175613649970067	28.138096188385553	0.0
1456.0	28.40319361277445	20.53892215568862	21.2375249500998	29.820359281437124	0.0
1457.0	28.885337594886135	21.274470635237716	20.79504594486616	29.04514582500999	0.0
1458.0	29.010989010989015	21.05894105894106	20.019980019980018	29.91008991008991	0.0
1459.0	30.455635491606714	20.603517186251	20.58353317346123	28.357314148681056	0.0
1460.0	28.56286228263042	21.38716769938037	20.647611433140117	29.402358584849093	0.0
1461.0	29.998002796085483	20.511284202117036	21.050529259037347	28.440183742760134	0.0
1462.0	28.41726618705036	21.422861710631494	20.983213429256594	29.17665867306155	0.0
1463.0	28.97681854516387	22.58193445243805	20.003996802557953	28.43725019984013	0.0
1464.0	28.3629822106736	21.74695182890266	20.707575454727163	29.182490505696585	0.0
1465.0	29.365873174634928	21.124224844968996	20.90418083616723	28.605721144228845	0.0
1466.0	29.65779467680608	21.092655593356014	20.312187312387433	28.93736241745047	0.0
1467.0	28.628628628628626	21.2012012012012	20.48048048048048	29.68968968968969	0.0
1468.0	29.126602564102566	20.89342948717949	20.072115384615387	29.907852564102566	0.0
1469.0	29.113162118780096	19.361958266452646	21.869983948635635	29.65489566613162	0.0
1470.0	29.313804173354736	21.02728731942215	20.947030497592294	28.71187800963082	0.0
1471.0	28.502609393817746	20.2328382175833	21.43717382577278	29.827378562826173	0.0
1472.0	29.521704180064308	20.840032154340836	22.20659163987138	27.431672025723476	0.0
1473.0	29.817158931082982	20.91621458710066	20.896122161944948	28.370504319871408	0.0
1474.0	29.246231155778897	20.462311557788944	21.86934673366834	28.42211055276382	0.0
1475.0	28.020100502512562	21.28643216080402	21.487437185929647	29.20603015075377	0.0
1476.0	28.511151295961422	22.523608599557967	21.760096443640748	27.205143660839866	0.0
1477.0	28.557073954983924	21.10128617363344	21.523311897106108	28.818327974276524	0.0
1478.0	28.749497386409328	21.33092078809811	21.129875351829515	28.789706473663045	0.0
1479.0	28.557053733145505	20.68826725699336	21.795129804789696	28.959549205071443	0.0
1480.0	28.21752265861027	19.778449144008057	21.91339375629406	30.090634441087616	0.0
1481.0	29.049153908138596	21.15229653505238	20.225624496373893	29.572925060435136	0.0
1482.0	27.404718693284934	21.818915103851584	21.556765476910666	29.219600725952816	0.0
1483.0	28.05001008267796	21.496269409155072	21.133293002621496	29.32042750554547	0.0
1484.0	27.487386478304742	22.139253279515643	21.009081735620587	29.36427850655903	0.0
1485.0	27.746365105008074	22.051696284329562	20.133279483037157	30.068659127625203	0.0
1486.0	28.279765514453203	21.386699009500706	20.37598544572468	29.957550030321407	0.0
1487.0	28.12942366026289	21.415571284125377	20.46511627906977	29.98988877654196	0.0
1488.0	28.076923076923077	20.12145748987854	21.639676113360323	30.16194331983806	0.0
1489.0	29.627379505872824	20.595382746051033	20.311867152693395	29.465370595382744	0.0
1490.0	29.17933130699088	21.803444782168185	20.060790273556233	28.9564336372847	0.0
1491.0	28.77712431555465	20.665179476779556	21.43581423646319	29.121881971202594	0.0
1492.0	28.88167241729247	22.122995737771465	20.702252892226507	28.29307895270956	0.0
1493.0	27.61072734660707	20.357578220235677	21.353108492482733	30.678585940674523	0.0
1494.0	29.097943392384444	21.462024027692934	21.034412543270207	28.40562003665241	0.0
1495.0	28.151774785801713	20.930232558139537	20.685434516523866	30.23255813953488	0.0
1496.0	28.661899897854955	21.593462717058223	20.755873340143	28.98876404494382	0.0
1497.0	26.741573033707866	21.20531154239019	22.36976506639428	29.68335035750766	0.0
1498.0	28.09494577450379	21.280949457745038	21.36279926335175	29.261305504399427	0.0
1499.0	29.813791692244727	20.95355023531819	20.933087783916513	28.299570288520563	0.0
1500.0	28.082752970094223	21.11839410077837	21.302744776730847	29.49610815239656	0.0
1501.0	27.222449815649323	21.26177795985252	22.04014748054076	29.475624743957397	0.0
1502.0	28.95222472831659	21.960221447611236	20.524912856264095	28.56264096780808	0.0
1503.0	28.155140570490456	21.157397906833573	20.93166427252206	29.755797250153908	0.0
1504.0	29.82744453574363	20.74774034511093	20.665571076417418	28.75924404272802	0.0
1505.0	28.298397040690503	21.043978627209206	19.687628442252365	30.969995889847922	0.0
1506.0	29.79247996712554	19.971234846928294	21.12184096979659	29.114444216149575	0.0
1507.0	27.728674203494347	20.863309352517987	22.425488180883864	28.982528263103802	0.0
1508.0	30.318602261048305	20.24665981500514	20.842754367934223	28.591983556012334	0.0
1509.0	29.138391939132223	20.00822537528275	20.830762903557478	30.022619782027554	0.0
1510.0	28.521488792926174	21.529919802590992	21.098087600246764	28.850503804236066	0.0
1511.0	30.063746658441293	21.34484885872918	20.275550071972035	28.315854410857494	0.0
1512.0	27.27833779057807	21.127340053486936	21.147911952273198	30.4464102036618	0.0
1513.0	28.24788964381305	21.268272596252828	21.371216800494132	29.112620959439983	0.0
1514.0	28.594973217964565	21.508034610630407	21.034198599093532	28.862793572311496	0.0
1515.0	29.204451772464964	21.66117065127782	22.11459192085738	27.019785655399836	0.0
1516.0	28.241599670171098	21.459492888064315	20.923520923520925	29.375386518243662	0.0
1517.0	28.706949886574552	21.653949267890287	20.51969478242937	29.119406063105796	0.0
1518.0	28.60383584244174	20.622808826562178	21.61270365023716	29.16065168075892	0.0
1519.0	29.11079017949247	21.910460078399012	20.651949659583245	28.32680008252527	0.0
1520.0	29.570780024762687	21.06892282294676	20.28477094510937	29.07552620718118	0.0
1521.0	28.633360858794383	22.151114781172584	19.962840627580512	29.252683732452518	0.0
1522.0	27.768595041322314	21.074380165289256	21.03305785123967	30.123966942148762	0.0
1523.0	28.34678253672667	21.456652182909167	21.104903786468032	29.091661493896133	0.0
1524.0	28.04802318360588	21.155040364313805	20.803146346512108	29.99379010556821	0.0
1525.0	27.506213753106877	21.706710853355425	21.706710853355425	29.08036454018227	0.0
1526.0	28.195566604516266	21.690490988191424	21.52475657758442	28.58918582970789	0.0
1527.0	27.783537217499482	21.72921418204437	21.646278250051836	28.84097035040431	0.0
1528.0	27.727084197428454	21.588552467855664	20.427208627125673	30.25715470759021	0.0
1529.0	27.755864646045257	20.801328627776623	21.83931907826448	29.60348764791364	0.0
1530.0	28.666389696717907	20.27420024927295	21.582883257166596	29.476526796842546	0.0
1531.0	26.76788685524126	21.381031613976706	21.11064891846922	30.740432612312812	0.0
1532.0	27.751196172248804	20.55335968379447	22.612856251300187	29.08258789265654	0.0
1533.0	28.61301725930547	20.939904346017883	22.062798918694114	28.38427947598253	0.0
1534.0	28.81214894944872	21.135843561472853	21.15664655710422	28.895360931974206	0.0
1535.0	28.503018946491775	21.049344159900063	20.903601915469498	29.54403497813866	0.0
1536.0	28.82132444814661	21.553519366930445	21.324448146605583	28.300708038317367	0.0
1537.0	28.824510212588578	20.300125052105045	22.030012505210507	28.845352230095873	0.0
1538.0	28.523769808173476	19.974979149291077	21.476230191826524	30.025020850708923	0.0
1539.0	28.73826903023983	20.91762252346194	21.29301355578728	29.05109489051095	0.0
1540.0	27.196827384679604	21.49864328950115	21.540388227927366	29.764141097891883	0.0
1541.0	29.64897618052654	20.99874634350188	20.810697868783954	28.54157960718763	0.0
1542.0	29.38963210702341	21.760033444816056	20.673076923076923	28.17725752508361	0.0
1543.0	29.333054568262597	21.116454108300232	20.510140079448043	29.040351243989125	0.0
1544.0	28.750784682988073	22.033898305084744	22.075748064448632	27.139568947478555	0.0
1545.0	27.56020942408377	21.612565445026178	22.073298429319372	28.75392670157068	0.0
1546.0	28.316540722082284	20.29806884970613	21.28463476070529	30.100755667506295	0.0
1547.0	29.05731681713206	20.764224228427462	21.646021415074532	28.532437539365947	0.0
1548.0	28.235294117647058	20.672268907563023	22.521008403361346	28.57142857142857	0.0
1549.0	27.515227893299727	20.91997479521109	22.05419029615627	29.510607015332912	0.0
1550.0	28.41839949590422	21.151018693551773	21.27704263810124	29.153539172442766	0.0
1551.0	28.79966365356317	21.652301870927054	21.904561698549507	27.64347277696027	0.0
1552.0	26.986128625472887	22.194199243379572	21.290458175704078	29.529213955443463	0.0
1553.0	29.2175010517459	21.43458140513252	20.025241901556583	29.322675641565	0.0
1554.0	28.01179443976411	20.72451558550969	21.48272957034541	29.780960404380792	0.0
1555.0	28.384923141714047	20.446409770477995	20.846493998736577	30.322173089071384	0.0
1556.0	28.249420686749527	20.37076048030335	21.592584790393932	29.78723404255319	0.0
1557.0	28.071654373024234	19.915700737618547	22.0231822971549	29.989462592202322	0.0
1558.0	28.722058203289752	20.83509067903838	21.045972163644034	29.396878954027837	0.0
1559.0	28.761342055285926	20.616163747626082	20.721671238657947	29.90082295843005	0.0
1560.0	28.520160439096475	19.886003799873336	22.31370065442263	29.280135106607556	0.0
1561.0	28.25168918918919	20.75591216216216	21.410472972972975	29.581925675675674	0.0
1562.0	26.917388548489328	21.128248468201985	21.2761462074794	30.67821677582928	0.0
1563.0	27.855329949238577	21.806260575296108	20.49492385786802	29.843485617597292	0.0
1564.0	29.59830866807611	21.141649048625794	20.69767441860465	28.562367864693446	0.0
1565.0	28.344958782498413	22.722468822659057	19.636440498837455	29.296131896005072	0.0
1566.0	29.093598140714132	21.614198182970632	20.55778575956053	28.7344179167547	0.0
1567.0	27.80714738845422	19.475576231761472	21.37872700359484	31.338549376189466	0.0
1568.0	28.831498729889926	20.850973751058426	20.766299745977985	29.55122777307367	0.0
1569.0	29.515138683040444	21.617615922083424	20.707177641329665	28.160067753546475	0.0
1570.0	28.450286198855206	21.687513249947	21.539113843544623	28.323086707653168	0.0
1571.0	28.019528762470813	21.630227127998303	20.908511993207387	29.4417321163235	0.0
1572.0	29.008282013166276	21.19345933319176	21.278403057974092	28.51985559566787	0.0
1573.0	29.36676583085423	20.250743731406715	21.121971950701234	29.260518487037825	0.0
1574.0	28.850647971106863	21.499893775228383	20.756320373911198	28.89313787975356	0.0
1575.0	27.970244420828905	21.50903294367694	21.50903294367694	29.011689691817217	0.0
1576.0	28.510728701933292	20.480135967707668	22.26471213086892	28.74442319949012	0.0
1577.0	28.53503184713376	20.339702760084926	22.123142250530787	29.00212314225053	0.0
1578.0	28.152866242038215	21.48619957537155	21.231422505307858	29.129511677282377	0.0
1579.0	28.905419766206165	21.190223166843783	21.04144527098831	28.862911795961743	0.0
1580.0	28.84778911564626	20.216836734693878	21.44982993197279	29.485544217687078	0.0
1581.0	29.531914893617024	22.02127659574468	20.893617021276594	27.5531914893617	0.0
1582.0	29.185279727717507	20.910444586258244	20.974260795575407	28.93001489044884	0.0
1583.0	29.56817698362051	19.591576260370132	20.82535630716869	30.01489044884067	0.0
1584.0	28.6839863713799	20.65587734241908	21.74190800681431	28.91822827938671	0.0
1585.0	30.20234291799787	19.89350372736954	19.850905218317358	30.05324813631523	0.0
1586.0	29.32282793867121	20.144804088586028	21.848381601362863	28.6839863713799	0.0
1587.0	29.003407155025553	21.592844974446336	20.804940374787055	28.598807495741056	0.0
1588.0	28.519701810436636	20.489882854100106	20.638977635782748	30.35143769968051	0.0
1589.0	28.72363093969742	22.224589814617516	20.669081610909863	28.382697634775194	0.0
1590.0	28.063072661410608	22.39505646707863	20.94608992115917	28.595780950351585	0.0
1591.0	29.377929271410313	20.685982104814656	21.303792074989346	28.632296548785686	0.0
1592.0	28.202941803453424	21.914303986356853	21.2108292474952	28.671924962694522	0.0
1593.0	29.341572554868954	21.159173236735562	21.159173236735562	28.34008097165992	0.0
1594.0	28.13299232736573	21.41943734015345	22.357203751065644	28.09036658141518	0.0
1595.0	27.897545357524013	21.728922091782284	21.366061899679828	29.007470651013872	0.0
1596.0	28.659837814767393	21.21212121212121	22.300469483568076	27.827571489543317	0.0
1597.0	28.348643452253793	20.892971587267677	21.042512283700063	29.715872676778467	0.0
1598.0	28.748663101604276	23.46524064171123	19.358288770053473	28.427807486631018	0.0
1599.0	28.644829800899164	21.57996146435453	19.931492185827445	29.843716548918863	0.0
1600.0	27.945264058156937	22.72824460124011	19.970066281804574	29.356425058798376	0.0
1601.0	28.09493264913406	21.252939918751338	20.419072054735942	30.23305537737866	0.0
1602.0	27.095808383233532	21.642429426860566	21.449957228400343	29.811804961505562	0.0
1603.0	28.030788967286725	21.359846055163565	20.76117169125508	29.848193286294634	0.0
1604.0	27.87658024426827	21.212770516391686	21.96271694878937	28.947932290550675	0.0
1605.0	28.172643332617564	20.828859780974877	22.07429675756925	28.924200128838308	0.0
1606.0	27.262954203397115	22.145775102128574	21.43625026875941	29.155020425714902	0.0
1607.0	27.55058114507103	21.437795953508395	20.469220835126993	30.542402066293583	0.0
1608.0	29.00796212610286	22.22939530880138	20.87368194534108	27.888960619754684	0.0
1609.0	29.364908503767488	21.03336921420883	20.581270182992466	29.020452099031218	0.0
1610.0	29.90090478242137	20.01292546316243	20.594571305471778	29.491598448944423	0.0
1611.0	27.56244616709733	21.81309216192937	20.133505598621877	30.490956072351423	0.0
1612.0	27.450980392156865	20.90066795949149	20.9222150398621	30.72613660848955	0.0
1613.0	29.15319974143504	21.396250808015512	20.318896789485024	29.13165266106443	0.0
1614.0	27.421790722761596	21.467098166127293	21.22977346278317	29.88133764832794	0.0
1615.0	29.11720267645154	21.476365206129937	20.246060867688325	29.160371249730193	0.0
1616.0	27.71292693471682	22.978815391266753	21.011673151750973	28.296584522265455	0.0
1617.0	27.73091066407095	22.041964092580578	21.00367726584469	29.223447977503785	0.0
1618.0	27.78018173950671	21.09476417135439	22.198182604932928	28.926871484205975	0.0
1619.0	28.47553053269814	21.611087050671287	21.026418362927675	28.8869640537029	0.0
1620.0	28.38569880823402	21.01841820151679	20.54171180931744	30.054171180931743	0.0
1621.0	28.797399783315274	20.498374864572046	21.386782231852656	29.317443120260023	0.0
1622.0	27.542832357406205	22.79332032097159	21.036651485577966	28.627195836044244	0.0
1623.0	29.442395313517032	20.980689954436972	21.479713603818613	28.097201128227383	0.0
1624.0	27.420755536257058	21.819366044290057	21.471993052540164	29.287885366912725	0.0
1625.0	28.903365906623236	21.346362649294246	20.846905537459286	28.903365906623236	0.0
1626.0	27.969598262757874	20.955483170466884	20.998914223669924	30.07600434310532	0.0
1627.0	28.974804517810597	21.133796698523025	20.069504778453517	29.821894005212858	0.0
1628.0	28.878748370273794	21.16471099521947	21.447196870925683	28.50934376358105	0.0
1629.0	28.624212127798305	20.47381004129537	20.99543577483156	29.906542056074763	0.0
1630.0	29.34262080975185	20.396168915977363	21.179799738789725	29.081410535481062	0.0
1631.0	29.368191721132895	20.84967320261438	21.525054466230937	28.257080610021784	0.0
1632.0	27.306434023991276	21.897491821155942	21.068702290076335	29.727371864776448	0.0
1633.0	28.88646288209607	21.70305676855895	20.349344978165938	29.061135371179038	0.0
1634.0	29.04636920384952	21.95975503062117	19.925634295713035	29.068241469816275	0.0
1635.0	28.66200262352427	21.272409269785744	20.94446873633581	29.121119370354176	0.0
1636.0	28.680813826296216	21.570772259899364	20.23627215051411	29.512141763290305	0.0
1637.0	28.665207877461707	20.63457330415755	19.71553610503282	30.984682713347922	0.0
1638.0	28.624616732369688	21.2658782303986	20.718353044240033	29.391151992991677	0.0
1639.0	27.715602369980253	20.89093701996928	21.96620583717358	29.427254772876893	0.0
1640.0	29.15202108963093	21.00175746924429	21.594903339191564	28.251318101933215	0.0
1641.0	27.84865816102068	21.315442146942367	21.997360316761988	28.83853937527497	0.0
1642.0	27.803480942938975	22.053315708305792	21.34831460674157	28.794888742013658	0.0
1643.0	28.275710195992072	22.219775379872274	21.206782646994053	28.2977317771416	0.0
1644.0	28.97175639894086	21.888790820829655	20.87378640776699	28.26566637246249	0.0
1645.0	27.439293598233995	21.87637969094923	21.58940397350993	29.094922737306845	0.0
1646.0	28.050397877984086	22.148541114058357	21.286472148541115	28.514588859416445	0.0
1647.0	28.18181818181818	20.465631929046562	22.305986696230597	29.046563192904657	0.0
1648.0	26.99822380106572	21.269982238010655	22.00266429840142	29.7291296625222	0.0
1649.0	28.666666666666668	20.955555555555556	21.622222222222224	28.755555555555556	0.0
1650.0	27.57777777777778	21.044444444444444	22.022222222222222	29.355555555555558	0.0
1651.0	29.070284697508896	21.77491103202847	20.77402135231317	28.380782918149468	0.0
1652.0	28.25990209167779	20.827770360480642	20.80551846906987	30.106809078771697	0.0
1653.0	27.493321460374	21.727515583259127	22.328584149599287	28.450578806767584	0.0
1654.0	28.100645735916274	20.819416610999777	21.487419283010464	29.592518370073478	0.0
1655.0	28.600089166295138	21.68970129291128	21.333036112349532	28.377173428444046	0.0
1656.0	26.929941990182954	22.936189201249444	21.954484605087014	28.17938420348059	0.0
1657.0	26.702388926099573	21.43335565974548	21.455682071891047	30.4085733422639	0.0
1658.0	29.14898369443824	20.05807460352915	22.20236765691311	28.5905740451195	0.0
1659.0	28.973843058350102	21.663313212608987	21.573887771070872	27.78895595797004	0.0
1660.0	29.094972067039105	21.005586592178773	21.11731843575419	28.782122905027936	0.0
1661.0	27.90437890974084	21.403038427167115	21.090259159964255	29.602323503127792	0.0
1662.0	29.110813226094727	21.201966041108133	20.822162645218945	28.865058087578195	0.0
1663.0	27.670987930263745	20.518551631649533	21.077335717478764	30.733124720607957	0.0
1664.0	28.034875922199866	22.490498546836573	21.417393248379163	28.057232282584394	0.0
1665.0	27.191413237924866	21.422182468694096	21.914132379248656	29.47227191413238	0.0
1666.0	28.05014551152899	21.02081934184016	21.31184239982091	29.61719274680994	0.0
1667.0	28.398656215005598	22.21724524076148	19.86562150055991	29.518477043673013	0.0
1668.0	28.295964125560534	20.7847533632287	21.23318385650224	29.68609865470852	0.0
1669.0	28.57783759533423	21.870794078061913	20.592193808882907	28.959174517720953	0.0
1670.0	27.939856373429084	22.755834829443447	19.905745062836626	29.398563734290846	0.0
1671.0	29.030085316569377	21.26178715761114	20.27391109115402	29.434216434665466	0.0
1672.0	27.133872416891286	21.630727762803232	21.271338724168913	29.964061096136568	0.0
1673.0	30.02247191011236	21.213483146067418	20.741573033707866	28.022471910112362	0.0
1674.0	29.117911791179118	20.97209720972097	20.814581458145813	29.095409540954098	0.0
1675.0	27.979274611398964	22.12209957197567	21.288578508673126	28.61004730795224	0.0
1676.0	27.78153915594674	21.77837959828481	20.559693071541414	29.880388174227036	0.0
1677.0	29.045362220717667	22.07176709546378	20.424283457458813	28.45858722635974	0.0
1678.0	28.697222849401673	21.40438022126891	20.636712576202303	29.261684353127116	0.0
1679.0	28.794037940379404	21.454381210478772	21.318879855465223	28.4327009936766	0.0
1680.0	27.77401129943503	22.576271186440678	21.83050847457627	27.81920903954802	0.0
1681.0	28.710187485882088	21.301106844364128	21.255929523379262	28.732776146374523	0.0
1682.0	29.76459936622906	20.50701674966048	21.842462652784064	27.885921231326392	0.0
1683.0	29.357175192394745	20.46174739701222	21.706654594839296	28.474422815753737	0.0
1684.0	29.83012457531144	21.449603624009058	20.996602491506227	27.72366930917327	0.0
1685.0	27.994555353901994	21.89201451905626	20.16787658802178	29.945553539019965	0.0
1686.0	28.84048105287043	21.397776265032903	21.57930565010211	28.182437031994557	0.0
1687.0	28.83742052679382	21.13987284287012	21.13987284287012	28.882833787465938	0.0
1688.0	29.041780199818344	21.86648501362398	20.254314259763852	28.83742052679382	0.0
1689.0	28.243581004317203	21.358782094978416	21.290615769143376	29.107021131561005	0.0
1690.0	27.435839200545082	21.73518055870997	22.371110606404724	28.45786963434022	0.0
1691.0	29.75920036347115	20.490686051794636	21.263062244434348	28.487051340299864	0.0
1692.0	27.64652430713312	20.377101317582916	21.762835074965924	30.213539300318036	0.0
1693.0	27.809307604994327	20.97616345062429	21.679909194097615	29.53461975028377	0.0
1694.0	28.046289993192648	21.080099841161786	21.874290900839576	28.99931926480599	0.0
1695.0	28.250510551395507	21.3070115724983	21.647379169503065	28.795098706603135	0.0
1696.0	28.143440762596462	22.083522469359966	20.40399455288243	29.369042215161144	0.0
1697.0	29.32364956876986	20.653654108034498	21.221062187925558	28.80163413527009	0.0
1698.0	27.61904761904762	20.498866213151928	21.746031746031747	30.13605442176871	0.0
1699.0	27.396329027872195	22.20711534103784	21.776569227283026	28.619986403806934	0.0
1700.0	26.784500339904827	21.11941989576252	22.27509630636755	29.820983457965106	0.0
1701.0	28.377153218495017	21.146872166817772	20.376246600181325	30.099728014505896	0.0
1702.0	28.736674982989342	21.274665457019733	20.91177137672942	29.076888183261513	0.0
1703.0	27.252098933514862	21.601996823235762	21.965055593374178	29.180848649875195	0.0
1704.0	28.67513611615245	20.71234119782214	21.59709618874773	29.015426497277673	0.0
1705.0	27.55333635950976	21.72038129822969	22.787108488424877	27.93917385383568	0.0
1706.0	27.67309875141884	22.20204313280363	21.58910329171396	28.535754824063563	0.0
1707.0	27.90644868301544	22.184377838328793	21.457765667574932	28.451407811080838	0.0
1708.0	28.830874006810443	22.02043132803632	21.08967082860386	28.059023836549375	0.0
1709.0	28.21793416572077	20.771850170261068	21.634506242905786	29.375709421112372	0.0
1710.0	29.511918274687854	20.11350737797957	22.61066969353008	27.763904653802495	0.0
1711.0	27.611262488646688	21.95731153496821	21.707538601271573	28.723887375113534	0.0
1712.0	28.201634877384198	21.480472297910993	21.321525885558586	28.996366939146228	0.0
1713.0	27.867363161480807	21.96229843288667	21.076538723597547	29.093799682034977	0.0
1714.0	28.32803271240345	22.30804179918219	20.990458882326216	28.373466606088144	0.0
1715.0	27.477272727272727	22.272727272727273	21.636363636363637	28.613636363636363	0.0
1716.0	27.518762792813284	20.900614055037526	21.605640209233567	29.974982942915624	0.0
1717.0	28.041846713668413	21.446440755060266	22.1287241300887	28.382988401182622	0.0
1718.0	27.86624203821656	21.633303002729754	21.474067333939946	29.026387625113742	0.0
1719.0	28.454359207830638	20.555429091736855	21.306624174823583	29.683587525608925	0.0
1720.0	27.100888180368937	21.771805966750172	21.72625825552266	29.401047597358232	0.0
1721.0	29.39704209328783	19.977246871444823	21.54721274175199	29.07849829351536	0.0
1722.0	29.065271776211056	20.059131225835795	22.03775301341824	28.83784398453491	0.0
1723.0	28.724130088696835	21.241755742551742	21.833068000909712	28.20104616784171	0.0
1724.0	29.347578995226186	21.095703568992953	20.913844055467152	28.64287338031371	0.0
1725.0	28.577929465301477	21.638225255972696	20.61433447098976	29.169510807736067	0.0
1726.0	28.84790528233151	21.379781420765028	20.377959927140253	29.394353369763206	0.0
1727.0	28.551912568306008	20.560109289617486	21.311475409836063	29.57650273224044	0.0
1728.0	28.9749430523918	21.0250569476082	20.956719817767656	29.043280182232344	0.0
1729.0	27.79421807420897	20.555429091736855	21.056225813794676	30.594127020259503	0.0
1730.0	28.00910125142207	21.456200227531287	21.751990898748577	28.782707622298066	0.0
1731.0	28.164845173041897	21.63023679417122	21.7896174863388	28.415300546448087	0.0
1732.0	28.034616260532907	22.36392621270781	21.361876565702573	28.23958096105671	0.0
1733.0	27.913340935005703	21.231470923603194	21.026225769669328	29.82896237172178	0.0
1734.0	29.21040620721132	20.401643085349157	20.42446371519854	29.963486992240984	0.0
1735.0	28.192826136623257	21.13319625314142	21.31596984235778	29.35800776787754	0.0
1736.0	29.13619744058501	22.30347349177331	19.99542961608775	28.56489945155393	0.0
1737.0	27.76508226691042	20.86380255941499	22.143510054844604	29.22760511882998	0.0
1738.0	29.645714285714288	21.782857142857143	19.36	29.21142857142857	0.0
1739.0	28.774016468435498	20.539798719121684	20.745654162854528	29.940530649588286	0.0
1740.0	27.695124742504007	20.531013962005034	21.904325932707714	29.869535362783246	0.0
1741.0	28.296703296703296	22.229853479853478	20.78754578754579	28.685897435897434	0.0
1742.0	27.266483516483515	22.16117216117216	21.1996336996337	29.372710622710624	0.0
1743.0	30.577187356848373	20.568025652771414	20.728355474118185	28.126431516262024	0.0
1744.0	29.1704857928506	19.867094408799264	21.608615948670945	29.353803849679196	0.0
1745.0	28.325688073394495	22.293577981651378	20.6651376146789	28.71559633027523	0.0
1746.0	29.364533149805	20.325762789630648	21.197522367515482	29.112181693048868	0.0
1747.0	29.35906271536871	20.261888352860097	21.847002067539627	28.532046864231564	0.0
1748.0	27.977011494252874	22.0	21.42528735632184	28.597701149425287	0.0
1749.0	29.03522910430578	21.59797375086346	20.67695141607184	28.68984572875892	0.0
1750.0	28.844823610790872	21.258934747521327	20.70555683652294	29.190684805164864	0.0
1751.0	28.83194829178209	21.375807940904895	20.706371191135734	29.085872576177284	0.0
1752.0	29.10309754969949	21.266759130836803	21.28987517337032	28.34026814609339	0.0
1753.0	28.369615562760536	21.815655396016677	21.005094951366374	28.809634089856416	0.0
1754.0	27.816411682892905	22.345850718590636	20.30598052851182	29.531757070004637	0.0
1755.0	28.16411682892907	21.117292535929533	21.23319425127492	29.48539638386648	0.0
1756.0	28.965677179962896	20.941558441558442	21.730055658627087	28.362708719851575	0.0
1757.0	28.22000464144813	21.745184497563237	20.747273149222558	29.28753771176607	0.0
1758.0	28.534943115857907	22.14998839099141	21.66241003018342	27.65265846296726	0.0
1759.0	29.83271375464684	20.608736059479554	21.53810408921933	28.020446096654272	0.0
1760.0	27.957239135486873	21.287473855449687	20.93887985126656	29.81640715779689	0.0
1761.0	29.43089430894309	20.603948896631824	21.64924506387921	28.315911730545878	0.0
1762.0	28.684332868433287	20.89725708972571	22.89632728963273	27.522082752208277	0.0
1763.0	28.63456617818097	20.330309374273085	22.28425215166318	28.75087229588276	0.0
1764.0	28.857342331859435	20.78194088899232	21.829183151035604	28.531533628112637	0.0
1765.0	28.308480894687793	21.24883504193849	21.714818266542405	28.727865796831313	0.0
1766.0	27.671488567428838	22.795146990200653	20.718618758749415	28.81474568362109	0.0
1767.0	28.394773681754547	21.278581427904804	20.99860009332711	29.32804479701353	0.0
1768.0	28.214702450408403	21.21353558926488	21.656942823803966	28.914819136522752	0.0
1769.0	28.651423238450768	21.86187587494167	20.158656089594025	29.32804479701353	0.0
1770.0	27.928138124125056	21.978534764349046	21.371908539430702	28.721418572095192	0.0
1771.0	27.78814745683621	22.748483434437706	20.508632757816144	28.954736350909936	0.0
1772.0	27.76091524632267	22.27410693439178	21.69040392248424	28.274573896801307	0.0
1773.0	27.59345794392523	20.630841121495326	22.126168224299064	29.649532710280376	0.0
1774.0	28.114045337695725	22.62210796915167	21.874269689179716	27.389577003972892	0.0
1775.0	28.845254791958858	22.206638616175784	21.50537634408602	27.442730247779334	0.0
1776.0	28.895648104819845	21.572297613476838	21.17454375292466	28.35751052877866	0.0
1777.0	28.892531023179586	21.329899321002106	21.84500117068602	27.932568485132286	0.0
1778.0	29.104127579737337	22.27954971857411	21.130393996247655	27.485928705440898	0.0
1779.0	29.104127579737337	21.55253283302064	21.388367729831145	27.954971857410882	0.0
1780.0	28.759089842833685	20.572366877785598	22.167487684729064	28.501055594651653	0.0
1781.0	28.145539906103284	21.291079812206572	22.910798122065728	27.652582159624412	0.0
1782.0	29.39101810486715	20.57371267340701	22.87796849282859	27.157300728897248	0.0
1783.0	28.991992463495052	20.207253886010363	22.656617993405558	28.144135657089027	0.0
1784.0	30.238039123261846	20.410087202451095	20.905020032995523	28.446853641291536	0.0
1785.0	27.9613025011798	21.401604530438885	22.015101462954224	28.621991505427086	0.0
1786.0	29.471448796602175	21.094856064181215	20.976875884851346	28.456819254365268	0.0
1787.0	27.657061880018897	21.587151629664618	20.831365139348136	29.92442135096835	0.0
1788.0	29.14798206278027	19.848949728581545	20.58059948076469	30.422468727873497	0.0
1789.0	27.47875354107649	21.29367327667611	21.29367327667611	29.933899905571295	0.0
1790.0	28.11244979919679	22.63170328372313	20.90715804394047	28.348688873139615	0.0
1791.0	27.29422894985809	22.42194891201514	20.43519394512772	29.848628192999055	0.0
1792.0	27.993374349266446	21.320397539044013	20.421202082347374	30.265026029342167	0.0
1793.0	27.698863636363637	21.75662878787879	21.09375	29.450757575757574	0.0
1794.0	28.13165995737627	21.406582997868814	21.217144210277052	29.244612834477856	0.0
1795.0	28.476664297559818	21.179815209665957	21.321961620469082	29.021558872305143	0.0
1796.0	26.914868389850604	21.67417595447	21.34218638842779	30.0687692672516	0.0
1797.0	28.642619838633127	21.286188894162315	21.333649738965356	28.737541528239202	0.0
1798.0	28.513770180436847	21.699905033238366	19.966761633428302	29.81956315289649	0.0
1799.0	29.8120390197478	22.174637163930523	21.151558410659053	26.861765405662624	0.0
1800.0	28.017138776481794	21.61390145203523	21.11402047131635	29.254939300166626	0.0
1801.0	28.809921297400432	21.67898879084188	21.869782971619365	27.64130694013833	0.0
1802.0	28.844317096466092	21.442215854823303	21.03629417382999	28.677172874880615	0.0
1803.0	28.011472275334608	22.108030592734227	21.534416826003824	28.34608030592734	0.0
1804.0	28.602150537634408	21.194743130227	22.795698924731184	27.40740740740741	0.0
1805.0	29.19254658385093	21.309125656951743	20.449116101290013	29.04921165790731	0.0
1806.0	28.31541218637993	21.60095579450418	21.935483870967744	28.14814814814815	0.0
1807.0	29.595983743724602	21.03753287114511	20.51159454936648	28.854888835763802	0.0
1808.0	28.72848948374761	21.03250478011472	21.438814531548758	28.80019120458891	0.0
1809.0	27.403156384505024	21.16212338593974	22.405547584887614	29.02917264466762	0.0
1810.0	27.885304659498207	20.884109916367983	22.43727598566308	28.793309438470725	0.0
1811.0	28.482824427480917	21.541030534351144	21.374045801526716	28.60209923664122	0.0
1812.0	28.673835125448026	22.22222222222222	21.6726403823178	27.431302270011948	0.0
1813.0	28.04878048780488	21.40124342419895	22.501195600191295	28.04878048780488	0.0
1814.0	27.864147333173882	21.454197560392252	22.626165988997847	28.05548911743602	0.0
1815.0	28.923444976076556	21.60287081339713	21.74641148325359	27.727272727272727	0.0
1816.0	27.11377245508982	22.51497005988024	22.035928143712574	28.335329341317365	0.0
1817.0	29.674017257909874	23.010546500479386	19.966442953020135	27.348993288590606	0.0
1818.0	29.201630304483338	21.673459602013907	21.265883481179575	27.859026612323184	0.0
1819.0	28.766794625719772	20.129558541266796	21.593090211132438	29.510556621880994	0.0
1820.0	28.547418967587035	22.160864345738297	21.248499399759904	28.043217286914768	0.0
1821.0	27.611044417767104	22.20888355342137	21.728691476590637	28.45138055222089	0.0
1822.0	28.567996155694374	20.567035079288804	22.272945699183087	28.592023065833732	0.0
1823.0	30.12974531475252	21.528111484863047	21.69629985583854	26.645843344545888	0.0
1824.0	28.022110069694783	22.927180966113912	20.37971641432348	28.67099254986782	0.0
1825.0	28.344943550324288	21.69108815757867	21.210665385539272	28.75330290655777	0.0
1826.0	28.56113379774201	21.6670670189767	20.77828489070382	28.993514292577466	0.0
1827.0	28.622927180966112	21.2929584234559	21.36505647680846	28.719057918769526	0.0
1828.0	26.923076923076923	20.841346153846153	22.98076923076923	29.254807692307693	0.0
1829.0	28.894230769230766	22.04326923076923	21.057692307692307	28.004807692307693	0.0
1830.0	28.334534967555875	22.446527277096852	21.316991107906752	27.901946647440518	0.0
1831.0	28.37220485693676	21.014666987256554	22.337100264486658	28.276027891320027	0.0
1832.0	28.80826525708794	21.98462277751081	21.119654012493992	28.087457952907258	0.0
1833.0	29.697260932244113	20.807304180682365	21.19173474291206	28.30370014416146	0.0
1834.0	29.01442307692308	20.74519230769231	21.466346153846153	28.77403846153846	0.0
1835.0	29.836381135707413	20.71703561116458	22.425409047160734	27.021174205967274	0.0
1836.0	27.51564756860857	21.545498314877225	23.32691381800674	27.611940298507463	0.0
1837.0	28.688327316486163	21.99759326113117	22.093862815884478	27.220216606498195	0.0
1838.0	29.602888086642597	21.34777376654633	20.794223826714802	28.25511432009627	0.0
1839.0	28.657362848893165	21.126082771896055	21.87199230028874	28.344562078922042	0.0
1840.0	29.238921001926784	21.411368015414258	20.929672447013488	28.42003853564547	0.0
1841.0	29.411764705882355	20.973963355834137	20.515911282545805	29.098360655737704	0.0
1842.0	27.7027027027027	22.03185328185328	20.994208494208493	29.27123552123552	0.0
1843.0	28.31644958996623	20.332850940665704	21.924746743849493	29.425952725518574	0.0
1844.0	29.86010612638688	21.24939700916546	21.44235407621804	27.448142788229617	0.0
1845.0	27.919884169884167	22.24903474903475	21.114864864864867	28.716216216216218	0.0
1846.0	28.809064609450335	20.877531340405014	21.91417550626808	28.399228543876564	0.0
1847.0	29.214836223506747	21.21868978805395	21.604046242774565	27.96242774566474	0.0
1848.0	28.06552637918574	22.259696458684655	20.93471452662009	28.740062635509517	0.0
1849.0	28.155105973025048	21.55587668593449	20.56840077071291	29.72061657032755	0.0
1850.0	26.88508793061913	22.910142134425442	20.501084076126237	29.7036858588292	0.0
1851.0	28.344179320318148	21.2822366835382	21.13762352374066	29.23596047240299	0.0
1852.0	29.129491198456712	21.485411140583555	21.413069688931756	27.972027972027973	0.0
1853.0	29.350712044412262	20.733767801110307	20.68549360366884	29.230026550808592	0.0
1854.0	28.947368421052634	20.18348623853211	21.704490584258814	29.164654756156445	0.0
1855.0	27.16079188797682	21.752776436504103	21.245774987928538	29.840656687590535	0.0
1856.0	27.536231884057973	22.48792270531401	21.42512077294686	28.550724637681157	0.0
1857.0	28.561064087061666	21.717049576783552	21.934703748488513	27.787182587666265	0.0
1858.0	28.969022265246853	21.63601161665053	22.579864472410456	26.815101645692156	0.0
1859.0	28.716707021791766	22.4455205811138	20.290556900726394	28.54721549636804	0.0
1860.0	28.8689755388714	21.118914991523372	21.554855897311697	28.457253572293535	0.0
1861.0	28.875968992248062	19.864341085271317	21.875	29.38468992248062	0.0
1862.0	29.32622394571013	21.037324285021814	21.473582161900147	28.162869607367913	0.0
1863.0	27.66472868217054	20.906007751937985	21.8265503875969	29.602713178294575	0.0
1864.0	29.447406689287448	21.400872515753758	21.1100339311682	28.041686863790595	0.0
1865.0	28.2703488372093	21.124031007751938	22.795542635658915	27.810077519379846	0.0
1866.0	28.654545454545456	21.96363636363636	21.01818181818182	28.363636363636363	0.0
1867.0	28.866229667395	20.78174314153921	20.975965040058266	29.376062151007527	0.0
1868.0	28.93586005830904	21.98736637512148	21.015549076773567	28.061224489795915	0.0
1869.0	28.776453417659937	20.67623449282413	22.23303332522501	28.31427876429093	0.0
1870.0	28.787140769605458	21.69995129079396	21.821724305893813	27.69118363370677	0.0
1871.0	27.676176542306752	21.26310655937576	22.677395757132405	28.383321141185075	0.0
1872.0	28.480858327237257	20.946110704706168	21.11680078029749	29.45623018775908	0.0
1873.0	28.104415711149063	21.68821663820444	21.224688948524033	28.982678702122467	0.0
1874.0	29.2724609375	20.8984375	20.7763671875	29.052734375	0.0
1875.0	28.41796875	20.9228515625	21.875	28.7841796875	0.0
1876.0	28.920371275036636	21.34831460674157	22.496336101612115	27.234978016609674	0.0
1877.0	29.115779189057157	20.908646800195406	21.104054714215927	28.87151929653151	0.0
1878.0	28.616813294232653	20.918866080156402	21.994134897360702	28.470185728250247	0.0
1879.0	27.61485826001955	22.238514173998045	21.08993157380254	29.056695992179865	0.0
1880.0	28.739002932551323	21.50537634408602	20.992179863147605	28.763440860215056	0.0
1881.0	28.948655256723715	20.78239608801956	21.78484107579462	28.484107579462105	0.0
1882.0	28.057729941291587	21.648727984344422	21.771037181996086	28.522504892367905	0.0
1883.0	29.696673189823876	20.84148727984344	21.183953033268104	28.277886497064582	0.0
1884.0	28.155577299412915	21.942270058708417	21.06164383561644	28.840508806262232	0.0
1885.0	29.630535845363347	21.77636408123318	20.283826767800342	28.309273305603135	0.0
1886.0	28.134182174338886	20.959843290891282	21.00881488736533	29.897159647404504	0.0
1887.0	28.23586983117201	21.72742843161243	21.89870320528505	28.137998531930513	0.0
1888.0	28.18693418155126	21.115732811353073	21.433814533887936	29.263518473207732	0.0
1889.0	27.905836194212853	20.941638057871508	21.3339872486513	29.818538499264346	0.0
1890.0	28.683500858053446	20.81392498161314	20.862956607011522	29.639617553321894	0.0
1891.0	29.906771344455347	20.191364082433758	21.270853778213937	28.63101079489696	0.0
1892.0	28.49079754601227	21.2760736196319	21.791411042944787	28.44171779141104	0.0
1893.0	29.553264604810998	20.962199312714777	21.79675994108984	27.68777614138439	0.0
1894.0	27.785959744722632	20.913107511045656	21.747668139420718	29.553264604810998	0.0
1895.0	28.529339553154927	20.721826663393074	21.433832555855634	29.315001227596365	0.0
1896.0	28.838123311225743	22.033898305084744	20.805698845492508	28.322279538197005	0.0
1897.0	29.182019159911572	20.609186931957748	21.468926553672315	28.739867354458365	0.0
1898.0	28.532809043991154	21.061685917915952	22.118456623248957	28.28704841484394	0.0
1899.0	28.557385106905876	21.28287048414844	21.94642418284591	28.213320226099782	0.0
1900.0	29.060039370078737	21.08759842519685	20.76771653543307	29.084645669291337	0.0
1901.0	27.586206896551722	21.970443349753694	20.665024630541872	29.77832512315271	0.0
1902.0	29.014778325123153	21.822660098522167	21.699507389162562	27.46305418719212	0.0
1903.0	28.71579985210747	22.159230958836577	20.828198175992114	28.296771013063843	0.0
1904.0	28.33538840937115	22.19482120838471	21.085080147965474	28.38471023427867	0.0
1905.0	28.91358024691358	21.45679012345679	21.555555555555557	28.074074074074073	0.0
1906.0	28.988374969082365	21.39500371011625	21.49394014345783	28.122681177343555	0.0
1907.0	29.522395446671617	20.415738678544916	21.10863647611977	28.953229398663698	0.0
1908.0	28.493557978196232	21.481665014866206	21.778989098116945	28.245787908820613	0.0
1909.0	29.279167698786228	21.45157295021055	20.98092643051771	28.28833292048551	0.0
1910.0	28.18542389687655	21.0213187902826	22.211204759543875	28.582052553296975	0.0
1911.0	29.372364177623417	21.409079632845447	21.85561895311337	27.36293723641776	0.0
1912.0	29.181141439205955	21.439205955334987	21.265508684863523	28.114143920595534	0.0
1913.0	28.681400546312393	21.256518500124162	21.405512788676432	28.656568164887013	0.0
1914.0	28.145201392342116	22.22774738935853	21.03431128791646	28.592739930382894	0.0
1915.0	29.129353233830845	20.398009950248756	21.741293532338307	28.73134328358209	0.0
1916.0	28.34371108343711	22.31631382316314	20.772104607721044	28.567870485678704	0.0
1917.0	28.553615960099748	22.568578553615957	20.623441396508728	28.254364089775564	0.0
1918.0	27.218344965104684	21.884346959122635	22.283150548354936	28.614157527417746	0.0
1919.0	27.680798004987533	21.596009975062344	21.895261845386536	28.827930174563594	0.0
1920.0	28.57142857142857	22.11418598853154	21.19172276240339	28.1226626776365	0.0
1921.0	26.658354114713216	21.870324189526187	22.643391521197007	28.827930174563594	0.0
1922.0	29.164582291145575	21.53576788394197	21.210605302651324	28.08904452226113	0.0
1923.0	28.274480340596043	20.786376158276983	20.586025544703233	30.35311795642374	0.0
1924.0	29.20531461519178	20.75708197543244	21.484081223364253	28.55352218601153	0.0
1925.0	27.151819322459218	21.40526976160602	20.978670012547052	30.4642409033877	0.0
1926.0	29.49748743718593	21.381909547738694	21.08040201005025	28.04020100502513	0.0
1927.0	28.646881287726355	20.145875251509054	21.680080482897385	29.527162977867206	0.0
1928.0	29.433962264150942	21.031446540880502	21.18238993710692	28.352201257861637	0.0
1929.0	28.52112676056338	20.875251509054326	21.001006036217305	29.602615694164992	0.0
1930.0	27.622641509433965	22.91823899371069	20.88050314465409	28.57861635220126	0.0
1931.0	28.772635814889334	21.227364185110666	20.900402414486923	29.099597585513077	0.0
1932.0	30.548565676899848	21.66582788122798	20.608958228485154	27.17664821338702	0.0
1933.0	28.28333753466095	21.073859339551298	20.746155785228133	29.896647340559618	0.0
1934.0	29.129886506935687	21.261034047919296	21.311475409836063	28.297604035308954	0.0
1935.0	28.149457207775814	22.039888916940168	20.903812168644283	28.906841706639735	0.0
1936.0	28.048472607927287	21.433981317849028	20.777581418833627	29.739964655390054	0.0
1937.0	27.835311947461477	20.762818893660015	22.657236675928264	28.744632482950237	0.0
1938.0	28.203184230477635	21.75890826383624	22.188526661612332	27.849380844073796	0.0
1939.0	29.127686472819214	21.34007585335019	21.5929203539823	27.939317319848296	0.0
1940.0	27.509481668773706	20.4551201011378	22.073324905183313	29.96207332490518	0.0
1941.0	27.921092564491655	21.2443095599393	21.44663631765301	29.387961557916036	0.0
1942.0	27.569620253164555	21.341772151898734	22.20253164556962	28.88607594936709	0.0
1943.0	29.197265130412763	20.460876171182576	22.284122562674096	28.057736135730565	0.0
1944.0	28.799392097264437	21.403242147923	21.149949341438703	28.64741641337386	0.0
1945.0	29.486206023791446	20.982029865856745	21.05796001012402	28.473804100227788	0.0
1946.0	28.31477732793522	21.710526315789476	21.508097165991902	28.466599190283397	0.0
1947.0	28.21744627054362	22.553729456384325	21.3653603034134	27.863463969658657	0.0
1948.0	28.502781992918564	21.75012645422357	20.283257460799188	29.463834092058676	0.0
1949.0	28.708617639625977	22.517058377558758	21.02602982057114	27.748294162244125	0.0
1950.0	27.155499367888748	22.376738305941846	21.54235145385588	28.925410872313527	0.0
1951.0	28.300455235204858	22.10419828022256	20.890237733940314	28.70510875063227	0.0
1952.0	27.9969650986343	20.232675771370765	22.180070814365198	29.590288315629742	0.0
1953.0	28.70886075949367	21.341772151898734	21.670886075949365	28.27848101265823	0.0
1954.0	28.517206477732792	19.63562753036437	22.849190283400812	28.99797570850202	0.0
1955.0	28.68354430379747	21.088607594936708	21.44303797468354	28.78481012658228	0.0
1956.0	27.83975659229209	22.134888438133874	21.272819472616632	28.752535496957403	0.0
1957.0	29.187817258883246	21.6243654822335	20.913705583756347	28.274111675126907	0.0
1958.0	28.730964467005077	21.82741116751269	21.116751269035532	28.3248730964467	0.0
1959.0	29.62680883472963	20.91901497842092	21.24904798172125	28.205128205128204	0.0
1960.0	27.614213197969544	21.14213197969543	21.14213197969543	30.101522842639593	0.0
1961.0	27.773546585427773	22.39146991622239	21.62985529322163	28.205128205128204	0.0
1962.0	29.260858521717044	20.77724155448311	21.793243586487172	28.168656337312676	0.0
1963.0	29.334011184544995	21.352313167259787	21.12353838332486	28.190137264870362	0.0
1964.0	28.324434274091026	21.815408085430967	20.900076277650648	28.960081362827356	0.0
1965.0	28.055908513341805	21.829733163913595	20.4574332909784	29.6569250317662	0.0
1966.0	28.044749555047037	22.578184591914567	21.891685736079328	27.485380116959064	0.0
1967.0	28.629544876684466	21.99338927027714	21.179760996694636	28.19730485634376	0.0
1968.0	29.247202441505593	21.286876907426247	20.574771108850456	28.891149542217704	0.0
1969.0	27.87385554425229	22.660223804679553	20.803662258392674	28.662258392675483	0.0
1970.0	28.102746693794504	22.609359104781284	21.5412004069176	27.746693794506612	0.0
1971.0	27.753752225896715	21.444924955482065	22.20808954464513	28.593233273976086	0.0
1972.0	28.05901806156194	21.72475197150852	22.309844823200205	27.906385143729327	0.0
1973.0	29.839735436275756	22.33528364283897	21.419486135843297	26.405494785041974	0.0
1974.0	27.75800711743772	21.45399084900864	22.419928825622776	28.36807320793086	0.0
1975.0	29.99236835410837	21.36860849656576	20.58000508776393	28.05901806156194	0.0
1976.0	28.876461616675144	20.081342145399084	21.377732587697	29.66446365022877	0.0
1977.0	29.562785968479922	20.488052872394512	21.479410269445857	28.46975088967972	0.0
1978.0	29.35196950444727	21.168996188055907	19.898348157560356	29.58068614993647	0.0
1979.0	28.897917724733368	20.31488065007618	20.949720670391063	29.83748095479939	0.0
1980.0	29.45362134688691	21.067344345616267	20.584498094027953	28.894536213468868	0.0
1981.0	27.82719186785261	20.432020330368488	20.864040660736975	30.876747141041932	0.0
1982.0	29.81698017285206	20.564311133706152	20.971021860701576	28.647686832740217	0.0
1983.0	28.28796743831086	21.95370134825744	21.36860849656576	28.38972271686594	0.0
1984.0	29.36689549961861	21.815408085430967	20.493262140859393	28.324434274091026	0.0
1985.0	28.622267412303	21.479410269445857	20.86934417895272	29.028978139298424	0.0
1986.0	29.91344195519348	21.74134419551935	20.315682281059065	28.029531568228105	0.0
1987.0	27.800407331975556	21.130346232179225	21.63951120162933	29.429735234215887	0.0
1988.0	29.55124936257012	20.85670576236614	20.78021417644059	28.811830698623154	0.0
1989.0	28.2580974241265	20.836521295587858	21.9076766131089	28.997704667176738	0.0
1990.0	28.786333503314637	22.233554309026008	21.341152473227947	27.63895971443141	0.0
1991.0	28.443877551020407	21.73469387755102	20.38265306122449	29.438775510204078	0.0
1992.0	29.300663603879528	21.235324144971923	20.469627360898418	28.99438489025013	0.0
1993.0	27.711150803776473	20.336820617504465	23.041592242919112	28.91043633579995	0.0
1994.0	29.680715197956577	20.53639846743295	20.5874840357599	29.195402298850574	0.0
1995.0	28.786717752234992	22.32439335887612	21.379310344827587	27.509578544061302	0.0
1996.0	29.66751918158568	21.943734015345267	21.099744245524295	27.289002557544755	0.0
1997.0	28.47631241997439	21.51088348271447	22.91933418693982	27.093469910371322	0.0
1998.0	29.03225806451613	21.582181259600613	21.274961597542244	28.110599078341014	0.0
[truncated: 187,892 more rows]
