# Supplementary material for: Repeat Proliferations in the Non-Coding Regions Drive Mitochondrial Genome Expansion in Curcuma (Zingiberaceae)
Source: Biology (Basel). 2026 Jul 9;15(14):1109. doi: 10.3390/biology15141109 (PMC13406114; doi:10.3390/biology15141109)
Supplement: Supplementary file 1 [file biology-15-01109-s001.zip › Supporting Information S1:long-read alignment evidence and coverage depth profiles/long-read alignment evidence and coverage depth profiles/contig10/raw_data_qualimapReport/mapping_quality_across_reference.txt]

#Position (bp)	mapping quality
396.5	33.37809444560017
1188.5	59.68398719571205
1980.5	43.5871106536046
2772.5	58.18255712541427
3564.5	55.98067012404285
4356.5	28.806394652204073
5148.5	59.753639819264144
5940.5	59.759312320916905
6732.5	59.42714126807564
7524.5	57.235856735856736
8316.5	58.80617538081515
9108.5	55.99581523466469
9900.5	59.26655024607081
10692.5	59.32976772616137
11484.5	59.6066740687788
12276.5	42.52409298096888
13068.5	28.758687701588414
13860.5	52.279011385906095
14652.5	59.71588856137682
15444.5	59.70399664449638
16236.5	59.779741672331745
17028.5	58.51075405105006
17820.5	59.13253724510234
18612.5	36.73528233880657
19404.5	36.80681295894482
20196.5	59.474436310859225
20988.5	59.529357673570054
21780.5	59.78374969026648
22572.5	59.19589229073404
23364.5	58.6847695957859
24156.5	52.00691278865902
24948.5	52.47772557292166
25740.5	27.857790965099298
26532.5	47.60031864375319
27324.5	59.32804946076608
28116.5	55.39147341518102
28908.5	59.83324455149732
29700.5	29.672396253834975
30492.5	23.380273148163493
31284.5	29.466879699028503
32076.5	54.410283472024894
32868.5	59.83764152958769
33660.5	35.100547695701806
34452.5	47.2628889546298
35244.5	40.14165645414982
36036.5	48.74232444377695
36828.5	45.457497506372604
37620.5	59.64628988850442
38412.5	53.91663839699663
39204.5	59.632835987083844
39996.5	58.64165977391784
40788.5	59.76824107472521
41580.5	58.907774966745784
42372.5	59.165901367162164
43164.5	59.53240107110979
43956.5	59.77209751237585
44748.5	54.66994432795893
45540.5	49.563411283293696
46332.5	53.44566915950441
47124.5	59.72057170387024
47916.5	59.893989398939894
48708.5	59.864325618515565
49500.5	59.812878370941114
50292.5	59.88115401176977
51084.5	59.82209957726632
51876.5	48.07861431121207
52668.5	56.97609059172118
53460.5	59.72910662824207
54252.5	59.172765214015335
55044.5	59.63018152262259
55836.5	59.72914262439753
56628.5	59.77593969217883
57420.5	26.660027193795784
58212.5	21.242203509496996
59004.5	20.139475920127058
59796.5	21.8561222870643
60588.5	21.257389537836467
61380.5	20.059550133435
62172.5	29.138600116859536
62964.5	28.307022052634533
63756.5	29.979917273964595
64548.5	31.13093939615469
65340.5	57.63955544329376
66132.5	59.72449322432523
66924.5	59.611898582551405
67716.5	59.609695655540925
68508.5	46.889055235994014
69300.5	59.5798068306283
70092.5	59.72608949038399
70884.5	51.28989559107328
71676.5	54.072255337937996
72468.5	59.559830109866965
73260.5	59.61254313684062
74052.5	59.44041008116189
74844.5	59.4352122415293
75636.5	58.88084503114251
76428.5	59.695116699681336
77220.5	59.598114936510015
78012.5	58.66158237171618
78804.5	59.614916060020796
79596.5	59.5503889221301
80388.5	56.5951618641053
81180.5	59.566851265822784
81972.5	59.34174285383636
82764.5	53.46417022377442
83556.5	59.26997647641451
84348.5	59.67135546583691
85140.5	58.112204257114975
85932.5	59.659611231101515
86724.5	59.6654337592468
87516.5	59.58169625712682
88308.5	59.53222981752443
89100.5	58.255120637597585
89892.5	59.78558766425617
90684.5	59.78288704559372
91476.5	55.15908408234941
92268.5	38.83152478028549
93060.5	22.404235247964426
93852.5	23.74964290410785
94644.5	51.5324808841483
95436.5	27.1313725081107
96228.5	33.31868553942248
97020.5	49.81890120706626
97812.5	58.63044094042111
98604.5	57.522469974969574
99396.5	59.02328240307661
100188.5	58.69480609418282
100980.5	54.70329531585371
101772.5	58.58414094786959
102564.5	58.703964714289235
103356.5	58.74894060101218
104148.5	57.653912232475946
104940.5	58.49279164610229
105732.5	52.07375194922141
106524.5	59.81532480155516
107316.5	59.83225366518923
108108.5	59.87233733891051
108900.5	59.83152520740268
109692.5	59.853828691656055
110484.5	59.852058701206104
111276.5	59.814961832061066
112068.5	59.78225131052452
112860.5	58.13896184777017
113652.5	47.47702929981411
114444.5	48.82482729940161
115236.5	59.73357199407938
116028.5	58.677028540401125
116820.5	57.820208967647254
117612.5	37.40321571318987
118404.5	52.529469604951124
119196.5	56.721699303977786
119988.5	57.619050994011126
120780.5	35.78881507058875
121572.5	28.681313759238634
122364.5	28.687763871745982
123156.5	26.289145508652624
123948.5	29.471506589303676
124740.5	46.865834768887794
125532.5	59.586169343860604
126324.5	52.4658253674387
127116.5	59.61242487221255
127908.5	58.645047254887814
128700.5	51.099493495302745
129492.5	48.8115719987138
130284.5	59.41879727216367
131076.5	32.958362350540945
131868.5	56.48966096090749
132660.5	59.745769752693235
133452.5	58.37286046180835
134244.5	51.954291679036224
135036.5	40.78779855828323
135828.5	44.0447558054529
136620.5	49.105623456264375
137412.5	59.31107052096569
138204.5	49.285627486721154
138996.5	59.625559159024824
139788.5	59.28419977008558
140580.5	59.79966359551126
141372.5	55.79028629223688
142164.5	58.49953626414394
142956.5	57.33024321649914
143748.5	56.914181546227915
144540.5	59.206364420588514
145332.5	59.13379839115133
146124.5	59.73171828053656
146916.5	59.5703115484861
147708.5	59.69323839605975
148500.5	56.29907094802731
149292.5	59.720057086398064
150084.5	59.813374805598755
150876.5	56.6797507304838
151668.5	59.68755138957408
152460.5	59.78809194455073
153252.5	34.826020942576086
154044.5	26.011354164532968
154836.5	28.720570354627604
155628.5	29.40845186289875
156420.5	33.5085212242074
157212.5	39.755785101181836
158004.5	58.46305418719212
158796.5	59.57643169530631
159588.5	59.80017346053773
160380.5	59.399324423557054
161172.5	51.60674187628198
161964.5	54.65388670564555
162756.5	53.65590408732714
163548.5	51.94685356397256
164340.5	54.875060670949324
165132.5	32.40585308090277
165924.5	40.589225523623966
166716.5	36.90905374627708
167508.5	30.222581717262674
168300.5	42.03826314829251
169092.5	59.80164964650432
169884.5	57.59141484769259
170676.5	46.317271164978294
171468.5	46.14344521108642
172260.5	37.96762017774187
173052.5	41.28236029590526
173844.5	39.61789603154506
174636.5	53.24751571258706
175428.5	54.366433021806856
176220.5	48.65342587946702
177012.5	54.49034555836816
177804.5	47.16320305525245
178596.5	49.998760661952325
179388.5	49.97227700134328
180180.5	34.427372420758985
180972.5	50.44778221074865
181764.5	42.825260689825384
182556.5	45.47650216249614
183348.5	49.99896769349881
184140.5	44.46877071097196
184932.5	40.895329114368266
185724.5	57.1543610464879
186516.5	58.23471074380165
187308.5	56.919630073907825
188100.5	47.44233035864624
188892.5	26.406137358475217
189684.5	19.30115654836966
190476.5	25.44480129682632
191268.5	33.9344197660665
192060.5	47.237304177545695
192852.5	59.60604451310771
193644.5	59.73675963647759
194436.5	57.81098592911368
195228.5	57.078080503251584
196020.5	41.458515697082966
196812.5	57.139580184718724
197604.5	49.18004024975489
198396.5	48.44704200673215
199188.5	59.80239520958084
199980.5	55.70288436094205
200772.5	56.955930208405455
201564.5	54.87613224637681
202356.5	26.732620495522248
203148.5	33.56917127264891
203940.5	58.09030842689379
204732.5	59.824072716610466
205524.5	58.7928769591919
206316.5	59.39632611350664
207108.5	58.71487456664756
207900.5	59.67106864654333
208692.5	58.57710836207922
209484.5	59.771878335112056
210276.5	33.234631097511354
211068.5	26.272385671801153
211860.5	25.655597461999086
212652.5	29.453681380293173
213444.5	31.87312129322769
214236.5	32.585713620289624
215028.5	34.59894348783887
215820.5	56.78479186459763
216612.5	55.825097342357644
217404.5	50.84439101744335
218196.5	59.795997668544786
218988.5	57.311762521070825
219780.5	59.53389958589003
220572.5	52.520992961897164
221364.5	59.22513732885135
222156.5	44.94370963977281
222948.5	53.763327665533104
223740.5	46.61603949178603
224532.5	45.694542034848645
225324.5	35.61842849898208
226116.5	28.32970806550352
226908.5	42.62870589463428
227700.5	56.562386938169674
228492.5	44.90472696245734
229284.5	58.46153846153846
230076.5	55.35350149938261
230868.5	40.2850427397807
231660.5	52.68807072282891
232452.5	48.5387969258055
233244.5	52.58596506232761
234036.5	27.495693876182173
234828.5	24.709832902311504
235620.5	27.877448026835886
236412.5	39.34157582851708
237204.5	25.464296341151474
237996.5	59.84331955922865
238788.5	59.79051139864448
239580.5	25.430089437361598
240372.5	51.57611296026628
241164.5	56.3357268751224
241956.5	59.25776868773504
242748.5	59.79513921221715
243540.5	59.33063178220784
244332.5	54.285023503120904
245124.5	56.233184529391906
245916.5	58.83648680912021
246708.5	51.86797045255144
247500.5	37.285358809960584
248292.5	54.12274389015228
249084.5	59.208526596269614
249876.5	59.785012285012286
250668.5	56.531233058249505
251460.5	59.82338475296222
252252.5	47.85304577637117
253044.5	31.228930853421943
253836.5	39.63769673827592
254628.5	54.97978737367109
255420.5	31.934530018892506
256212.5	41.38789491641078
257004.5	47.8491246618365
257796.5	46.116065974343314
258588.5	30.693951574616236
259380.5	22.315006516351655
260172.5	24.778077542864104
260964.5	25.4885584241194
261756.5	22.03477775569181
262548.5	26.73172343478589
263340.5	39.314222596255
264132.5	35.36736413183639
264924.5	39.52843174174447
265716.5	32.060997243957296
266508.5	29.496233618821588
267300.5	25.72556479247556
268092.5	27.182970107398482
268884.5	59.7403500430868
269676.5	59.69342170574323
270468.5	59.72773681225184
271260.5	59.82101924828084
272052.5	59.820238915690325
272844.5	59.796861972258014
273636.5	56.179148947006546
274428.5	59.857208395458194
275220.5	59.812516125333254
276012.5	59.614374336332645
276804.5	54.90664461815995
277596.5	58.7463146524336
278388.5	59.63093545635485
279180.5	58.64098355578954
279972.5	25.140951628422
280764.5	21.748529360278845
281556.5	20.794938598127764
282348.5	16.23938929891304
283140.5	16.967186455358714
283932.5	26.06096696997871
284724.5	55.06555260159514
285516.5	57.148316978420496
286308.5	51.94499798867469
287100.5	57.568094960896964
287892.5	59.82380702674357
288684.5	59.88556606652426
289476.5	51.5366306261953
290268.5	59.76685520933286
291060.5	56.444518419884595
291852.5	56.291244611496886
292644.5	59.82377262149522
293436.5	59.74608838869064
294228.5	59.889811980760825
295020.5	59.81554799944105
295812.5	54.562297411305
296604.5	59.82858478560112
297396.5	59.83889589990065
298188.5	59.87020810514787
298980.5	59.859639688088194
299772.5	59.86319218241042
300564.5	55.06284425451092
301356.5	59.843791509484085
302148.5	59.87056678394412
302940.5	59.71265571024809
303732.5	59.80671955699909
304524.5	59.83176511822275
305316.5	59.81958762886598
306108.5	59.054603334821515
306900.5	59.535678648504394
307692.5	58.466304627700666
308484.5	55.12817670313121
309276.5	59.4610053899461
310068.5	58.19024985068684
310860.5	59.22375592115316
311652.5	59.15558191711582
312444.5	49.53188458799299
313236.5	39.08112644535621
314028.5	59.81219817563942
314820.5	59.72907716910727
315612.5	45.65449358598931
316244.5	29.864812445419282
