# Supplementary material for: Repeat Proliferations in the Non-Coding Regions Drive Mitochondrial Genome Expansion in Curcuma (Zingiberaceae)
Source: Biology (Basel). 2026 Jul 9;15(14):1109. doi: 10.3390/biology15141109 (PMC13406114; doi:10.3390/biology15141109)
Supplement: Supplementary file 1 [file biology-15-01109-s001.zip › Supporting Information S1:long-read alignment evidence and coverage depth profiles/long-read alignment evidence and coverage depth profiles/contig11/genome_results.txt]

BamQC report
-----------------------------------

>>>>>>> Input

     bam file = sort_jiucontig11.bam
     outfile = jiucontig11/genome_results.txt


>>>>>>> Reference

     number of bases = 139,062 bp
     number of contigs = 1


>>>>>>> Globals

     number of windows = 400

     number of reads = 17,728
     number of mapped reads = 17,728 (100%)
     number of supplementary alignments = 40,871 (230.54%)
     number of secondary alignments = 44,173

     number of mapped bases = 47,256,348 bp
     number of sequenced bases = 38,166,068 bp
     number of aligned bases = 0 bp
     number of duplicated reads (estimated) = 53,608
     duplication rate = 50.75%


>>>>>>> Insert size

     mean insert size = 0
     std insert size = 0
     median insert size = 0


>>>>>>> Mapping quality

     mean mapping quality = 52.4274


>>>>>>> ACTG content

     number of A's = 11,459,773 bp (30.03%)
     number of C's = 7,742,499 bp (20.29%)
     number of T's = 11,242,687 bp (29.46%)
     number of G's = 7,721,109 bp (20.23%)
     number of N's = 0 bp (0%)

     GC percentage = 40.52%


>>>>>>> Mismatches and indels

    general error rate = 0.335
    number of mismatches = 0
    number of insertions = 610,580
    mapped reads with insertion percentage = 278.92%
    number of deletions = 708,294
    mapped reads with deletion percentage = 280.38%
    homopolymer indels = 47.39%


>>>>>>> Coverage

     mean coverageData = 339.8222X
     std coverageData = 705.6355X

     There is a 100% of reference with a coverageData >= 1X
     There is a 100% of reference with a coverageData >= 2X
     There is a 100% of reference with a coverageData >= 3X
     There is a 100% of reference with a coverageData >= 4X
     There is a 100% of reference with a coverageData >= 5X
     There is a 100% of reference with a coverageData >= 6X
     There is a 100% of reference with a coverageData >= 7X
     There is a 100% of reference with a coverageData >= 8X
     There is a 100% of reference with a coverageData >= 9X
     There is a 100% of reference with a coverageData >= 10X
     There is a 100% of reference with a coverageData >= 11X
     There is a 100% of reference with a coverageData >= 12X
     There is a 100% of reference with a coverageData >= 13X
     There is a 100% of reference with a coverageData >= 14X
     There is a 100% of reference with a coverageData >= 15X
     There is a 100% of reference with a coverageData >= 16X
     There is a 100% of reference with a coverageData >= 17X
     There is a 100% of reference with a coverageData >= 18X
     There is a 100% of reference with a coverageData >= 19X
     There is a 100% of reference with a coverageData >= 20X
     There is a 100% of reference with a coverageData >= 21X
     There is a 100% of reference with a coverageData >= 22X
     There is a 99.94% of reference with a coverageData >= 23X
     There is a 99.83% of reference with a coverageData >= 24X
     There is a 99.75% of reference with a coverageData >= 25X
     There is a 99.55% of reference with a coverageData >= 26X
     There is a 99.51% of reference with a coverageData >= 27X
     There is a 99.41% of reference with a coverageData >= 28X
     There is a 99.07% of reference with a coverageData >= 29X
     There is a 98.78% of reference with a coverageData >= 30X
     There is a 97.54% of reference with a coverageData >= 31X
     There is a 94.59% of reference with a coverageData >= 32X
     There is a 91.28% of reference with a coverageData >= 33X
     There is a 86.96% of reference with a coverageData >= 34X
     There is a 83.62% of reference with a coverageData >= 35X
     There is a 80.38% of reference with a coverageData >= 36X
     There is a 77.84% of reference with a coverageData >= 37X
     There is a 75.78% of reference with a coverageData >= 38X
     There is a 72.54% of reference with a coverageData >= 39X
     There is a 70.15% of reference with a coverageData >= 40X
     There is a 68.12% of reference with a coverageData >= 41X
     There is a 66.25% of reference with a coverageData >= 42X
     There is a 65.44% of reference with a coverageData >= 43X
     There is a 64.5% of reference with a coverageData >= 44X
     There is a 63.58% of reference with a coverageData >= 45X
     There is a 61.54% of reference with a coverageData >= 46X
     There is a 59.11% of reference with a coverageData >= 47X
     There is a 55.66% of reference with a coverageData >= 48X
     There is a 52.92% of reference with a coverageData >= 49X
     There is a 50.72% of reference with a coverageData >= 50X
     There is a 49.7% of reference with a coverageData >= 51X


>>>>>>> Coverage per contig

	contig11	139062	47256348	339.82215127065626	705.6354743288321
