# Supplementary material for: Repeat Proliferations in the Non-Coding Regions Drive Mitochondrial Genome Expansion in Curcuma (Zingiberaceae)
Source: Biology (Basel). 2026 Jul 9;15(14):1109. doi: 10.3390/biology15141109 (PMC13406114; doi:10.3390/biology15141109)
Supplement: Supplementary file 1 [file biology-15-01109-s001.zip › Supporting Information S1:long-read alignment evidence and coverage depth profiles/long-read alignment evidence and coverage depth profiles/contig11/raw_data_qualimapReport/coverage_across_reference.txt]

#Position (bp)	Coverage	Std
174.5	32.833333333333336	5.276819836436239
522.5	33.45402298850575	4.948005519468402
870.5	34.0	5.781709169401401
1218.5	39.304597701149426	4.446682865434323
1566.5	38.882183908045974	8.625343571367921
1914.5	323.8735632183908	233.53817773496928
2262.5	1050.7701149425288	327.50893205332983
2610.5	1427.8103448275863	329.73933017168105
2958.5	868.6063218390805	391.4990935237079
3306.5	62.83045977011494	18.544060610018658
3654.5	33.956896551724135	7.853544481286156
4002.5	35.95402298850575	6.38514799691666
4350.5	32.16954022988506	8.04816677919557
4698.5	35.4080459770115	6.103042391855199
5046.5	45.367816091954026	12.04970548597975
5394.5	38.43390804597701	4.814967086697164
5742.5	39.34770114942529	3.8446858383231164
6090.5	40.11494252873563	9.02152598147801
6438.5	34.741379310344826	7.193148080662936
6786.5	32.1580459770115	1.586581664872702
7134.5	32.90229885057471	7.065172798075554
7482.5	42.10632183908046	19.392127209286485
7830.5	33.0	7.5034474835192215
8178.5	152.04310344827587	281.8041067793391
8526.5	184.77298850574712	297.3640856345758
8874.5	35.43103448275862	4.384861627720172
9222.5	37.49425287356322	5.370738085794817
9570.5	38.827586206896555	7.795703207905443
9918.5	41.78735632183908	7.477168312737877
10266.5	40.68390804597701	6.874072560223552
10614.5	40.97701149425287	8.460523610871546
10962.5	40.5	5.4030110804654194
11310.5	39.491379310344826	5.2049931818388195
11658.5	40.0	8.49881668571991
12006.5	40.13793103448276	3.4387079904635898
12354.5	45.95402298850575	8.007180685405807
12702.5	39.706896551724135	7.29981892390757
13050.5	38.04022988505747	8.407543137516177
13398.5	37.0	7.987778020272567
13746.5	35.6580459770115	6.38492297363956
14094.5	41.92816091954023	24.33246731256905
14442.5	61.497126436781606	40.023197296556404
14790.5	39.666666666666664	12.899144585377853
15138.5	32.07183908045977	1.654843118584511
15486.5	39.30747126436781	12.374194505307097
15834.5	40.14942528735632	9.460747704406705
16182.5	35.73850574712644	6.992195978210362
16530.5	35.577586206896555	6.213398573975475
16878.5	35.35057471264368	4.678453914968362
17226.5	38.456896551724135	5.829473271290449
17574.5	35.0	8.335804231380925
17922.5	32.89655172413793	7.198738714556861
18270.5	34.0	7.775957641434224
18618.5	34.0	8.031010299880185
18966.5	34.0	8.00771897723632
19314.5	35.333333333333336	3.3805563032643358
19662.5	34.67816091954023	6.411645296045223
20010.5	42.4080459770115	17.114388649629728
20358.5	33.74425287356322	6.7613251098715335
20706.5	102.49137931034483	101.7419967763852
21054.5	38.117816091954026	12.376864773002707
21402.5	35.0	8.09072123577018
21750.5	35.51724137931034	5.137757460618193
22098.5	39.0316091954023	8.3287343631523
22446.5	42.77298850574713	10.338939895410919
22794.5	48.08045977011494	15.715867960349073
23142.5	37.9051724137931	8.050844176483794
23490.5	37.06609195402299	1.810727928813148
23838.5	51.35344827586207	16.73766486960939
24186.5	38.160919540229884	2.300049974469564
24534.5	36.810344827586206	5.045482786783063
24882.5	35.160919540229884	7.253021566152996
25230.5	36.31609195402299	5.2958452593985585
25578.5	56.02298850574713	19.01504244224714
25926.5	38.132183908045974	2.039833213826561
26274.5	38.29597701149425	3.636895859693097
26622.5	39.0	7.692547520576123
26970.5	37.3448275862069	4.402846519158307
27318.5	35.21551724137931	2.399113821067426
27666.5	33.03448275862069	7.83119315346624
28014.5	35.382183908045974	5.302623510296951
28362.5	35.29597701149425	4.23212943330305
28710.5	32.29597701149425	3.9562986301054996
29058.5	31.669540229885058	5.619905100029126
29406.5	31.775862068965516	6.520965304749527
29754.5	64.79597701149426	27.50370925872556
30102.5	31.367816091954023	3.8622100754188176
30450.5	232.70977011494253	178.5545410733959
30798.5	360.7988505747126	153.69209029969517
31146.5	73.91379310344827	34.66726071551141
31494.5	170.67816091954023	166.02758218433772
31842.5	54.666666666666664	13.352321249828453
32190.5	49.32471264367816	5.78444207464664
32538.5	50.247126436781606	3.2900931056245413
32886.5	54.1580459770115	12.04553143643762
33234.5	51.54022988505747	10.267401824701569
33582.5	33.264367816091955	4.303166436394279
33930.5	33.002873563218394	7.587800250644329
34278.5	32.132183908045974	1.5480800121886167
34626.5	37.689655172413794	12.849146847656607
34974.5	30.637931034482758	5.522940662655935
35322.5	30.376436781609197	3.7416573867739413
35670.5	32.77298850574713	6.9989736521798775
36018.5	38.85344827586207	10.072153486820437
36366.5	47.577586206896555	10.985099625998085
36714.5	236.63793103448276	94.9058668535217
37062.5	564.471264367816	185.51625699435453
37410.5	546.7672413793103	133.09279668237363
37758.5	86.13793103448276	49.62992353756781
38106.5	62.9367816091954	49.02468296919302
38454.5	38.26724137931034	3.1713516462807942
38802.5	41.98275862068966	8.853209042196376
39150.5	30.0	7.413485692637611
39498.5	32.1867816091954	2.718074876540893
39846.5	36.18390804597701	10.450622815955962
40194.5	37.8448275862069	8.249695222513854
40542.5	42.916666666666664	8.816455356744635
40890.5	283.5086206896552	256.81476172346566
41238.5	978.4224137931035	167.48063020616095
41586.5	753.1465517241379	343.8810189184826
41934.5	89.01149425287356	31.412760054679588
42282.5	37.410919540229884	5.811700445563723
42630.5	37.951149425287355	7.841643916319134
42978.5	37.92528735632184	5.741310275377994
43326.5	37.27873563218391	6.974089978949425
43674.5	37.44827586206897	6.211317072096303
44022.5	40.94827586206897	6.410972992662169
44370.5	914.7471264367816	557.2991210694913
44718.5	392.2471264367816	447.358534115509
45066.5	2257.7959770114944	400.8150460616785
45414.5	2976.359195402299	511.16439929189914
45762.5	3938.0689655172414	457.4663325342075
46110.5	4171.146551724138	599.6453142263043
46458.5	4684.08908045977	318.41415595517014
46806.5	4654.612068965517	491.07551740348833
47154.5	4214.5114942528735	247.76906888119194
47502.5	4130.140804597701	318.3261267764644
47850.5	3961.2787356321837	228.56351138279285
48198.5	4093.977011494253	397.2111796820023
48546.5	4068.0833333333335	380.09030989774044
48894.5	3376.7212643678163	164.75094404348297
49242.5	1635.8879310344828	893.496441405671
49590.5	97.85344827586206	19.2735152684869
49938.5	87.49712643678161	8.034051095897647
50286.5	115.01149425287356	78.9824838721896
50634.5	723.6867816091954	269.8871464873429
50982.5	574.2126436781609	269.29366955012165
51330.5	27.272988505747126	12.947839654712206
51678.5	25.051724137931036	0.6454972243678735
52026.5	29.916666666666668	7.024791893673807
52374.5	30.839080459770116	6.299060320360509
52722.5	36.9683908045977	8.91385980099105
53070.5	33.73850574712644	7.0
53418.5	36.241379310344826	13.663231976585077
53766.5	34.554597701149426	7.734086368409847
54114.5	38.6867816091954	7.991374660564802
54462.5	37.64655172413793	6.368023566062781
54810.5	41.666666666666664	19.85811742301387
55158.5	131.00574712643677	44.253319896241464
55506.5	35.70402298850575	6.076145178473364
55854.5	34.78735632183908	7.071880531575282
56202.5	35.729885057471265	6.472976539997367
56550.5	35.18103448275862	1.223571181738777
56898.5	35.1551724137931	1.7534858549980208
57246.5	35.67816091954023	6.462535711010954
57594.5	49.508620689655174	30.845089402202827
57942.5	31.89080459770115	7.247671048839341
58290.5	32.0	7.612376492401631
58638.5	37.02873563218391	15.588549437430617
58986.5	38.043103448275865	14.427583734423205
59334.5	35.839080459770116	7.4742854192715695
59682.5	40.31896551724138	10.213384277055507
60030.5	55.47126436781609	23.67742996305073
60378.5	48.96264367816092	17.4280128581519
60726.5	39.4683908045977	5.694068298949661
61074.5	41.0	8.657599146905902
61422.5	40.054597701149426	8.880593591012685
61770.5	37.747126436781606	6.567290944128155
62118.5	36.27873563218391	3.500820921789166
62466.5	36.01149425287356	7.5623842253890885
62814.5	41.367816091954026	15.37808935413981
63162.5	314.4942528735632	227.75054411532716
63510.5	766.3735632183908	88.20425941705037
63858.5	378.39942528735634	313.6669521906184
64206.5	36.724137931034484	12.982193817758194
64554.5	33.0	7.993172373826375
64902.5	36.189655172413794	3.6424224603016926
65250.5	40.51149425287356	5.778477705910196
65598.5	44.0	8.894819621102721
65946.5	47.229885057471265	9.033303643332472
66294.5	46.80172413793103	8.711038049971199
66642.5	49.72126436781609	7.533259586659682
66990.5	46.951149425287355	8.745935016357294
67338.5	51.59770114942529	7.565993184874228
67686.5	54.339080459770116	3.3506732896916436
68034.5	54.8448275862069	8.787399547340366
68382.5	106.49137931034483	32.24586759588729
68730.5	53.206896551724135	10.140252099611633
69078.5	67.32183908045977	25.853922088463133
69426.5	110.89367816091954	28.51285251637742
69774.5	101.39655172413794	30.11119240491777
70122.5	49.15229885057471	11.379680418921325
70470.5	43.0	8.937040318537917
70818.5	42.275862068965516	3.7550731967091826
71166.5	43.3419540229885	4.238913870863346
71514.5	80.83333333333333	24.445106225803247
71862.5	96.38505747126437	23.61971220395586
72210.5	68.20689655172414	18.427397144394565
72558.5	88.67528735632185	23.905705566259478
72906.5	99.98563218390805	23.126898803684472
73254.5	49.35919540229885	14.045697177264016
73602.5	46.497126436781606	6.176754718343192
73950.5	46.8448275862069	8.371235643971369
74298.5	45.5948275862069	6.703704585705873
74646.5	46.810344827586206	7.602933493142585
74994.5	459.1235632183908	189.88301752612736
75342.5	45.804597701149426	7.844025473708236
75690.5	45.0	8.543162891102343
76038.5	44.666666666666664	6.740467939689126
76386.5	46.51724137931034	4.9743595440582355
76734.5	50.35344827586207	13.377799416996037
77082.5	44.75	7.541837332164336
77430.5	46.94827586206897	9.062205207254507
77778.5	48.12068965517241	9.63604941227793
78126.5	59.939655172413794	15.460182449741989
78474.5	50.88793103448276	8.778074828864773
78822.5	51.75	7.9399687309381655
79170.5	69.02011494252874	28.0302586912581
79518.5	67.57183908045977	5.925543769606061
79866.5	63.491379310344826	4.415229651282394
80214.5	64.24712643678161	2.3403015819020037
80562.5	66.29310344827586	10.340885264133664
80910.5	65.433908045977	5.1578530684638855
81258.5	65.47988505747126	5.629611774859129
81606.5	63.70977011494253	8.266745457540726
81954.5	112.21551724137932	34.652917808514744
82302.5	98.36494252873563	14.090430436472008
82650.5	55.94827586206897	9.32522225552519
82998.5	55.49425287356322	5.760796959553023
83346.5	55.020114942528735	9.406832928628344
83694.5	55.25	2.88724901879828
84042.5	102.0632183908046	21.044424822074692
84390.5	66.23275862068965	22.52763309523579
84738.5	61.951149425287355	13.901955539279072
85086.5	56.31609195402299	5.047475754696898
85434.5	56.53735632183908	6.719118374023346
85782.5	58.0	9.621575372239109
86130.5	59.827586206896555	9.596006113656529
86478.5	65.25862068965517	15.653210166152723
86826.5	59.770114942528735	8.735250294132923
87174.5	62.5316091954023	5.76802522034438
87522.5	60.82471264367816	8.723399632564423
87870.5	60.42816091954023	4.15262000110331
88218.5	63.008620689655174	15.03578107860307
88566.5	57.474137931034484	5.210511038982288
88914.5	61.867816091954026	9.15840798291981
89262.5	56.0	9.434438016631162
89610.5	56.57183908045977	5.440376930822452
89958.5	67.93103448275862	20.62319305912698
90306.5	57.56896551724138	6.532192605081782
90654.5	56.2183908045977	10.006319842060282
91002.5	215.79310344827587	335.5133654428756
91350.5	1492.6637931034484	271.8162306014687
91698.5	1821.3333333333333	303.69930871660284
92046.5	991.0574712643678	591.5150890507465
92394.5	55.88505747126437	8.850449693101186
92742.5	56.01724137931034	9.443266773544092
93090.5	56.00574712643678	7.7043054092553
93438.5	57.69252873563219	7.710643487317099
93786.5	65.25	19.837051713640687
94134.5	57.520114942528735	6.1473758535701775
94482.5	56.770114942528735	7.490415331547408
94830.5	63.0919540229885	14.816890020684424
95178.5	60.23275862068966	10.727957888609101
95526.5	61.95977011494253	9.91892420937191
95874.5	62.10632183908046	10.033850752305417
96222.5	73.10057471264368	11.28802640986832
96570.5	76.35057471264368	4.052457747232321
96918.5	64.76724137931035	10.793383456395006
97266.5	52.706896551724135	6.772366095297552
97614.5	49.07183908045977	9.576671847680744
97962.5	52.87356321839081	14.474214091383981
98310.5	51.4367816091954	9.286933101771618
98658.5	57.758620689655174	13.308777675594055
99006.5	58.41379310344828	12.976658975287881
99354.5	84.71264367816092	6.651419345549122
99702.5	83.0	13.723249841305693
100050.5	81.73563218390805	14.44231490343966
100398.5	77.26724137931035	11.091313780581212
100746.5	74.49425287356321	13.386603356538485
101094.5	75.98275862068965	10.591554866154405
101442.5	78.17816091954023	8.02814732209664
101790.5	79.14080459770115	9.146948489341511
102138.5	85.3735632183908	15.810025191369043
102486.5	78.0603448275862	13.075268397939713
102834.5	75.0	7.780760238245211
103182.5	75.61781609195403	11.655002379226278
103530.5	87.34770114942529	14.256879766963559
103878.5	92.64080459770115	21.328101908854475
104226.5	47.3132183908046	4.4194580205498415
104574.5	47.660919540229884	6.103277807866851
104922.5	49.21551724137931	8.837452953914024
105270.5	49.61206896551724	5.691544444254085
105618.5	290.92528735632186	709.0603219965739
105966.5	4287.859195402299	646.847883128673
106314.5	4871.008620689655	967.2033121978211
106662.5	5109.0344827586205	529.6804040737866
107010.5	4854.681034482759	487.4350649355623
107358.5	3793.810344827586	714.9860681063706
107706.5	241.41954022988506	141.49300376676766
108054.5	155.7787356321839	11.180725409813773
108402.5	153.132183908046	14.27671925351473
108750.5	159.38793103448276	19.506998449421864
109098.5	155.98850574712642	7.466592261534039
109446.5	155.82183908045977	8.93816561704363
109794.5	154.9655172413793	8.42649079548757
110142.5	558.4626436781609	328.5684029274557
110490.5	2570.192528735632	408.52499255275706
110838.5	3364.4454022988507	450.7178661064878
111186.5	3465.646551724138	324.0309425411989
111534.5	1456.8103448275863	936.2728996017859
111882.5	189.30172413793105	237.62857378787547
112230.5	53.583333333333336	11.130237369797916
112578.5	73.54597701149426	16.887048699909148
112926.5	47.189655172413794	8.706583583768625
113274.5	47.479885057471265	4.480801960240682
113622.5	49.01724137931034	7.716603981771671
113970.5	46.229885057471265	8.885122525820941
114318.5	46.270114942528735	8.445055684673807
114666.5	46.46264367816092	0.9377154924749005
115014.5	47.13793103448276	9.043795104106332
115362.5	47.485632183908045	2.7296793630914675
115710.5	46.939655172413794	7.750046347655261
116058.5	47.258620689655174	8.5364330756571
116406.5	48.0	8.218810776183654
116754.5	64.13505747126437	22.659840926286268
117102.5	91.19827586206897	15.125528393924025
117450.5	65.44252873563218	18.372189753043568
117798.5	49.298850574712645	9.704099145715954
118146.5	52.47126436781609	12.99336700808904
118494.5	57.97126436781609	17.430898051923535
118842.5	46.80172413793103	6.250287349716235
119190.5	47.048850574712645	7.4419207136361
119538.5	49.0	7.574723544896494
119886.5	47.735632183908045	4.740386520930152
120234.5	55.10344827586207	4.521023686336309
120582.5	55.793103448275865	6.313869061735111
120930.5	85.47701149425288	42.49979715975935
121278.5	150.5028735632184	29.083115139319155
121626.5	392.7528735632184	205.04056929659373
121974.5	649.25	296.5456003778311
122322.5	1402.75	193.8931821698587
122670.5	1161.6379310344828	276.2276984288693
123018.5	725.3045977011494	132.31140340599666
123366.5	821.8908045977012	248.45005742499393
123714.5	1121.6408045977012	185.44100124440865
124062.5	1043.9310344827586	140.8837051997306
124410.5	1495.132183908046	245.62233298250803
124758.5	1909.6494252873563	222.52974100596973
125106.5	2018.2097701149426	271.81829736353103
125454.5	2066.6637931034484	544.4973771086146
125802.5	1282.6005747126437	357.6657842433223
126150.5	166.54885057471265	98.52720028196427
126498.5	54.85057471264368	7.356090603405943
126846.5	56.06896551724138	9.304090065880853
127194.5	58.55747126436781	5.150884311980063
127542.5	60.20402298850575	9.972807856954038
127890.5	60.632183908045974	6.584769958191331
128238.5	61.19252873563219	9.406374703224998
128586.5	62.69252873563219	6.658759678781795
128934.5	79.29885057471265	33.85856315395819
129282.5	551.3908045977012	270.5347089296163
129630.5	575.8362068965517	128.55152372832285
129978.5	86.59770114942529	63.16235238352582
130326.5	58.060344827586206	9.39001670888307
130674.5	57.37068965517241	2.0892444875446747
131022.5	58.0	9.708539907032197
131370.5	55.439655172413794	4.846790619610533
131718.5	55.37643678160919	3.931525982582868
132066.5	58.0632183908046	8.886739443183558
132414.5	60.27298850574713	10.830990020657671
132762.5	58.264367816091955	2.524022514791133
133110.5	57.40229885057471	4.180207881318156
133458.5	60.10632183908046	10.12309298061877
133806.5	63.07183908045977	9.216894782153448
134154.5	63.60632183908046	5.139155527927693
134502.5	66.1580459770115	10.235727377305844
134850.5	67.1264367816092	10.877320072243128
135198.5	66.63218390804597	6.286274045832769
135546.5	66.27873563218391	10.289906895013463
135894.5	65.09770114942529	10.326007785277392
136242.5	66.0	9.258267507551265
136590.5	64.64942528735632	7.2712233946683344
136938.5	62.99425287356322	10.09367048739189
137286.5	62.89942528735632	8.188160783197556
137634.5	62.68103448275862	6.505744587952877
137982.5	63.327586206896555	9.955360134234173
138330.5	60.93390804597701	8.22580045366093
138678.5	59.47126436781609	8.745277871941587
138957.5	173.35238095238094	73.4895522214844
