# Supplementary material for: Repeat Proliferations in the Non-Coding Regions Drive Mitochondrial Genome Expansion in Curcuma (Zingiberaceae)
Source: Biology (Basel). 2026 Jul 9;15(14):1109. doi: 10.3390/biology15141109 (PMC13406114; doi:10.3390/biology15141109)
Supplement: Supplementary file 1 [file biology-15-01109-s001.zip › Supporting Information S1:long-read alignment evidence and coverage depth profiles/long-read alignment evidence and coverage depth profiles/contig11/raw_data_qualimapReport/coverage_histogram.txt]

#Coverage	Number of genomic locations
16.0	1.0
19.0	1.0
21.0	3.0
22.0	72.0
23.0	154.0
24.0	122.0
25.0	275.0
26.0	47.0
27.0	142.0
28.0	472.0
29.0	401.0
30.0	1728.0
31.0	4112.0
32.0	4591.0
33.0	6019.0
34.0	4642.0
35.0	4498.0
36.0	3530.0
37.0	2865.0
38.0	4516.0
39.0	3316.0
40.0	2823.0
41.0	2604.0
42.0	1131.0
43.0	1308.0
44.0	1269.0
45.0	2836.0
46.0	3389.0
47.0	4787.0
48.0	3822.0
49.0	3055.0
50.0	1413.0
51.0	1466.0
52.0	1294.0
53.0	1119.0
54.0	1581.0
55.0	3147.0
56.0	4047.0
57.0	2955.0
58.0	3224.0
59.0	2212.0
60.0	1625.0
61.0	1577.0
62.0	1756.0
63.0	2289.0
64.0	1727.0
65.0	1186.0
66.0	1523.0
67.0	1425.0
68.0	306.0
69.0	366.0
70.0	287.0
71.0	239.0
72.0	307.0
73.0	199.0
74.0	570.0
75.0	1189.0
76.0	798.0
77.0	644.0
78.0	407.0
79.0	412.0
80.0	294.0
81.0	210.0
82.0	245.0
83.0	709.0
84.0	447.0
85.0	381.0
86.0	553.0
87.0	141.0
88.0	161.0
89.0	144.0
90.0	151.0
91.0	187.0
92.0	229.0
93.0	421.0
94.0	179.0
95.0	154.0
96.0	161.0
97.0	84.0
98.0	57.0
99.0	119.0
100.0	99.0
101.0	282.0
102.0	245.0
103.0	90.0
104.0	120.0
105.0	83.0
106.0	53.0
107.0	219.0
108.0	212.0
109.0	67.0
110.0	60.0
111.0	16.0
112.0	15.0
113.0	2.0
114.0	8.0
115.0	48.0
116.0	11.0
117.0	17.0
118.0	53.0
119.0	88.0
120.0	131.0
121.0	138.0
122.0	41.0
123.0	73.0
124.0	13.0
125.0	39.0
126.0	15.0
127.0	57.0
128.0	140.0
129.0	36.0
130.0	7.0
131.0	16.0
132.0	48.0
133.0	7.0
134.0	12.0
135.0	10.0
136.0	25.0
137.0	22.0
138.0	43.0
139.0	54.0
140.0	77.0
141.0	83.0
142.0	136.0
143.0	129.0
144.0	111.0
145.0	66.0
146.0	32.0
147.0	8.0
148.0	13.0
149.0	18.0
150.0	11.0
151.0	31.0
152.0	18.0
153.0	15.0
154.0	27.0
155.0	17.0
156.0	16.0
157.0	24.0
158.0	62.0
159.0	58.0
160.0	70.0
161.0	26.0
162.0	30.0
163.0	29.0
164.0	21.0
165.0	22.0
166.0	32.0
167.0	32.0
168.0	11.0
169.0	11.0
170.0	9.0
171.0	24.0
172.0	17.0
173.0	17.0
174.0	20.0
175.0	23.0
176.0	34.0
177.0	26.0
178.0	21.0
179.0	9.0
180.0	11.0
181.0	9.0
182.0	11.0
183.0	16.0
184.0	8.0
185.0	8.0
186.0	15.0
187.0	9.0
188.0	8.0
189.0	11.0
190.0	13.0
191.0	26.0
192.0	23.0
193.0	11.0
194.0	23.0
195.0	8.0
196.0	6.0
197.0	14.0
198.0	16.0
199.0	9.0
200.0	9.0
201.0	3.0
202.0	12.0
203.0	2.0
204.0	6.0
205.0	7.0
206.0	5.0
207.0	5.0
208.0	7.0
209.0	3.0
210.0	14.0
211.0	17.0
212.0	11.0
213.0	10.0
214.0	3.0
215.0	7.0
216.0	9.0
217.0	10.0
218.0	10.0
219.0	8.0
220.0	9.0
221.0	12.0
222.0	12.0
223.0	10.0
224.0	14.0
225.0	8.0
226.0	12.0
227.0	9.0
228.0	10.0
229.0	12.0
230.0	10.0
231.0	10.0
232.0	9.0
233.0	16.0
234.0	7.0
235.0	7.0
236.0	12.0
237.0	8.0
238.0	9.0
239.0	6.0
240.0	7.0
241.0	11.0
242.0	10.0
243.0	9.0
244.0	9.0
245.0	15.0
246.0	12.0
247.0	18.0
248.0	11.0
249.0	6.0
250.0	16.0
251.0	8.0
252.0	8.0
253.0	11.0
254.0	19.0
255.0	19.0
256.0	12.0
257.0	20.0
258.0	11.0
259.0	18.0
260.0	23.0
261.0	14.0
262.0	32.0
263.0	20.0
264.0	23.0
265.0	17.0
266.0	10.0
267.0	12.0
268.0	13.0
269.0	17.0
270.0	27.0
271.0	18.0
272.0	19.0
273.0	15.0
274.0	21.0
275.0	10.0
276.0	14.0
277.0	21.0
278.0	9.0
279.0	23.0
280.0	15.0
281.0	18.0
282.0	18.0
283.0	19.0
284.0	17.0
285.0	13.0
286.0	17.0
287.0	10.0
288.0	13.0
289.0	13.0
290.0	9.0
291.0	7.0
292.0	11.0
293.0	9.0
294.0	12.0
295.0	6.0
296.0	11.0
297.0	16.0
298.0	17.0
299.0	9.0
300.0	16.0
301.0	9.0
302.0	12.0
303.0	7.0
305.0	10.0
306.0	12.0
307.0	21.0
308.0	9.0
309.0	11.0
310.0	11.0
311.0	5.0
312.0	14.0
313.0	13.0
314.0	12.0
315.0	17.0
316.0	7.0
317.0	16.0
318.0	10.0
319.0	13.0
320.0	3.0
321.0	9.0
322.0	7.0
323.0	11.0
324.0	9.0
325.0	9.0
326.0	13.0
327.0	5.0
328.0	17.0
329.0	12.0
330.0	4.0
331.0	3.0
332.0	12.0
333.0	10.0
334.0	10.0
335.0	8.0
336.0	8.0
337.0	23.0
338.0	8.0
339.0	6.0
340.0	14.0
341.0	5.0
342.0	6.0
343.0	3.0
344.0	11.0
345.0	7.0
346.0	14.0
347.0	7.0
348.0	7.0
349.0	7.0
350.0	4.0
351.0	10.0
352.0	10.0
353.0	6.0
354.0	3.0
355.0	9.0
356.0	8.0
357.0	8.0
358.0	15.0
359.0	10.0
360.0	8.0
361.0	10.0
362.0	8.0
363.0	13.0
364.0	11.0
365.0	14.0
366.0	12.0
367.0	13.0
368.0	13.0
369.0	7.0
370.0	9.0
371.0	9.0
372.0	15.0
373.0	6.0
374.0	6.0
375.0	8.0
376.0	13.0
377.0	22.0
378.0	13.0
379.0	5.0
380.0	12.0
381.0	11.0
382.0	14.0
383.0	17.0
384.0	14.0
385.0	15.0
386.0	21.0
387.0	14.0
388.0	4.0
389.0	9.0
390.0	6.0
391.0	9.0
392.0	10.0
393.0	4.0
394.0	8.0
395.0	5.0
396.0	6.0
397.0	5.0
398.0	12.0
399.0	10.0
400.0	8.0
401.0	9.0
402.0	7.0
403.0	15.0
404.0	9.0
405.0	6.0
406.0	10.0
407.0	5.0
408.0	5.0
409.0	7.0
410.0	7.0
411.0	15.0
412.0	10.0
413.0	9.0
414.0	14.0
415.0	9.0
416.0	8.0
417.0	7.0
418.0	8.0
419.0	11.0
420.0	9.0
421.0	10.0
422.0	4.0
423.0	8.0
424.0	9.0
425.0	14.0
426.0	11.0
427.0	14.0
428.0	15.0
429.0	13.0
430.0	14.0
431.0	16.0
432.0	10.0
433.0	14.0
434.0	12.0
435.0	14.0
436.0	15.0
437.0	19.0
438.0	16.0
439.0	17.0
440.0	20.0
441.0	17.0
442.0	16.0
443.0	10.0
444.0	9.0
445.0	5.0
446.0	12.0
447.0	12.0
448.0	21.0
449.0	9.0
450.0	12.0
451.0	10.0
452.0	15.0
453.0	16.0
454.0	8.0
455.0	13.0
456.0	3.0
457.0	10.0
458.0	9.0
459.0	14.0
460.0	13.0
461.0	9.0
462.0	7.0
463.0	10.0
464.0	16.0
465.0	8.0
466.0	3.0
467.0	6.0
468.0	7.0
469.0	16.0
470.0	15.0
471.0	9.0
472.0	14.0
473.0	11.0
474.0	12.0
475.0	15.0
476.0	24.0
477.0	14.0
478.0	10.0
479.0	18.0
480.0	25.0
481.0	18.0
482.0	4.0
483.0	7.0
484.0	17.0
485.0	12.0
486.0	14.0
487.0	7.0
488.0	9.0
489.0	13.0
490.0	6.0
491.0	8.0
492.0	9.0
493.0	10.0
494.0	5.0
495.0	7.0
496.0	9.0
497.0	8.0
498.0	6.0
499.0	10.0
500.0	12.0
501.0	12.0
502.0	15.0
503.0	11.0
504.0	8.0
505.0	10.0
506.0	5.0
507.0	12.0
508.0	13.0
509.0	14.0
510.0	5.0
511.0	4.0
512.0	11.0
513.0	6.0
514.0	12.0
515.0	9.0
516.0	10.0
517.0	9.0
518.0	7.0
519.0	6.0
520.0	18.0
521.0	11.0
522.0	6.0
523.0	6.0
524.0	8.0
525.0	12.0
526.0	13.0
527.0	8.0
528.0	14.0
529.0	8.0
530.0	8.0
531.0	6.0
532.0	10.0
533.0	9.0
534.0	12.0
535.0	15.0
536.0	22.0
537.0	16.0
538.0	10.0
539.0	16.0
540.0	18.0
541.0	26.0
542.0	24.0
543.0	29.0
544.0	13.0
545.0	20.0
546.0	15.0
547.0	18.0
548.0	20.0
549.0	12.0
550.0	16.0
551.0	15.0
552.0	9.0
553.0	13.0
554.0	19.0
555.0	19.0
556.0	21.0
557.0	17.0
558.0	14.0
559.0	9.0
560.0	14.0
561.0	10.0
562.0	14.0
563.0	13.0
564.0	14.0
565.0	7.0
566.0	18.0
567.0	13.0
568.0	16.0
569.0	16.0
570.0	13.0
571.0	14.0
572.0	9.0
573.0	12.0
574.0	8.0
575.0	21.0
576.0	13.0
577.0	13.0
578.0	11.0
579.0	7.0
580.0	12.0
581.0	10.0
582.0	12.0
583.0	15.0
584.0	12.0
585.0	10.0
586.0	9.0
587.0	8.0
588.0	12.0
589.0	7.0
590.0	7.0
591.0	14.0
592.0	13.0
593.0	14.0
594.0	16.0
595.0	11.0
596.0	11.0
597.0	8.0
598.0	9.0
599.0	8.0
600.0	15.0
601.0	12.0
602.0	11.0
603.0	9.0
604.0	15.0
605.0	10.0
606.0	8.0
607.0	6.0
608.0	9.0
609.0	12.0
610.0	15.0
611.0	9.0
612.0	15.0
613.0	14.0
614.0	20.0
615.0	12.0
616.0	15.0
617.0	21.0
618.0	15.0
619.0	18.0
620.0	11.0
621.0	21.0
622.0	23.0
623.0	20.0
624.0	14.0
625.0	18.0
626.0	10.0
627.0	15.0
628.0	10.0
629.0	17.0
630.0	14.0
631.0	4.0
632.0	5.0
633.0	12.0
634.0	8.0
635.0	4.0
636.0	10.0
637.0	11.0
638.0	13.0
639.0	19.0
640.0	17.0
641.0	15.0
642.0	14.0
643.0	21.0
644.0	12.0
645.0	15.0
646.0	14.0
647.0	12.0
648.0	22.0
649.0	24.0
650.0	15.0
651.0	16.0
652.0	16.0
653.0	19.0
654.0	9.0
655.0	15.0
656.0	16.0
657.0	12.0
658.0	17.0
659.0	10.0
660.0	17.0
661.0	15.0
662.0	25.0
663.0	18.0
664.0	9.0
665.0	20.0
666.0	12.0
667.0	11.0
668.0	11.0
669.0	9.0
670.0	14.0
671.0	16.0
672.0	13.0
673.0	7.0
674.0	14.0
675.0	14.0
676.0	5.0
677.0	12.0
678.0	12.0
679.0	9.0
680.0	9.0
681.0	14.0
682.0	11.0
683.0	13.0
684.0	12.0
685.0	10.0
686.0	9.0
687.0	7.0
688.0	15.0
689.0	14.0
690.0	9.0
691.0	10.0
692.0	11.0
693.0	6.0
694.0	15.0
695.0	9.0
696.0	20.0
697.0	5.0
698.0	6.0
699.0	6.0
700.0	9.0
701.0	12.0
702.0	9.0
703.0	6.0
704.0	13.0
705.0	14.0
706.0	14.0
707.0	8.0
708.0	7.0
709.0	5.0
710.0	16.0
711.0	15.0
712.0	13.0
713.0	10.0
714.0	13.0
715.0	9.0
716.0	17.0
717.0	13.0
718.0	12.0
719.0	17.0
720.0	18.0
721.0	12.0
722.0	7.0
723.0	7.0
724.0	13.0
725.0	8.0
726.0	12.0
727.0	16.0
728.0	14.0
729.0	7.0
730.0	17.0
731.0	18.0
732.0	23.0
733.0	19.0
734.0	7.0
735.0	12.0
736.0	12.0
737.0	12.0
738.0	16.0
739.0	25.0
740.0	27.0
741.0	9.0
742.0	17.0
743.0	10.0
744.0	11.0
745.0	14.0
746.0	12.0
747.0	16.0
748.0	10.0
749.0	8.0
750.0	4.0
751.0	5.0
752.0	10.0
753.0	9.0
754.0	5.0
755.0	11.0
756.0	13.0
757.0	7.0
758.0	11.0
759.0	15.0
760.0	5.0
761.0	8.0
762.0	8.0
763.0	11.0
764.0	8.0
765.0	6.0
766.0	11.0
767.0	6.0
768.0	9.0
769.0	16.0
770.0	11.0
771.0	6.0
772.0	9.0
773.0	9.0
774.0	9.0
775.0	3.0
776.0	7.0
777.0	9.0
778.0	8.0
779.0	10.0
780.0	4.0
781.0	5.0
782.0	9.0
783.0	14.0
784.0	6.0
785.0	18.0
786.0	6.0
787.0	9.0
788.0	10.0
789.0	11.0
790.0	8.0
791.0	12.0
792.0	12.0
793.0	7.0
794.0	8.0
795.0	4.0
796.0	3.0
797.0	9.0
798.0	9.0
799.0	8.0
800.0	11.0
801.0	8.0
802.0	9.0
803.0	7.0
804.0	8.0
805.0	6.0
806.0	12.0
807.0	3.0
808.0	6.0
809.0	7.0
810.0	6.0
811.0	4.0
812.0	9.0
813.0	10.0
814.0	10.0
815.0	9.0
816.0	7.0
817.0	8.0
818.0	12.0
819.0	11.0
820.0	6.0
821.0	9.0
822.0	12.0
823.0	10.0
824.0	7.0
825.0	8.0
826.0	4.0
827.0	16.0
828.0	10.0
829.0	5.0
830.0	10.0
831.0	8.0
832.0	3.0
833.0	10.0
834.0	7.0
835.0	5.0
836.0	12.0
837.0	12.0
838.0	6.0
839.0	8.0
840.0	9.0
841.0	11.0
842.0	9.0
843.0	9.0
844.0	16.0
845.0	16.0
846.0	9.0
847.0	13.0
848.0	16.0
849.0	9.0
850.0	10.0
851.0	15.0
852.0	13.0
853.0	11.0
854.0	20.0
855.0	12.0
856.0	7.0
857.0	9.0
858.0	15.0
859.0	11.0
860.0	12.0
861.0	14.0
862.0	14.0
863.0	25.0
864.0	21.0
865.0	9.0
866.0	6.0
867.0	6.0
868.0	6.0
869.0	10.0
870.0	7.0
871.0	10.0
872.0	5.0
873.0	7.0
874.0	5.0
875.0	2.0
876.0	3.0
877.0	4.0
878.0	7.0
879.0	3.0
880.0	4.0
881.0	11.0
882.0	3.0
883.0	4.0
884.0	8.0
885.0	6.0
886.0	8.0
887.0	2.0
888.0	3.0
889.0	5.0
890.0	8.0
891.0	3.0
892.0	4.0
893.0	6.0
894.0	4.0
895.0	6.0
896.0	6.0
897.0	3.0
898.0	6.0
899.0	4.0
900.0	5.0
901.0	10.0
902.0	3.0
903.0	4.0
904.0	3.0
905.0	8.0
906.0	8.0
907.0	5.0
908.0	5.0
909.0	7.0
910.0	5.0
911.0	6.0
912.0	8.0
914.0	5.0
915.0	7.0
916.0	6.0
917.0	8.0
918.0	7.0
919.0	6.0
920.0	5.0
921.0	9.0
922.0	7.0
923.0	4.0
924.0	7.0
925.0	7.0
926.0	3.0
927.0	2.0
928.0	7.0
929.0	9.0
930.0	5.0
931.0	5.0
932.0	5.0
933.0	7.0
934.0	3.0
935.0	9.0
936.0	9.0
937.0	14.0
938.0	5.0
939.0	11.0
940.0	7.0
941.0	4.0
942.0	8.0
943.0	14.0
944.0	7.0
945.0	4.0
946.0	6.0
947.0	5.0
948.0	5.0
949.0	9.0
950.0	10.0
951.0	14.0
952.0	7.0
953.0	9.0
954.0	13.0
955.0	3.0
956.0	9.0
957.0	8.0
958.0	5.0
959.0	3.0
960.0	5.0
961.0	16.0
962.0	7.0
963.0	6.0
964.0	14.0
965.0	1.0
966.0	3.0
967.0	5.0
968.0	3.0
969.0	4.0
970.0	6.0
971.0	5.0
972.0	3.0
973.0	4.0
974.0	3.0
975.0	1.0
976.0	7.0
977.0	3.0
978.0	7.0
979.0	5.0
980.0	14.0
981.0	5.0
982.0	5.0
983.0	8.0
984.0	3.0
985.0	6.0
986.0	6.0
987.0	9.0
988.0	7.0
989.0	5.0
990.0	5.0
991.0	8.0
992.0	6.0
993.0	5.0
994.0	6.0
995.0	6.0
996.0	4.0
997.0	2.0
998.0	2.0
999.0	6.0
1000.0	4.0
1001.0	10.0
1002.0	4.0
1003.0	5.0
1004.0	5.0
1005.0	8.0
1006.0	7.0
1007.0	10.0
1008.0	6.0
1009.0	2.0
1010.0	5.0
1011.0	3.0
1012.0	6.0
1013.0	9.0
1014.0	11.0
1015.0	5.0
1016.0	9.0
1017.0	6.0
1018.0	6.0
1019.0	9.0
1020.0	4.0
1021.0	2.0
1022.0	7.0
1023.0	5.0
1024.0	7.0
1025.0	7.0
1026.0	10.0
1027.0	5.0
1028.0	11.0
1029.0	4.0
1030.0	5.0
1031.0	8.0
1032.0	9.0
1033.0	4.0
1035.0	6.0
1036.0	5.0
1037.0	2.0
1038.0	2.0
1039.0	2.0
1040.0	1.0
1041.0	4.0
1042.0	5.0
1043.0	3.0
1044.0	4.0
1045.0	2.0
1046.0	11.0
1047.0	4.0
1048.0	2.0
1049.0	3.0
1050.0	3.0
1051.0	4.0
1052.0	5.0
1053.0	3.0
1054.0	1.0
1055.0	6.0
1056.0	2.0
1057.0	4.0
1058.0	5.0
1059.0	3.0
1060.0	7.0
1061.0	7.0
1062.0	8.0
1063.0	5.0
1064.0	2.0
1065.0	5.0
1066.0	3.0
1067.0	1.0
1068.0	6.0
1069.0	4.0
1070.0	4.0
1071.0	1.0
1072.0	7.0
1073.0	4.0
1074.0	2.0
1075.0	6.0
1076.0	4.0
1077.0	3.0
1078.0	5.0
1079.0	2.0
1080.0	2.0
1081.0	3.0
1082.0	2.0
1083.0	4.0
1084.0	4.0
1085.0	6.0
1086.0	2.0
1087.0	9.0
1088.0	3.0
1089.0	8.0
1090.0	2.0
1091.0	7.0
1092.0	6.0
1093.0	6.0
1094.0	2.0
1095.0	6.0
1096.0	6.0
1097.0	6.0
1098.0	5.0
1099.0	4.0
1100.0	8.0
1101.0	1.0
1102.0	7.0
1103.0	4.0
1104.0	6.0
1105.0	2.0
1106.0	3.0
1107.0	7.0
1108.0	6.0
1109.0	5.0
1110.0	12.0
1111.0	10.0
1112.0	6.0
1113.0	7.0
1114.0	5.0
1115.0	6.0
1116.0	3.0
1117.0	5.0
1118.0	4.0
1119.0	2.0
1120.0	6.0
1121.0	3.0
1122.0	8.0
1123.0	5.0
1124.0	3.0
1125.0	8.0
1126.0	8.0
1127.0	7.0
1128.0	6.0
1129.0	2.0
1130.0	9.0
1131.0	8.0
1132.0	5.0
1133.0	3.0
1134.0	8.0
1135.0	7.0
1136.0	7.0
1137.0	4.0
1138.0	4.0
1139.0	3.0
1140.0	6.0
1141.0	3.0
1142.0	7.0
1143.0	8.0
1144.0	8.0
1145.0	5.0
1146.0	4.0
1147.0	8.0
1148.0	3.0
1149.0	3.0
1150.0	6.0
1151.0	7.0
1152.0	5.0
1153.0	6.0
1154.0	9.0
1155.0	8.0
1156.0	5.0
1157.0	8.0
1158.0	4.0
1159.0	5.0
1160.0	14.0
1161.0	8.0
1162.0	5.0
1163.0	7.0
1164.0	3.0
1165.0	9.0
1166.0	8.0
1167.0	9.0
1168.0	6.0
1169.0	11.0
1170.0	8.0
1171.0	9.0
1172.0	8.0
1173.0	11.0
1174.0	8.0
1175.0	13.0
1176.0	34.0
1177.0	24.0
1178.0	7.0
1179.0	9.0
1180.0	10.0
1181.0	7.0
1182.0	7.0
1183.0	10.0
1184.0	6.0
1185.0	7.0
1186.0	6.0
1187.0	4.0
1188.0	1.0
1189.0	6.0
1190.0	2.0
1191.0	2.0
1192.0	5.0
1193.0	7.0
1194.0	2.0
1195.0	1.0
1196.0	2.0
1197.0	6.0
1198.0	5.0
1199.0	3.0
1200.0	7.0
1201.0	6.0
1202.0	6.0
1203.0	3.0
1204.0	6.0
1205.0	3.0
1206.0	5.0
1207.0	5.0
1208.0	8.0
1209.0	8.0
1210.0	3.0
1211.0	4.0
1212.0	6.0
1213.0	7.0
1214.0	6.0
1215.0	5.0
1216.0	7.0
1217.0	8.0
1218.0	5.0
1219.0	7.0
1220.0	7.0
1221.0	4.0
1222.0	5.0
1223.0	3.0
1224.0	4.0
1225.0	8.0
1226.0	5.0
1227.0	4.0
1228.0	3.0
1229.0	5.0
1230.0	4.0
1231.0	9.0
1232.0	9.0
1233.0	4.0
1234.0	4.0
1235.0	2.0
1236.0	3.0
1237.0	5.0
1238.0	7.0
1239.0	6.0
1240.0	7.0
1241.0	11.0
1242.0	7.0
1243.0	13.0
1244.0	4.0
1245.0	8.0
1246.0	9.0
1247.0	4.0
1248.0	13.0
1249.0	6.0
1250.0	4.0
1251.0	6.0
1252.0	4.0
1253.0	8.0
1254.0	12.0
1255.0	11.0
1256.0	15.0
1257.0	14.0
1258.0	6.0
1259.0	9.0
1260.0	13.0
1261.0	13.0
1262.0	20.0
1263.0	17.0
1264.0	14.0
1265.0	25.0
1266.0	19.0
1267.0	20.0
1268.0	11.0
1269.0	3.0
1270.0	8.0
1271.0	9.0
1272.0	7.0
1273.0	14.0
1274.0	9.0
1275.0	4.0
1276.0	5.0
1277.0	7.0
1278.0	5.0
1279.0	3.0
1280.0	3.0
1281.0	10.0
1282.0	8.0
1283.0	3.0
1284.0	2.0
1285.0	7.0
1286.0	8.0
1287.0	8.0
1288.0	8.0
1289.0	5.0
1290.0	7.0
1291.0	8.0
1292.0	5.0
1293.0	5.0
1294.0	7.0
1295.0	8.0
1296.0	9.0
1297.0	12.0
1298.0	6.0
1299.0	8.0
1300.0	10.0
1301.0	3.0
1302.0	8.0
1303.0	2.0
1304.0	8.0
1305.0	12.0
1306.0	7.0
1307.0	13.0
1308.0	5.0
1309.0	8.0
1310.0	8.0
1311.0	7.0
1312.0	5.0
1313.0	7.0
1314.0	7.0
1315.0	11.0
1316.0	9.0
1317.0	9.0
1318.0	5.0
1319.0	5.0
1320.0	7.0
1321.0	5.0
1322.0	10.0
1323.0	10.0
1324.0	13.0
1325.0	9.0
1326.0	7.0
1327.0	10.0
1328.0	8.0
1329.0	10.0
1330.0	6.0
1331.0	9.0
1332.0	11.0
1333.0	9.0
1334.0	8.0
1335.0	9.0
1336.0	8.0
1337.0	4.0
1338.0	7.0
1339.0	9.0
1340.0	8.0
1341.0	10.0
1342.0	5.0
1343.0	7.0
1344.0	10.0
1345.0	18.0
1346.0	3.0
1347.0	7.0
1348.0	5.0
1349.0	7.0
1350.0	10.0
1351.0	7.0
1352.0	8.0
1353.0	11.0
1354.0	5.0
1355.0	7.0
1356.0	4.0
1357.0	4.0
1358.0	9.0
1359.0	9.0
1360.0	5.0
1361.0	5.0
1362.0	8.0
1363.0	2.0
1364.0	2.0
1365.0	4.0
1366.0	1.0
1367.0	5.0
1368.0	9.0
1369.0	7.0
1370.0	8.0
1371.0	6.0
1372.0	7.0
1373.0	8.0
1374.0	7.0
1375.0	9.0
1376.0	5.0
1377.0	4.0
1378.0	7.0
1379.0	3.0
1380.0	4.0
1381.0	4.0
1382.0	8.0
1383.0	13.0
1384.0	7.0
1385.0	4.0
1386.0	1.0
1387.0	3.0
1388.0	3.0
1389.0	5.0
1390.0	11.0
1391.0	12.0
1392.0	5.0
1393.0	6.0
1394.0	5.0
1395.0	6.0
1396.0	11.0
1397.0	8.0
1398.0	4.0
1399.0	9.0
1400.0	7.0
1401.0	5.0
1402.0	4.0
1403.0	9.0
1404.0	4.0
1405.0	4.0
1406.0	9.0
1407.0	9.0
1408.0	7.0
1409.0	3.0
1410.0	6.0
1411.0	8.0
1412.0	9.0
1413.0	4.0
1414.0	4.0
1415.0	2.0
1416.0	3.0
1417.0	6.0
1418.0	7.0
1419.0	1.0
1420.0	6.0
1421.0	3.0
1422.0	5.0
1423.0	3.0
1424.0	5.0
1425.0	4.0
1426.0	6.0
1427.0	7.0
1428.0	3.0
1429.0	2.0
1431.0	2.0
1432.0	6.0
1434.0	2.0
1435.0	4.0
1436.0	2.0
1437.0	3.0
1438.0	8.0
1439.0	5.0
1440.0	5.0
1441.0	6.0
1442.0	3.0
1443.0	2.0
1444.0	4.0
1445.0	1.0
1446.0	6.0
1447.0	2.0
1448.0	7.0
1449.0	8.0
1450.0	2.0
1451.0	11.0
1452.0	5.0
1453.0	3.0
1454.0	5.0
1455.0	10.0
1456.0	3.0
1457.0	4.0
1458.0	4.0
1459.0	3.0
1460.0	5.0
1461.0	6.0
1462.0	3.0
1463.0	2.0
1464.0	4.0
1465.0	2.0
1466.0	2.0
1467.0	3.0
1468.0	4.0
1469.0	3.0
1470.0	3.0
1471.0	5.0
1472.0	9.0
1473.0	5.0
1474.0	2.0
1475.0	2.0
1476.0	3.0
1477.0	2.0
1478.0	2.0
1479.0	3.0
1480.0	4.0
1481.0	6.0
1482.0	2.0
1483.0	2.0
1484.0	4.0
1485.0	2.0
1486.0	4.0
1487.0	7.0
1488.0	2.0
1489.0	1.0
1490.0	2.0
1491.0	2.0
1492.0	3.0
1493.0	4.0
1494.0	4.0
1495.0	1.0
1496.0	4.0
1497.0	2.0
1498.0	3.0
1499.0	5.0
1500.0	4.0
1501.0	5.0
1502.0	6.0
1503.0	2.0
1504.0	5.0
1505.0	2.0
1506.0	3.0
1507.0	2.0
1508.0	5.0
1509.0	6.0
1510.0	6.0
1511.0	4.0
1512.0	3.0
1513.0	2.0
1514.0	3.0
1515.0	4.0
1516.0	3.0
1517.0	3.0
1518.0	3.0
1519.0	3.0
1520.0	4.0
1521.0	4.0
1522.0	3.0
1523.0	6.0
1524.0	4.0
1525.0	2.0
1526.0	3.0
1527.0	3.0
1529.0	3.0
1530.0	2.0
1531.0	3.0
1532.0	2.0
1533.0	3.0
1534.0	5.0
1535.0	4.0
1536.0	5.0
1537.0	7.0
1538.0	4.0
1539.0	10.0
1540.0	3.0
1541.0	6.0
1542.0	4.0
1543.0	1.0
1544.0	3.0
1545.0	4.0
1546.0	1.0
1547.0	5.0
1548.0	4.0
1549.0	6.0
1550.0	5.0
1551.0	4.0
1552.0	3.0
1553.0	3.0
1554.0	3.0
1555.0	1.0
1556.0	4.0
1557.0	2.0
1558.0	2.0
1559.0	5.0
1560.0	3.0
1561.0	2.0
1562.0	5.0
1563.0	5.0
1564.0	7.0
1565.0	6.0
1566.0	2.0
1567.0	3.0
1568.0	6.0
1569.0	3.0
1570.0	4.0
1571.0	5.0
1572.0	5.0
1573.0	2.0
1574.0	1.0
1575.0	3.0
1576.0	3.0
1577.0	2.0
1578.0	2.0
1579.0	2.0
1580.0	2.0
1581.0	4.0
1582.0	6.0
1583.0	2.0
1584.0	4.0
1585.0	5.0
1586.0	5.0
1587.0	5.0
1588.0	1.0
1589.0	3.0
1590.0	3.0
1591.0	2.0
1592.0	2.0
1593.0	5.0
1594.0	4.0
1595.0	2.0
1596.0	2.0
1597.0	1.0
1598.0	4.0
1599.0	5.0
1600.0	4.0
1601.0	4.0
1602.0	6.0
1603.0	8.0
1604.0	4.0
1605.0	2.0
1606.0	3.0
1607.0	4.0
1608.0	3.0
1609.0	3.0
1611.0	3.0
1612.0	5.0
1613.0	3.0
1614.0	4.0
1615.0	3.0
1616.0	5.0
1617.0	5.0
1618.0	5.0
1619.0	5.0
1620.0	2.0
1621.0	3.0
1622.0	2.0
1623.0	7.0
1624.0	2.0
1625.0	3.0
1626.0	7.0
1627.0	7.0
1628.0	5.0
1629.0	6.0
1630.0	5.0
1631.0	5.0
1632.0	5.0
1633.0	6.0
1634.0	4.0
1635.0	11.0
1636.0	6.0
1637.0	2.0
1638.0	2.0
1639.0	4.0
1640.0	2.0
1641.0	5.0
1642.0	2.0
1643.0	6.0
1644.0	4.0
1645.0	1.0
1646.0	1.0
1647.0	3.0
1648.0	4.0
1649.0	2.0
1650.0	4.0
1651.0	1.0
1652.0	3.0
1653.0	2.0
1654.0	1.0
1656.0	2.0
1658.0	1.0
1659.0	1.0
1660.0	5.0
1661.0	1.0
1662.0	3.0
1663.0	4.0
1664.0	3.0
1665.0	5.0
1666.0	1.0
1667.0	4.0
1668.0	2.0
1670.0	3.0
1671.0	3.0
1672.0	1.0
1673.0	4.0
1674.0	4.0
1675.0	8.0
1676.0	3.0
1677.0	3.0
1678.0	4.0
1679.0	7.0
1680.0	5.0
1681.0	3.0
1682.0	4.0
1683.0	8.0
1684.0	4.0
1685.0	4.0
1686.0	6.0
1687.0	4.0
1688.0	4.0
1689.0	6.0
1690.0	6.0
1691.0	7.0
1692.0	7.0
1693.0	7.0
1694.0	1.0
1695.0	9.0
1696.0	4.0
1697.0	6.0
1698.0	2.0
1699.0	2.0
1700.0	1.0
1701.0	3.0
1702.0	3.0
1703.0	2.0
1704.0	1.0
1705.0	3.0
1706.0	4.0
1707.0	2.0
1708.0	3.0
1709.0	2.0
1710.0	3.0
1711.0	4.0
1712.0	3.0
1713.0	1.0
1714.0	3.0
1715.0	5.0
1716.0	9.0
1717.0	2.0
1718.0	2.0
1719.0	1.0
1720.0	6.0
1721.0	1.0
1722.0	6.0
1723.0	6.0
1724.0	5.0
1725.0	2.0
1726.0	5.0
1727.0	7.0
1728.0	5.0
1729.0	6.0
1730.0	3.0
1731.0	2.0
1732.0	3.0
1733.0	2.0
1734.0	1.0
1735.0	2.0
1736.0	3.0
1737.0	2.0
1738.0	4.0
1739.0	7.0
1740.0	3.0
1741.0	2.0
1742.0	1.0
1743.0	9.0
1744.0	8.0
1745.0	9.0
1746.0	5.0
1747.0	4.0
1748.0	5.0
1749.0	6.0
1750.0	4.0
1751.0	4.0
1752.0	8.0
1753.0	4.0
1754.0	4.0
1755.0	5.0
1756.0	4.0
1757.0	2.0
1758.0	2.0
1759.0	1.0
1760.0	5.0
1761.0	4.0
1762.0	3.0
1763.0	4.0
1764.0	4.0
1765.0	3.0
1766.0	1.0
1767.0	1.0
1769.0	2.0
1771.0	2.0
1772.0	5.0
1773.0	3.0
1774.0	5.0
1775.0	3.0
1776.0	1.0
1777.0	1.0
1779.0	1.0
1780.0	5.0
1781.0	2.0
1782.0	5.0
1783.0	2.0
1784.0	4.0
1785.0	2.0
1786.0	4.0
1787.0	3.0
1788.0	2.0
1789.0	2.0
1790.0	6.0
1791.0	2.0
1792.0	2.0
1793.0	6.0
1794.0	4.0
1795.0	6.0
1796.0	5.0
1797.0	6.0
1798.0	3.0
1799.0	2.0
1800.0	8.0
1801.0	1.0
1802.0	4.0
1803.0	3.0
1804.0	5.0
1805.0	4.0
1806.0	7.0
1807.0	2.0
1808.0	4.0
1809.0	2.0
1810.0	4.0
1811.0	5.0
1812.0	3.0
1813.0	7.0
1814.0	1.0
1815.0	2.0
1816.0	2.0
1817.0	2.0
1818.0	1.0
1819.0	2.0
1820.0	2.0
1822.0	3.0
1823.0	5.0
1824.0	2.0
1825.0	1.0
1826.0	3.0
1827.0	2.0
1829.0	3.0
1830.0	1.0
1831.0	2.0
1832.0	2.0
1833.0	1.0
1834.0	6.0
1836.0	3.0
1837.0	4.0
1839.0	3.0
1840.0	3.0
1841.0	1.0
1842.0	2.0
1843.0	1.0
1844.0	2.0
1846.0	1.0
1847.0	1.0
1849.0	2.0
1850.0	1.0
1851.0	2.0
1852.0	4.0
1853.0	1.0
1854.0	1.0
1855.0	1.0
1858.0	1.0
1859.0	2.0
1861.0	2.0
1862.0	1.0
1863.0	1.0
1864.0	3.0
1866.0	1.0
1867.0	2.0
1868.0	2.0
1869.0	2.0
1870.0	1.0
1871.0	2.0
1872.0	2.0
1873.0	3.0
1875.0	2.0
1878.0	1.0
1879.0	2.0
1880.0	2.0
1881.0	7.0
1882.0	3.0
1883.0	2.0
1884.0	2.0
1885.0	3.0
1886.0	1.0
1887.0	2.0
1888.0	2.0
1889.0	5.0
1890.0	6.0
1891.0	5.0
1892.0	3.0
1893.0	4.0
1894.0	4.0
1895.0	5.0
1896.0	1.0
1897.0	3.0
1899.0	3.0
1900.0	2.0
1901.0	2.0
1902.0	2.0
1903.0	2.0
1904.0	3.0
1905.0	4.0
1906.0	1.0
1907.0	3.0
1908.0	4.0
1909.0	1.0
1911.0	1.0
1912.0	3.0
1913.0	1.0
1914.0	3.0
1916.0	1.0
1917.0	3.0
1918.0	3.0
1920.0	1.0
1921.0	3.0
1922.0	1.0
1923.0	1.0
1925.0	3.0
1926.0	1.0
1927.0	2.0
1928.0	4.0
1929.0	6.0
1931.0	2.0
1932.0	2.0
1933.0	4.0
1934.0	1.0
1936.0	2.0
1937.0	2.0
1938.0	1.0
1939.0	1.0
1940.0	2.0
1941.0	1.0
1942.0	4.0
1943.0	4.0
1944.0	3.0
1945.0	1.0
1946.0	1.0
1947.0	3.0
1948.0	1.0
1949.0	3.0
1950.0	2.0
1951.0	3.0
1952.0	5.0
1953.0	2.0
1954.0	1.0
1955.0	4.0
1956.0	3.0
1957.0	2.0
1958.0	3.0
1959.0	8.0
1960.0	2.0
1961.0	1.0
1962.0	4.0
1963.0	4.0
1964.0	2.0
1965.0	5.0
1966.0	4.0
1967.0	2.0
1968.0	2.0
1969.0	3.0
1970.0	2.0
1971.0	1.0
1972.0	4.0
1973.0	1.0
1974.0	3.0
1975.0	1.0
1976.0	1.0
1977.0	2.0
1978.0	5.0
1979.0	5.0
1980.0	3.0
1981.0	1.0
1982.0	1.0
1983.0	2.0
1984.0	1.0
1985.0	1.0
1986.0	3.0
1988.0	1.0
1989.0	2.0
1991.0	3.0
1992.0	4.0
1993.0	1.0
1994.0	2.0
1995.0	3.0
1996.0	2.0
1997.0	1.0
1998.0	2.0
2001.0	2.0
2002.0	2.0
2003.0	2.0
2005.0	1.0
2006.0	5.0
2007.0	1.0
2008.0	1.0
2009.0	3.0
2010.0	4.0
2011.0	3.0
2012.0	1.0
2013.0	4.0
2014.0	2.0
2015.0	2.0
2016.0	2.0
2017.0	3.0
2018.0	1.0
2019.0	6.0
2020.0	2.0
2022.0	2.0
2023.0	3.0
2025.0	3.0
2026.0	3.0
2027.0	1.0
2028.0	1.0
2029.0	2.0
2030.0	3.0
2031.0	1.0
2032.0	3.0
2033.0	1.0
2034.0	1.0
2035.0	2.0
2036.0	1.0
2037.0	2.0
2038.0	6.0
2039.0	2.0
2040.0	1.0
2042.0	1.0
2043.0	4.0
2044.0	4.0
2045.0	3.0
2046.0	3.0
2047.0	6.0
2048.0	5.0
2049.0	1.0
2051.0	4.0
2052.0	2.0
2053.0	3.0
2055.0	1.0
2056.0	1.0
2057.0	3.0
2058.0	1.0
2059.0	3.0
2060.0	6.0
[truncated: 2,235 more rows]
