# Supplementary material for: Repeat Proliferations in the Non-Coding Regions Drive Mitochondrial Genome Expansion in Curcuma (Zingiberaceae)
Source: Biology (Basel). 2026 Jul 9;15(14):1109. doi: 10.3390/biology15141109 (PMC13406114; doi:10.3390/biology15141109)
Supplement: Supplementary file 1 [file biology-15-01109-s001.zip › Supporting Information S1:long-read alignment evidence and coverage depth profiles/long-read alignment evidence and coverage depth profiles/contig11/raw_data_qualimapReport/genome_fraction_coverage.txt]

#Coverage (X)	Coverage
1.0	100.0
2.0	100.0
3.0	100.0
4.0	100.0
5.0	100.0
6.0	100.0
7.0	100.0
8.0	100.0
9.0	100.0
10.0	100.0
11.0	100.0
12.0	100.0
13.0	100.0
14.0	100.0
15.0	100.0
16.0	100.0
17.0	99.99928089629087
18.0	99.99928089629087
19.0	99.99928089629087
20.0	99.99856179258173
21.0	99.99856179258173
22.0	99.99640448145432
23.0	99.94462901439645
24.0	99.83388704318936
25.0	99.74615639067466
26.0	99.548402870662
27.0	99.51460499633257
28.0	99.41249226963512
29.0	99.07307531892249
30.0	98.78471473155858
31.0	97.54210352216997
32.0	94.58514907019891
33.0	91.28374394155125
34.0	86.95545871625606
35.0	83.61737929844242
36.0	80.3828508147445
37.0	77.84441472149113
38.0	75.78418259481383
39.0	72.53671024435144
40.0	70.15216234485337
41.0	68.12213257395982
42.0	66.24958651536724
43.0	65.43628022033337
44.0	64.49569256878226
45.0	63.5831499618875
46.0	61.543771842775165
47.0	59.1067293725101
48.0	55.66437991687161
49.0	52.91596554055026
50.0	50.71910370913693
51.0	49.70301016812645
