# Supplementary material for: Repeat Proliferations in the Non-Coding Regions Drive Mitochondrial Genome Expansion in Curcuma (Zingiberaceae)
Source: Biology (Basel). 2026 Jul 9;15(14):1109. doi: 10.3390/biology15141109 (PMC13406114; doi:10.3390/biology15141109)
Supplement: Supplementary file 1 [file biology-15-01109-s001.zip › Supporting Information S1:long-read alignment evidence and coverage depth profiles/long-read alignment evidence and coverage depth profiles/contig11/raw_data_qualimapReport/mapped_reads_clipping_profile.txt]

#Read position (bp)	Clipping profile
0.0	39.024164216194166
1.0	0.0010467405087269844
2.0	0.0010451940891123893
3.0	0.0010425961041598702
4.0	0.0010415445388219455
5.0	0.0010404929734840209
6.0	0.0010391321242231777
7.0	0.001038080558885253
8.0	0.0010371527071164962
9.0	0.0010364722824860743
10.0	0.001035358860363566
11.0	0.0010346784357331443
12.0	0.0010339980111027224
13.0	0.0010334413000414682
14.0	0.0010327608754110466
15.0	0.0010318330236422897
16.0	0.0010312763125810355
17.0	0.0010307196015197813
18.0	0.001030162890458527
19.0	0.0010295443226126892
20.0	0.0010287401844130998
21.0	0.0010282453301364296
22.0	0.0010279979029980944
23.0	0.0010275649055060078
24.0	0.0010270081944447537
25.0	0.0010265751969526671
26.0	0.0010263896265989157
27.0	0.001026018485891413
28.0	0.0010255854883993265
29.0	0.001025090634122656
30.0	0.0010242864959230666
31.0	0.0010238534984309802
32.0	0.001023606071292645
33.0	0.0010231730738005584
34.0	0.0010228637898776394
35.0	0.0010226163627393042
36.0	0.0010221833652472175
37.0	0.0010219359381088823
38.0	0.0010215647974013797
39.0	0.0010213173702630445
40.0	0.09265366935166783
41.0	0.013063719906605483
42.0	0.0643746650002787
43.0	0.07369351331139663
44.0	0.14083991897209064
45.0	0.01294353217415917
46.0	0.055403080677814194
47.0	0.10958102588016175
48.0	0.10103037697678997
49.0	0.19806901193081847
50.0	0.17275839095803652
51.0	0.10807932872082095
52.0	0.1400105432043911
53.0	0.05503874421661565
54.0	0.12373744588643999
55.0	0.11336152698356956
56.0	0.09472630463271706
57.0	0.09455520876655828
58.0	0.15263310052334497
59.0	0.09824713095444211
60.0	0.12257639403980214
61.0	0.10587580448359242
62.0	0.09990705776874824
63.0	0.23958580118063189
64.0	0.15328538031678107
65.0	0.08124925769152265
66.0	0.16742126387057749
67.0	0.1563516211285998
68.0	0.2537436438929555
69.0	0.040760899342199425
70.0	0.11523999381781026
71.0	0.2138843690428495
72.0	0.05682547743931858
73.0	0.09494509207978995
74.0	0.10135685708582325
75.0	0.11188500553555437
76.0	0.06964770845890893
77.0	0.06961585221484827
78.0	0.1721728546351663
79.0	0.1550053082121335
80.0	0.11187164447008428
81.0	0.1066202508860584
82.0	0.17381181199949855
83.0	0.09992839835942967
84.0	0.042646912704159344
85.0	0.07629947778912735
86.0	0.1772894004287995
87.0	0.07209791755305764
88.0	0.11083647118007446
89.0	0.054488218833819865
90.0	0.15335082479487075
91.0	0.06148700472555339
92.0	0.06479355914548017
93.0	0.06130935204022872
94.0	0.15965539199322032
95.0	0.1872905290738767
96.0	0.1436789598141331
97.0	0.14637925588835407
98.0	0.08414656762464304
99.0	0.20812123427996188
100.0	0.11700569573375469
101.0	0.08884854924799566
102.0	0.13990872693696618
103.0	0.23376984072370968
104.0	0.16959887011506541
105.0	0.10818862965918051
106.0	0.2455596201518119
107.0	0.3129595149157303
108.0	0.14796532570186718
109.0	0.1557462287778782
110.0	0.0775937072929741
111.0	0.1434467494448055
112.0	0.12667335445314065
113.0	0.11233235380166438
114.0	0.0426589129203686
115.0	0.12289173992761032
116.0	0.14466656523679794
117.0	0.1248790747027185
118.0	0.09406350918590169
119.0	0.162371337833941
120.0	0.12444298437140275
121.0	0.12387161325220224
122.0	0.14136471193249955
123.0	0.10691060663289471
124.0	0.13545027547451996
125.0	0.08796133738671028
126.0	0.0987907283773645
127.0	0.08068234026081217
128.0	0.08531337215224717
129.0	0.1184509176487705
130.0	0.12298068998384183
131.0	0.10468895835778314
132.0	0.09126708766843747
133.0	0.11284663110869406
134.0	0.08346125630823917
135.0	0.08538976528120816
136.0	0.11403360094807251
137.0	0.05542875124341647
138.0	0.04507281208196663
139.0	0.03720060839190992
140.0	0.07312709073496283
141.0	0.07071875868397734
142.0	0.020599731972449267
143.0	0.071755292823248
144.0	0.06616863546677794
145.0	0.05541755516540681
146.0	0.09422031613482161
147.0	0.07022625496512115
148.0	0.08712453880486071
149.0	0.05883891577752111
150.0	0.07983743844018211
151.0	0.08528497988812321
152.0	0.05770569948394598
153.0	0.05216234187668458
154.0	0.05706362605996619
155.0	0.030851318738306245
156.0	0.08751454583166153
157.0	0.044791920423171615
158.0	0.04448542005555891
159.0	0.011347750845466418
160.0	0.044217394607957324
161.0	0.036402099159717705
162.0	0.028367892550836035
163.0	0.04487759206982017
164.0	0.026001066402306275
165.0	0.08164433697465935
166.0	0.01855950964652195
167.0	0.021156133749780506
168.0	0.0496226878720277
169.0	0.04428562264135325
170.0	0.08010379375459993
171.0	0.022997362799701757
172.0	0.0335044799426744
173.0	0.11454138329272089
174.0	0.03250926613550572
175.0	0.0523886139946921
176.0	0.0441182381822695
177.0	0.03819934803579988
178.0	0.034764688215000054
179.0	0.04015637298646199
180.0	0.03744741696239926
181.0	0.044142609755395516
182.0	0.1047688773234654
183.0	0.058720274464689394
184.0	0.10373240504097932
185.0	0.08831497262417584
186.0	0.049440457784643836
187.0	0.054725625173052475
188.0	0.056854611984857535
189.0	0.04580080457973332
190.0	0.046440156305191424
191.0	0.05874674916849126
192.0	0.03239019182518191
193.0	0.04207776842920385
194.0	0.06826353919027733
195.0	0.08327989221583948
196.0	0.02369739603083657
197.0	0.07225540492660798
198.0	0.030769420355517305
199.0	0.01931026544101547
200.0	0.02893579969009986
201.0	0.026738399274545115
202.0	0.042195729317405145
203.0	0.11911761007301463
204.0	0.050505260474469287
205.0	0.10691159634144806
206.0	0.019796830908551603
207.0	0.049310187396310365
208.0	0.1299651869583365
209.0	0.06419998144061408
210.0	0.13651353174473083
211.0	0.11367068719291937
212.0	0.11920068373471068
213.0	0.08638269038734725
214.0	0.10179733924884445
215.0	0.03487225716339128
216.0	0.03426513282270133
217.0	0.08374208611024961
218.0	0.10857517270604466
219.0	0.08787981014462884
220.0	0.05719439130257633
221.0	0.08075378484700645
222.0	0.05103178542484655
223.0	0.045421498776665487
224.0	0.043137251435555087
225.0	0.0553828535092553
226.0	0.04112634922552049
227.0	0.015066457021075026
228.0	0.014948805416796648
229.0	0.0322596740097101
230.0	0.02689001025356
231.0	0.045540016375928034
232.0	0.09020599638568705
233.0	0.062056829425139313
234.0	0.07922802539846256
235.0	0.0479480391429906
236.0	0.09394925970477543
237.0	0.08006791681954133
238.0	0.03413455315044493
239.0	0.051085538970649866
240.0	0.03998775139168657
241.0	0.029712349763764825
242.0	0.03403119046340542
243.0	0.0544652081099547
244.0	0.04743747324303596
245.0	0.025367405501029873
246.0	0.05602245266185175
247.0	0.03134110075864074
248.0	0.0372422998647194
249.0	0.042058840253121205
250.0	0.05508334295830056
251.0	0.06543934397653499
252.0	0.050478229059606174
253.0	0.024698053235048627
254.0	0.06007623703955077
255.0	0.023964308056315647
256.0	0.08332764565353817
257.0	0.03470709954855254
258.0	0.03407733562470493
259.0	0.05207697951395894
260.0	0.05671364037279107
261.0	0.05467805730570754
262.0	0.04993803375983589
263.0	0.09136636780769446
264.0	0.049093812363836246
265.0	0.026187193467118914
266.0	0.020246220448552878
267.0	0.03222268365252899
268.0	0.027297770177536377
269.0	0.02829199427615172
270.0	0.02446293559684562
271.0	0.011000610570382159
272.0	0.018796297417908715
273.0	0.028312159587926038
274.0	0.036446636044618036
275.0	0.04637273240999509
276.0	0.07934709970878637
277.0	0.03120353126972638
278.0	0.029147906604437692
279.0	0.03447396132745622
280.0	0.05797360121797839
281.0	0.01703993587643643
282.0	0.02478972498980181
283.0	0.02913398882790634
284.0	0.01306347247946715
285.0	0.037094771433487043
286.0	0.03642783158210457
287.0	0.05559811511960691
288.0	0.03223938498436662
289.0	0.035298635979527385
290.0	0.016187301957733397
291.0	0.0257616187891824
292.0	0.01971004583978054
293.0	0.035637858586184915
294.0	0.03641632622017198
295.0	0.03980576873144104
296.0	0.029975550382168877
297.0	0.034162264989938476
298.0	0.04500217163397194
299.0	0.03084680319303163
300.0	0.043418761662195944
301.0	0.054330545889915774
302.0	0.024310211195708233
303.0	0.035327770525066346
304.0	0.04814059931339996
305.0	0.05120133487139073
306.0	0.04770432341173045
307.0	0.08418021771545663
308.0	0.06386298567820155
309.0	0.05518565408000216
310.0	0.07007520069716754
311.0	0.03672530085916804
312.0	0.02290160849716604
313.0	0.0478804915342251
314.0	0.08490919992177666
315.0	0.02627787551331876
316.0	0.0405052452515146
317.0	0.07386708344893878
318.0	0.033776154940566426
319.0	0.013437396742276193
320.0	0.03579243869085982
321.0	0.027913121470575973
322.0	0.12015804118971408
323.0	0.02923747522851503
324.0	0.0438777390038077
325.0	0.06766408509087576
326.0	0.0677349729660088
327.0	0.0484962139679722
328.0	0.041038945588903586
329.0	0.035525279238242405
330.0	0.049912115767095276
331.0	0.041233547033204206
332.0	0.04930604299174325
333.0	0.03535127610320819
334.0	0.043417277099365936
335.0	0.05136049237812484
336.0	0.04695424804186735
337.0	0.046859545304669556
338.0	0.01160464207184292
339.0	0.027600930278781556
340.0	0.019030858345050465
341.0	0.022517972719177347
342.0	0.029286280231551644
343.0	0.06949176750497317
344.0	0.031828284794022714
345.0	0.023777376853303417
346.0	0.024365573017910726
347.0	0.030534426430883468
348.0	0.018524746133585856
349.0	0.024670155825201334
350.0	0.016267963204830663
351.0	0.030330299041756943
352.0	0.05819115152935961
353.0	0.016061608971459123
354.0	0.027434473671466567
355.0	0.020796807688133242
356.0	0.06769674547313602
357.0	0.018368619609296356
358.0	0.02346679393790818
359.0	0.02256269517443143
360.0	0.011183211798473524
361.0	0.014801338842348877
362.0	0.004101847099320635
363.0	0.028223209531694535
364.0	0.06550967514060677
365.0	0.06197387947701244
366.0	0.03318004110753239
367.0	0.026313814305161942
368.0	0.020641176018120412
369.0	0.04291159788539341
370.0	0.014013097836397575
371.0	0.01887671123786765
372.0	0.009319405022179185
373.0	0.017348848658647904
374.0	0.01813733709173754
375.0	0.04311906554088746
376.0	0.010541880655908732
377.0	0.02140263303634693
378.0	0.02277232781738591
379.0	0.01919453139705919
380.0	0.013261661617273629
381.0	0.03107319902460832
382.0	0.02375640740332951
383.0	0.027305192991686433
384.0	0.03367910164555445
385.0	0.048362974453978705
386.0	0.024244457433695653
387.0	0.030418197532650515
388.0	0.04629782384386411
389.0	0.01882246283778766
390.0	0.03752906791804988
391.0	0.0276618592115966
392.0	0.029731525366985805
393.0	0.024405285073613524
394.0	0.03689856171278725
395.0	0.0402372816606976
396.0	0.027449814154043344
397.0	0.021658720124523842
398.0	0.03197593693882423
399.0	0.01811475936536446
400.0	0.020115517062727316
401.0	0.023041281116756254
402.0	0.02235219653649277
403.0	0.034553199868508064
404.0	0.03425313260649208
405.0	0.02788893546780371
406.0	0.021194732383360795
407.0	0.03001322116398041
408.0	0.04912647274609649
409.0	0.04119364940714766
410.0	0.0227460386839378
411.0	0.014275803600524953
412.0	0.04035759310671308
413.0	0.02581110421684944
414.0	0.01896751699763666
415.0	0.017806465150998825
416.0	0.03932866735194623
417.0	0.014886824918643684
418.0	0.0303315980342332
419.0	0.012557298411217954
420.0	0.028805653015335553
421.0	0.03293867593408642
422.0	0.01414683220466774
423.0	0.021765856075422977
424.0	0.054072231957493846
425.0	0.04917496846521018
426.0	0.04920936083743877
427.0	0.027930998081320692
428.0	0.023163819407016752
429.0	0.03646018268044189
430.0	0.057820505676133505
431.0	0.026703697618393606
432.0	0.03714821569536745
433.0	0.04942202446283786
434.0	0.024321159846579562
435.0	0.04726885164826053
436.0	0.024753167630112788
437.0	0.0345847468286458
438.0	0.04745590656484193
439.0	0.0347805854086381
440.0	0.040633226938818476
441.0	0.041441385829405764
442.0	0.028057062208302463
443.0	0.047614878501222285
444.0	0.026577695348196415
445.0	0.02175484556776706
446.0	0.027684746221892598
447.0	0.04329071811810749
448.0	0.03204676295717268
449.0	0.025767680754071612
450.0	0.04076782730207281
451.0	0.044822044677263924
452.0	0.01587034779352603
453.0	0.027757304230209393
454.0	0.01076821463070084
455.0	0.013940477971296198
456.0	0.01239294493457881
457.0	0.01721820712960693
458.0	0.018616665315477374
459.0	0.022277597254284714
460.0	0.016078867014358005
461.0	0.014411764813040134
462.0	0.008854860569954883
463.0	0.025646379599502795
464.0	0.03583116103800928
465.0	0.02432357226117833
466.0	0.030555890735134043
467.0	0.03885397838705019
468.0	0.020151455854570503
469.0	0.019716045947885168
470.0	0.011976772487899034
471.0	0.01569937564093642
472.0	0.018326123998287286
473.0	0.01573234530711958
474.0	0.03835763954754981
475.0	0.0665551166568575
476.0	0.03134413174108535
477.0	0.03273727024348159
478.0	0.02201118008308231
479.0	0.04941447793511864
480.0	0.018914443876463762
481.0	0.029356054684562163
482.0	0.020549813547290144
483.0	0.053965838288009715
484.0	0.01826915389968561
485.0	0.030248709942890917
486.0	0.02659724209212489
487.0	0.037879857743424575
488.0	0.0326498047500801
489.0	0.02166125625269178
490.0	0.05066503654904923
491.0	0.016327469431600277
492.0	0.07031631844347516
493.0	0.03186379058837381
494.0	0.027925430970708147
495.0	0.03409892364252467
496.0	0.02688419571580912
497.0	0.019106385479027283
498.0	0.00803971186270963
499.0	0.03319235060766457
500.0	0.03295488241164738
501.0	0.030190502708597564
502.0	0.04048359537691027
503.0	0.03017312095212952
504.0	0.03161432217614737
505.0	0.014188152536769716
506.0	0.018601386689685175
507.0	0.007418607888703741
508.0	0.008661125120638435
509.0	0.007182253114809058
510.0	0.025467056780994368
511.0	0.012576226587300593
512.0	0.01659054633643516
513.0	0.049412993372288626
514.0	0.04826585930218214
515.0	0.03859516960035158
516.0	0.016850592258825434
517.0	0.013101576258770767
518.0	0.021903611134691088
519.0	0.01730233235664089
520.0	0.013788805135496733
521.0	0.03161531188470071
522.0	0.008750260747223685
523.0	0.02076563186870301
524.0	0.010480951723093695
525.0	0.016852447962362946
526.0	0.01884572098879117
527.0	0.018249112301480463
528.0	0.01610880569809656
529.0	0.015170747559883305
530.0	0.018113398516103614
531.0	0.031940060003765626
532.0	0.02991517816041509
533.0	0.03497407343081621
534.0	0.026938567829458273
535.0	0.04131835268486859
536.0	0.02897507874831057
537.0	0.028613340272064535
538.0	0.021637070249919513
539.0	0.027138798241156024
540.0	0.03141390619409587
541.0	0.017705391164988902
542.0	0.011914730132961487
543.0	0.02258100478266823
544.0	0.016703249397946835
545.0	0.012265952955828276
546.0	0.030074459380718364
547.0	0.019352080627394116
548.0	0.024696259388295696
549.0	0.017621389651524107
550.0	0.02337635931884667
551.0	0.06078004353454519
552.0	0.03651789506045857
553.0	0.026937083266628265
554.0	0.03188562603333189
555.0	0.028459688019158387
556.0	0.0358925229683164
557.0	0.04101414101828549
558.0	0.02709933361259156
559.0	0.02870538316752522
560.0	0.026590747129743592
561.0	0.03521537674747759
562.0	0.02622653438211421
563.0	0.022094191887993764
564.0	0.015963318540755476
565.0	0.034292287951133614
566.0	0.02052562754451788
567.0	0.021804763992926184
568.0	0.032624196041262404
569.0	0.010201173486421189
570.0	0.011790088712025137
571.0	0.01068656367505023
572.0	0.013750886926546866
573.0	0.016033897131965583
574.0	0.009763846019413757
575.0	0.015476814930003925
576.0	0.01694102687788694
577.0	0.016632361522813804
578.0	0.014437311665073244
579.0	0.015531496327575998
580.0	0.026799575634498488
581.0	0.03205140221601646
582.0	0.04412559913963497
583.0	0.033369384725143385
584.0	0.01809910959886476
585.0	0.014236648255883411
586.0	0.009352436545146933
587.0	0.03950570146942505
588.0	0.028449914647194145
589.0	0.019206284186130112
590.0	0.025363013669324426
591.0	0.008657351856778826
592.0	0.012323727192629542
593.0	0.02831927311815317
594.0	0.027928647523506506
595.0	0.043164653991125713
596.0	0.009963024865773577
597.0	0.02062033028171567
598.0	0.014977939962335613
599.0	0.01806849049049578
600.0	0.017103895791696074
601.0	0.012205828161212828
602.0	0.009509243494066854
603.0	0.0093010335571578
604.0	0.013143082161226494
605.0	0.005242176923122902
606.0	0.00928049710467598
607.0	0.011673488673084684
608.0	0.0065494582085168325
609.0	0.027199974601109397
610.0	0.015032312075984771
611.0	0.006332279037843127
612.0	0.030575746762985443
613.0	0.03329812570930286
614.0	0.011236099349292669
615.0	0.023961153360301874
616.0	0.030364196559708862
617.0	0.017404457907988734
618.0	0.03652841071383781
619.0	0.03255794742497316
620.0	0.039788634402111334
621.0	0.03899692941622333
622.0	0.04654902424605891
623.0	0.03504539430344132
624.0	0.030380155610131482
625.0	0.026233957196264267
626.0	0.04387811014451521
627.0	0.040214209080047844
628.0	0.03701145034465267
629.0	0.020504039526698138
630.0	0.043434287715126474
631.0	0.03697062486682737
632.0	0.06897068595163929
633.0	0.05027552437652508
634.0	0.03994036909469539
635.0	0.018804338799904608
636.0	0.01857849967938917
637.0	0.0039815356533051535
638.0	0.010693367921354446
639.0	0.010316783816808301
640.0	0.023014620842600638
641.0	0.028473049084628485
642.0	0.010133997018363186
643.0	0.011664643152889202
644.0	0.014453456285849615
645.0	0.033596089840642995
646.0	0.022544199995840876
647.0	0.010129543329873153
648.0	0.011431319361439126
649.0	0.015118231149771661
650.0	0.018253380419616744
651.0	0.008257571458013757
652.0	0.015044930860039864
653.0	0.018082655694165468
654.0	0.01165728219552373
655.0	0.0068243497592072174
656.0	0.012431048713882427
657.0	0.01816579121264609
658.0	0.03047176550810008
659.0	0.02115669046084176
660.0	0.017025213961705487
661.0	0.03441977478416082
662.0	0.028623237357597944
663.0	0.012217209809576246
664.0	0.008324253071795087
665.0	0.007351183993507403
666.0	0.004331212056557348
667.0	0.009466129315211949
668.0	0.008611268552263898
669.0	0.0300659231444458
670.0	0.01202137122958395
671.0	0.01440823897631886
672.0	0.017699762197591777
673.0	0.03499331089082177
674.0	0.03573806657721066
675.0	0.0383916607790709
676.0	0.010251215625149478
677.0	0.01793661182576313
678.0	0.01008482087461907
679.0	0.008110476024273491
680.0	0.03278854951790155
681.0	0.026313010166962355
682.0	0.01868470777851955
683.0	0.061100709105827586
684.0	0.02752193916486805
685.0	0.014461435811060921
686.0	0.022268751734089234
687.0	0.020100424007288873
688.0	0.024179260382744334
689.0	0.01852140586721833
690.0	0.026887164841469142
691.0	0.02209827443577629
692.0	0.024401388096184744
693.0	0.010890196209900085
694.0	0.00790362693662528
695.0	0.006591087824541726
696.0	0.013570079545208433
697.0	0.019043538985890146
698.0	0.02411542418105386
699.0	0.027568641037228815
700.0	0.024006370669832626
701.0	0.03045988900545999
702.0	0.03730916704885448
703.0	0.017736133986927045
704.0	0.02986352774528762
705.0	0.027651900269278603
706.0	0.011340699172023867
707.0	0.011720623542937536
708.0	0.013899714350255478
709.0	0.02297082623911531
710.0	0.013055183670332919
711.0	0.017747330064936714
712.0	0.014264793092869037
713.0	0.024509451898852636
714.0	0.04452766823942964
715.0	0.02716057182932952
716.0	0.021188051850625743
717.0	0.017871600345165557
718.0	0.022891154700571383
719.0	0.009200330711855382
720.0	0.016773642418803192
721.0	0.006790204814116962
722.0	0.0329326758259818
723.0	0.027198799322202302
724.0	0.0142015754590244
725.0	0.011426927529733677
726.0	0.01659370103244893
727.0	0.040102433870304925
728.0	0.022955609470107698
729.0	0.031336028502304866
730.0	0.02566703976555378
731.0	0.02779856270552678
732.0	0.025478438429357788
733.0	0.011498619543066297
734.0	0.011244264444857729
735.0	0.010747801891788188
736.0	0.006163100732006447
737.0	0.004096403702277262
738.0	0.006684120428555753
739.0	0.01875138939230088
740.0	0.0112424705981048
741.0	0.006066047436994472
742.0	0.008247736229264932
743.0	0.02088266490513555
744.0	0.010956135542266411
745.0	0.016075959745482565
746.0	0.022975960352235765
747.0	0.04594258032999938
748.0	0.04255270482123823
749.0	0.022292381025800244
750.0	0.02028389123036441
751.0	0.028630165317471326
752.0	0.004631403032142507
753.0	0.019163046293706038
754.0	0.009797063112735253
755.0	0.012689424503088938
756.0	0.01672471370219741
757.0	0.022980537754294966
758.0	0.010677347014147246
759.0	0.019364884981802964
760.0	0.0187654308824014
761.0	0.021366632387719162
762.0	0.008568711084470246
763.0	0.02276057502831499
764.0	0.025998901414845843
765.0	0.015579620905982191
766.0	0.017504665899014487
767.0	0.01872299712817692
768.0	0.012728456134161313
769.0	0.024542421565035798
770.0	0.0159269467514202
771.0	0.013160092776987037
772.0	0.012150713766148664
773.0	0.010130842322349414
774.0	0.009581801502383646
775.0	0.013151618397499058
776.0	0.0245740922387427
777.0	0.009821496542645853
778.0	0.018792524154049105
779.0	0.029021285766394664
780.0	0.026907825007520127
781.0	0.022653129793492936
782.0	0.01957754860720205
783.0	0.02455800947475091
784.0	0.014285020261427939
785.0	0.0275580016702804
786.0	0.026727265053320032
787.0	0.01508674604641851
788.0	0.028693382951315967
789.0	0.007163448652295585
790.0	0.0070044148591306464
791.0	0.01580552188328221
792.0	0.025178494880910965
793.0	0.009980221051887872
794.0	0.017041606009620194
795.0	0.006512220424197387
796.0	0.006727853175256497
797.0	0.019477216902607133
798.0	0.04029326205074593
799.0	0.04157573876552176
800.0	0.011425381110119082
801.0	0.015542877975939416
802.0	0.0111600155042546
803.0	0.006322629379448054
804.0	0.007443721743244761
805.0	0.03950638189405547
806.0	0.004229952500193675
807.0	0.016487554790103137
808.0	0.010532973278928668
809.0	0.011426061534749505
810.0	0.00348618652235812
811.0	0.026617778544606716
812.0	0.03298809950496888
813.0	0.01801145853510952
814.0	0.028276839363928687
815.0	0.03699270773892378
816.0	0.009517717873554833
817.0	0.021391622528691014
818.0	0.0187810806489011
819.0	0.01737173566894391
820.0	0.011216923746071692
821.0	0.008180992758699017
822.0	0.013407334344968467
823.0	0.009170701312039743
824.0	0.019286388722166124
825.0	0.0038781111094810475
826.0	0.011229171389419283
827.0	0.013406963204260963
828.0	0.008735415118923576
829.0	0.01253787538085864
830.0	0.009010430383183127
831.0	0.00920373283500749
832.0	0.007767170869833427
833.0	0.004646496087580953
834.0	0.014583726674183086
835.0	0.010995600170830871
836.0	0.004698208359493005
837.0	0.002829329326862798
838.0	0.010792276919903938
839.0	0.011078611975742326
840.0	0.009637472608509062
841.0	0.007497846429755582
842.0	0.007210769092502187
843.0	0.012104073750572483
844.0	0.009628194090821492
845.0	0.0122089828572266
846.0	0.010136285719392787
847.0	0.01851163249525409
848.0	0.009752278800696587
849.0	0.012241333955563925
850.0	0.0039886491835322896
851.0	0.010001004931508028
852.0	0.004795385368074148
853.0	0.007479660535087945
854.0	0.016543597036936055
855.0	0.024191631739661094
856.0	0.020506761225219824
857.0	0.02416317761875255
858.0	0.020562556044914408
859.0	0.015767727387901512
860.0	0.026055685943093765
861.0	0.008613928394001002
862.0	0.008844283059791054
863.0	0.02539666376013801
864.0	0.012765137207419505
865.0	0.014020211366624713
866.0	0.0033043275756817615
867.0	0.014205534293237763
868.0	0.006902969732413223
869.0	0.012073578355772671
870.0	0.006354547480293293
871.0	0.004643465105136347
872.0	0.005374859726055143
873.0	0.011623941388633064
874.0	0.01528654346062417
875.0	0.009902157789743122
876.0	0.014425187735294819
877.0	0.02126852752736926
878.0	0.010303237180984451
879.0	0.011339214609193854
880.0	0.0158418318158329
881.0	0.015086189335357256
882.0	0.016437079653882764
883.0	0.014570489322282155
884.0	0.015781274023725363
885.0	0.015233903336943359
886.0	0.012209972565779941
887.0	0.01612185747964374
888.0	0.009287734348472283
889.0	0.010313443550440777
890.0	0.012089475549410708
891.0	0.006687151411000359
892.0	0.012828602268402479
893.0	0.00890304700514566
894.0	0.01202236093813729
895.0	0.008148579803577109
896.0	0.014602469279911977
897.0	0.006098707819254715
898.0	0.012300902039118121
899.0	0.007694860288654969
900.0	0.014697419444248102
901.0	0.00427387081724817
902.0	0.0034801245574689085
903.0	0.009821743969784188
904.0	0.010951125142715122
905.0	0.01286447920346108
906.0	0.00972611338081764
907.0	0.018160718956310218
908.0	0.012205828161212828
909.0	0.025369632345274895
910.0	0.02000225729015439
911.0	0.01039725949355182
912.0	0.021925075438941666
913.0	0.004865902102499675
914.0	0.01250478200110631
915.0	0.010468827793315271
916.0	0.006843216078505276
917.0	0.008912882233894482
918.0	0.00737802983801677
919.0	0.006981837132757561
920.0	0.02010234156761097
921.0	0.004754065035972172
922.0	0.011376947247789971
923.0	0.0022947629944896387
924.0	0.009733969192459783
925.0	0.014311433108445218
926.0	0.009446458857714302
927.0	0.007413226348444949
928.0	0.004443791404499855
929.0	0.018715883597949783
930.0	0.0038881937653682057
931.0	0.0054699954607450195
932.0	0.004874995049833493
933.0	0.0023033610875467865
934.0	0.0023808057818456977
935.0	0.0018224245874077774
936.0	0.011224717700929249
937.0	0.007451577554886902
938.0	0.008339036843310613
939.0	0.009222599154305547
940.0	0.014095738500601526
941.0	0.029450076997129534
942.0	0.028053288944442853
943.0	0.04738334855652514
944.0	0.016941088734671525
945.0	0.007131716121804098
946.0	0.00985322907313734
947.0	0.014153265310264455
948.0	0.019173128949593197
949.0	0.024166579741904656
950.0	0.02263692331593198
951.0	0.021196464373329144
952.0	0.03178059321310861
953.0	0.02049074031801262
954.0	0.018498704427276077
955.0	0.012999450707422922
956.0	0.0077932744329277884
957.0	0.008115177139901859
958.0	0.010636645249891108
959.0	0.012451337739225911
960.0	0.012618041773679239
961.0	0.004833427290593183
962.0	0.010652604300313727
963.0	0.008990759925685482
964.0	0.018035891965020118
965.0	0.004152074808402677
966.0	0.0031399122422580343
967.0	0.01074198735403731
968.0	0.009632029211465687
969.0	0.029468324748581756
970.0	0.007207985537195917
971.0	0.01774986619310465
972.0	0.011701138655793641
973.0	0.021469190936559093
974.0	0.01654656616259608
975.0	0.007520671583267002
976.0	0.013054132104994997
977.0	0.007989793437550505
978.0	0.01593832839978362
979.0	0.020069433758212393
980.0	0.01045985855955062
981.0	0.018321361025874335
982.0	0.012642475203589838
983.0	0.012925964847337372
984.0	0.00784059487313439
985.0	0.007471990293799556
986.0	0.0026081913219757297
987.0	0.009813084019942457
988.0	0.020455048953307773
989.0	0.008663042680960535
990.0	0.004266076862390612
991.0	0.00630462905513417
992.0	0.010588458814700332
993.0	0.017165876289849037
994.0	0.01829587603062581
995.0	0.018850607674773288
996.0	0.02172088619303056
997.0	0.01860373724749936
998.0	0.018929103934410125
999.0	0.009018904762671108
1000.0	0.003840131043746597
1001.0	0.01493519692418821
1002.0	0.0066853575642474294
1003.0	0.008802282303058658
1004.0	0.009426479116293737
1005.0	0.005102689873886443
1006.0	0.007720035999980574
1007.0	0.007627807534166135
1008.0	0.004198034399348437
1009.0	0.009780423637682212
1010.0	0.004117806149743254
1011.0	9.790691863923123E-4
1012.0	0.004478307490297614
1013.0	0.0033320394151753023
1014.0	0.006529292896742514
1015.0	0.005711175063837238
1016.0	0.009383797934930917
1017.0	0.0058199192911355495
1018.0	0.008704363013062509
1019.0	0.0037385003466754215
1020.0	0.0033658750763426383
1021.0	0.006060975180658601
1022.0	0.005402076711272013
1023.0	0.0037751195631490282
1024.0	0.00866557880912847
1025.0	0.004239664015373331
1026.0	0.0034411547831811173
1027.0	0.004856066873750851
1028.0	0.0012626825437090138
1029.0	0.005579048971966251
1030.0	0.007946122547634346
1031.0	0.00997774678050452
1032.0	0.009442376309931772
1033.0	0.0058869720456243835
1034.0	0.014513581080465061
1035.0	0.01411163569423956
1036.0	0.018732090075510733
1037.0	0.03398226174679963
1038.0	0.01352176939644849
1039.0	0.012242818518393936
1040.0	0.009718566853098418
1041.0	0.017686710416044596
1042.0	0.016355552411801318
1043.0	0.012882108387067461
1044.0	0.006886268400575597
1045.0	0.006390424415351894
1046.0	0.011494351424930015
1047.0	0.009262496780362095
1048.0	0.015980329156516017
1049.0	0.01584084210727956
1050.0	0.014513642937249646
1051.0	0.02239976440383771
1052.0	0.01271602292045997
1053.0	0.014109161422856209
1054.0	0.013061245635222131
1055.0	0.009477449106790783
1056.0	0.01087596914944581
1057.0	0.01062056248589932
1058.0	0.008986801091472119
1059.0	0.012911799643667683
1060.0	0.007717623585381806
1061.0	0.009475902687176189
1062.0	0.005320796896328905
1063.0	0.006255947765666722
1064.0	0.003396556041496201
1065.0	0.004843076948988254
1066.0	0.01298639892587574
1067.0	0.0058424970175086355
1068.0	0.006453085338135278
1069.0	0.011974731214007767
1070.0	0.013264630742933652
1071.0	0.0062936185474782545
1072.0	0.007795191993249886
1073.0	0.031261800360804316
1074.0	0.006226256509066501
1075.0	0.013278239235542088
1076.0	0.0073535345513215875
1077.0	0.01880372023205877
1078.0	0.02461330944016883
1079.0	0.012532431983815265
1080.0	0.006479498185152559
1081.0	0.012388491246088774
1082.0	0.01696230561178377
1083.0	0.010754111283815735
1084.0	0.020927325503605047
1085.0	0.012390718090333791
1086.0	0.011311873910407817
1087.0	0.006234421604631563
1088.0	0.005730350667058214
1089.0	0.005167577640914845
1090.0	0.0030189203716121304
1091.0	0.010809040108526145
1092.0	0.011305502661595685
1093.0	0.0015866265245743497
1094.0	0.010737038811270607
1095.0	0.016891294023081573
1096.0	0.005751691257739624
1097.0	0.012899861284243011
1098.0	0.00618270933271951
1099.0	0.018133934968585435
1100.0	0.008186126871819471
1101.0	0.013458922903311353
1102.0	0.002360764183640548
1103.0	0.004603381908726047
1104.0	0.011157974230363334
1105.0	0.005592100753513431
1106.0	0.009258290519010396
1107.0	0.01643967763883528
1108.0	0.008186683582880726
1109.0	0.005231290129036154
1110.0	0.0053210443234672404
1111.0	0.0046624551380035715
1112.0	0.0054641190662095595
1113.0	0.0053413952055953095
1114.0	0.012005164752022995
1115.0	0.0014113243970638738
1116.0	0.011911204296240211
1117.0	0.02375869610435911
1118.0	0.00832264479539591
1119.0	0.005058647843262781
1120.0	0.005412901648574177
1121.0	0.010161214003580056
1122.0	0.005994602850800188
1123.0	0.007323472154013863
1124.0	0.006041614007083872
1125.0	0.017584646721481332
1126.0	0.008036619023480438
1127.0	0.01436277423964977
1128.0	0.005190340937641681
1129.0	0.011596971830554529
1130.0	0.011002775557842593
1131.0	0.0221169551847206
1132.0	0.009660792616297154
1133.0	0.007278069274129357
1134.0	0.015789253548936674
1135.0	0.009628070377252324
1136.0	0.013230980652120068
1137.0	0.015679519613085023
1138.0	0.007874430534301728
1139.0	0.004862747406485901
1140.0	0.017354910623537115
1141.0	0.01165907604227666
1142.0	0.016613000349239078
1143.0	0.018697512132928393
1144.0	0.007922183972000417
1145.0	0.02196979789419575
1146.0	0.015547269807644867
1147.0	0.010520540065227324
1148.0	0.013826475917308264
1149.0	0.0034906402108481538
1150.0	0.009487902903385444
1151.0	0.011523052972976894
1152.0	0.008705785719107937
1153.0	0.007411123217769101
1154.0	0.01123269722614056
1155.0	0.01152719737754401
1156.0	0.013309724338895237
1157.0	0.008285221440722712
1158.0	0.003889369044275298
1159.0	0.018350990425689974
1160.0	0.008409677291305309
1161.0	0.021556099718899328
1162.0	0.023206129447672065
1163.0	0.008265489126440482
1164.0	0.017067585859145386
1165.0	0.0069560428535861175
1166.0	0.0032377078186850146
1167.0	0.011855409476545627
1168.0	0.0016993914428706086
1169.0	0.015225490814239963
1170.0	0.014449250024497914
1171.0	0.02917493801930081
1172.0	0.007084457538382077
1173.0	0.009328188685590086
1174.0	0.004385707883775672
1175.0	0.007611477343036013
1176.0	0.0063397637087777665
1177.0	0.011786686588873031
1178.0	0.006957774843554465
1179.0	0.007230006552507748
1180.0	0.005981427355683839
1181.0	0.006565664686077787
1182.0	0.004666413972216935
1183.0	0.0078040375134453685
1184.0	0.0013337559891957946
1185.0	0.00563069938709372
1186.0	0.007140747212353332
1187.0	0.012017164968232252
1188.0	0.007735500196126524
1189.0	0.015796119652025473
1190.0	0.0071302315589740865
1191.0	0.01359983265859324
1192.0	0.008680300723859412
1193.0	0.011903101057459732
1194.0	0.012145394082674458
1195.0	0.015979834302239346
1196.0	0.00788896687867892
1197.0	0.0053687977611659304
1198.0	0.015585992154794323
1199.0	0.006979734002081712
1200.0	0.005733072365579902
1201.0	0.006135574462866657
1202.0	0.01045738428816727
1203.0	0.0038828740818939995
1204.0	0.0014032211582833969
1205.0	0.007117427204565241
1206.0	0.0033210289075193866
1207.0	0.0042026118014076375
1208.0	0.009977623066935353
1209.0	0.005075039891177487
1210.0	0.005174258173649894
1211.0	0.007998453387392237
1212.0	0.01213382686395729
1213.0	0.009745907551884455
1214.0	0.012118424524595923
1215.0	0.0077063037938029716
1216.0	0.0064171465462920935
1217.0	0.0032735847537436157
1218.0	0.0023326812034395053
1219.0	9.770897692856309E-4
1220.0	0.0016398233593164138
1221.0	0.002534519891536429
1222.0	0.010288267839115172
1223.0	0.005274280594321891
1224.0	0.0013316528585199457
1225.0	0.0024378377372319573
1226.0	0.006717399378661836
1227.0	0.0028385459877657833
1228.0	0.00503075043341549
1229.0	0.00916086608329092
1230.0	0.013781691605269597
1231.0	0.005045781632069352
1232.0	0.008676589316784385
1233.0	0.009412004628701127
1234.0	0.0049595532743595405
1235.0	0.0015799459918393
1236.0	0.002874794063531887
1237.0	0.009533367640054535
1238.0	0.005424407010506763
1239.0	0.004419110547450921
1240.0	0.013112772336780433
1241.0	0.011762686156454517
1242.0	0.004924109336793026
1243.0	0.016319799190311884
1244.0	0.015165427876409097
1245.0	0.0187742145458123
1246.0	0.0076099927802060026
1247.0	0.006179678350274904
1248.0	0.0036853035119333577
1249.0	0.004525566073719633
1250.0	0.007073447030726162
1251.0	0.006361784724089597
1252.0	0.01198617471915577
1253.0	0.007517269460114892
1254.0	0.009241156189680685
1255.0	0.01353500674834942
1256.0	0.0030593128519453487
1257.0	0.0156700555250437
1258.0	0.007127509860452398
1259.0	0.008293200965934023
1260.0	0.005425767859767607
1261.0	0.012727342712038806
1262.0	0.022721852681165534
1263.0	0.011873595371213262
1264.0	0.010285174999885982
1265.0	0.005173763319373224
1266.0	0.0025950158268593813
1267.0	0.001294043933492998
1268.0	0.005779650524371499
1269.0	0.009533676923977453
1270.0	9.755433496710359E-4
1271.0	0.00824458153325116
1272.0	0.007974143671050805
1273.0	0.008220457387263479
1274.0	0.013731340182618386
1275.0	0.011544455420442887
1276.0	0.01383371316110457
1277.0	0.031601950819230604
1278.0	0.017651019051339745
1279.0	0.017262063589876843
1280.0	0.016802034682927156
1281.0	0.008229735904951048
1282.0	0.016151734306597713
1283.0	0.00836489297926664
1284.0	0.003328018724177356
1285.0	0.0035665384855324703
1286.0	0.0026003973671181713
1287.0	0.0021732762695670644
1288.0	0.0036157146292765878
1289.0	0.00617423495323153
1290.0	0.011892523547295903
1291.0	0.008177776205900659
1292.0	0.01362902906091679
1293.0	0.004918975223672571
1294.0	0.002033294366053936
1295.0	0.007409081943877835
1296.0	0.0065852114300062655
1297.0	0.008579474164987827
1298.0	0.002689099996211334
1299.0	0.004412863012207958
1300.0	0.002378022226539427
1301.0	0.008057217332746842
1302.0	0.0031267986039262697
1303.0	0.008627165745901933
1304.0	0.0038424197447761974
1305.0	9.754814928864521E-4
1306.0	0.0038818843733406587
1307.0	0.0033384725207720165
1308.0	0.001050142631879093
1309.0	0.005710432782422233
1310.0	0.00506384381316782
1311.0	0.0011403298238022667
1312.0	0.0061026047966834945
1313.0	9.757907768093711E-4
1314.0	0.006407744315035357
1315.0	0.005728866104228203
1316.0	0.0027200902452878153
1317.0	0.0067811118667831455
1318.0	0.009157525816923393
1319.0	0.0036725610143090955
1320.0	0.002009479503989175
1321.0	0.007857296204972017
1322.0	0.01349263485090952
1323.0	0.008020103261996566
1324.0	0.004890335532410274
1325.0	0.009444603154176789
1326.0	0.004257911766825551
1327.0	0.005138628665729628
1328.0	0.00508487511992631
1329.0	0.007500568128277269
1330.0	0.004952749028055323
1331.0	0.015809542574280157
1332.0	0.003926297544671825
1333.0	0.0063105054496696315
1334.0	0.004016175452672078
1335.0	0.007635168491531607
1336.0	0.0071409946394916666
1337.0	0.025431179845935768
1338.0	0.005047822905960617
1339.0	0.013299950966930998
1340.0	0.0038489765639420797
1341.0	0.006473931074540017
1342.0	0.0023047219368076298
1343.0	0.007363617207208745
1344.0	0.005968932285197913
1345.0	0.006694636081934999
1346.0	0.007743232294199497
1347.0	0.01606544409210332
1348.0	0.01090089743363308
1349.0	0.005374736012485975
1350.0	0.0058567240779629085
1351.0	0.010470992780775703
1352.0	0.019718396505699353
1353.0	0.004760683711922639
1354.0	0.0014983568929732738
1355.0	0.003042982660815227
1356.0	9.757289200247873E-4
1357.0	0.0024208271214714136
1358.0	0.008394769806220614
1359.0	0.002738956564585873
1360.0	0.00336426679994346
1361.0	0.0014113243970638738
1362.0	0.002055562808504102
1363.0	0.0052212693299335785
1364.0	0.01223539570424388
1365.0	0.010293711236158546
1366.0	0.01008970756060119
1367.0	0.006052562657955204
1368.0	0.010867680340311584
1369.0	0.005933364634062231
1370.0	0.005700411983319657
1371.0	0.004952810884839907
1372.0	0.01014513123958827
1373.0	0.008063588581558973
1374.0	0.03080016317745545
1375.0	0.004798045209811251
1376.0	0.006165946144097301
1377.0	0.013522882818570997
1378.0	0.007488382341714261
1379.0	0.011188345911593978
1380.0	0.004014629033057484
1381.0	0.005079617293236688
1382.0	0.010274968630429655
1383.0	0.0028486905004375257
1384.0	0.0048772837508630935
1385.0	0.003926792398948494
1386.0	0.003197995762982218
1387.0	0.004161291469305662
1388.0	0.0068672783677083725
1389.0	0.009347735429518566
1390.0	0.0024189714179339
1391.0	0.009178557123681883
1392.0	0.003451113725499108
1393.0	0.003984071781473088
1394.0	0.0026199441110466505
1395.0	0.006930928999045098
1396.0	0.004699878492676768
1397.0	0.0036094052372490407
1398.0	0.007588466619170842
1399.0	0.008008969040771483
1400.0	0.013432200772371155
1401.0	0.021511129836506906
1402.0	0.008677764595691478
1403.0	0.00957697667318611
1404.0	0.005996087413630199
1405.0	0.007351369563861155
1406.0	0.0017554955464881112
1407.0	0.0025697782587491926
1408.0	0.002745389670182588
1409.0	0.005472469732128372
1410.0	0.006538695127999251
1411.0	0.004922562917178431
1412.0	9.754196361018684E-4
1413.0	0.002364475590715576
1414.0	0.0024407450061073956
1415.0	0.0012464142093634757
1416.0	0.002190039458189273
1417.0	9.754814928864521E-4
1418.0	0.0013168690870044185
1419.0	0.007449350710641886
1420.0	0.011154695820780394
1421.0	0.004845798647509942
1422.0	0.004844932652525768
1423.0	0.007087488520826683
1424.0	0.004169951419147394
1425.0	0.005631132384585806
1426.0	9.751103521789494E-4
1427.0	9.774609099931335E-4
1428.0	9.749866386097818E-4
1429.0	0.0033945147676049357
1430.0	9.750484953943656E-4
1431.0	0.0021133989020899508
1432.0	0.004944089078213592
1433.0	0.002587531155924742
1434.0	0.010207421021664153
1435.0	0.0067118322680492955
1436.0	0.008022330106241583
1437.0	0.004090712878095552
1438.0	0.002214472888099872
1439.0	0.007197841024524174
1440.0	0.0022507209638659765
1441.0	0.002587221872001823
1442.0	9.748010682560304E-4
1443.0	0.001052245762554942
1444.0	0.007348214867847381
1445.0	0.00395345267310411
1446.0	0.004165188446734441
1447.0	0.007434319511988024
1448.0	0.0035399400681614384
1449.0	9.949663800303478E-4
1450.0	0.007975628233880816
1451.0	0.002487818019175664
1452.0	0.008443945949964731
1453.0	0.008037485018464612
1454.0	0.0013651792357643627
1455.0	0.014623933584162552
1456.0	0.004666413972216935
1457.0	0.00686480409632502
1458.0	0.0029076400161458828
1459.0	0.0015831006878530736
1460.0	0.0032585535550897536
1461.0	0.001973664425715157
1462.0	0.0022978558337188285
1463.0	0.007436422642663873
1464.0	0.002880917885205683
1465.0	0.00414087873039301
1466.0	0.0027604827256210336
1467.0	0.004103207948581478
1468.0	0.007551290691635981
1469.0	0.01321112462426867
1470.0	0.004567257546529111
1471.0	0.00426719028451312
1472.0	0.006824287902422635
1473.0	0.011749819945261088
1474.0	0.008145363250778751
1475.0	9.756052064556198E-4
1476.0	0.005546697873628926
1477.0	0.0048894695374261015
1478.0	0.010575963744214404
1479.0	0.006170709116510254
1480.0	0.006041552150299289
1481.0	0.003008775858940388
1482.0	0.004928686738852227
1483.0	0.004894974791254059
1484.0	0.0014978001819120198
1485.0	0.0021067802261394847
1486.0	0.002823143648404418
1487.0	0.004016113595887495
1488.0	0.0024751992351205697
1489.0	0.0052879509437149105
1490.0	0.0022818967832962094
1491.0	0.0012049701636923328
1492.0	0.005572987007077039
1493.0	0.0022296278003229022
1494.0	0.017850321611268732
1495.0	0.004674517210997412
1496.0	0.0036867880747633685
1497.0	0.005580471678011678
1498.0	0.004244426987786283
1499.0	0.0027351833007262616
1500.0	0.0063988987948398746
1501.0	0.006654305458386365
1502.0	0.005189784226580427
1503.0	0.0038675335993172185
1504.0	0.003726685700819917
1505.0	0.001258414425572732
1506.0	0.00209546043456065
1507.0	0.004861695841147977
1508.0	0.0019736025689305733
1509.0	0.0033338951187128164
1510.0	0.002794132816434618
1511.0	0.004089785026326794
1512.0	9.762237743014576E-4
1513.0	0.00442789421086182
1514.0	0.005518058182366629
1515.0	0.0014550571437646172
1516.0	0.0015758015872721855
1517.0	0.0020550679542274317
1518.0	0.001436623821958646
1519.0	0.004439770713501909
1520.0	0.001913539631099708
1521.0	9.762237743014576E-4
1522.0	0.0026792647674625104
1523.0	0.004128631087045418
1524.0	0.004376924220364773
1525.0	0.010565448090835159
1526.0	0.003437690803244425
1527.0	0.0014714491916793231
1528.0	0.005241310928138728
1529.0	0.003907245655020015
1530.0	0.008387346992070558
1531.0	0.005721257719724397
1532.0	0.004354779491483773
1533.0	0.00353653794500933
1534.0	0.003977020108030536
1535.0	0.004427090072662231
1536.0	0.007091076214332545
1537.0	9.754196361018684E-4
1538.0	9.755433496710359E-4
1539.0	0.004125847531739148
1540.0	0.004308325046261344
1541.0	0.0048526647505987425
1542.0	0.006964084235582013
1543.0	0.004573814365694993
1544.0	0.00179817672785093
1545.0	9.756670632402036E-4
1546.0	0.003348493319874592
1547.0	9.757907768093711E-4
1548.0	0.001523099606806792
1549.0	9.757289200247873E-4
1550.0	9.754196361018684E-4
1551.0	0.0030651273896962253
1552.0	9.754814928864521E-4
1553.0	9.756052064556198E-4
1554.0	0.001882425668454059
1555.0	0.004940439527923148
1556.0	9.756052064556198E-4
1557.0	0.0020172734588467327
1558.0	0.0034297731348176988
1559.0	9.756052064556198E-4
1560.0	0.01124822327907109
1561.0	0.002510705029471668
1562.0	0.0011517733289502687
1563.0	0.005549419572150613
1564.0	0.0022305556520916593
1565.0	0.00656473683430903
1566.0	0.010999559005044235
1567.0	0.0019349420785657013
1568.0	0.004643217677998012
1569.0	0.0024597350389746206
1570.0	0.002793328678235029
1571.0	0.002994610655270699
1572.0	0.003209686695268555
1573.0	0.0013699422081773149
1574.0	9.751722089635333E-4
1575.0	0.006900248033891535
1576.0	0.0019446535937453573
1577.0	9.751722089635333E-4
1578.0	0.005883879206395194
1579.0	0.006860907118896242
1580.0	0.010828772422808376
1581.0	0.0038009756991050545
1582.0	0.0036279004158395953
1583.0	0.012422698047963613
1584.0	0.008009216467909818
1585.0	0.009537759471759983
1586.0	0.008514091543682755
1587.0	0.0047998390565641815
1588.0	0.008164662567568894
1589.0	0.007533908935167934
1590.0	0.011483093490135762
1591.0	0.0012008257591252184
1592.0	9.751722089635333E-4
1593.0	9.749866386097818E-4
1594.0	0.001996489579226578
1595.0	0.004099310971152699
1596.0	9.749247818251981E-4
1597.0	0.005200114309605921
1598.0	0.004015804311964575
1599.0	0.0015008311643566257
1600.0	0.005760536777935106
1601.0	0.00294475408689616
1602.0	0.0050463383431306056
1603.0	0.006284401886575269
1604.0	0.0017674957626973675
1605.0	0.00943353078973629
1606.0	0.0037402941934283514
1607.0	9.741825004101923E-4
1608.0	0.00437655307965727
1609.0	0.0041453324188830435
1610.0	0.0018071459616155802
1611.0	0.005128360439488718
1612.0	0.007350998423153651
1613.0	0.008453100754083133
1614.0	0.010694790627399874
1615.0	0.01060670656615255
1616.0	0.0037088709468597832
1617.0	9.738113597026897E-4
1618.0	0.0015435123457194445
1619.0	0.0039008125494233003
1620.0	9.731927918568517E-4
1621.0	0.0028837632972965378
1622.0	0.00562989524889413
1623.0	0.006072975396867857
1624.0	0.005542491612277228
1625.0	0.0047955709384278995
1626.0	0.0049197175050875765
1627.0	0.006156976910332651
1628.0	0.001299116189828869
1629.0	0.002645985817356428
1630.0	0.007807625206951229
1631.0	0.00897331631243285
1632.0	0.010840030357602627
1633.0	0.0020083042250820826
1634.0	0.0013673442232247956
1635.0	0.001974901561406833
1636.0	9.73996930056441E-4
1637.0	0.0036665609062044675
1638.0	0.006634325716965799
1639.0	0.004451028648296159
1640.0	0.0016386480804093217
1641.0	0.0013389519591008334
1642.0	9.738732164872735E-4
1643.0	0.0017061338323902423
1644.0	0.0070499414525843195
1645.0	0.004139517881132167
1646.0	0.005136711105407531
1647.0	0.005391684771461935
1648.0	9.738732164872735E-4
1649.0	0.0021730288424287297
1650.0	0.002552396502281146
1651.0	0.0016931439076276454
1652.0	0.002165296744355755
1653.0	0.008816633077082098
1654.0	0.0037106647936127135
1655.0	9.738113597026897E-4
1656.0	0.004983801133916389
1657.0	0.004718682955190242
1658.0	0.011969844528025648
1659.0	0.007742984867061163
1660.0	0.007796181701803227
1661.0	0.002761967288451045
1662.0	0.002672460521158293
1663.0	9.735020757797707E-4
1664.0	0.002414022875167196
1665.0	0.0010434620991440432
1666.0	0.0024915912830352754
1667.0	9.732546486414355E-4
1668.0	0.0015139448026883903
1669.0	9.73130935072268E-4
1670.0	0.0011737943442620999
1671.0	0.0024307860637894046
1672.0	0.004644021816197601
1673.0	0.005523501579410003
1674.0	0.00271495613216736
1675.0	0.003974793263785519
1676.0	0.004019144578332101
1677.0	0.002050181268245312
1678.0	0.00304205480904647
1679.0	0.010027355921740724
1680.0	0.007998144103469319
1681.0	0.0024911582855431887
1682.0	0.0022516488156347336
1683.0	0.005924333543512996
1684.0	0.003906379660035842
1685.0	0.0018083212405226724
1686.0	9.717700858114244E-4
1687.0	9.717082290268406E-4
1688.0	0.0030820142918876014
1689.0	0.0041306105041521
1690.0	0.0010605345716891707
1691.0	0.003706025534768929
1692.0	9.71275231534754E-4
1693.0	0.0027396369892162945
1694.0	0.004790189398169109
1695.0	0.0018728997236281547
1696.0	0.0016945666136730729
1697.0	9.711515179655865E-4
1698.0	0.0011634024044520222
1699.0	0.0023371967487141225
1700.0	0.0010860195669376944
1701.0	0.0039709581431413244
1702.0	9.711515179655865E-4
1703.0	9.710278043964189E-4
1704.0	9.710278043964189E-4
1705.0	0.0035180427664187747
1706.0	9.710896611810027E-4
1707.0	0.0015426463507352713
1708.0	0.002124594980099618
1709.0	0.005752124255231711
1710.0	9.709040908272514E-4
1711.0	0.001232682003185873
1712.0	9.707803772580837E-4
1713.0	0.0018039912656018066
1714.0	0.0051206901982003275
1715.0	0.0044411934195473365
1716.0	0.0027644415598343966
1717.0	0.008239509276915287
1718.0	0.012022113510998954
1719.0	0.0069485581826514795
1720.0	0.0025040244967366185
1721.0	0.0018756832789344254
1722.0	0.0012164136688403349
1723.0	0.0070105386808044425
1724.0	0.004252963224058846
1725.0	0.003773573143534433
1726.0	0.005069720207703281
1727.0	9.706566636889162E-4
1728.0	0.006366918837210051
1729.0	9.707185204734999E-4
1730.0	9.708422340426675E-4
1731.0	0.0032477286177875894
1732.0	0.0022438548607771752
1733.0	0.004194755989765496
1734.0	0.006027015805922097
1735.0	0.004489070570815193
1736.0	0.0030289411707147052
1737.0	0.005022337910712093
1738.0	0.005463809782286641
1739.0	0.001552667149837846
1740.0	0.003285956110660375
1741.0	0.0013252816097078146
1742.0	0.001726237287379976
1743.0	0.001812341931520619
1744.0	0.0034810524092376656
1745.0	0.002406785631370892
1746.0	0.0042987372446508555
1747.0	0.015634797157830935
1748.0	0.0041276413784920776
1749.0	0.001346003632543386
1750.0	0.005539151345909703
1751.0	0.0021897301742663544
1752.0	9.705329501197485E-4
1753.0	0.001582049122515149
1754.0	9.705329501197485E-4
1755.0	0.0022032149533056217
1756.0	0.001126968758332167
1757.0	0.005160649681041459
1758.0	0.00324822347206426
1759.0	0.003085663842178046
1760.0	0.002874175495686049
1761.0	0.01102720898775319
1762.0	0.0011620415551911788
1763.0	9.707803772580837E-4
1764.0	9.707803772580837E-4
1765.0	0.004309685895522187
1766.0	0.003985927485010602
1767.0	0.006463786561868276
1768.0	0.017709473712771432
1769.0	0.004805715451099642
1770.0	0.003629075694746687
1771.0	0.007394421885931476
1772.0	0.0011538764596261178
1773.0	0.00299739421057697
1774.0	0.0016309159823363474
1775.0	0.0014285205831781691
1776.0	9.705948069043324E-4
1777.0	0.008186126871819471
1778.0	0.003961061057607917
1779.0	0.0047470133625296205
1780.0	0.006942063220270181
1781.0	9.703473797659972E-4
1782.0	0.002376846947632335
1783.0	0.006384238736893515
1784.0	0.004751343337450486
1785.0	0.0014391599501265818
1786.0	9.701618094122459E-4
1787.0	9.701618094122459E-4
1788.0	0.0031637889611073793
1789.0	9.70099952627662E-4
1790.0	9.70099952627662E-4
1791.0	0.0010630088430725224
1792.0	0.003739861195936265
1793.0	9.700380958430782E-4
1794.0	0.0033380395232799303
1795.0	9.697906687047429E-4
1796.0	0.002044366730494435
1797.0	0.003436329953983581
1798.0	0.004764828116489753
1799.0	9.694813847818239E-4
1800.0	0.004314510724719723
1801.0	0.003423834883497654
1802.0	0.006041490293514705
1803.0	0.0060593050474748375
1804.0	0.00951864572532359
1805.0	0.00528516738840864
1806.0	0.0025652008566899916
1807.0	0.002331877065239916
1808.0	0.002669367681929103
1809.0	0.001985850212278165
1810.0	9.697906687047429E-4
1811.0	9.699143822739104E-4
1812.0	0.0015730180319659148
1813.0	9.695432415664078E-4
1814.0	9.695432415664078E-4
1815.0	0.0023422071482654097
1816.0	0.004221849261413198
1817.0	0.0018116615068901974
1818.0	0.0017382375035892323
1819.0	0.005771238001668103
1820.0	0.0011418143866322777
1821.0	0.0024184147068726453
1822.0	0.002672151237235374
1823.0	0.002748544366196361
1824.0	0.007568610591319444
1825.0	0.003098591910156059
1826.0	9.693576712126564E-4
1827.0	9.692958144280726E-4
1828.0	0.0010244102094922342
1829.0	0.002100037836619851
1830.0	0.0015940493387244055
1831.0	9.689865305051536E-4
1832.0	9.692339576434888E-4
1833.0	0.0015038621468012317
1834.0	0.002081480801244712
1835.0	9.689865305051536E-4
1836.0	9.688009601514023E-4
1837.0	0.002577572213606751
1838.0	9.691102440743213E-4
1839.0	9.691102440743213E-4
1840.0	0.0013309724338895238
1841.0	9.690483872897374E-4
1842.0	0.0021842249204383963
1843.0	0.006186606310148288
1844.0	0.0019899327600606956
1845.0	0.004104073943565652
1846.0	0.0033423076414162123
1847.0	9.691102440743213E-4
1848.0	0.003978937668352634
1849.0	9.689865305051536E-4
1850.0	9.686772465822346E-4
1851.0	9.687391033668184E-4
1852.0	0.0014950166266057491
1853.0	9.685535330130671E-4
1854.0	9.684916762284833E-4
1855.0	9.685535330130671E-4
1856.0	9.686772465822346E-4
1857.0	0.0013727876202681694
1858.0	9.684916762284833E-4
1859.0	0.002399548387574588
1860.0	0.0014613665357921643
1861.0	9.684916762284833E-4
1862.0	0.00393471006737522
1863.0	0.005228877714437386
1864.0	9.688009601514023E-4
1865.0	9.685535330130671E-4
1866.0	0.010465116386240243
1867.0	0.0018255174266369673
1868.0	0.0036376737878038353
1869.0	9.688628169359861E-4
1870.0	9.689865305051536E-4
1871.0	0.0023034848011159537
1872.0	9.689246737205698E-4
1873.0	0.0019310451011369221
1874.0	0.0013887466706907887
1875.0	9.686772465822346E-4
1876.0	9.686772465822346E-4
1877.0	0.0036321066771912935
1878.0	9.686772465822346E-4
1879.0	9.684916762284833E-4
1880.0	0.003868152167163056
1881.0	9.684916762284833E-4
1882.0	0.002101955396941949
1883.0	0.002248927117113046
1884.0	0.003455629270773725
1885.0	0.0013101266974847848
1886.0	0.004360779599588403
1887.0	0.006023304398847068
1888.0	0.008086104451147475
1889.0	0.003612250649339895
1890.0	0.002092120168193125
1891.0	0.0011314224468222
1892.0	0.004084217915714253
1893.0	0.0018752502814423388
1894.0	0.0035509505758173545
1895.0	0.005029822581646732
1896.0	0.0025505407987436324
1897.0	0.005121246909261581
1898.0	0.0019857264987089974
1899.0	9.681205355209806E-4
1900.0	0.0023933008523316247
1901.0	9.682442490901481E-4
1902.0	0.0013179825091269267
1903.0	0.0024050536414025455
1904.0	0.006210668599351384
1905.0	0.005651112126006373
1906.0	0.008134662027045755
1907.0	0.0037135102057035685
1908.0	0.0065722215052436694
1909.0	9.681205355209806E-4
1910.0	9.679968219518129E-4
1911.0	0.0034626190874316944
1912.0	9.678112515980616E-4
1913.0	0.004431296334013929
1914.0	9.677493948134777E-4
1915.0	0.0031290254481712862
1916.0	9.676875380288939E-4
1917.0	9.675019676751425E-4
1918.0	9.674401108905586E-4
1919.0	0.0016877005105842714
1920.0	9.675019676751425E-4
1921.0	9.675019676751425E-4
1922.0	0.0022120604735011043
1923.0	0.0026461713877101796
1924.0	0.0020678723086362772
1925.0	9.668833998293046E-4
1926.0	0.0016456378970672906
1927.0	9.669452566138883E-4
1928.0	0.0011807841609200688
1929.0	0.004119847423634519
1930.0	9.666359726909695E-4
1931.0	0.0022947629944896387
1932.0	0.001461180965438413
1933.0	9.665741159063856E-4
1934.0	0.0031996658961659804
1935.0	0.0027066673230331318
1936.0	0.00201640746386256
1937.0	0.0038142130510059867
1938.0	0.0035751365785896176
1939.0	0.0011570930124244752
1940.0	0.0014851195410723417
1941.0	0.0036664990494198833
1942.0	9.671308269676398E-4
1943.0	9.670071133984721E-4
1944.0	0.005691195322416672
1945.0	0.0010886175518902137
1946.0	0.009029667843188689
1947.0	0.0052887550819144995
1948.0	0.008978326711984138
1949.0	9.669452566138883E-4
1950.0	0.004649898210733062
1951.0	0.004002381389709892
1952.0	0.004628990617543739
1953.0	0.0027602352984826984
1954.0	0.00694156836599351
1955.0	0.00335678212900882
1956.0	9.66759686260137E-4
1957.0	9.666978294755531E-4
1958.0	0.010452930599677236
1959.0	0.008142888979395399
1960.0	0.00560348240187685
1961.0	9.665122591218018E-4
1962.0	0.004691651540327123
1963.0	0.005368983331519682
1964.0	0.0027807098941799347
1965.0	0.0015276770088659929
1966.0	9.663266887680505E-4
1967.0	0.006210606742566801
1968.0	0.005690762324924586
1969.0	0.002416497146550548
1970.0	0.0028019267712921766
1971.0	0.0022188647198053218
1972.0	0.003186057403557545
1973.0	0.0013228691951090467
1974.0	0.006560592429741915
1975.0	0.00226414388612066
1976.0	0.0046964145127400755
1977.0	0.0015395535115060818
1978.0	0.001199464909864375
1979.0	0.0011630931205291034
1980.0	0.001552419722699511
1981.0	0.009286992067057277
1982.0	0.0012883531093112889
1983.0	0.0011518351857348526
1984.0	9.65893691275964E-4
1985.0	0.0019382204881486426
1986.0	9.657699777067963E-4
1987.0	0.002035954207791039
1988.0	9.660792616297153E-4
1989.0	9.660792616297153E-4
1990.0	9.65893691275964E-4
1991.0	9.659555480605476E-4
1992.0	0.004837757265514048
1993.0	0.0012525380310372714
1994.0	0.009058802388727657
1995.0	9.65584407353045E-4
1996.0	9.654606937838773E-4
1997.0	0.0016085238263170135
1998.0	0.001356890426630134
[truncated: 187,892 more rows]
