# Supplementary material for: Repeat Proliferations in the Non-Coding Regions Drive Mitochondrial Genome Expansion in Curcuma (Zingiberaceae)
Source: Biology (Basel). 2026 Jul 9;15(14):1109. doi: 10.3390/biology15141109 (PMC13406114; doi:10.3390/biology15141109)
Supplement: Supplementary file 1 [file biology-15-01109-s001.zip › Supporting Information S1:long-read alignment evidence and coverage depth profiles/long-read alignment evidence and coverage depth profiles/contig11/raw_data_qualimapReport/mapped_reads_gc-content_distribution.txt]

#GC Content (%)	Sample
1.0	0.0
2.0	0.0
3.0	0.0
4.0	0.0
5.0	0.0
6.0	0.0
7.0	2.326934264107039E-5
8.0	0.0
9.0	0.0
10.0	0.0
11.0	0.0
12.0	0.0
13.0	2.326934264107039E-5
14.0	0.0
15.0	0.0
16.0	0.0
17.0	0.0
18.0	0.0
19.0	0.0
20.0	0.0
21.0	2.326934264107039E-5
22.0	2.326934264107039E-5
23.0	4.653868528214078E-5
24.0	6.980802792321117E-5
25.0	9.307737056428156E-5
26.0	9.307737056428156E-5
27.0	1.6288539848749271E-4
28.0	3.9557882489819657E-4
29.0	4.421175101803374E-4
30.0	3.9557882489819657E-4
31.0	8.376963350785339E-4
32.0	0.0015357766143106455
33.0	0.0016521233275159975
34.0	0.0028853984874927284
35.0	0.004723676556137289
36.0	0.011448516579406631
37.0	0.02806282722513089
38.0	0.10943571844095405
39.0	0.25714950552646887
40.0	0.1917626527050611
41.0	0.08800465386852821
42.0	0.05510180337405468
43.0	0.04712041884816753
44.0	0.039115764979639325
45.0	0.03232111692844677
46.0	0.02822571262361838
47.0	0.02554973821989529
48.0	0.02138452588714369
49.0	0.018499127399650962
50.0	0.01193717277486911
51.0	0.010238510762070972
52.0	0.005421756835369402
53.0	0.002699243746364165
54.0	0.0012798138452588714
55.0	7.678883071553228E-4
56.0	2.3269342641070386E-4
57.0	1.3961605584642233E-4
58.0	6.980802792321117E-5
59.0	4.653868528214078E-5
60.0	1.1634671320535195E-4
61.0	6.980802792321117E-5
62.0	2.326934264107039E-5
63.0	6.980802792321117E-5
64.0	2.326934264107039E-5
65.0	0.0
66.0	4.653868528214078E-5
67.0	4.653868528214078E-5
68.0	6.980802792321117E-5
69.0	2.326934264107039E-5
70.0	2.326934264107039E-5
71.0	2.326934264107039E-5
72.0	0.0
73.0	0.0
74.0	0.0
75.0	0.0
76.0	0.0
77.0	0.0
78.0	0.0
79.0	0.0
80.0	0.0
81.0	0.0
82.0	0.0
83.0	0.0
84.0	0.0
85.0	0.0
86.0	0.0
87.0	0.0
88.0	0.0
89.0	0.0
90.0	0.0
91.0	0.0
92.0	0.0
93.0	0.0
94.0	0.0
95.0	0.0
96.0	0.0
97.0	0.0
98.0	0.0
99.0	0.0
100.0	2.326934264107039E-5
