# Supplementary material for: Repeat Proliferations in the Non-Coding Regions Drive Mitochondrial Genome Expansion in Curcuma (Zingiberaceae)
Source: Biology (Basel). 2026 Jul 9;15(14):1109. doi: 10.3390/biology15141109 (PMC13406114; doi:10.3390/biology15141109)
Supplement: Supplementary file 1 [file biology-15-01109-s001.zip › Supporting Information S1:long-read alignment evidence and coverage depth profiles/long-read alignment evidence and coverage depth profiles/contig11/raw_data_qualimapReport/mapped_reads_nucleotide_content.txt]

# Position (bp)	A	C	G	T	N
0.0	29.222371838030202	20.529960565547754	25.601134942771953	24.64653265365009	0.0
1.0	29.968567795186797	15.879261943038125	24.968207884444656	29.183962377330424	0.0
2.0	42.59747733921635	11.608555944559013	27.29365498057647	18.50031173564817	0.0
3.0	27.599175929474896	14.991376006132617	32.05251054043695	25.356937523955537	0.0
4.0	40.97603026747444	14.221402744187161	15.801824668949498	29.000742319388905	0.0
5.0	30.484944229020062	20.50840155105558	23.028866867729427	25.977787352194937	0.0
6.0	34.80622009569378	18.471291866028707	21.1866028708134	25.535885167464116	0.0
7.0	30.095415740010047	14.70693736996915	17.311141401822226	37.88650548819858	0.0
8.0	44.30818512143813	18.03404092560719	13.140657869573532	24.517116083381143	0.0
9.0	38.756781301531916	17.7640226561193	15.868843056186218	27.61035298616256	0.0
10.0	42.45717971381477	16.686175676644133	12.739781658345475	28.116862951195625	0.0
11.0	28.91669850974398	14.943160106992739	19.449751623996946	36.69038975926633	0.0
12.0	38.88928682281594	17.692142396676456	13.692906429816393	29.72566435069121	0.0
13.0	33.97307361787453	20.60059199847226	24.50348515229638	20.92284923135682	0.0
14.0	25.92654463880868	30.48230436961554	19.13466816218409	24.45648282939169	0.0
15.0	28.376830955675363	31.549692256309935	14.375685862875137	25.697790925139557	0.0
16.0	25.136546855248408	28.172776492475016	15.696329334319174	30.994347317957406	0.0
17.0	30.818389927508584	28.529187333078976	17.824780618084702	22.827642121327738	0.0
18.0	35.858862796519254	19.613779949934436	18.426510907140305	26.10084634640601	0.0
19.0	28.342271481349062	20.24073411989036	20.591109522107022	30.825884876653557	0.0
20.0	35.00762485703393	17.093976362943195	22.283644681662217	25.614754098360653	0.0
21.0	29.133314274823707	16.730989136649512	23.875547932151704	30.26014865637507	0.0
22.0	35.54311576941401	15.778942353501668	25.597903763697	23.080038113387328	0.0
23.0	31.31445447400386	23.090480386786385	21.87820039536047	23.716864743849285	0.0
24.0	32.272121154395656	16.20154300409563	21.07343556529193	30.45290027621678	0.0
25.0	32.602433159536226	17.893959955241293	20.581863200247604	28.92174368497488	0.0
26.0	29.47912203018616	17.568918725896303	15.493024805980099	37.45893443793744	0.0
27.0	34.882890602684945	19.08264305436542	18.339998095782157	27.694468247167475	0.0
28.0	35.614840905304746	16.19743449391942	15.093172136414479	33.09455246436136	0.0
29.0	30.22104837366455	23.168439336616935	17.850429485806742	28.760082803911768	0.0
30.0	25.544719314938153	17.5	13.95337773549001	43.001902949571836	0.0
31.0	33.376935334268794	20.565081932123576	18.01317573191904	28.04480700168859	0.0
32.0	26.679508216213645	25.74730684169223	16.484744714751134	31.08844022734299	0.0
33.0	28.13257881972514	28.584335917066905	15.935137191497455	27.347948071710494	0.0
34.0	23.738202220478804	25.395240472624398	14.449753940517795	36.416803366379	0.0
35.0	29.869018470535096	28.24541802362897	13.763757814914305	28.121805690921626	0.0
36.0	25.657175452773686	21.906640680705426	18.77406474307173	33.662119123449166	0.0
37.0	29.347877750843672	24.005418508484244	19.903512524359524	26.74319121631256	0.0
38.0	28.09143617526851	25.17108639863131	20.105028039159777	26.632449386940404	0.0
39.0	26.062060444782357	21.918361528226573	19.66118608629538	32.35839194069568	0.0
40.0	33.70080240005714	20.264768208766874	21.048120193337937	24.986309197838043	0.0
41.0	25.82227832424322	20.742134470193154	21.48522161621454	31.950365589349083	0.0
42.0	32.44810307802434	17.609162491052256	23.280839895013123	26.661894535910285	0.0
43.0	28.298187730120024	21.991106010615407	18.627169703055515	31.083536556209058	0.0
44.0	34.65729096668906	18.21301718345013	19.07218968992992	28.05750215993088	0.0
45.0	32.85405664906385	18.86221795487278	19.61593855016803	28.667786845895343	0.0
46.0	35.11459560857123	17.45508766022943	19.61953776965441	27.810778961544933	0.0
47.0	34.876431585292345	16.096443640747438	21.59132007233273	27.435804701627486	0.0
48.0	33.43809684984165	16.560694340352487	20.5763605154365	29.424848294369365	0.0
49.0	33.86461927207347	17.00034015258273	22.539967928470773	26.595072646873025	0.0
50.0	29.9216442502502	16.49132228378939	21.136524519735396	32.45050894622501	0.0
51.0	35.84670013468838	17.347863352516224	17.102975388759642	29.702461124035757	0.0
52.0	30.423670500344045	21.06065074216062	20.26688292539074	28.24879583210459	0.0
53.0	28.014769230769232	18.023384615384614	20.896	33.06584615384615	0.0
54.0	29.91157437138764	17.531986365657264	18.100083979647287	34.45635528330781	0.0
55.0	34.30192231470472	19.257827982560443	15.648533491874753	30.791716210860088	0.0
56.0	30.777063103782254	18.955968907542157	15.285469491146596	34.981498497528996	0.0
57.0	30.564618564917435	18.781599462030833	18.82144902991208	31.832332943139647	0.0
58.0	31.436212757448512	17.568986202759447	17.516496700659868	33.47830433913217	0.0
59.0	27.892877721271635	19.157251296440116	18.092542024701256	34.857328957586994	0.0
60.0	35.58802082023686	18.57979833538686	16.832205989589884	28.99997485478639	0.0
61.0	28.55485790654865	19.36858562170613	20.077161661245178	31.999394810500036	0.0
62.0	32.36959158916296	18.830873433077233	18.244541043267287	30.55499393449252	0.0
63.0	32.27118988886911	18.554026905373448	15.832973069196143	33.3418101365613	0.0
64.0	36.754231446733556	17.30361747210947	16.315641673687168	29.626509407469815	0.0
65.0	31.08256786838267	20.221067983522246	20.167336181971702	28.529027966123376	0.0
66.0	33.452506494508604	16.193832145888525	21.489750250778055	28.863911108824812	0.0
67.0	29.96231480047494	19.50596252129472	23.029270559083166	27.50245211914718	0.0
68.0	32.38704310300005	15.751572817553164	21.101752196745178	30.759631882701605	0.0
69.0	32.4117463292721	19.60845569092992	20.13172966781214	27.848068311985834	0.0
70.0	33.45884321723669	16.342432799916327	20.16002510197678	30.0386988808702	0.0
71.0	29.151660138279134	16.745971240043115	24.790346749388785	29.31202187228897	0.0
72.0	32.839122534432356	17.35180259658178	20.975429910726042	28.833644958259818	0.0
73.0	30.474052555130065	17.277168889475767	17.398653109731942	34.85012544566222	0.0
74.0	31.623976902497812	18.107170291102694	18.268746854554603	32.00010595184489	0.0
75.0	33.77444727891156	19.05559098639456	18.024553571428573	29.14540816326531	0.0
76.0	32.37025004660081	18.557771682688468	19.841290975421405	29.230687295289325	0.0
77.0	28.998345696141737	18.642937189818028	19.093868402796307	33.26484871124393	0.0
78.0	34.87898362325444	20.55000134015921	16.78415395749015	27.786861079096198	0.0
79.0	27.516019600452317	18.259652145818748	22.10974099402294	32.114587259706	0.0
80.0	30.080181420587998	20.33962366026835	18.992467805944763	30.587727113198888	0.0
81.0	29.88331483336492	23.012155832904675	18.50177328965536	28.602756044075043	0.0
82.0	31.29658849774199	19.64470319386256	23.178627781707384	25.880080526688065	0.0
83.0	29.054791530233576	21.717419777341192	22.746125300152805	26.48166339227243	0.0
84.0	28.294668961936768	24.630434188594695	19.878678580211492	27.196218269257045	0.0
85.0	27.992330868255273	23.026568063544232	19.73158038893454	29.249520679265956	0.0
86.0	28.94164901372803	17.615340174420204	20.616798261300172	32.826212550551595	0.0
87.0	33.72663615812979	17.293378177206815	20.703534211832167	28.276451452831232	0.0
88.0	29.403471915081823	17.359575409111013	24.919836355594867	28.317116320212293	0.0
89.0	27.62479915784808	18.336195911130808	24.55260679262009	29.48639813840102	0.0
90.0	28.37420324546998	17.669162468338577	24.747404459041945	29.209229827149496	0.0
91.0	30.695249776984834	17.963871543264943	24.314228367528994	27.02665031222123	0.0
92.0	28.049699846433057	20.804132346782076	20.960491414211923	30.185676392572947	0.0
93.0	28.768847735474306	20.723417349707667	18.574985313452878	31.932749601365153	0.0
94.0	31.225040778446484	16.88508915012093	19.863321896619606	32.02654817481298	0.0
95.0	30.876657337517315	20.184886778051055	17.832810335566677	31.105645548864953	0.0
96.0	27.751766408444713	21.39837121534576	16.63970942935785	34.21015294685168	0.0
97.0	27.917320028510336	19.3071988595866	17.516749821810407	35.25873129009266	0.0
98.0	32.97987881559391	17.820395564193436	17.334514690751117	31.86521092946153	0.0
99.0	30.471511076631323	18.82883659454645	19.627618308766486	31.072034020055746	0.0
100.0	28.650940131503056	21.57688314684508	20.437766755104395	29.33440996654747	0.0
101.0	28.42680704596072	20.695340294449426	19.960662945072745	30.917189714517107	0.0
102.0	28.264405204460967	22.86245353159851	20.190520446096656	28.68262081784387	0.0
103.0	28.41215029848999	23.4870654336884	19.922743766826642	28.178040500994967	0.0
104.0	29.151345786145022	22.100308868951316	17.12604794822768	31.62229739667598	0.0
105.0	32.92978208232446	17.2562452016772	18.026929663969764	31.787043052028586	0.0
106.0	33.41667410780724	17.340834003035983	19.90951573057118	29.332976158585588	0.0
107.0	29.867708959711365	17.96452194828623	22.46241731809982	29.70535177390258	0.0
108.0	28.26027852460502	19.02244509561067	22.001027097241945	30.716249282542368	0.0
109.0	31.473221059019874	17.578516158397814	20.29434076771355	30.653922014868762	0.0
110.0	31.5839085352875	18.070970292212728	21.725909934016478	28.619211238483288	0.0
111.0	30.141670737664878	19.769785051294576	19.73314606741573	30.355398143624818	0.0
112.0	30.2891839676163	19.8840810819099	19.35968597626422	30.467048974209575	0.0
113.0	31.39717425431711	18.967587034813928	17.785575768769046	31.849662942099915	0.0
114.0	31.444348469891416	19.968534057255678	17.6610315893386	30.926085883514315	0.0
115.0	29.972752043596728	19.90339360911568	18.157047312360664	31.966807034926926	0.0
116.0	29.47505908695111	19.993158353028985	18.416469710162957	32.11531284985695	0.0
117.0	30.120782747105274	19.79963172185637	17.992572017103086	32.08701351393527	0.0
118.0	29.268521706469684	20.961532442329965	20.79251306770165	28.977432783498703	0.0
119.0	28.397470186589473	21.497120921305182	21.415311034895062	28.690097857210283	0.0
120.0	29.37328150184887	22.827976359786355	19.32303024556746	28.475711892797317	0.0
121.0	29.07475003967624	21.65687986033963	19.530233296302175	29.738136803681954	0.0
122.0	31.056594142793337	21.09041025968226	17.482294391628916	30.37070120589549	0.0
123.0	32.41313050440352	19.41393114491593	17.66212970376301	30.510808646917535	0.0
124.0	31.07355544825366	18.464509898599708	19.620151295670368	30.84178335747626	0.0
125.0	31.59678512636777	18.78247958426132	20.354410767889995	29.266324521480907	0.0
126.0	29.28867582275201	19.703938844260172	19.794635916040427	31.212749416947393	0.0
127.0	31.454651767151766	19.149558212058214	19.156055093555093	30.239734927234927	0.0
128.0	31.777922500814064	20.05535656138066	18.892868772386844	29.27385216541843	0.0
129.0	31.458210615878002	19.13083316971006	19.615158060082464	29.79579815432947	0.0
130.0	31.231102931510453	20.65203102405679	18.60457473379782	29.512291310634943	0.0
131.0	31.346039701905955	21.265580689837105	17.48664512299677	29.901734485260175	0.0
132.0	31.819534945258493	20.90430986008666	17.824893328482123	29.45126186617272	0.0
133.0	32.43458626643644	20.208527028821887	17.85097622526232	29.505910479479347	0.0
134.0	31.694389812993766	18.903963465448847	18.793959798659955	30.607686922897432	0.0
135.0	31.139866920787775	19.14601932657906	20.028755809676664	29.685357942956497	0.0
136.0	31.419452376952794	21.280026877204772	19.344868133714094	27.95565261212834	0.0
137.0	29.166245918745158	22.417449257800666	20.391127267831298	28.025177555622875	0.0
138.0	30.945877592311582	20.876749283426065	19.001854661945707	29.175518462316642	0.0
139.0	29.30888956413113	21.384921840710355	19.122860326142003	30.183328269016506	0.0
140.0	30.59034594814163	19.775235258276354	19.20316837045562	30.431250423126393	0.0
141.0	31.482863929419747	18.52731591448931	19.097387173396672	30.892432982694267	0.0
142.0	31.058263971462548	19.23900118906064	20.03397316120265	29.668761678274162	0.0
143.0	31.243825162675027	19.63002078152148	18.91459135352434	30.211562702279153	0.0
144.0	31.45745116787324	19.085507444338205	18.378636798251605	31.07840458953695	0.0
145.0	31.460136128877792	18.62366179840613	18.079830351951294	31.836371720764784	0.0
146.0	31.788079470198678	18.76265312424939	18.107264180077546	31.342003225474386	0.0
147.0	30.49028040598658	19.08136934457251	18.28315843798383	32.14519181145708	0.0
148.0	32.44399958582128	20.02554102095054	18.334311255306666	29.19614813792151	0.0
149.0	30.711221807112217	18.451639684516397	17.552234675522346	33.28490383284904	0.0
150.0	31.92411736144829	19.431920649233543	16.44933065131442	32.194631338003745	0.0
151.0	30.939707059110045	19.048116063041437	17.757367011098353	32.254809866750165	0.0
152.0	31.60554935861684	17.965699944227552	18.774400446179587	31.654350250976016	0.0
153.0	31.75973163743099	18.60367600810679	19.830176811796772	29.806415542665455	0.0
154.0	30.717261175482204	19.449014597262575	19.694052578149613	30.13967164910561	0.0
155.0	30.40689727683735	19.216345985350298	19.030596151824202	31.34616058598815	0.0
156.0	30.953887248699562	19.893153381133136	17.664839027133418	31.48812034303388	0.0
157.0	32.025062480199935	19.58182266183252	18.339258685627794	30.05385617233975	0.0
158.0	31.586372293150877	19.320025393242577	17.930450730055725	31.163151583550825	0.0
159.0	31.282196034154257	21.088843412603204	17.271187636722885	30.357772916519654	0.0
160.0	31.300137823797574	19.019684065448633	19.079761105417536	30.600417005336254	0.0
161.0	31.543362831858406	18.916814159292038	17.805309734513276	31.734513274336283	0.0
162.0	30.249539203175953	19.367644973770027	19.126612788884163	31.256203034169854	0.0
163.0	31.614827439284195	18.072716943615962	20.231501207214883	30.080954409884956	0.0
164.0	31.42390106961373	19.611954088340855	19.45559859280054	29.508546249244873	0.0
165.0	30.061611880764982	19.341856903735888	19.680188040884648	30.91634317461448	0.0
166.0	30.793639475185397	19.669851682829435	18.928265830005707	30.608243011979464	0.0
167.0	29.545292312085085	20.90441858805054	18.5023913198658	31.047897779998575	0.0
168.0	32.12587162524584	19.113177185767924	18.669765778651886	30.091185410334347	0.0
169.0	30.699774266365687	19.352180300261566	18.768139309900032	31.179906123472716	0.0
170.0	31.16374353076481	18.70327774583094	19.555060379528463	30.577918343875794	0.0
171.0	28.61152088655417	19.155902565394165	20.57352570791206	31.659050840139603	0.0
172.0	30.228705204394018	19.56059787502251	19.611021069692057	30.599675850891412	0.0
173.0	30.136689086569756	19.516164026903883	19.342590583640703	31.00455630288566	0.0
174.0	30.661163009631398	19.762473749004272	20.244043739590122	29.332319501774208	0.0
175.0	29.938663666388415	19.92160563278046	19.907088157369436	30.23264254346169	0.0
176.0	30.002543512227025	18.996402746993205	19.744922059518185	31.256131681261586	0.0
177.0	32.780143392655674	18.349892637478618	19.67463696910143	29.195327000764276	0.0
178.0	30.44841414509661	20.03281079110463	19.65001822821728	29.86875683558148	0.0
179.0	30.628721733094654	19.183136667519086	20.918423263800097	29.26971833558616	0.0
180.0	31.6977680204903	18.646176362971094	19.03036955726308	30.62568605927552	0.0
181.0	31.86865540367208	19.21061311247114	18.419027375673398	30.501704108183386	0.0
182.0	31.216639057610895	17.102889747837292	20.301859009755198	31.378612184796612	0.0
183.0	32.267109389411544	18.39513004980631	20.213982660025824	29.12377790075632	0.0
184.0	31.390267387600918	19.498555662543517	20.59106732834605	28.520109621509516	0.0
185.0	29.6344453525522	19.121034252173267	20.22810015602942	31.016420239245114	0.0
186.0	30.60267857142857	19.810267857142858	18.954613095238095	30.632440476190474	0.0
187.0	30.700708162504657	19.86209467014536	19.8434588147596	29.593738352590382	0.0
188.0	29.90703057909868	18.866445133106822	21.002128215659184	30.224396072135313	0.0
189.0	31.467903636091577	19.845129432889422	20.050875355379322	28.636091575639682	0.0
190.0	29.138874316120813	18.41414974143746	21.292063254140746	31.154912688300985	0.0
191.0	30.50433737654437	20.229824627286042	20.353749671410867	28.912088324758724	0.0
192.0	29.55733574034375	19.948098837865285	20.256497047651283	30.238068374139683	0.0
193.0	29.142964776794123	19.21265775098889	21.280843850065924	30.363533622151063	0.0
194.0	30.595521317170803	19.855745628941506	19.221328499679018	30.327404554208677	0.0
195.0	30.822851947264734	18.999090771328987	20.385664494620396	29.792392786785875	0.0
196.0	30.10132442791545	20.132063299305532	19.266820993510684	30.49979127926834	0.0
197.0	29.051405958677375	20.638484075948405	19.44750960770138	30.862600357672843	0.0
198.0	29.183339049578905	18.673068861704966	20.05640028962311	32.08719179909302	0.0
199.0	29.79015642884395	19.851201831362076	19.33231590995803	31.026325829835937	0.0
200.0	30.55916278359178	19.91826445649683	19.559239171950193	29.963333587961195	0.0
201.0	29.03534271725826	20.761933904528764	19.870716034271727	30.332007343941246	0.0
202.0	29.493758137397563	20.226698322738763	19.139159071762275	31.140384468101402	0.0
203.0	29.230414392250324	19.793188283232105	19.566387329899285	31.41000999461828	0.0
204.0	29.054496437512036	19.507028692470634	21.10148276526093	30.336992104756405	0.0
205.0	29.98183153581507	19.502106768719315	19.76496965479918	30.751092040666432	0.0
206.0	29.81342416969885	19.602074785166835	20.693659518464038	29.890841526670282	0.0
207.0	30.996896819239723	18.99534522885958	20.411171450737005	29.596586501163692	0.0
208.0	28.46048780487805	18.89170731707317	20.47609756097561	32.17170731707317	0.0
209.0	31.548061499941316	18.719924885567856	18.669066155471224	31.0629474590196	0.0
210.0	31.002321829129116	18.52740938963441	19.731612293888475	30.738656487348	0.0
211.0	32.36875395319418	17.84076533839342	20.054554079696395	29.735926628716	0.0
212.0	30.07265076025249	19.623645241970703	20.032553892572157	30.271150105204654	0.0
213.0	29.183762896864916	19.67493925028881	20.20077281599809	30.940525036848186	0.0
214.0	30.417916416716658	20.651869626074784	18.85622875424915	30.073985202959406	0.0
215.0	30.821615991667667	20.165845451267877	19.568962063854507	29.44357649320995	0.0
216.0	31.227436823104693	19.438427597272362	19.707180104292018	29.626955475330924	0.0
217.0	29.953675730110774	19.6012084592145	20.841893252769385	29.60322255790534	0.0
218.0	31.13161728994658	18.649830014570178	20.390157034158975	29.82839566132427	0.0
219.0	29.282172181123485	19.713844402894072	20.543045280871475	30.460938135110965	0.0
220.0	30.924643584521384	21.368635437881874	19.44602851323829	28.26069246435845	0.0
221.0	30.30761060500837	19.089832100984516	19.849667061562972	30.752890232444134	0.0
222.0	30.55225774757441	19.269660621443485	19.130470381135627	31.04761124984648	0.0
223.0	31.37970634074317	19.28881962103191	19.005823968501353	30.325650069723565	0.0
224.0	31.51146543930303	18.76386948302786	20.847374044546722	28.877291033122383	0.0
225.0	30.093927659223862	21.026612836780096	20.095575512894456	28.78388399110159	0.0
226.0	29.984729043707954	20.165916876470348	19.49729662800776	30.35205745181394	0.0
227.0	29.00119839662796	20.071077317244516	19.13715442786892	31.790569858258603	0.0
228.0	32.01554875527252	19.411132247125963	18.476552807873624	30.096766189727898	0.0
229.0	30.475835507516464	19.484822131113596	19.294322276059138	30.745020085310802	0.0
230.0	30.015345692837293	20.218987184272738	19.742026460951433	30.023640661938533	0.0
231.0	29.610864238548114	20.549026122347275	18.48498691806138	31.355122721043234	0.0
232.0	29.755304514569175	19.5547959481429	19.325524198591022	31.364375338696902	0.0
233.0	31.83641072771326	19.59645751524772	18.414236778344055	30.15289497869496	0.0
234.0	30.651918887213004	19.36065024300318	19.2684766214178	30.718954248366014	0.0
235.0	30.47567068306814	18.888282463579493	19.29132205382258	31.34472479952979	0.0
236.0	30.141888762578418	20.500189465706704	19.18656056587091	30.171361205843965	0.0
237.0	29.677010766307788	19.679121807050876	19.717120540426432	30.926746886214907	0.0
238.0	30.217409694611284	20.74697572117418	20.040605701717283	28.995008882497253	0.0
239.0	29.89319318470798	21.416461812325167	19.059930490802746	29.630414512164112	0.0
240.0	29.807038422305336	19.933696021761303	20.800748044882695	29.458517511050665	0.0
241.0	29.598263682015492	19.83998638181973	19.886798876500126	30.67495105966465	0.0
242.0	30.39345240632593	20.69141907157168	19.29323500575472	29.62189351634767	0.0
243.0	30.352488784447768	19.619739371929075	19.850459303567614	30.177312540055546	0.0
244.0	31.089524135570013	19.35552892844916	18.255734337555634	31.299212598425196	0.0
245.0	30.731665524331735	18.67289239204935	19.859492803289925	30.735949280328995	0.0
246.0	31.289186635746802	18.21695439319763	20.02490766984454	30.46895130121103	0.0
247.0	32.1276504236377	20.49374220463636	18.77338609092082	28.605221280805125	0.0
248.0	30.88621774158804	19.46060057731248	19.796648140967648	29.856533540131835	0.0
249.0	31.598256290733307	18.447062885752512	18.83119685787043	31.12348396564375	0.0
250.0	31.673953508506123	18.47106185879399	18.40180078784468	31.453183844855204	0.0
251.0	32.65359250260326	18.053627212773343	17.897431447414093	31.3953488372093	0.0
252.0	31.11323791708357	18.810632096402312	19.0890503327968	30.98707965371732	0.0
253.0	30.98536330371145	18.90573270604635	18.770691758146018	31.338212232096186	0.0
254.0	30.72586636367609	19.45549097583359	19.931827120569857	29.886815539920462	0.0
255.0	29.941796857905562	19.60526891602118	18.883199859962367	31.56973436611089	0.0
256.0	31.635294633846694	20.091264095476287	18.542407090518186	29.731034180158833	0.0
257.0	31.263185654008442	19.936708860759495	19.34774964838256	29.45235583684951	0.0
258.0	32.20779220779221	19.366057671142418	19.27360774818402	29.152542372881356	0.0
259.0	30.841492458322307	19.621593014024874	18.964452677075062	30.572461850577753	0.0
260.0	30.6954754330152	19.993814068575468	18.575468363379287	30.735242135030045	0.0
261.0	31.300380901762775	19.72716803968465	19.084949951280006	29.88750110727257	0.0
262.0	29.50703287926521	19.80742778541953	20.193459644140745	30.49207969117451	0.0
263.0	32.04648677531392	19.56541098940244	19.716804702110608	28.671297533173036	0.0
264.0	29.352479486264716	19.79129504102747	19.70656439529076	31.14966107741705	0.0
265.0	31.41326188881447	19.732083054253184	19.24983255190891	29.604822505023442	0.0
266.0	29.90524716188433	19.996424421203184	18.96844551711808	31.129882899794403	0.0
267.0	31.794986571172785	19.21217547000895	18.751119068934646	30.241718889883618	0.0
268.0	30.78612405880244	19.34833273574758	19.079419146647545	30.78612405880244	0.0
269.0	30.97535796041115	19.704654607477895	18.887741819650792	30.432245612460164	0.0
270.0	30.758862380374712	19.436581749561935	19.733117670845125	30.071438199218225	0.0
271.0	30.753326141675657	19.59277238403452	19.983818770226538	29.67008270406329	0.0
272.0	30.893467698398418	20.375202447363687	19.835342810869175	28.895987043368727	0.0
273.0	29.399306024965078	20.413681222117074	19.742237844171058	30.44477490874679	0.0
274.0	31.156640642628275	19.247258450291078	19.22920709418295	30.366893812897693	0.0
275.0	31.88969258589512	19.299276672694393	19.71971066907776	29.09132007233273	0.0
276.0	30.66805750827702	19.50201823211937	19.629008118282005	30.200916141321603	0.0
277.0	30.229389052918464	18.49647967295026	19.55030660913014	31.72382466500114	0.0
278.0	30.096424997725823	19.03484035295188	20.331119803511324	30.537614845810975	0.0
279.0	29.9936212866776	19.66466192819391	20.234189903408055	30.107526881720432	0.0
280.0	30.27686403508772	19.595211988304094	20.394736842105264	29.733187134502927	0.0
281.0	29.82440095116152	19.558258642765686	20.061276751417598	30.5560636546552	0.0
282.0	30.732600732600734	19.7985347985348	19.18040293040293	30.288461538461537	0.0
283.0	30.577223088923557	19.81738093053134	19.175002294209413	30.430393686335687	0.0
284.0	29.17508726805071	20.63200440933309	18.909608671688407	31.2832996509278	0.0
285.0	31.121744731756696	19.476396429557376	18.5515781724487	30.850280666237236	0.0
286.0	30.273833671399597	20.13184584178499	19.739996312004426	29.85432417481099	0.0
287.0	29.587166566501782	20.521473810734594	19.12532938837779	30.766030234385834	0.0
288.0	29.69957876220895	19.751886312086285	20.302735731148452	30.245799194556312	0.0
289.0	29.75241097922849	19.885942136498517	20.372774480712167	29.98887240356083	0.0
290.0	29.42568194470217	20.3238077565411	20.11504917424383	30.135461124512897	0.0
291.0	30.093345098221334	19.25881205591418	19.593182557005527	31.05466028885896	0.0
292.0	30.4091120409112	20.641562064156208	19.307298930729893	29.642026964202696	0.0
293.0	30.551804423748546	18.840512223515717	20.17694994179278	30.430733410942956	0.0
294.0	30.707522970010725	19.681917820997157	20.381512056340657	29.22904715265146	0.0
295.0	29.817842129845868	19.892573563755256	19.201307800093414	31.088276506305462	0.0
296.0	29.06046859654866	19.45938362250386	20.3385867277744	31.141561053173085	0.0
297.0	29.144222211813197	19.19527846737552	20.93306478055178	30.727434540259495	0.0
298.0	30.175043408888264	19.165610774789997	19.925852925993713	30.73349289032803	0.0
299.0	29.52622673434856	19.331641285956007	19.759353261891334	31.3827787178041	0.0
300.0	29.471850875541328	19.031255884014307	20.0762568254566	31.42063641498776	0.0
301.0	30.960803735672847	18.357624640347154	19.17362388566577	31.50794773831423	0.0
302.0	30.228603816361233	19.70054789344417	19.59663706782543	30.474211222369167	0.0
303.0	29.932390903503382	19.980142782847146	18.930547019053474	31.156919294596	0.0
304.0	30.169186294488416	19.02753424008341	18.84270887635657	31.960570589071608	0.0
305.0	30.018993352326685	18.62773029439696	20.20892687559354	31.14434947768281	0.0
306.0	30.50080929258307	19.21355803103875	19.76102066076359	30.52461201561459	0.0
307.0	29.68324494768525	19.664612297549088	19.664612297549088	30.987530457216568	0.0
308.0	29.84423676012461	19.42008147615624	19.976036424634554	30.75964533908459	0.0
309.0	29.858275282248382	18.97669949555609	19.702137881335574	31.462887340859957	0.0
310.0	30.596403259244976	19.51689889590666	19.888144255339665	29.998553589508703	0.0
311.0	29.53908590201952	19.40284085418881	20.08406609334235	30.974007150449317	0.0
312.0	30.246167238961164	19.819122696716157	20.085118730957102	29.849591333365577	0.0
313.0	30.816207832493212	19.993214424195425	19.532764637456378	29.65781310585498	0.0
314.0	29.99854021702107	19.741131818402998	19.166950513357015	31.093377451218917	0.0
315.0	30.206150397192843	19.050635995906234	19.913251133096153	30.829962473804766	0.0
316.0	30.33751770624725	18.995750500659405	19.91891759878865	30.747814194304695	0.0
317.0	30.357405500808945	18.97337843800559	20.61087414815904	30.058341913026425	0.0
318.0	29.565430886324577	20.15222194942303	19.94107537441689	30.3412717898355	0.0
319.0	30.265939143685788	20.105195890478296	20.50828294745121	29.1205820183847	0.0
320.0	30.61023622047244	19.650590551181104	20.890748031496063	28.848425196850393	0.0
321.0	31.089333202009257	19.526248399487837	19.4277553432483	29.956663055254605	0.0
322.0	30.95485338475993	19.784403896553428	19.77945903179548	29.481283686891164	0.0
323.0	30.701797830716654	19.478975781288693	19.503739289782576	30.315487098212074	0.0
324.0	30.371767508810244	19.501662778577455	19.139325954236362	30.98724375837594	0.0
325.0	31.57396803266444	18.69740576607081	18.9413932181447	30.78723298312005	0.0
326.0	30.55166899860084	19.473316010393763	19.698181091345194	30.276833899660204	0.0
327.0	30.397115529070057	19.39005458460614	19.18974410336021	31.023085782963594	0.0
328.0	30.29497341226046	18.857228855222232	20.161533059095014	30.686264673422293	0.0
329.0	30.70312107352867	19.36975423430668	19.982911996783432	29.94421269538121	0.0
330.0	30.357682619647353	19.445843828715365	20.025188916876573	30.171284634760703	0.0
331.0	30.759909113860136	19.974753850037867	19.283009341075484	29.982327695026505	0.0
332.0	30.741190765492103	20.180234912920213	19.54232482786553	29.536249493722156	0.0
333.0	30.70953999087082	19.896535984176094	19.29299589186996	30.100928133083126	0.0
334.0	30.207856888753366	19.530416221985057	19.37287188087615	30.888855008385423	0.0
335.0	30.938072927276433	20.04990833163577	19.26563454878794	29.746384192299857	0.0
336.0	30.40792362281105	19.73758104865472	19.952008985551643	29.90248634298259	0.0
337.0	29.96777658431794	19.543757352565088	19.825072886297377	30.663393176819596	0.0
338.0	30.673559217934283	20.027638448152317	19.61817995700686	29.68062237690654	0.0
339.0	30.359431882274524	18.961185458647385	20.181510536840484	30.497872122237606	0.0
340.0	31.099250744123985	19.942522836908548	19.798829929179924	29.159396489787543	0.0
341.0	31.1787072243346	19.82324529853047	19.53036686876991	29.467680608365022	0.0
342.0	29.83124099608973	19.541057830829388	20.426013583041776	30.2016875900391	0.0
343.0	30.256436716371702	19.82353851710438	19.82353851710438	30.096486249419534	0.0
344.0	30.119983450558546	19.461108812577578	19.936905254447662	30.48200248241622	0.0
345.0	30.30350113942407	19.914025274497618	19.75864926455355	30.023824321524756	0.0
346.0	29.477670003630895	20.483427563670315	19.383785466051144	30.65511696664765	0.0
347.0	30.208279229211033	19.85664571755051	19.18662026697138	30.748454786267075	0.0
348.0	29.606905158069885	19.743136439267886	19.75873544093178	30.891222961730445	0.0
349.0	30.8172826652785	20.286309213951068	19.000520562207186	29.89588755856325	0.0
350.0	30.00469067597853	20.336686298014282	19.46630531088758	30.19231771511961	0.0
351.0	29.920150305307658	20.526068576796618	19.80585564427744	29.747925473618288	0.0
352.0	29.34685980233227	20.467499869267375	19.51576635465147	30.66987397374889	0.0
353.0	29.550567676450584	19.316695442892275	19.499816878564328	31.632920002092817	0.0
354.0	29.958623579322264	20.347771434557167	19.116953857434662	30.576651128685906	0.0
355.0	30.70189233107931	19.746291345599413	19.610001572574305	29.94181475074697	0.0
356.0	29.91947792221462	19.688437450660494	19.814746592284614	30.577338034840274	0.0
357.0	30.862441388757176	19.155998103366525	19.78820926189347	30.193351245982825	0.0
358.0	30.277455427787743	19.14231459014664	19.870239476738053	30.709990505327568	0.0
359.0	30.974245302934346	20.207937513194004	19.279079586236016	29.538737597635635	0.0
360.0	30.870391887609593	19.09791908735608	19.752825604732227	30.278863420302105	0.0
361.0	30.242638896230904	19.723000475762543	19.411111698472276	30.62324892953428	0.0
362.0	30.64516129032258	19.196192490745638	19.164463246959283	30.9941829719725	0.0
363.0	30.641745208090647	19.660065657100496	18.68050407709414	31.01768505771471	0.0
364.0	31.463479415670655	20.812749003984063	18.204515272244358	29.51925630810093	0.0
365.0	30.836487711254467	19.454070480354	18.888948126032947	30.820493682358585	0.0
366.0	30.136766748584247	19.638850304519714	18.634469494604126	31.589913452291913	0.0
367.0	30.883218317017064	20.012839030653183	18.145829989835768	30.95811266249398	0.0
368.0	29.700053561863953	20.567755757900375	19.185859667916443	30.54633101231923	0.0
369.0	30.457179652285898	20.782356728911783	18.71646276024898	30.04400085855334	0.0
370.0	31.077088369594414	19.790491539081387	18.50120870265915	30.631211388665054	0.0
371.0	29.888643821614934	20.227015977190813	19.775135833019526	30.109204368174723	0.0
372.0	30.185225069997845	19.970923971570105	18.850958432048245	30.9928925263838	0.0
373.0	29.37307961834941	20.02587461592367	19.476039027545685	31.12500673818123	0.0
374.0	29.34383768616447	20.17051586445068	19.68486941506583	30.800777034319015	0.0
375.0	30.99627006865236	20.011892534731608	20.347045786258715	28.644791610357316	0.0
376.0	30.265649515771248	19.915598117188768	19.74787642698696	30.07087594005302	0.0
377.0	31.14168110918544	19.81152512998267	19.28617850953206	29.760615251299825	0.0
378.0	29.254799869834038	19.101854864952813	19.86657988935893	31.776765375854215	0.0
379.0	30.96182045294086	20.208548308260468	18.731331124748817	30.09830011404986	0.0
380.0	30.44849143789073	19.826039684696926	20.163087795596628	29.56238108181571	0.0
381.0	30.498693379790943	19.365200348432055	19.621080139372822	30.515026132404184	0.0
382.0	30.45801526717557	19.667393675027263	19.258451472191933	30.616139585605236	0.0
383.0	29.581309023418306	20.465090889240678	18.800152846771113	31.153447240569896	0.0
384.0	31.333734346803737	19.71345764750916	18.74555695302674	30.20725105266036	0.0
385.0	31.79675509756632	20.269677702258278	18.362201271650953	29.571365928524447	0.0
386.0	30.75108355735996	19.953914522411807	19.026718604268392	30.268283315959838	0.0
387.0	31.16447766115294	19.690058800901248	18.618453591251306	30.527009946694513	0.0
388.0	31.105724202523277	19.95482342570657	18.99068921822489	29.94876315354526	0.0
389.0	30.35684738845072	18.78550548783851	20.01544316364238	30.842203960068392	0.0
390.0	31.23894783377542	19.849690539345712	18.83289124668435	30.078470380194517	0.0
391.0	29.72987933134064	20.33100852429979	18.836488431307426	31.10262371305214	0.0
392.0	30.053766420930106	20.187351033756443	19.439055484729227	30.319827060584224	0.0
393.0	29.80342070191026	20.61861394935584	19.941137272323413	29.63682807641048	0.0
394.0	30.797907856665923	20.270420654351213	19.8364121967505	29.095259292232363	0.0
395.0	29.840597480771375	19.641065656002677	21.340987626797457	29.17734923642849	0.0
396.0	29.247335825475645	19.288065614015512	20.01339061541037	31.451207945098474	0.0
397.0	31.05662906288395	19.41248743437954	19.937451133698204	29.593432369038315	0.0
398.0	29.58550092297365	19.550260110756838	20.311014152262686	30.553224814006825	0.0
399.0	30.054889660580265	20.17475075613308	19.681864008065418	30.08849557522124	0.0
400.0	29.21058533303431	20.24557075577484	20.638035433953803	29.905808477237052	0.0
401.0	29.13907284768212	20.007857223032886	19.687955999551015	31.165113929733977	0.0
402.0	30.207982012366497	20.005621135469365	19.12310286677909	30.66329398538505	0.0
403.0	29.551213469226873	19.07765076862436	19.83782870657132	31.533307055577453	0.0
404.0	29.593275793986574	19.050036667230778	19.952614655610088	31.404072883172564	0.0
405.0	30.273569975130005	18.861632376215237	19.698168663802846	31.16662898485191	0.0
406.0	30.251768033946252	19.157001414427157	19.994342291371993	30.596888260254595	0.0
407.0	30.270392834873306	19.891162632503825	20.078226857887874	29.76021767473499	0.0
408.0	30.09272427328062	19.99544911542181	19.11371522839752	30.79811138290005	0.0
409.0	29.64990306762459	19.323754133880716	19.209716045159084	31.816626753335616	0.0
410.0	31.172910004568294	18.644358154408405	19.215395157606213	30.967336683417084	0.0
411.0	31.07312332056486	19.055514264478877	19.51860957063633	30.352752844319937	0.0
412.0	30.907215313198467	18.95237549429767	19.80629262421915	30.334116568284713	0.0
413.0	30.07346189164371	19.97245179063361	19.66827364554637	30.28581267217631	0.0
414.0	30.016088255573433	19.587451160652726	20.127556883475066	30.268903700298782	0.0
415.0	30.56929269695227	19.33870040253019	20.79355951696377	29.298447383553768	0.0
416.0	31.421001094407004	20.039168250676802	19.290363458326134	29.249467196590057	0.0
417.0	30.93645484949833	19.72090877638104	19.92849728981663	29.414139084304004	0.0
418.0	29.981517846829153	19.27342035347118	19.712371491278734	31.03269030842093	0.0
419.0	31.1528459982664	19.61860733891939	19.266108061253973	29.962438601560244	0.0
420.0	30.569378544149984	19.51741696562898	19.73729892373568	30.175905566485362	0.0
421.0	30.13857482460718	19.696179045631123	19.191743491621732	30.973502638139966	0.0
422.0	30.70715281003251	19.71086855550395	19.966326056665118	29.615652577798418	0.0
423.0	30.113339145597212	20.70328392909038	20.12205754141238	29.06131938390003	0.0
424.0	30.150314611978562	21.14309018876719	20.02446982055465	28.682125378699602	0.0
425.0	28.865016347501165	20.07823446987389	20.387669313404952	30.66907986921999	0.0
426.0	31.245976473342306	19.207584713524902	19.389009188271785	30.157429624861003	0.0
427.0	30.334838444848415	19.333841552805957	19.60358881135284	30.727731190992785	0.0
428.0	30.668937569742173	18.70558524696071	20.250190873318846	30.37528630997827	0.0
429.0	31.111634479510126	18.46443711728686	20.442769665567592	29.981158737635422	0.0
430.0	30.661630171752346	19.28820161718704	19.931535147258455	30.118633063802157	0.0
431.0	31.009402164271776	18.863461652179055	19.744544970729113	30.38259121282006	0.0
432.0	30.55736539714506	19.0369010246994	19.80690635550554	30.598827222650005	0.0
433.0	31.12826603325416	18.859857482185273	18.93705463182898	31.074821852731592	0.0
434.0	30.970504281636536	19.136536631779258	18.76189343482398	31.131065651760224	0.0
435.0	30.95167153328169	19.009594183898457	18.944043859126396	31.09469042369346	0.0
436.0	30.655845318374407	19.26359133496449	18.67876111475801	31.401802231903087	0.0
437.0	31.11177525403467	18.85833831440526	19.336521219366407	30.69336521219366	0.0
438.0	30.2785265049416	19.239293201557352	18.82000598981731	31.662174303683738	0.0
439.0	31.206141666166857	19.528579139926826	19.888442391891083	29.376836802015234	0.0
440.0	29.885817307692307	19.32091346153846	19.74158653846154	31.051682692307693	0.0
441.0	30.159590484793735	20.50587172538392	19.488105992171032	29.846431797651306	0.0
442.0	30.03983582810237	19.74891356832448	19.519555770159343	30.691694833413806	0.0
443.0	29.433460305943527	20.557470221899752	19.263558860874298	30.745510611282423	0.0
444.0	30.305232558139533	20.421511627906977	19.02252906976744	30.250726744186046	0.0
445.0	30.147370974589123	19.655527927709382	19.540299593668507	30.656801504032995	0.0
446.0	29.63795407605394	20.18588263880452	19.851779856639535	30.324383428502006	0.0
447.0	30.4885477582846	19.334795321637426	19.931773879142302	30.244883040935672	0.0
448.0	30.741531888922797	19.060115959719255	20.21971315227342	29.978638999084527	0.0
449.0	30.757473864400563	20.199303050681667	19.636852723604573	29.4063703613132	0.0
450.0	30.616119549240565	19.73297403233709	19.73297403233709	29.91793238608525	0.0
451.0	31.349328097195805	19.37166349634902	20.341167085966745	28.937841320488435	0.0
452.0	30.925618819482832	19.525827651864137	19.458264234383638	30.090289294269397	0.0
453.0	30.21224238695786	19.187942171639495	20.375269147954477	30.224546293448167	0.0
454.0	31.059113300492612	19.735221674876847	19.020935960591135	30.184729064039406	0.0
455.0	31.38209378273461	19.385051451106044	18.836650440569354	30.39620432558999	0.0
456.0	31.35405105438402	18.49179923541744	20.335429769392032	29.81871994080651	0.0
457.0	31.730650536970746	19.57165782002222	19.528453277373163	29.16923836563387	0.0
458.0	30.91853133885524	19.520336259117318	19.84176041537891	29.719371986648536	0.0
459.0	30.62070672690142	19.14722445695897	20.00742620211647	30.224642614023146	0.0
460.0	30.28744889109156	19.94176681947714	20.46214843266014	29.308635856771154	0.0
461.0	30.15991074748977	19.090120242965167	20.09421098301723	30.65575802652783	0.0
462.0	30.294008187569784	19.495099863540506	19.67497829053467	30.535913658355042	0.0
463.0	31.925728125194063	18.605228839346704	19.698192883313666	29.770850152145563	0.0
464.0	30.07093081134893	19.686411149825783	20.252613240418118	29.99004479840717	0.0
465.0	29.745731023307993	19.9052723420167	19.662221114296397	30.686775520378912	0.0
466.0	29.924455266279576	19.9288256227758	19.448086408191298	30.698632702753326	0.0
467.0	30.580944034055342	19.531739075998498	20.251658945786904	29.63565794415926	0.0
468.0	30.045742214424465	19.825803621780814	20.1955009712388	29.93295319255592	0.0
469.0	30.514959543373266	19.808066235965626	19.764159819356458	29.91281440130465	0.0
470.0	29.861895794099187	19.246704331450093	19.202762084118017	31.688637790332706	0.0
471.0	30.699164520384446	19.159494943149696	19.454739619322822	30.686600917143036	0.0
472.0	29.465408805031444	19.10691823899371	20.19496855345912	31.232704402515722	0.0
473.0	30.342310596526556	19.714321671281148	19.192046312610117	30.75132141958218	0.0
474.0	30.08698940998487	19.761724659606656	19.56631366616238	30.58497226424609	0.0
475.0	29.108159392789375	20.031625553447185	20.27830487033523	30.581910183428214	0.0
476.0	29.881412898725344	20.610057708161584	19.74126450630985	29.767264886803225	0.0
477.0	29.243964421855146	20.260482846251588	19.987293519695047	30.50825921219822	0.0
478.0	30.193482688391036	19.997454175152747	19.26552953156823	30.543533604887983	0.0
479.0	30.611593462717057	20.026813074565883	18.705311542390195	30.656281920326865	0.0
480.0	30.0383631713555	19.929667519181585	19.168797953964194	30.86317135549872	0.0
481.0	30.841660261337434	19.657955418908532	19.478606200358698	30.021778119395336	0.0
482.0	30.047490694390966	20.09369785650109	19.81132075471698	30.047490694390966	0.0
483.0	29.931141000064354	19.96267456078255	19.53793680417015	30.56824763498295	0.0
484.0	29.71196597718925	20.74231587086797	18.783426767188608	30.76229138475417	0.0
485.0	29.645874991937042	19.58330645681481	19.5897568212604	31.181061729987746	0.0
486.0	31.04695472453659	19.724859523348186	19.279209455531873	29.948976296583353	0.0
487.0	29.708222811671085	19.693342822022387	19.14989972180889	31.448534644497638	0.0
488.0	30.249594813614262	19.59157212317666	19.40356564019449	30.755267423014587	0.0
489.0	30.67333290046101	18.920849295500293	19.59613012142069	30.809687682618016	0.0
490.0	31.08433734939759	19.04265711494627	19.96092478020189	29.91208075545425	0.0
491.0	30.10437051532942	18.923679060665364	19.7129810828441	31.258969341161126	0.0
492.0	31.237721021611005	19.286182056319582	19.33202357563851	30.14407334643091	0.0
493.0	30.092501476087385	19.267860657350916	19.563078134225545	31.076559732336158	0.0
494.0	31.09724047306176	19.776609724047304	19.33639947437582	29.78975032851511	0.0
495.0	29.55697452438944	19.807780922914883	19.472055822526496	31.16318873016918	0.0
496.0	30.447682468517172	20.201753807608625	19.19957803125206	30.15098569262214	0.0
497.0	30.26003167898627	20.459345300950368	18.93479408658923	30.345828933474127	0.0
498.0	30.44368150006602	19.05453585104978	20.401426119107356	30.10035652977684	0.0
499.0	30.496360026472537	20.39708802117803	19.854401058901388	29.252150893448047	0.0
500.0	29.684908789386398	20.265339966832503	19.150912106135987	30.898839137645105	0.0
501.0	29.884293124085648	19.517223034978056	19.37092698497141	31.227556855964888	0.0
502.0	29.893404397068622	19.93337774816789	19.080612924716856	31.092604930046637	0.0
503.0	30.535166155078073	19.68503937007874	19.10449753102896	30.675296943814228	0.0
504.0	29.65637117261666	19.360877122609974	19.133574007220215	31.84917769755315	0.0
505.0	30.784156295998926	19.81801150809581	18.680583433694633	30.717248762210623	0.0
506.0	31.31949095780308	20.28131279303416	17.86336235766912	30.535833891493635	0.0
507.0	30.204492122024806	19.007710358699295	18.994301039222258	31.793496480053633	0.0
508.0	30.524055559283365	20.116755015768636	18.27148896195397	31.08770046299403	0.0
509.0	31.00785603975022	18.63962935607332	19.539380917209428	30.81313368696703	0.0
510.0	29.243381265958877	19.856202123370515	19.701653003628543	31.198763607042064	0.0
511.0	29.969069392146313	19.87627756858526	20.145239376008604	30.009413663259814	0.0
512.0	29.993270524899057	19.569313593539704	20.888290713324363	29.549125168236877	0.0
513.0	29.37567421790723	20.13888888888889	21.163700107874863	29.321736785329016	0.0
514.0	29.905341446923593	19.38471940500338	20.56795131845842	30.141987829614603	0.0
515.0	30.05420054200542	20.51490514905149	20.088075880758808	29.34281842818428	0.0
516.0	29.85277155845037	19.57391953321121	19.743537553429675	30.829771354908747	0.0
517.0	29.58234295415959	19.62648556876061	19.606112054329373	31.18505942275042	0.0
518.0	30.72162143780181	18.77848058219411	18.56763925729443	31.93225872270965	0.0
519.0	30.78807676602695	18.538178848509595	20.185109568531374	30.48863481693208	0.0
520.0	29.82898412482115	20.126728895550862	19.486271036315323	30.558015943312668	0.0
521.0	29.381654381654382	20.085995085995087	20.24979524979525	30.282555282555286	0.0
522.0	29.413774255261	19.70483738726428	20.681880295162614	30.19950806231211	0.0
523.0	29.966468213234794	20.502292479299253	20.09854239375898	29.432696913706973	0.0
524.0	29.602739726027398	20.527397260273972	19.554794520547944	30.315068493150687	0.0
525.0	30.54774799478988	19.695619387125525	19.421402618770138	30.335229999314457	0.0
526.0	31.249142072752228	19.540150995195606	19.039121482498285	30.171585449553877	0.0
527.0	30.727485058734626	19.557601154083944	19.887339424331937	29.82757436284949	0.0
528.0	29.423896603877353	18.878042073422247	19.84738072322288	31.85068059947752	0.0
529.0	30.34288074910493	20.056458275957038	19.27155053704214	30.329110437895896	0.0
530.0	30.86470831609433	19.866225348227832	18.53537443111295	30.733691904564886	0.0
531.0	31.367403314917127	20.103591160220994	19.122928176795583	29.4060773480663	0.0
532.0	30.110726643598618	19.564013840830448	19.52249134948097	30.802768166089965	0.0
533.0	30.903163152053274	18.79855715871254	20.05410654827969	30.244173140954494	0.0
534.0	29.9923542086606	18.655730868144854	20.866059637172444	30.4858552860221	0.0
535.0	31.009263773768893	19.203176151006478	19.920596224838057	29.86696385038657	0.0
536.0	30.985424367110674	19.68756538112839	19.62479949787293	29.702210753887996	0.0
537.0	29.64876754416591	19.726276098037847	19.75420710844215	30.870749249354095	0.0
538.0	30.212557684239965	19.158159697944342	19.703537966717942	30.925744651097748	0.0
539.0	30.570347533632287	19.639854260089688	20.424607623318387	29.365190582959645	0.0
540.0	29.584884455994942	20.165765259535014	20.186837114560653	30.062513169909387	0.0
541.0	29.893789125694592	19.41337834986284	21.21403953013997	29.478792994302594	0.0
542.0	30.289375484052666	20.002816306414136	20.425262268534816	29.28254594099838	0.0
543.0	29.276199873141167	19.85340756924378	20.614560575093382	30.25583198252167	0.0
544.0	30.082562980735304	19.405828805306612	20.421988568202668	30.089619645755416	0.0
545.0	29.2967095043073	19.77121875441322	19.276938285552887	31.65513345572659	0.0
546.0	31.200453001132505	18.81370328425821	19.259626274065685	30.7262174405436	0.0
547.0	30.86139666784828	17.880184331797235	19.67387451258419	31.584544487770295	0.0
548.0	31.87078452254171	18.416755413560526	19.41782037628683	30.294639687610935	0.0
549.0	30.47896532120523	19.059124502558273	19.229675952245596	31.2322342239909	0.0
550.0	30.985414443258623	19.075062255425117	19.565990750622557	30.373532550693703	0.0
551.0	30.295672046850452	18.60448507356092	19.304385087844594	31.795457791744035	0.0
552.0	30.776386404293383	19.16994633273703	20.186046511627907	29.867620751341683	0.0
553.0	30.822163285785965	19.195756576589492	19.45380259479607	30.52827754282847	0.0
554.0	30.48255062473072	19.869309205802097	19.589257503949447	30.05888266551774	0.0
555.0	30.16478376628049	20.205799812909262	18.982514211700366	30.64690220910988	0.0
556.0	30.968533487297922	19.955254041570438	18.50461893764434	30.571593533487295	0.0
557.0	30.95582910934106	19.131064446053582	19.44243301955105	30.470673425054308	0.0
558.0	31.68518115152835	18.391054962608	19.102592027880636	30.82117185798301	0.0
559.0	30.329478507527817	19.048658084224307	19.470506945959706	31.151356462288167	0.0
560.0	29.825839830940758	19.58755374189317	19.89360926911025	30.692997158055817	0.0
561.0	29.681798277623706	19.829222011385202	19.617574076777114	30.871405634213982	0.0
562.0	30.48308119564423	19.87137323686326	20.083315062486296	29.56223050500621	0.0
563.0	30.568165177917706	18.919314687362718	20.52277053741397	29.98974959730561	0.0
564.0	30.203752565230136	18.89475227206098	19.854881266490764	31.046613896218116	0.0
565.0	30.32618277990009	18.953864237437553	20.019100793417575	30.70085218924478	0.0
566.0	29.988966531813166	18.043398308201546	20.15446855461567	31.81316660536962	0.0
567.0	31.84497494842323	18.47922192749779	19.70232832301798	29.973474801061005	0.0
568.0	30.0834625895561	19.24071201713568	20.63667922298545	30.039146170322773	0.0
569.0	30.64921620822242	18.744454303460515	19.934930493936704	30.67139899438036	0.0
570.0	29.75133214920071	19.649200710479573	19.84162226169331	30.757844878626408	0.0
571.0	29.841457993776853	20.04000592680397	19.854793302711514	30.26374277670766	0.0
572.0	30.279445556296793	19.887332295604477	18.74583055370247	31.087391594396262	0.0
573.0	30.790352504638218	19.93320964749536	19.948051948051948	29.328385899814467	0.0
574.0	30.14553014553015	20.381645381645384	19.876744876744876	29.596079596079594	0.0
575.0	29.548156956004757	19.6640903686088	19.797859690844234	30.989892984542212	0.0
576.0	29.454653671601815	19.150360836247305	20.526746521836174	30.86823897031471	0.0
577.0	28.95226748082508	20.083401593566165	19.98659617246258	30.977734753146173	0.0
578.0	30.423438198896672	20.448784851647535	19.211271805576263	29.91650514387953	0.0
579.0	29.6448291299806	20.773018952395166	19.698552454857484	29.883599462766753	0.0
580.0	30.887078693670126	20.125551154622226	18.757940363201556	30.22942978850609	0.0
581.0	30.647094068304376	18.911024565608148	19.427801078490113	31.014080287597363	0.0
582.0	30.874953060458132	18.452872699962448	20.16522718738265	30.50694705219677	0.0
583.0	30.11068443641292	18.296814998870566	20.83427452752052	30.758226037195996	0.0
584.0	29.583835946924005	19.059107358262967	20.21260554885404	31.144451145958985	0.0
585.0	32.20134329484567	18.30050562221719	19.930571277639423	29.56757980529771	0.0
586.0	29.60416981417133	18.70373168152289	20.614896510046833	31.077201994258953	0.0
587.0	30.429512915688207	19.22581622604348	20.513597454738278	29.831073403530034	0.0
588.0	30.396174863387976	19.315421979356408	19.968123861566482	30.320279295689133	0.0
589.0	30.413625304136254	19.730839416058394	18.757603406326034	31.097931873479318	0.0
590.0	30.7018212299017	19.53821534710051	18.837156138078186	30.922807284919607	0.0
591.0	29.931350114416478	19.4279176201373	19.19908466819222	31.441647597254	0.0
592.0	30.58311708136162	20.08090367882766	18.455197679743552	30.880781560067167	0.0
593.0	30.896298562251452	19.40195778525543	18.52248394004283	31.179259712450293	0.0
594.0	30.34783941158443	19.98927367453264	19.261415874961692	30.40147103892124	0.0
595.0	29.717670590045387	20.76313562581737	18.99376875144242	30.525425032694827	0.0
596.0	30.600292825768665	20.035447329891344	19.203205671572782	30.161054172767205	0.0
597.0	30.237047332252338	20.38452629140607	19.311250096517643	30.067176279823954	0.0
598.0	30.202535559678417	20.415893630179344	19.581014223871367	29.800556586270872	0.0
599.0	29.45640390274121	19.85442155799907	18.940684528418767	31.748490010840946	0.0
600.0	30.38524145415084	20.858848151306102	19.145802650957293	29.61010774358577	0.0
601.0	29.919304779639976	19.801365611421478	19.24270639354438	31.036623215394165	0.0
602.0	30.977712200046593	18.9873417721519	19.127125883357927	30.907820144443583	0.0
603.0	31.279142057817843	19.086105066832452	18.977308050979172	30.657444824370533	0.0
604.0	30.54064566316608	19.346557759626602	19.074290159471023	31.03850641773629	0.0
605.0	29.53307392996109	19.54863813229572	20.45136186770428	30.46692607003891	0.0
606.0	29.26563351763881	20.457908262596373	20.060742932793396	30.215715286971417	0.0
607.0	29.537838048476345	19.42950666354922	20.55178863689502	30.48086665107942	0.0
608.0	30.037429819089205	19.416718652526512	19.814410480349345	30.731441048034934	0.0
609.0	30.626902958857055	18.775860722929192	20.27480677648528	30.322429541728475	0.0
610.0	29.89449003516999	19.335677999218444	20.289175459163737	30.48065650644783	0.0
611.0	30.053961054195668	20.47391882380543	19.363415969343865	30.10870415265504	0.0
612.0	29.987462780128503	20.05171603196991	19.189782165804733	30.77103902209685	0.0
613.0	30.459724950884087	19.63064833005894	19.536345776031432	30.373280943025538	0.0
614.0	30.068444654236487	19.699472897490363	18.503658248760914	31.728424199512233	0.0
615.0	30.509810101646835	19.63596249310535	19.45473169962966	30.399495705618158	0.0
616.0	30.151706700379265	19.958912768647284	19.524336283185843	30.36504424778761	0.0
617.0	30.36321911846166	19.719870222362903	19.6407375168157	30.276173142359735	0.0
618.0	30.168926956935522	20.168133872630662	18.867475612657625	30.79546355777619	0.0
619.0	29.493600445186424	20.995309643055887	18.348040384768264	31.16304952698943	0.0
620.0	31.06966363781285	19.815080503746213	18.850629682767416	30.26462617567352	0.0
621.0	30.131074168797955	19.25351662404092	20.380434782608695	30.23497442455243	0.0
622.0	29.935846030473133	20.360866078588614	19.366479550922215	30.336808340016034	0.0
623.0	28.966404115094036	20.390612441729626	19.5868831377592	31.056100305417132	0.0
624.0	28.991461253423555	20.557435153858545	19.808280973094895	30.642822619623004	0.0
625.0	28.87039431157078	20.62055591467356	19.141887524240467	31.36716224951519	0.0
626.0	29.464213341979413	19.526627218934912	19.86706654778309	31.142092891302585	0.0
627.0	29.084701674524467	19.346447732076086	19.801658266948465	31.76719232645098	0.0
628.0	29.319200978393805	19.380350591112926	19.869547492865877	31.430900937627392	0.0
629.0	29.402631363896383	20.209201601699764	19.94769959957506	30.4404674348288	0.0
630.0	30.82540203478832	20.10173941581884	19.158188382015094	29.91467016737775	0.0
631.0	30.41368533596513	18.88313183649971	19.870055103215726	30.833127724319436	0.0
632.0	30.875309661436827	18.6952931461602	20.198183319570603	30.23121387283237	0.0
633.0	30.173985086992545	19.743164871582437	19.370339685169842	30.71251035625518	0.0
634.0	29.35116723436072	19.813907119714212	19.48990612278807	31.345019523136997	0.0
635.0	30.42863087806908	20.01664585934249	18.876404494382022	30.67831876820641	0.0
636.0	30.93848974829138	19.444907484580764	19.353225537589598	30.263377229538257	0.0
637.0	29.79823244955811	20.393530098382527	18.98449224612306	30.823745205936305	0.0
638.0	30.882843791722298	19.617823765020027	20.001668891855807	29.49766355140187	0.0
639.0	30.259751106656648	19.19318466549737	20.095214232022048	30.451849995823938	0.0
640.0	31.084700368262467	19.517910947438903	19.526280549045865	29.87110813525276	0.0
641.0	29.970649895178198	20.20125786163522	18.57442348008386	31.253668763102727	0.0
642.0	31.028696089947978	19.088773284108072	19.273368014767577	30.609162611176373	0.0
643.0	30.72789858114348	18.906892788178993	19.9563428763328	30.40886575434472	0.0
644.0	30.68000336219215	19.710851475161807	18.971169202319913	30.63797596032613	0.0
645.0	30.728376327769347	19.128308885516777	20.224245489799358	29.919069296914518	0.0
646.0	30.927051671732524	19.55420466058764	19.36845660249916	30.15028706518068	0.0
647.0	30.823827629911282	19.39163498098859	19.856358259400082	29.928179129700045	0.0
648.0	30.452431289640593	18.08033826638478	20.84566596194503	30.6215644820296	0.0
649.0	30.413069239884884	19.25681394955138	19.586930760115116	30.743186050448617	0.0
650.0	30.750974741481606	19.833870147482624	18.842176640108494	30.572978470927275	0.0
651.0	30.375021211606988	19.47225521805532	19.650432716782625	30.502290853555063	0.0
652.0	31.452366788476247	18.70485255375202	19.707657006883657	30.13512365088808	0.0
653.0	29.65170740015328	19.13480371285021	19.535042152771865	31.678446734224647	0.0
654.0	31.57131895302242	18.688720266007333	19.20027282803308	30.539687952937168	0.0
655.0	30.222829334927003	19.576538888414582	19.789976948689493	30.410654827968926	0.0
656.0	30.421403538763997	19.26660398324643	20.822292503632788	29.489699974356782	0.0
657.0	28.907519890495337	20.121481734964497	20.446573701770895	30.524424672769268	0.0
658.0	30.736264678152054	21.050827119225165	18.92517356646953	29.28773463615325	0.0
659.0	29.454701588664662	21.00472305710605	19.562043795620436	29.978531558608847	0.0
660.0	30.942552459580323	20.20983832129343	19.5562435500516	29.291365669074647	0.0
661.0	30.373308043796882	19.7861884645228	19.75170273299422	30.088800758686098	0.0
662.0	31.03448275862069	19.047619047619047	19.21182266009852	30.706075533661743	0.0
663.0	31.129381220250973	19.593249675465167	19.238424924275204	30.038944180008652	0.0
664.0	31.16714322848973	18.525257776622475	20.726106923143576	29.581492071744215	0.0
665.0	30.95403295750217	18.664353859496966	20.763226366001735	29.61838681699913	0.0
666.0	30.51818418540057	19.703150768162487	20.206579289992188	29.572085756444753	0.0
667.0	29.63606358030053	19.53443932945366	20.73308433944237	30.09641275080344	0.0
668.0	30.975143403441685	19.563705892577783	19.615852598644185	29.845298105336347	0.0
669.0	31.60779537149817	19.940838698451365	19.244823386114497	29.206542543935964	0.0
670.0	30.660048763497038	19.148380355276906	19.339951236502962	30.851619644723094	0.0
671.0	31.522023549934588	18.53467073702573	19.310946358482337	30.632359354557348	0.0
672.0	29.675897615095657	19.280160740805453	19.35004804752337	31.693893596575524	0.0
673.0	30.098107918710582	19.656622284512963	19.674141555711284	30.57112824106517	0.0
674.0	31.629785739374782	18.633649455567262	19.687390235335442	30.049174569722513	0.0
675.0	31.029321123536146	19.001496874174517	20.26063220921018	29.708549793079158	0.0
676.0	30.11814494798096	19.19414565332393	20.049374008111446	30.63833539058367	0.0
677.0	30.36344389555399	20.448129851799575	19.416019760056457	29.77240649258998	0.0
678.0	29.64238410596026	20.415011037527595	20.300220750551876	29.64238410596026	0.0
679.0	29.332744144940342	20.397702165267344	20.16791869200177	30.101634997790544	0.0
680.0	29.40498359492773	21.113771393101004	19.251574000177353	30.22967101179392	0.0
681.0	29.832044788056518	20.15462543321781	19.621434284190883	30.391895494534793	0.0
682.0	30.0373798504806	19.7312210751157	19.277322890708437	30.954076183695268	0.0
683.0	29.57167128677457	20.06617186801395	20.736832692479656	29.625324152731825	0.0
684.0	29.521419609248966	20.25452590069905	20.281412439505285	29.94264205054669	0.0
685.0	29.395924961852614	19.74688089040481	20.18669778296383	30.670496364778742	0.0
686.0	30.545814225339445	20.22300152863951	19.11698588256452	30.114198363456524	0.0
687.0	29.412824207492793	20.028818443804035	19.812680115273775	30.745677233429397	0.0
688.0	30.449296282930348	20.164200649584988	19.289065319379286	30.097437748105378	0.0
689.0	30.757411424439624	20.336225596529285	19.33297180043384	29.57339117859725	0.0
690.0	30.988593155893536	18.95708853883759	19.554589896795218	30.499728408473654	0.0
691.0	30.54875283446712	19.564625850340136	19.29251700680272	30.594104308390023	0.0
692.0	30.59518400726942	19.745570195365744	19.209450249886416	30.44979554747842	0.0
693.0	30.91967615755481	19.1394523787865	19.676157554807606	30.26471390885109	0.0
694.0	30.997451765562435	19.52129595922825	20.331270476883873	29.14998179832545	0.0
695.0	30.96885813148789	19.732289200509925	19.978146057184485	29.320706610817705	0.0
696.0	29.71913186211928	19.824913368593837	21.311325916469087	29.1446288528178	0.0
697.0	30.129727754430842	20.36360314270053	19.63274255435776	29.87392654851087	0.0
698.0	30.891107244253135	20.11173184357542	19.159263668834143	29.837897243337302	0.0
699.0	30.574944893460692	19.81080088170463	19.24136664217487	30.372887582659807	0.0
700.0	30.270668385196096	19.637267538206594	19.38869453139385	30.70336954520346	0.0
701.0	30.499399981537895	18.84057971014493	19.339056586356502	31.320963721960677	0.0
702.0	30.539864802296506	19.59440688952681	19.6592277062691	30.20650060190758	0.0
703.0	30.463821892393323	19.471243042671617	20.454545454545457	29.61038961038961	0.0
704.0	29.386046511627907	19.70232558139535	20.046511627906977	30.865116279069767	0.0
705.0	30.54054054054054	20.465983224603914	18.434296365330848	30.559179869524698	0.0
706.0	30.522388059701495	20.121268656716417	19.225746268656714	30.130597014925375	0.0
707.0	28.735524841240196	19.65819947702652	19.704893537542027	31.90138214419126	0.0
708.0	30.506731488406878	20.74607329842932	18.1376215407629	30.6095736724009	0.0
709.0	28.97423887587822	20.524590163934427	19.672131147540984	30.829039812646368	0.0
710.0	29.604276069017253	19.092273068267065	20.198799699924983	31.1046511627907	0.0
711.0	29.507888805409465	20.172802404207363	20.172802404207363	30.14650638617581	0.0
712.0	30.67080628469282	19.484429391287986	20.17122965471822	29.67353466930097	0.0
713.0	29.374057315233788	20.2394419306184	19.843514328808446	30.542986425339368	0.0
714.0	30.12287334593573	19.64083175803403	19.801512287334592	30.434782608695656	0.0
715.0	30.231235784685367	19.92987111448067	19.910917361637605	29.92797573919636	0.0
716.0	30.047438330170777	19.76280834914611	18.98481973434535	31.204933586337763	0.0
717.0	31.23277255013782	19.142667046858662	18.382283052941737	31.24227735006178	0.0
718.0	29.733333333333334	18.847619047619048	19.28571428571429	32.13333333333333	0.0
719.0	31.09564222370554	18.718413273576807	19.09030227901211	31.09564222370554	0.0
720.0	30.015270089711777	19.393013933956862	20.34739454094293	30.244321435388432	0.0
721.0	30.105986823259812	19.54549794710207	19.31633724816194	31.032177981476178	0.0
722.0	30.022984102662324	20.063206282321396	18.885271020877227	31.028538594139054	0.0
723.0	29.911742133537988	21.057175748273217	18.28472755180353	30.746354566385264	0.0
724.0	31.135883144339804	19.85393042475495	18.07610993657505	30.934076494330192	0.0
725.0	29.41402867314539	19.368805927066298	18.531704031559705	32.685461368228616	0.0
726.0	30.31033153430995	20.19082498072475	18.571703932151117	30.927139552814186	0.0
727.0	28.915313225058004	20.504640371229698	20.001933488012373	30.578112915699922	0.0
728.0	29.802478698683192	20.042602633617353	19.655305964368708	30.499612703330754	0.0
729.0	29.283912284106346	20.978071026586452	19.270327964292644	30.467688725014554	0.0
730.0	29.76283048211509	19.47900466562986	20.120528771384137	30.637636080870916	0.0
731.0	30.33018408493231	18.82731080159735	19.470147073146975	31.372358040323366	0.0
732.0	30.38258832715206	19.60765176654304	19.363654108920556	30.646105797384344	0.0
733.0	31.399550737376696	18.947162808868054	20.22658462740502	29.426701826350232	0.0
734.0	29.78494623655914	19.159335288367547	20.224828934506352	30.830889540566957	0.0
735.0	31.141766950396242	19.802367674395853	19.107719401232757	29.948145973975148	0.0
736.0	30.72253769336205	19.40473859408655	19.04249069904053	30.830233013510867	0.0
737.0	30.156709108716946	19.333986287952985	19.59843290891283	30.910871694417235	0.0
738.0	30.10384012539185	19.670846394984327	19.5826802507837	30.642633228840126	0.0
739.0	30.087280572717468	19.28018044522899	20.52564479748946	30.106894184564087	0.0
740.0	29.565302718084585	19.74291041114709	20.253164556962027	30.438622313806302	0.0
741.0	30.427098674521353	20.667648502700047	19.05743740795287	29.847815414825725	0.0
742.0	31.04668304668305	19.695331695331696	20.216216216216214	29.041769041769044	0.0
743.0	30.30213561657317	20.155496506249385	19.05324279106387	30.48912508611357	0.0
744.0	30.68360914105595	20.882584712371948	18.9026792750197	29.531126871552406	0.0
745.0	30.388866956178447	20.341492301618633	19.048559020923804	30.221081721279113	0.0
746.0	30.6459590463943	19.992086259768524	19.784350578692255	29.57760411514492	0.0
747.0	30.32982316709716	20.981521955096362	19.39201271607391	29.296642161732567	0.0
748.0	29.71195056314163	19.794677564038672	20.701684441343566	29.791687431476127	0.0
749.0	30.555555555555557	19.43445243804956	20.38369304556355	29.62629896083134	0.0
750.0	30.07910283368379	20.476619605487134	19.515369980975265	29.92890757985381	0.0
751.0	29.10769848439225	19.96386630532972	20.41553748870822	30.51289772156981	0.0
752.0	30.60383803878228	18.95910780669145	19.863357781573395	30.57369637295288	0.0
753.0	31.088969404186795	19.545088566827697	19.464573268921097	29.90136876006441	0.0
754.0	30.2227149047667	18.381537841378616	20.397057341529777	30.9986899123249	0.0
755.0	30.161453077699296	19.354187689202824	19.63673057517659	30.847628657921295	0.0
756.0	32.15333265904724	19.004753717002124	19.217153838373623	29.62475978557702	0.0
757.0	30.017222165940634	18.924121163002734	19.491439570458923	31.56721710059771	0.0
758.0	30.467403426949204	19.071276487884013	19.568082733448243	30.893237351718543	0.0
759.0	30.105669579353787	19.75208290997765	18.502336923389556	31.639910587279008	0.0
760.0	30.427698574338084	20.132382892057027	20.132382892057027	29.30753564154786	0.0
761.0	29.871454805141806	19.51642521934299	19.679657212813712	30.93246276270149	0.0
762.0	30.733053879971372	19.282281975258154	19.15959513342194	30.825069011348532	0.0
763.0	30.09320905459387	19.297347126907713	20.424049984635868	30.185393833862545	0.0
764.0	29.31335317663964	19.43959765985836	20.086215744637176	31.160833418864826	0.0
765.0	30.197409006785936	19.33991363355953	20.666255397902532	29.796421961752007	0.0
766.0	29.079110012360935	20.261639884631233	21.085702513391016	29.573547589616812	0.0
767.0	29.257461530517404	20.15904161933285	19.98347619539399	30.600020654755756	0.0
768.0	30.00620604054613	19.611088125775755	19.82829954489036	30.554406288787757	0.0
769.0	29.775980087118853	19.352831362787803	19.861024683675584	31.010163866417756	0.0
770.0	29.982344999480738	19.129712327344482	19.005088794267316	31.88285387890747	0.0
771.0	30.53966933555163	19.71508786523864	19.76707913070604	29.978163668503694	0.0
772.0	29.97502081598668	19.58784346378018	19.9729392173189	30.464196502914238	0.0
773.0	29.402564904598062	20.05004691898655	20.21686998227505	30.33051819414034	0.0
774.0	28.933639398998327	20.544657762938233	19.125626043405678	31.396076794657763	0.0
775.0	29.120534781700442	20.5138917902653	19.626070607896388	30.739502820137876	0.0
776.0	29.99476165531692	19.37139863803038	19.63331587218439	31.000523834468307	0.0
777.0	29.17059872077173	19.691726958162945	19.712697913389952	31.42497640767537	0.0
778.0	29.806682076066398	19.237234713175035	19.878125656650557	31.077957554108004	0.0
779.0	29.802021903959563	18.892165122156698	20.24010109519798	31.065711878685764	0.0
780.0	28.978772837680854	19.431830182701447	20.79417045094519	30.795226528672508	0.0
781.0	29.36566769035264	19.760669278830882	20.73493593137774	30.13872709943874	0.0
782.0	29.972434266327397	19.327820186598814	19.751908396946565	30.947837150127228	0.0
783.0	30.12854562838627	19.515563582279828	20.514182513545098	29.841708275788804	0.0
784.0	30.702967138147404	18.44092310964586	20.238221844092312	30.617887908114433	0.0
785.0	29.103124666737763	19.675802495467636	20.45430308200917	30.766769755785432	0.0
786.0	29.78723404255319	19.726291029616167	19.41623008660323	31.070244841227414	0.0
787.0	30.95289079229122	20.032119914346897	19.400428265524624	29.61456102783726	0.0
788.0	30.228565296705657	19.712415495224807	18.96126193797618	31.097757270093357	0.0
789.0	30.48243257762974	19.909745352960137	18.26582142473407	31.342000644676048	0.0
790.0	31.032258064516128	19.49462365591398	18.688172043010752	30.78494623655914	0.0
791.0	30.89185695820767	19.862128392934082	19.549763033175356	29.696251615682893	0.0
792.0	29.243552390201792	20.945289737779216	20.03884752347038	29.772310348548615	0.0
793.0	29.997838772422735	20.23989626107629	20.8018154311649	28.960449535336068	0.0
794.0	30.671859785783834	19.528291680190417	20.696743481553607	29.103105052472138	0.0
795.0	29.2067958013202	20.12769180824586	20.170977166973273	30.494535223460666	0.0
796.0	30.796747967479675	19.631436314363143	20.043360433604335	29.528455284552845	0.0
797.0	30.57456283262735	19.018138372977084	19.213641794286957	31.193657000108615	0.0
798.0	31.38089005235602	18.793630017452006	20.517015706806284	29.308464223385688	0.0
799.0	30.13143483023001	19.211391018619935	20.744797371303395	29.91237677984666	0.0
800.0	30.45958100252276	19.38137545245146	20.40144784468575	29.757595700340023	0.0
801.0	30.374601779633085	19.23541689552895	20.191145776117764	30.198835548720204	0.0
802.0	31.159260888693357	18.862736471623407	19.995600527936645	29.98240211174659	0.0
803.0	31.46599163548316	18.996257979308826	20.118864186660797	29.418886198547217	0.0
804.0	29.997795900374697	20.34383954154728	19.340974212034386	30.317390346043645	0.0
805.0	29.6451862495855	19.177627942964516	20.02873880844479	31.1484469990052	0.0
806.0	29.950248756218905	19.93366500829187	20.033167495854062	30.082918739635154	0.0
807.0	28.900453991806003	20.152806998117594	19.853836784409257	31.092902225667146	0.0
808.0	29.428729894620076	20.754298391569606	19.356627842484748	30.46034387132557	0.0
809.0	29.594669627984455	20.47751249305941	19.74458634092171	30.183231538034427	0.0
810.0	29.620984772702013	20.873624541513838	19.828831832833167	29.676558852950986	0.0
811.0	28.78146580530185	21.296502561817775	20.06014702606371	29.861884606816663	0.0
812.0	29.182966357438247	20.90086062367274	19.61551357997094	30.30065943891807	0.0
813.0	30.78732220853399	19.767051181543284	19.30787322208534	30.137753387837385	0.0
814.0	30.11682767917322	19.523702538755337	19.41136823185801	30.948101550213437	0.0
815.0	30.576836412798556	19.671022983325823	19.72735466426318	30.024785939612435	0.0
816.0	30.816971338298355	19.577973369442564	19.29587000677048	30.309185285488603	0.0
817.0	29.681139755766623	19.900497512437813	19.49344188150158	30.924920850293987	0.0
818.0	30.952111400430205	20.09509792822371	18.36295709272048	30.58983357862561	0.0
819.0	31.00827946013383	19.00873312918226	19.6438697969831	30.339117613700807	0.0
820.0	30.88185223016684	18.908182953126772	19.362160935194645	30.847803881511748	0.0
821.0	32.35694822888283	19.17574931880109	19.66394187102634	28.803360581289738	0.0
822.0	30.875000000000004	18.59090909090909	20.30681818181818	30.227272727272727	0.0
823.0	31.18316268486917	19.07849829351536	18.782707622298066	30.955631399317408	0.0
824.0	30.54226475279107	19.594440647072226	19.662793347003873	30.200501253132835	0.0
825.0	30.74116305587229	19.806157354618016	19.760547320410492	29.692132269099204	0.0
826.0	30.40602189781022	20.335310218978105	19.810675182481752	29.447992700729923	0.0
827.0	29.571673329525982	19.246145059965734	19.908623643632207	31.27355796687607	0.0
828.0	29.563129002744738	20.87145471180238	19.830741079597438	29.734675205855442	0.0
829.0	30.028620492272466	19.301659988551805	20.0	30.669719519175732	0.0
830.0	29.54050647416065	20.064168671937665	20.47668156296551	29.918643290936174	0.0
831.0	29.039651615860645	20.146688058675224	20.708228283291312	30.10543204217282	0.0
832.0	30.802752293577985	20.286697247706424	19.713302752293576	29.19724770642202	0.0
833.0	31.57229815091306	19.12254507867233	19.89204088664293	29.413115883771678	0.0
834.0	31.0709766478776	19.003796157828138	19.670999654894743	30.254227539399515	0.0
835.0	31.118277093170565	19.00264885408269	19.659103996314638	30.21997005643211	0.0
836.0	30.594607052316203	20.03917953445494	19.03664438810786	30.329569025120996	0.0
837.0	30.05187319884726	19.896253602305475	19.73487031700288	30.31700288184438	0.0
838.0	30.701754385964914	19.344413665743307	20.498614958448755	29.45521698984303	0.0
839.0	30.91245518676998	20.88585636636984	19.498091823753903	28.703596623106282	0.0
840.0	29.97338271033445	20.124985534081706	19.11815762064576	30.78347413493809	0.0
841.0	32.6386476785921	19.15016788236656	19.06912122264675	29.142063216394583	0.0
842.0	30.296708391284188	19.100602688919796	20.027816411682892	30.57487250811312	0.0
843.0	30.882523483706365	19.482778615331092	19.633538211759248	30.001159689203295	0.0
844.0	30.147485774009986	20.009290442457324	19.579607478806178	30.263616304726515	0.0
845.0	30.417587530533908	19.460276840758404	19.727812027451435	30.39432360125625	0.0
846.0	29.276239236676748	20.223411682569235	19.15289737025832	31.347451710495694	0.0
847.0	29.576972380841394	20.28901060482461	18.902225847803287	31.23179116653071	0.0
848.0	30.728862973760933	20.0932944606414	18.82215743440233	30.355685131195337	0.0
849.0	30.457623161335512	19.27387345318702	19.810880224141957	30.457623161335512	0.0
850.0	30.67850052551676	18.976994044143407	19.899567908443302	30.44493752189653	0.0
851.0	29.70540098199673	20.049099836333877	20.44657470189385	29.798924479775547	0.0
852.0	28.050064335009946	20.212890396537606	20.78605684875424	30.950988419698213	0.0
853.0	30.045630045630045	18.965718965718967	19.76131976131976	31.227331227331227	0.0
854.0	30.74399531341535	20.093731693028705	19.36731107205624	29.794961921499706	0.0
855.0	30.870433454716316	19.358627980735346	19.992951955832254	29.777986608716084	0.0
856.0	29.30790960451977	19.89171374764595	19.83286252354049	30.96751412429379	0.0
857.0	30.101439018636473	20.901155933003064	18.719037508846426	30.278367539514033	0.0
858.0	30.4265626846272	19.543896963251804	19.201228878648234	30.828311473472763	0.0
859.0	29.37137445246833	20.338581744998223	19.59275482419794	30.6972889783355	0.0
860.0	29.34614928206954	20.398718405126377	19.56805506111309	30.68707725169099	0.0
861.0	29.236985975754692	20.20442120275731	19.800332778702163	30.758260042785835	0.0
862.0	29.764453961456105	21.389483702117534	19.260052343564123	29.586009992862238	0.0
863.0	29.927268391558364	20.972934303088113	19.542148563252653	29.557648742100874	0.0
864.0	29.52073622564838	18.99127524799809	19.780088442691525	31.707900083662004	0.0
865.0	30.026328386787938	20.2489229296314	19.123982766874104	30.600765916706557	0.0
866.0	30.235899892228474	18.836067536821936	18.967788288827688	31.960244282121902	0.0
867.0	29.353949418674336	19.2017259978425	20.412321706820087	31.03200287666307	0.0
868.0	29.363080244692334	19.995202111071126	20.05517572268202	30.586541921554517	0.0
869.0	30.30266634638482	19.39706942109056	20.58611578188806	29.714148450636564	0.0
870.0	30.790485343584816	18.837097549255166	20.75925036040365	29.61316674675637	0.0
871.0	31.222208869126305	18.867924528301888	21.13928614349237	28.770580459079437	0.0
872.0	30.73499338385661	19.114639720919044	20.37772164080356	29.772645254420787	0.0
873.0	30.49500180657594	19.20992412381067	20.61905335420932	29.67602071540407	0.0
874.0	31.822018569878214	18.67840347280839	19.0763294344628	30.4232485228506	0.0
875.0	31.21526938874124	18.482725295965206	20.475960376902634	29.826044938390915	0.0
876.0	30.745041122399613	18.819545234639573	20.113691340106435	30.321722302854376	0.0
877.0	30.682506970541883	19.905443084010184	19.49327191174688	29.918778033701056	0.0
878.0	29.613004973917263	20.126167657406285	19.43467184277569	30.826155525900766	0.0
879.0	29.350333940497876	20.267152398299938	19.453551912568308	30.92896174863388	0.0
880.0	30.45487715884213	20.42082218438336	19.423497932376552	29.700802724397956	0.0
881.0	29.2347063124543	20.948086765781134	20.00974896417256	29.807457957592003	0.0
882.0	29.12396290873597	20.924841386041972	19.448511469009272	30.502684236212787	0.0
883.0	29.306132421206936	20.657219643293427	19.777669191302223	30.258978744197414	0.0
884.0	29.249785827928036	21.074531881042713	20.144413168522824	29.531269122506426	0.0
885.0	27.960284383427307	20.899730326060308	20.29909291493013	30.84089237558225	0.0
886.0	29.793763810459122	20.120304443898846	19.825681315983303	30.26025042965873	0.0
887.0	28.473075977378905	20.211458077206785	20.408163265306122	30.907302680108188	0.0
888.0	29.96798818025117	19.56414676188131	20.45062792415661	30.01723713371091	0.0
889.0	29.78670940697818	18.887929971643448	20.872888669707805	30.452471951670574	0.0
890.0	30.07528076021227	19.326175490559052	20.27644082438603	30.322102924842653	0.0
891.0	29.062152477449647	19.38712467564562	20.400345978005685	31.15037686889905	0.0
892.0	29.066171923314783	19.925788497217066	19.851576994434136	31.15646258503401	0.0
893.0	29.528290206759934	20.26742602451405	18.80648755726136	31.39779621146465	0.0
894.0	29.52404561229549	20.426375805651958	18.57957362419435	31.470004957858205	0.0
895.0	30.112861217908964	20.042167927570382	19.657695646781594	30.187275207739056	0.0
896.0	29.85593641331346	19.274714356681567	19.38648782911078	31.482861400894187	0.0
897.0	29.824779420902196	20.516962843295637	19.932894246302972	29.72536348949919	0.0
898.0	30.837168802089813	19.106854086329143	19.343201890782435	30.712775220798605	0.0
899.0	30.642750373692078	18.9960139511709	20.017438963627303	30.343796711509718	0.0
900.0	29.004491017964074	19.68562874251497	19.922654690618764	31.387225548902197	0.0
901.0	29.347147671951067	20.284608663088257	19.735363874672327	30.632879790288353	0.0
902.0	29.129729054813335	19.76526407791235	19.777750031214882	31.32725683605943	0.0
903.0	29.89626296712911	20.309961254843145	19.82252218472691	29.97125359330084	0.0
904.0	29.118198874296436	19.662288930581614	19.24953095684803	31.96998123827392	0.0
905.0	30.859864627726246	18.739032338932063	19.591376284783156	30.809726748558536	0.0
906.0	29.86198243412798	18.59473023839398	20.338770388958594	31.20451693851945	0.0
907.0	30.394869215291752	18.888329979879277	19.642857142857142	31.073943661971832	0.0
908.0	29.885347108479277	19.31460249464533	20.246944689429256	30.553105707446136	0.0
909.0	31.63213744315311	19.087923193532085	19.744820616472968	29.53511874684184	0.0
910.0	29.87967067764408	19.35402153261558	19.860671310956302	30.905636478784043	0.0
911.0	29.988583026766456	20.093872891031335	19.70062159076494	30.21692249143727	0.0
912.0	29.811848461734048	19.336384439359268	20.022883295194507	30.82888380371218	0.0
913.0	30.56757444642403	20.081445660473403	19.737846780351234	29.61313311275134	0.0
914.0	29.667388811010575	19.727284312476108	19.727284312476108	30.878042564037212	0.0
915.0	29.34047710167113	18.777905345069524	20.436280137772673	31.44533741548667	0.0
916.0	30.771195097037797	19.101123595505616	19.17773237997957	30.949948927477017	0.0
917.0	30.918615050466336	19.82879775137345	19.43273284783442	29.819854350325798	0.0
918.0	30.034522439585732	20.17644802454929	19.319780079273748	30.46924945659123	0.0
919.0	30.15101100588687	19.73381110826721	20.04095213718966	30.074225748656257	0.0
920.0	30.2960399846213	19.313084711008585	20.633089837242085	29.757785467128027	0.0
921.0	29.208872932427234	20.40005128862675	20.797538145916143	29.593537633029875	0.0
922.0	29.195018615996922	20.387726280652203	19.553216073950445	30.864039029400438	0.0
923.0	30.422499036856298	19.81507640940028	19.789392577372546	29.973031976370873	0.0
924.0	29.429159166880947	19.156595525842118	19.503728464901002	31.91051684237593	0.0
925.0	30.33736801442184	19.302086015967035	19.92016482101468	30.440381148596448	0.0
926.0	30.051612903225806	19.561290322580646	18.81290322580645	31.574193548387097	0.0
927.0	30.595376469068835	19.746868138964228	18.597442851607905	31.060312540359035	0.0
928.0	30.51679586563307	19.186046511627907	18.643410852713178	31.653746770025844	0.0
929.0	31.098744661576287	18.5712436909538	20.085414779345154	30.244596868124756	0.0
930.0	29.902912621359224	19.624595469255663	19.184466019417474	31.288025889967635	0.0
931.0	30.404354587869364	20.606531881804045	18.947641264904096	30.0414722654225	0.0
932.0	29.460580912863072	20.70798755186722	19.28163900414938	30.549792531120335	0.0
933.0	30.180355520954976	20.020760347735823	19.359024263656416	30.439859867652785	0.0
934.0	30.3975058456742	20.40789815536503	18.991945959989607	30.202650038971164	0.0
935.0	29.569962322982978	20.02078731973496	19.903858646225803	30.505391711056255	0.0
936.0	30.29515017552984	19.659342088154986	19.30828240800936	30.73722532830581	0.0
937.0	30.503840645749253	19.97135789610728	19.424554094518943	30.100247363624526	0.0
938.0	30.495436766623207	19.100391134289442	20.664928292046937	29.739243807040417	0.0
939.0	30.13448230839535	19.57174565870218	20.329024676850764	29.964747356051703	0.0
940.0	30.00784518828452	19.96600418410042	19.952928870292887	30.073221757322177	0.0
941.0	27.388451443569554	20.485564304461942	21.31233595800525	30.813648293963254	0.0
942.0	29.099763095551463	20.650171097657278	19.478810213214004	30.77125559357726	0.0
943.0	29.05530563641175	20.574225985710505	20.40222281026727	29.96824556761048	0.0
944.0	31.31380087498343	19.581068540368555	18.798886384727563	30.306244199920457	0.0
945.0	29.098632682862075	20.124784282490378	19.447763175361743	31.32881985928581	0.0
946.0	30.279255319148934	19.122340425531913	19.01595744680851	31.58244680851064	0.0
947.0	30.137168730856306	19.416699960047943	19.430017312558263	31.016113996537488	0.0
948.0	31.114963990397438	19.65857562016538	18.644971992531342	30.581488396905844	0.0
949.0	29.84755282161006	19.79138807167692	19.430328964963895	30.93073014174913	0.0
950.0	30.477339769375167	20.541700187717886	19.18744971842317	29.793510324483773	0.0
951.0	29.15659414450712	19.849583669084073	20.1853344077357	30.80848777867311	0.0
952.0	30.251987602748954	21.034900956744373	19.363967120334184	29.34914432017248	0.0
953.0	28.855250709555346	21.773212596296798	19.408028111907015	29.963508582240845	0.0
954.0	29.653210512056354	19.804930913031697	19.99458141425088	30.547277160661068	0.0
955.0	28.70508474576271	21.28813559322034	19.59322033898305	30.4135593220339	0.0
956.0	29.96605566870333	19.72844534962661	20.52953156822811	29.775967413441958	0.0
957.0	29.402173913043477	19.918478260869566	20.855978260869566	29.82336956521739	0.0
958.0	29.570184983677912	20.60663764961915	20.28019586507073	29.54298150163221	0.0
959.0	29.558462796402292	20.46879258653584	20.63232488416462	29.34041973289725	0.0
960.0	29.39571681898786	19.137907516027827	20.39285227117719	31.073523393807122	0.0
961.0	30.045026606631193	19.470596261427207	18.87024150634466	31.614135625596944	0.0
962.0	30.49296736310255	19.24074832718831	19.377304383449406	30.88897992625973	0.0
963.0	31.247438174614018	19.86610192649269	19.934417270118868	28.95204262877442	0.0
964.0	28.368017524644028	19.75629791894852	20.07119386637459	31.80449069003286	0.0
965.0	31.94958213453898	18.920400054802027	19.35881627620222	29.771201534456775	0.0
966.0	29.906798245614034	19.284539473684212	20.106907894736842	30.701754385964914	0.0
967.0	30.597117364447495	19.601921757035004	20.837336993822923	28.963623884694577	0.0
968.0	30.09068425391591	19.44215443803243	21.269579554822755	29.197581753228906	0.0
969.0	29.466868714698997	19.975203196032513	20.71910731505717	29.83882077421132	0.0
970.0	30.699213901530825	19.969659357330023	20.36960419252517	28.96152254861398	0.0
971.0	29.917127071823202	19.447513812154696	21.049723756906076	29.585635359116026	0.0
972.0	30.193637621023512	19.280774550484097	20.70539419087137	29.820193637621024	0.0
973.0	29.79342853181755	19.5896298350201	20.352141965894912	30.264799667267432	0.0
974.0	29.931972789115648	20.380397056781895	19.644592530889906	30.04303762321255	0.0
975.0	29.50500556173526	20.453281423804228	20.25862068965517	29.783092324805338	0.0
976.0	29.887139473317543	18.935488365612375	19.562491291626028	31.614880869444058	0.0
977.0	30.055788005578798	19.804741980474198	19.414225941422593	30.725244072524404	0.0
978.0	30.767081179265055	19.2678496576778	18.94648595780355	31.0185832052536	0.0
979.0	29.943977591036415	19.46778711484594	20.280112044817926	30.30812324929972	0.0
980.0	30.401234567901238	20.04769921436588	20.131874298540968	29.419191919191917	0.0
981.0	29.54896726148658	20.45805817057749	19.76956582829844	30.223408739637485	0.0
982.0	29.268635724331926	19.60618846694796	19.33895921237693	31.78621659634318	0.0
983.0	30.825584671738515	20.456466610312766	19.146238377007606	29.57171034094111	0.0
984.0	30.771400366661965	19.56000564095332	19.292060358200537	30.376533634184177	0.0
985.0	31.652542372881353	19.63276836158192	19.02542372881356	29.689265536723163	0.0
986.0	30.463669776646874	19.94628216002262	19.67769296013571	29.9123551031948	0.0
987.0	30.13446567586695	19.405520169851382	19.660297239915074	30.7997169143666	0.0
988.0	31.027134536155703	19.97442818582185	19.789742861201876	29.20869441682057	0.0
989.0	30.43849658314351	20.259111617312072	19.362186788154897	29.94020501138952	0.0
990.0	30.85697989448168	18.936261229145874	20.404962213032938	29.801796663339513	0.0
991.0	30.181402656763318	19.954292243965146	20.025710612769604	29.83859448650193	0.0
992.0	30.825346874552995	19.59662423115434	20.054355600057217	29.523673294235447	0.0
993.0	30.844202379246095	19.664612297549088	19.463952988390425	30.027232334814393	0.0
994.0	30.722805000718495	19.62925707716626	19.284379939646502	30.36355798246875	0.0
995.0	31.79590660132603	19.89045834534448	19.659844335543383	28.653790717786105	0.0
996.0	30.10550657609481	19.106807342101458	20.017343546755313	30.770342535048417	0.0
997.0	31.055450991747502	19.690169393369043	19.979730707977414	29.274648906906037	0.0
998.0	29.657573998839233	20.87928032501451	19.428322692977364	30.03482298316889	0.0
999.0	29.953515398024404	19.930273097036608	19.712376525276003	30.403834979662985	0.0
1000.0	29.781976744186046	20.63953488372093	19.593023255813954	29.98546511627907	0.0
1001.0	27.963879988348385	21.191377803670257	20.12816778327993	30.716574424701427	0.0
1002.0	29.16484477481417	21.483748724675703	19.55983092843609	29.79157557207404	0.0
1003.0	29.15936952714536	21.161704611792178	19.54173963806188	30.137186223000583	0.0
1004.0	30.29197080291971	19.956204379562042	19.751824817518248	30.0	0.0
1005.0	30.230859146697835	20.1052016364699	19.316189362945646	30.34774985388662	0.0
1006.0	30.194472876151483	20.36847492323439	18.745430618511477	30.691621582102645	0.0
1007.0	29.8389458272328	19.692532942898975	20.0	30.46852122986823	0.0
1008.0	29.136743368019935	19.932580976110216	20.445551810054226	30.485123845815625	0.0
1009.0	29.05306361770742	19.15860451480504	20.946936382292584	30.841395485194955	0.0
1010.0	29.040774420651218	20.064535054268116	21.03256086828982	29.86212965679085	0.0
1011.0	29.347028613352897	20.98312545854732	20.220102714600145	29.449743213499634	0.0
1012.0	29.531777484221344	20.211360634081903	20.035226772346984	30.22163510934977	0.0
1013.0	28.512700044046397	20.305388342387314	19.527235354573484	31.654676258992804	0.0
1014.0	29.295154185022028	20.205580029368576	19.33920704845815	31.160058737151246	0.0
1015.0	28.647058823529413	20.544117647058822	19.970588235294116	30.83823529411765	0.0
1016.0	29.425625920471283	19.92636229749632	19.8379970544919	30.8100147275405	0.0
1017.0	29.619805481874444	20.910698496905393	18.582375478927204	30.887120542292955	0.0
1018.0	28.666273236943052	20.596046031277663	19.592800236057833	31.14488049572145	0.0
1019.0	29.737308146399055	20.011806375442738	18.963990554899645	31.286894923258558	0.0
1020.0	31.00191825291427	18.872657518075844	18.8431459347794	31.282278294230487	0.0
1021.0	29.12363529064621	18.869873118914136	19.74033638241369	32.266155208025964	0.0
1022.0	30.295420974889215	18.65583456425406	19.33530280649926	31.71344165435746	0.0
1023.0	28.748890860692107	18.692694469091983	19.71310263235729	32.84531203785862	0.0
1024.0	30.159905241338464	19.54397394136808	19.48474977790939	30.811371039384067	0.0
1025.0	29.936305732484076	19.13790549548215	20.071100577692196	30.854688194341577	0.0
1026.0	29.568697198755	20.364606491774122	19.919964428634948	30.146731880835926	0.0
1027.0	29.47368421052631	20.696812453669384	19.88139362490734	29.948109710896958	0.0
1028.0	30.071174377224196	19.320877817319097	19.05397390272835	31.553973902728348	0.0
1029.0	31.92341941228851	19.412288512911843	19.590382902938558	29.073909171861086	0.0
1030.0	31.313131313131315	18.909685086155676	19.53357100415924	30.24361259655377	0.0
1031.0	31.250929644503945	17.908671723932766	19.767960731816153	31.072437899747136	0.0
1032.0	30.785277901952018	18.894352555505886	20.26523617940694	30.055133363135152	0.0
1033.0	29.722470904207697	19.382273948075202	19.77021784541928	31.12503730229782	0.0
1034.0	31.117418583806394	18.553928891544665	19.79384523453839	30.53480729011055	0.0
1035.0	30.499850344208323	19.096079018258006	18.497455851541456	31.906614785992215	0.0
1036.0	30.48762190547637	18.289572393098275	19.369842460615153	31.8529632408102	0.0
1037.0	30.162797708772988	18.54085016581248	19.505577328911667	31.790774796502863	0.0
1038.0	30.104276862626566	19.147649992443704	19.283663291521837	31.464409853407886	0.0
1039.0	29.82005141388175	19.144110086193862	19.597761983970965	31.438076515953423	0.0
1040.0	30.32092037541629	19.527702089009992	19.270360278534664	30.881017257039055	0.0
1041.0	29.707176452738583	20.270065240479443	19.374905173721743	30.64785313306023	0.0
1042.0	30.834727079215448	19.324920176372206	19.37053367796868	30.469819066443666	0.0
1043.0	30.246725555894	20.17971367651538	18.885166006701187	30.68839476088943	0.0
1044.0	30.649588289112533	19.182677645623667	19.39615736505032	30.771576700213483	0.0
1045.0	30.100794135613928	19.654856444715943	20.051924251679903	30.192425167990226	0.0
1046.0	29.357798165137616	20.30581039755352	19.34250764525994	30.993883792048933	0.0
1047.0	28.870869033047736	20.608935128518972	19.951040391676866	30.569155446756426	0.0
1048.0	30.647878695052842	19.834584162965232	19.528258538826773	29.989278603155157	0.0
1049.0	30.921355204660433	20.665338034646634	19.530890694465736	28.882416066227197	0.0
1050.0	30.482186732186733	20.285626535626538	19.548525798525798	29.68366093366093	0.0
1051.0	30.323076923076925	20.46153846153846	19.692307692307693	29.523076923076925	0.0
1052.0	30.337598273470018	19.6546940033914	19.46970864806536	30.537999075073223	0.0
1053.0	30.552981155390796	20.111214087117702	19.524250849552054	29.811553907939448	0.0
1054.0	30.718043949241718	20.380687093779017	19.42123181677499	29.480037140204274	0.0
1055.0	30.21237017516664	19.268330491396682	20.151914431871027	30.367384901565647	0.0
1056.0	30.644910644910645	19.12975912975913	20.9013209013209	29.324009324009324	0.0
1057.0	30.480784191691303	20.133810487007935	20.30496343550646	29.080441885794308	0.0
1058.0	29.97508564310184	20.274057925879788	20.336343818125194	29.41451261289318	0.0
1059.0	30.073311495866477	19.903291218218687	21.02636094213071	28.99703634378412	0.0
1060.0	28.995469457897205	20.543665052335573	21.871582565224184	28.589282924543042	0.0
1061.0	29.388775988744726	20.10317336251368	20.69720181335001	29.81084883539159	0.0
1062.0	30.536860228517764	19.784003756456407	21.11441540147128	28.564720613554545	0.0
1063.0	30.421167997494912	19.962423673085954	20.463441365273212	29.15296696414592	0.0
1064.0	29.424674713905002	21.00642733970842	20.849662956576264	28.719234989810317	0.0
1065.0	28.99733249646948	20.90067472148125	20.743762749097755	29.358230032951514	0.0
1066.0	29.238020424194815	20.0471327572663	20.471327572663	30.243519245875884	0.0
1067.0	29.93079584775086	20.210758100031455	19.97483485372759	29.88361119849009	0.0
1068.0	30.089749645725085	20.390489686663518	19.713430955754998	29.8063297118564	0.0
1069.0	30.163986124251025	20.151371807000945	20.245979186376537	29.438662882371492	0.0
1070.0	27.730429292929294	21.006944444444446	19.96527777777778	31.297348484848484	0.0
1071.0	29.914664981036665	20.733249051833123	19.39001264222503	29.96207332490518	0.0
1072.0	29.100696643445218	20.867637745408487	20.06016466117796	29.971500949968334	0.0
1073.0	30.28135431568908	20.060403751390876	20.53727547289779	29.120966460022252	0.0
1074.0	28.464598249801114	20.684168655529035	20.429594272076372	30.42163882259348	0.0
1075.0	29.783163265306122	20.727040816326532	19.706632653061224	29.783163265306122	0.0
1076.0	30.554224564766013	19.932918064206994	19.964861843156044	29.547995527870945	0.0
1077.0	29.19135308246597	20.400320256204964	20.816653322658127	29.591673338670937	0.0
1078.0	30.97686375321337	19.858611825192803	20.629820051413883	28.53470437017995	0.0
1079.0	29.296182960219035	19.40731196650024	20.58302464164922	30.713480431631503	0.0
1080.0	30.436885378042884	19.426084152829276	20.683540222472995	29.453490246654844	0.0
1081.0	29.510579874010663	19.576805039573575	19.205298013245034	31.70731707317073	0.0
1082.0	30.684576792361224	19.372066677455898	19.873765981550413	30.069590548632462	0.0
1083.0	29.705215419501137	19.096209912536445	20.55393586005831	30.644638807904112	0.0
1084.0	30.76673164392463	19.541910331384017	19.3632228719948	30.328135152696557	0.0
1085.0	30.535220432731414	19.60305840247275	19.879616072881078	29.982105091914757	0.0
1086.0	29.970664928292045	19.670795306388527	19.3122555410691	31.046284224250325	0.0
1087.0	29.869494290375204	20.407830342577487	19.494290375203917	30.22838499184339	0.0
1088.0	29.41368610158419	20.79046219173608	19.23893516250204	30.556916544177692	0.0
1089.0	29.435813573180702	20.310711365494686	19.215044971381847	31.038430089942764	0.0
1090.0	30.081833060556463	20.76923076923077	19.16530278232406	29.98363338788871	0.0
1091.0	29.921388797903703	19.669177857844744	19.980347199475926	30.42908614477563	0.0
1092.0	29.91312899524668	20.472053761678414	20.226192427470906	29.388624815603997	0.0
1093.0	29.161882893226178	20.370674102017386	20.66590126291619	29.80154174184025	0.0
1094.0	30.01642036124795	19.917898193760266	19.950738916256157	30.114942528735632	0.0
1095.0	30.633744855967077	20.46090534979424	20.362139917695472	28.54320987654321	0.0
1096.0	29.708353929807217	19.871478002965894	20.62942824188499	29.7907398253419	0.0
1097.0	31.552036945406563	19.478805871680684	20.12205178954313	28.84710539336962	0.0
1098.0	30.274017827665894	19.527896995708154	20.666886761307364	29.53119841531859	0.0
1099.0	29.832975028939966	19.48073424838763	20.671407309409627	30.014883413262776	0.0
1100.0	31.136137793971514	19.542894998343822	19.807883405101027	29.51308380258364	0.0
1101.0	31.062489640311618	19.0949776230731	20.05635670479032	29.78617603182496	0.0
1102.0	31.551867219917014	18.25726141078838	19.900414937759336	30.29045643153527	0.0
1103.0	31.998005319148938	19.049202127659576	20.096409574468087	28.856382978723406	0.0
1104.0	31.091877496671106	18.874833555259656	20.256324900133155	29.776964047936083	0.0
1105.0	32.28871478579764	20.286714452408734	19.619936656109353	27.80463410568428	0.0
1106.0	30.400667779632723	20.11686143572621	19.74958263772955	29.732888146911517	0.0
1107.0	30.627615062761503	19.615062761506277	20.719665271966527	29.03765690376569	0.0
1108.0	29.897942111427138	19.876192069600133	19.508114438681613	30.717751380291112	0.0
1109.0	30.55136584548349	20.24467906820848	18.954248366013072	30.249706720294956	0.0
1110.0	30.380808589162893	20.78510317060896	19.34239221607113	29.491696024157022	0.0
1111.0	30.82214765100671	19.966442953020135	19.41275167785235	29.798657718120808	0.0
1112.0	30.325394163032538	19.942972156994298	20.999664542099968	28.731969137873197	0.0
1113.0	29.137294394091978	20.359180933199063	20.946626384692852	29.556898288016114	0.0
1114.0	29.107112829998314	21.271229191188834	19.70741550361527	29.91424247519758	0.0
1115.0	28.422468886646485	21.14026236125126	19.71072990245543	30.726538849646822	0.0
1116.0	29.242424242424242	19.612794612794612	19.56228956228956	31.582491582491585	0.0
1117.0	29.875168690958166	20.10796221322537	19.58502024291498	30.43184885290148	0.0
1118.0	28.817567567567572	20.118243243243246	19.408783783783782	31.655405405405407	0.0
1119.0	29.001692047377325	20.304568527918782	19.96615905245347	30.727580372250422	0.0
1120.0	29.043183742591022	20.846740050804403	20.220152413209146	29.88992379339543	0.0
1121.0	28.610169491525422	20.25423728813559	20.322033898305083	30.8135593220339	0.0
1122.0	29.611403359918548	19.701340573561854	20.566774138808753	30.120481927710845	0.0
1123.0	28.97910650586037	20.92746730083234	19.534567691523698	30.558858501783593	0.0
1124.0	28.74383817780044	20.26177120516743	20.499745028046913	30.494645588985215	0.0
1125.0	28.600612870275793	20.17364657814096	19.83316309159006	31.39257745999319	0.0
1126.0	28.997613365155132	20.167064439140812	18.95669962495738	31.87862257074667	0.0
1127.0	30.179333902647308	19.214346712211785	19.86336464560205	30.74295473953886	0.0
1128.0	29.82396171594599	20.492223551529655	19.1762091950094	30.507605537514955	0.0
1129.0	30.369989722507707	19.561493662213085	18.739294278862626	31.329222336416578	0.0
1130.0	30.1767026934294	19.402985074626866	20.277920741121978	30.14239149082175	0.0
1131.0	29.669762641898867	19.607843137254903	20.536635706914343	30.185758513931887	0.0
1132.0	30.267011197243754	19.018087855297157	21.670973298880273	29.04392764857881	0.0
1133.0	29.010533586599895	20.376446209635642	20.61820065619064	29.99481954757382	0.0
1134.0	30.726643598615915	20.7439446366782	18.996539792387544	29.532871972318336	0.0
1135.0	30.97713097713098	19.421344421344422	20.045045045045047	29.55647955647956	0.0
1136.0	30.775906960597116	18.69467106405138	19.753515014754385	30.775906960597116	0.0
1137.0	31.49373259052925	18.715181058495823	19.655292479108635	30.135793871866294	0.0
1138.0	29.39843068875327	18.55274629468178	21.238012205754142	30.810810810810814	0.0
1139.0	30.471204188481675	18.56893542757417	20.19197207678883	30.76788830715532	0.0
1140.0	30.195941217634708	19.611616515045487	19.996501049685094	30.195941217634708	0.0
1141.0	30.04201680672269	19.660364145658264	20.535714285714285	29.761904761904763	0.0
1142.0	28.50877192982456	20.175438596491226	20.614035087719298	30.701754385964914	0.0
1143.0	30.22519352568614	19.86277269528501	19.475721323011964	30.43631245601689	0.0
1144.0	29.65444287729196	20.1163610719323	20.3984485190409	29.830747531734836	0.0
1145.0	30.261761584718784	20.145030067209056	18.81853555005306	30.774672798019104	0.0
1146.0	30.76241134751773	19.29078014184397	19.43262411347518	30.51418439716312	0.0
1147.0	30.9536494405967	18.9664358018114	19.996448232995913	30.083466524595988	0.0
1148.0	29.5122819508722	19.366322534709862	19.419722321110715	31.70167319330723	0.0
1149.0	29.716729021913412	18.350258328879388	20.327810440049884	31.605202209157312	0.0
1150.0	30.044603033006247	19.821587867975023	20.071364852809992	30.06244424620874	0.0
1151.0	28.283008754690016	19.95711988565303	21.636591030909415	30.123280328747544	0.0
1152.0	29.57595276435856	19.269994632313473	20.361424226158526	30.79262837716944	0.0
1153.0	28.57654431512981	20.107430617726052	20.877350044762757	30.43867502238138	0.0
1154.0	29.406490944952484	20.118343195266274	19.18594226286534	31.289223596915903	0.0
1155.0	29.771951876458967	20.057460944514276	19.752199676782187	30.41838750224457	0.0
1156.0	29.063063063063062	19.89189189189189	20.27027027027027	30.774774774774777	0.0
1157.0	30.016254289326348	19.64962976340979	20.101137800252843	30.232978147011018	0.0
1158.0	30.670522320621725	20.260256641966386	19.465028013735765	29.604193023676125	0.0
1159.0	29.1409931134469	20.786516853932586	20.188474084813336	29.884015947807175	0.0
1160.0	29.56852791878173	20.304568527918782	19.343727338651195	30.783176214648293	0.0
1161.0	28.898582333696837	20.774263904034896	20.956015994183932	29.37113776808433	0.0
1162.0	28.42028456767603	21.780372126960962	20.2480846406421	29.551258664720905	0.0
1163.0	29.442922374429227	22.447488584474886	19.086757990867582	29.02283105022831	0.0
1164.0	28.37813128542695	20.66191259828122	20.899616017553484	30.06034009873834	0.0
1165.0	30.43398644936825	19.318806079472626	20.618934261124338	29.628273210034795	0.0
1166.0	28.814801245649384	20.406667887891555	20.846308847774317	29.93222201868474	0.0
1167.0	30.673270959456982	19.445973215923683	20.766831773986425	29.11392405063291	0.0
1168.0	29.19801798495137	19.985318407047163	21.343365755184436	29.473297852817034	0.0
1169.0	28.92607576314822	20.74292019124678	21.883045237219566	28.447958808385437	0.0
1170.0	27.679558011049725	20.902394106813997	20.883977900552487	30.534069981583794	0.0
1171.0	29.46065755448836	20.354636128555597	20.299224233468784	29.885482083487254	0.0
1172.0	30.251479289940832	19.98890532544379	20.87647928994083	28.883136094674555	0.0
1173.0	30.619796484736355	19.037927844588346	20.425531914893615	29.91674375578168	0.0
1174.0	30.246341915169477	18.91090942767179	20.80014817558807	30.042600481570663	0.0
1175.0	30.441230997404524	19.07675194660734	19.81831664812755	30.663700407860585	0.0
1176.0	31.39254589282403	19.135916929352863	19.859076580752827	29.612460597070278	0.0
1177.0	31.53203342618384	19.33147632311978	18.644382544103994	30.492107706592385	0.0
1178.0	30.729166666666668	19.866071428571427	19.066220238095237	30.338541666666668	0.0
1179.0	29.247391952309986	19.87704918032787	19.560357675111774	31.315201192250374	0.0
1180.0	30.091469105842823	20.19787194325182	19.264513720365876	30.44614523053948	0.0
1181.0	30.674388193536334	20.73603586773772	19.222865682794694	29.366710255931256	0.0
1182.0	30.080388857730416	20.171994765376706	19.293325855300054	30.45429052159282	0.0
1183.0	30.71736280202285	19.610413935193858	19.235811949803335	30.43641131297996	0.0
1184.0	30.635188308038224	19.63649990631441	19.748922615701705	29.979389169945662	0.0
1185.0	29.825548677546426	19.114612643031325	20.540236353404616	30.51960232601763	0.0
1186.0	29.496808111152834	20.259106271122793	20.240330454374767	30.003755163349606	0.0
1187.0	29.170584916306186	19.089712243746472	21.609930411886403	30.129772428060935	0.0
1188.0	29.577995478522983	18.82064807837227	21.77844762622457	29.82290881688018	0.0
1189.0	30.420834119645217	19.324400830345347	20.626533308171354	29.628231741838086	0.0
1190.0	30.578668683812403	20.518154311649017	19.93192133131619	28.97125567322239	0.0
1191.0	29.853862212943632	20.30745872081989	19.47238565192636	30.366293414310114	0.0
1192.0	29.96389891696751	20.102603078092343	19.779593387801633	30.153904617138515	0.0
1193.0	29.518187011997714	21.21500666539707	19.710531327366215	29.556274995239	0.0
1194.0	29.69465648854962	20.83969465648855	19.1793893129771	30.286259541984734	0.0
1195.0	30.508798775822495	19.969395562356542	20.160673297628158	29.36113236419281	0.0
1196.0	29.492822966507177	20.382775119617225	20.574162679425836	29.55023923444976	0.0
1197.0	29.149099271751627	19.087773093139134	20.256803372939824	31.506324262169414	0.0
1198.0	29.6772954283519	19.55436035343834	19.78486361890127	30.98348059930849	0.0
1199.0	30.45568159969237	20.092289944241493	19.86156508363776	29.590463372428378	0.0
1200.0	30.781069642170067	18.62254713351289	19.738360908041557	30.85802231627549	0.0
1201.0	31.10425900944305	20.00385430718828	19.329350549238775	29.562536134129893	0.0
1202.0	31.140266255064635	20.123480609685508	19.062319120200655	29.6739340150492	0.0
1203.0	31.62062970832529	18.736720108170754	19.35483870967742	30.287811473826544	0.0
1204.0	30.80193236714976	19.903381642512077	18.995169082125603	30.29951690821256	0.0
1205.0	30.816879597367404	19.473480449090204	19.589624467673246	30.120015485869146	0.0
1206.0	28.712679333074835	19.87204342768515	20.0271423032183	31.388134936021718	0.0
1207.0	30.926033779848574	19.355464958260534	19.49136090079596	30.227140361094936	0.0
1208.0	29.58349552355002	19.307123394316854	20.533281432463994	30.576099649669132	0.0
1209.0	31.320607713283987	19.770159719516947	19.08843007401636	29.8208024931827	0.0
1210.0	31.12453712726564	18.84622880530111	19.46988891054375	30.559345156889496	0.0
1211.0	30.59949228666276	20.210896309314588	20.054676820933413	29.13493458308924	0.0
1212.0	30.855018587360593	19.917824300528274	18.86127959303463	30.365877519076502	0.0
1213.0	31.927828986075703	19.435183369288094	18.689939203765444	29.94704844087076	0.0
1214.0	30.829728666928823	19.917420369642155	19.77978765237908	29.47306331104994	0.0
1215.0	29.992122883024813	20.42142575817251	20.14572666404096	29.440724694761716	0.0
1216.0	30.165615141955836	20.623028391167193	20.228706624605678	28.98264984227129	0.0
1217.0	29.579134558387672	20.727129025884214	19.561351511558982	30.132384904169136	0.0
1218.0	29.59667852906287	20.344009489916964	20.620798734677738	29.438513246342428	0.0
1219.0	29.58860759493671	20.272943037974684	20.866297468354432	29.27215189873418	0.0
1220.0	29.877324891175306	20.241392956074396	20.77562326869806	29.10565888405224	0.0
1221.0	31.04335775094041	18.92694515937438	20.431597703425062	29.598099386260145	0.0
1222.0	29.39544103072349	20.45589692765114	21.228939544103074	28.919722497522297	0.0
1223.0	29.57159857199524	19.912733042443477	20.66640222134074	29.849266164220545	0.0
1224.0	30.708192818885145	21.54334457448919	19.6984725252926	28.04999008133307	0.0
1225.0	30.051607780865425	19.491861849940452	20.325526002381896	30.131004366812224	0.0
1226.0	30.115216527612237	19.805323798172427	19.348430671434247	30.731029002781092	0.0
1227.0	31.207787048073104	19.745729042510927	19.785458879618595	29.261025029797377	0.0
1228.0	31.03653693407466	20.27402700555997	19.956314535345513	28.733121525019854	0.0
1229.0	29.62226640159046	21.17296222664016	19.324055666003975	29.88071570576541	0.0
1230.0	29.68936678614098	20.25089605734767	19.494225408203903	30.565511748307443	0.0
1231.0	29.559497707793504	19.992027107833366	19.992027107833366	30.456448076539765	0.0
1232.0	29.138412445153573	21.20063821300359	19.84443558037495	29.81651376146789	0.0
1233.0	29.36476228525769	19.376747902516982	20.315621254494605	30.942868557730723	0.0
1234.0	28.691476590636256	20.908363345338135	19.847939175670266	30.552220888355343	0.0
1235.0	30.416499799759713	19.903884661593914	18.662394873848616	31.017220664797758	0.0
1236.0	30.15427769985975	18.573432177920257	21.31837307152875	29.953917050691242	0.0
1237.0	30.53327987169206	20.208500400962308	20.208500400962308	29.04971932638332	0.0
1238.0	29.373996789727126	19.723113964687	19.903691813804173	30.9991974317817	0.0
1239.0	29.415310427968656	19.831223628691983	20.675105485232066	30.078360458107294	0.0
1240.0	30.487313733387033	20.680628272251308	19.573097060008056	29.258960934353606	0.0
1241.0	28.90861408109744	20.55678838006859	20.798870284446238	29.735727254387733	0.0
1242.0	30.054534437487373	19.289032518683094	20.016158351848112	30.640274691981418	0.0
1243.0	30.188297226159143	20.26726057906459	18.364041303907676	31.180400890868597	0.0
1244.0	30.36149471974005	18.724614134849716	19.679122664500408	31.234768480909832	0.0
1245.0	30.578175895765476	19.29967426710098	18.342833876221498	31.77931596091205	0.0
1246.0	29.690048939641112	18.71941272430669	20.39151712887439	31.199021207177815	0.0
1247.0	29.10204081632653	19.163265306122447	20.122448979591837	31.612244897959187	0.0
1248.0	29.68335035750766	19.97957099080695	20.89887640449438	29.438202247191008	0.0
1249.0	29.196483336740954	20.588836638724185	20.445716622367613	29.76896340216725	0.0
1250.0	29.50685492121956	20.33967669326785	20.933087783916513	29.22038060159607	0.0
1251.0	28.632916581266656	21.315843410534946	20.31153924984628	29.73970075835212	0.0
1252.0	29.093897678241216	22.64228477501541	18.738442572426546	29.525374974316826	0.0
1253.0	30.17702758336764	20.275833676410045	19.081926718814326	30.46521202140799	0.0
1254.0	29.604449938195305	20.683971981870624	19.715698393077872	29.995879686856203	0.0
1255.0	30.392561983471072	18.05785123966942	21.074380165289256	30.47520661157025	0.0
1256.0	28.934850051706306	20.227507755946224	21.44777662874871	29.38986556359876	0.0
1257.0	29.64574269732753	20.592500517920033	20.0331468821214	29.72860990263103	0.0
1258.0	28.74922215308027	20.659614187927815	20.244762497407176	30.346401161584737	0.0
1259.0	29.164935604486914	20.606564187785626	19.651017864561695	30.57748234316577	0.0
1260.0	30.147517141076253	20.756285061292335	17.49428630791606	31.601911489715356	0.0
1261.0	29.258642232403165	19.387755102040817	19.908371511870055	31.445231153685967	0.0
1262.0	28.13807531380753	20.460251046025103	18.221757322175733	33.17991631799163	0.0
1263.0	29.61022632020117	21.144174350377202	18.776194467728416	30.46940486169321	0.0
1264.0	28.61041141897565	20.277078085642316	18.954659949622165	32.157850545759864	0.0
1265.0	29.61950809333614	20.012612991381122	18.457010721042675	31.910868194240066	0.0
1266.0	30.269246949936896	19.772822885990745	19.478334034497266	30.479596129575093	0.0
1267.0	28.108563012833997	20.597517357458447	19.44035346097202	31.853566168735536	0.0
1268.0	29.825299936855398	19.385392548937066	19.932645758787622	30.85666175541991	0.0
1269.0	28.71287128712871	20.160101116494626	21.002738571729513	30.124289024647144	0.0
1270.0	29.865206402695872	19.60825610783488	19.650379106992418	30.87615838247683	0.0
1271.0	28.939042396118964	20.96604091963721	20.586374182661885	29.508542501581946	0.0
1272.0	29.570915239907	20.228281547241597	19.636440498837455	30.56436271401395	0.0
1273.0	29.69709807244228	20.588858292734592	20.122855327261174	29.591188307561957	0.0
1274.0	29.32937181663837	19.503395585738538	19.376061120543294	31.791171477079793	0.0
1275.0	30.90174393874947	19.523606975754998	19.204593789876647	30.370055295618887	0.0
1276.0	31.854064433539577	18.561979944527415	18.946020908896948	30.637934713036056	0.0
1277.0	31.188331188331187	18.79021879021879	19.884169884169882	30.137280137280136	0.0
1278.0	30.737793073779308	19.6816519681652	20.0043020004302	29.576252957625293	0.0
1279.0	30.503348455389933	20.02592352559948	19.161806005616764	30.308922013393826	0.0
1280.0	31.053884440597272	19.151698766500758	19.671066868643152	30.123349924258818	0.0
1281.0	30.559167750325102	20.35110533159948	19.614217598612917	29.475509319462507	0.0
1282.0	30.461270670147954	19.473455178416014	19.56048738033072	30.50478677110531	0.0
1283.0	29.55536181342633	20.619006102877073	19.245858761987794	30.579773321708803	0.0
1284.0	30.148342059336823	18.49912739965096	19.63350785340314	31.719022687609076	0.0
1285.0	29.54396683395156	20.576041893955924	19.61597207069605	30.264019201396465	0.0
1286.0	30.18332605848974	20.95154954168485	19.707551287647316	29.15757311217809	0.0
1287.0	28.805416029700808	20.87792094343743	20.157239571958943	30.159423454902818	0.0
1288.0	31.278688524590166	19.51912568306011	19.69398907103825	29.508196721311474	0.0
1289.0	30.02628120893561	19.99561979851073	19.88611476127902	30.091984231274637	0.0
1290.0	30.403331871985973	19.487067075843928	20.056992547128452	30.05260850504165	0.0
1291.0	29.51503181917928	20.53982883475971	19.85955672591617	30.08558262014483	0.0
1292.0	28.562005277044854	19.61301671064204	20.624450307827615	31.200527704485488	0.0
1293.0	28.835571208452563	20.735197006383448	20.008804754567468	30.42042703059652	0.0
1294.0	29.1381970465065	21.578135331716993	19.594445668944235	29.689221952832266	0.0
1295.0	28.615588430117022	21.483771251931994	19.143298741444028	30.757341576506953	0.0
1296.0	30.15030946065429	20.159151193633953	18.98762157382847	30.702917771883286	0.0
1297.0	30.08202172467302	19.618709820438927	20.305918864996674	29.993349589891377	0.0
1298.0	29.050155348424322	20.217487794052374	20.39502885042166	30.337328007101643	0.0
1299.0	28.838035992001775	21.328593645856476	20.417684958898022	29.415685403243724	0.0
1300.0	28.8953100689042	19.404312069348745	21.004667703934206	30.69571015781285	0.0
1301.0	29.72191323692992	20.53392658509455	20.40044493882091	29.343715239154616	0.0
1302.0	28.848295834261528	20.09356204054355	20.316328803742483	30.741813321452437	0.0
1303.0	28.596921704215926	20.276600490742805	19.741244702208345	31.385233102832927	0.0
1304.0	30.029024335789238	20.54029917392275	18.218352310783654	31.212324179504353	0.0
1305.0	29.770140593617494	20.08480249944209	19.79468868556126	30.350368221379153	0.0
1306.0	30.08039303260384	18.870031263957124	20.455560518088433	30.594015185350603	0.0
1307.0	30.442556995976755	19.35628073312472	19.982118909253465	30.21904336164506	0.0
1308.0	31.290539029299936	18.7206441511966	19.883694922836053	30.105121896667413	0.0
1309.0	30.26639802999776	20.46115961495411	19.700022386389076	29.57241996865905	0.0
1310.0	30.764060049294194	20.501904548509973	19.583239973112256	29.150795429083576	0.0
1311.0	30.17937219730942	19.59641255605381	20.515695067264573	29.7085201793722	0.0
1312.0	30.500112132765196	19.578380802870598	19.66808701502579	30.253420049338413	0.0
1313.0	29.542395693135937	19.941677882458503	20.95109914759982	29.564827276805744	0.0
1314.0	28.96567197666592	21.045546331613192	20.64168723356518	29.34709445815571	0.0
1315.0	29.584736251402916	20.11223344556678	19.95510662177329	30.347923681257015	0.0
1316.0	30.02247191011236	19.46067415730337	20.247191011235955	30.269662921348317	0.0
1317.0	30.146231721034873	20.022497187851517	19.01012373453318	30.821147356580425	0.0
1318.0	29.880657509569918	20.7160549425805	20.198153569015986	29.205133978833597	0.0
1319.0	29.9526707234618	19.24723912553527	20.28397565922921	30.51611449177372	0.0
1320.0	30.725879170423802	20.671776375112714	19.048692515779983	29.5536519386835	0.0
1321.0	29.862209170996163	19.177772758075445	20.284617122204654	30.67540094872374	0.0
1322.0	29.707681849082256	20.41694992068887	19.03467029231815	30.840697937910715	0.0
1323.0	30.60853769300636	20.254314259763852	19.096276112624885	30.04087193460491	0.0
1324.0	29.28879800045444	18.609406952965234	20.654396728016362	31.447398318563963	0.0
1325.0	30.968622100954978	19.690768531150525	19.668030923146883	29.67257844474761	0.0
1326.0	29.70387243735763	19.931662870159453	20.364464692482915	30.0	0.0
1327.0	29.760547320410492	19.954389965792473	20.63854047890536	29.646522234891677	0.0
1328.0	29.68036529680365	20.182648401826484	19.95433789954338	30.182648401826484	0.0
1329.0	29.53142857142857	21.279999999999998	19.565714285714286	29.622857142857146	0.0
1330.0	29.018980105190945	20.397896181111367	20.032014635261834	30.551109078435857	0.0
1331.0	29.427980702963474	19.68757178957041	20.169997702733745	30.714449804732368	0.0
1332.0	29.100529100529098	19.76075454336324	20.70393374741201	30.434782608695656	0.0
1333.0	30.50691244239631	20.207373271889402	20.0	29.28571428571429	0.0
1334.0	29.773985239852397	20.018450184501845	19.672509225092252	30.53505535055351	0.0
1335.0	29.916897506925206	20.175438596491226	20.38319482917821	29.524469067405356	0.0
1336.0	29.835914028195056	19.944534319389877	20.291194823203142	29.92835682921193	0.0
1337.0	29.02178952248493	20.004636068613816	20.908669448307833	30.06490496059342	0.0
1338.0	29.181164463001625	19.229877058687077	21.224773834377174	30.364184643934124	0.0
1339.0	29.818857408267537	20.227589410125407	20.018578727357177	29.934974454249886	0.0
1340.0	31.482342007434944	19.702602230483272	19.656133828996282	29.1589219330855	0.0
1341.0	29.199627733829686	19.91624011167985	20.009306654257795	30.874825500232667	0.0
1342.0	30.693991616208667	19.60875640428505	19.538891476478806	30.15836050302748	0.0
1343.0	31.305361305361306	19.207459207459205	20.13986013986014	29.347319347319345	0.0
1344.0	30.609385944431473	19.122110670091057	20.54634601914546	29.72215736633201	0.0
1345.0	30.434782608695656	20.1028517999065	18.910705937353903	30.551659654043945	0.0
1346.0	30.875468164794007	19.826779026217228	20.55243445692884	28.745318352059922	0.0
1347.0	29.878048780487802	19.04315196998124	21.200750469043154	29.878048780487802	0.0
1348.0	29.522465302281812	21.077393554457775	19.66596095036462	29.73418019289579	0.0
1349.0	30.99387658973151	20.065944418276025	19.736222326895902	29.20395666509656	0.0
1350.0	31.118963486454653	20.636042402826853	19.151943462897528	29.093050647820967	0.0
1351.0	29.910292728989614	20.254957507082153	20.561850802644006	29.272898961284234	0.0
1352.0	31.880625296068217	18.924680246328755	19.658929417337752	29.53576504026528	0.0
1353.0	31.06473796537823	19.729665639079915	19.611097936921983	29.59449845861987	0.0
1354.0	29.589171218237947	20.826407029209214	19.947755877463784	29.63666587508905	0.0
1355.0	29.75992393629665	19.800332778702163	20.798668885191347	29.641074399809842	0.0
1356.0	29.603231171299598	20.90757899738655	20.242337847469706	29.24685198384414	0.0
1357.0	29.776615969581748	20.270912547528518	19.866920152091254	30.085551330798477	0.0
1358.0	30.04281636536632	20.14747859181732	20.361560418648907	29.448144624167462	0.0
1359.0	29.702734839476815	19.976218787158146	21.545778834720572	28.77526753864447	0.0
1360.0	30.32825880114177	20.43292102759277	19.457659372026644	29.78116079923882	0.0
1361.0	29.8120390197478	20.65191529859624	18.98643825838687	30.549607423269094	0.0
1362.0	29.673731840914503	20.600142891164563	19.742795903786618	29.98332936413432	0.0
1363.0	28.34326579261025	20.882002383790226	20.143027413587607	30.631704410011917	0.0
1364.0	30.35372848948375	19.574569789674953	18.977055449330784	31.094646271510516	0.0
1365.0	29.36526946107784	19.736526946107784	20.4311377245509	30.46706586826347	0.0
1366.0	30.78770413064361	19.764649375600385	20.485110470701247	28.962536023054753	0.0
1367.0	30.06976184748617	20.76016357950445	20.97666586480635	28.193408708203034	0.0
1368.0	29.508196721311474	20.564127290260366	21.1427193828351	28.78495660559306	0.0
1369.0	30.016904129437332	20.405699106496016	20.936971745955084	28.640425018111564	0.0
1370.0	30.28543783260764	19.93226898887276	20.51282051282051	29.26947266569908	0.0
1371.0	31.266650520707195	19.762654395737467	20.440784693630416	28.529910389924922	0.0
1372.0	29.851833859606508	19.237308719941705	21.301918872965754	29.608938547486037	0.0
1373.0	30.46228710462287	19.148418491484183	20.802919708029197	29.58637469586375	0.0
1374.0	30.84820337325837	18.992911268638473	20.04399902224395	30.114886335859204	0.0
1375.0	31.67686658506732	19.436964504283967	19.436964504283967	29.44920440636475	0.0
1376.0	29.725085910652922	19.83308787432499	18.900343642611684	31.541482572410406	0.0
1377.0	29.225092250922508	20.71340713407134	18.868388683886838	31.19311193111931	0.0
1378.0	29.603155040670448	19.546462903623368	21.05003697313286	29.800345082573333	0.0
1379.0	28.741033885728417	20.529309918377443	20.034627751669554	30.695028444224587	0.0
1380.0	30.096606390884318	20.708446866485016	19.791924696556848	29.40302204607382	0.0
1381.0	29.191468253968257	20.461309523809522	20.014880952380953	30.33234126984127	0.0
1382.0	29.398608349900595	21.123260437375745	19.731610337972167	29.746520874751493	0.0
1383.0	28.990551964196914	20.711089010442567	19.020387866732968	31.277971158627548	0.0
1384.0	29.27860696517413	20.54726368159204	20.64676616915423	29.527363184079604	0.0
1385.0	30.054780876494025	20.66733067729084	19.048804780876495	30.229083665338646	0.0
1386.0	30.29397110114599	19.20777279521674	20.328849028400597	30.16940707523667	0.0
1387.0	28.617764471057882	20.034930139720558	20.309381237524953	31.037924151696604	0.0
1388.0	30.132533133283324	20.955238809702426	18.97974493623406	29.932483120780194	0.0
1389.0	29.38816449348044	20.787362086258774	20.86258776328987	28.961885656970914	0.0
1390.0	28.940763052208833	20.73293172690763	21.184738955823292	29.14156626506024	0.0
1391.0	30.64353946706888	19.834087481146305	20.915032679738562	28.607340372046252	0.0
1392.0	28.38109602815485	20.38712921065862	21.09100050276521	30.140774258421317	0.0
1393.0	29.81132075471698	21.30817610062893	19.92452830188679	28.955974842767297	0.0
1394.0	30.05285678328719	21.042033727661718	20.135917442738485	28.769192046312607	0.0
1395.0	30.133534895439656	20.357772738725117	21.189216427311667	28.31947593852356	0.0
1396.0	30.42601462062012	20.468868162339298	19.989916813713133	29.115200403327453	0.0
1397.0	32.054517920242304	19.409389197375063	17.995961635537608	30.540131246845025	0.0
1398.0	30.409504550050553	20.551061678463096	20.247724974721944	28.79170879676441	0.0
1399.0	30.969865788807294	20.15700177260066	20.308938971891617	28.564193466700434	0.0
1400.0	30.22075615326059	20.83227607206293	19.74118244100482	29.205785333671656	0.0
1401.0	30.279898218829516	20.53435114503817	19.185750636132315	30.0	0.0
1402.0	29.63529711808212	21.09155827595001	19.535832695740883	29.737311910226982	0.0
1403.0	30.63569057952515	20.704620883329078	18.91753893285678	29.742149604288997	0.0
1404.0	30.480327031170155	20.924885028104242	19.059785385794584	29.535002554931015	0.0
1405.0	29.72627270401637	20.0818623688923	20.107444359171144	30.084420567920183	0.0
1406.0	28.35209825997953	21.136131013306038	21.366427840327535	29.1453428863869	0.0
1407.0	29.997440491425646	20.60404402354748	20.476068594829794	28.922446890197083	0.0
1408.0	30.532786885245898	20.38934426229508	19.92827868852459	29.149590163934423	0.0
1409.0	30.171750833119717	20.763906690592158	19.96923865675468	29.095103819533453	0.0
1410.0	29.840780688238315	21.314843348741654	19.28608115048793	29.5582948125321	0.0
1411.0	29.856115107913666	21.094552929085303	19.681397738951695	29.36793422404933	0.0
1412.0	30.925449871465293	19.48586118251928	18.894601542416453	30.694087403598974	0.0
1413.0	31.59248777977875	19.140725495240545	20.16979675842552	29.09698996655518	0.0
1414.0	29.336078229541947	19.917653113741636	20.79258878023675	29.953679876479672	0.0
1415.0	30.056613484302623	20.277920741121978	19.763252702007208	29.902213072568195	0.0
1416.0	29.47991761071061	21.678681771369725	19.335736354273944	29.505664263645727	0.0
1417.0	30.852433685294876	21.40097862477466	20.113314447592067	27.633273242338397	0.0
1418.0	27.927927927927925	22.05920205920206	20.48906048906049	29.523809523809526	0.0
1419.0	30.489690721649488	21.030927835051546	19.63917525773196	28.84020618556701	0.0
1420.0	29.04725019364833	21.66279369997418	19.984508133230054	29.30544797314743	0.0
1421.0	30.069749418754842	21.234823043141308	19.090674244381297	29.604753293722553	0.0
1422.0	30.419037765131918	21.15882048629074	20.020693222969477	28.401448525607865	0.0
1423.0	28.97535667963684	20.33722438391699	20.622568093385212	30.06485084306096	0.0
1424.0	30.513751946030098	19.92734820965231	20.212765957446805	29.346133886870785	0.0
1425.0	30.32978447156583	20.488184887042326	20.618021293170603	28.56400934822124	0.0
1426.0	27.751817237798548	20.17133956386293	21.18380062305296	30.893042575285566	0.0
1427.0	29.974025974025974	20.935064935064933	20.545454545454543	28.545454545454547	0.0
1428.0	29.483519335582663	20.581365169997405	20.918764599013755	29.01635089540618	0.0
1429.0	31.012987012987015	19.506493506493506	19.558441558441558	29.92207792207792	0.0
1430.0	29.703742203742205	21.153846153846153	19.64656964656965	29.495841995842	0.0
1431.0	29.93762993762994	19.074844074844073	20.53014553014553	30.457380457380456	0.0
1432.0	30.70517824616185	19.489981785063755	20.27062190996617	29.53421805880822	0.0
1433.0	29.40870018233915	20.60432404271946	19.666579838499608	30.32039593644178	0.0
1434.0	30.63885267275098	20.104302477183833	21.747066492829205	27.509778357235987	0.0
1435.0	30.010438413361168	20.74634655532359	21.08559498956159	28.157620041753656	0.0
1436.0	29.877252546356754	21.023765996343695	20.26638809088535	28.832593366414205	0.0
1437.0	29.464052287581698	19.294117647058822	20.209150326797385	31.03267973856209	0.0
1438.0	30.67468619246862	19.61297071129707	20.632845188284517	29.079497907949794	0.0
1439.0	29.654811715481173	20.031380753138077	20.632845188284517	29.680962343096233	0.0
1440.0	31.406903765690373	19.299163179916317	20.502092050209207	28.7918410041841	0.0
1441.0	29.772191673212884	20.00523697302959	21.105001309243256	29.117570044514267	0.0
1442.0	30.539549502357254	19.198533263488738	19.827134625458356	30.434782608695656	0.0
1443.0	30.013106159895152	19.63302752293578	20.996068152031455	29.357798165137616	0.0
1444.0	30.13375295043273	20.875950694990824	20.43010752688172	28.560188827694727	0.0
1445.0	30.83180267646287	20.545788506953556	19.155077407504592	29.467331409078984	0.0
1446.0	29.629629629629626	19.753086419753085	20.619910690832675	29.99737325978461	0.0
1447.0	30.811662726556342	20.2521670606777	20.199632256369846	28.736537956396113	0.0
1448.0	29.660794109913226	20.510123586642123	19.563502498027873	30.265579805416778	0.0
1449.0	29.923744412306075	19.06389692348146	19.668682618985013	31.343676045227454	0.0
1450.0	30.971819857782464	19.0413484329734	19.35738741111404	30.629444298130103	0.0
1451.0	30.81993145267598	19.957817031373583	19.931452675982072	29.290798839968364	0.0
1452.0	28.44690966719493	20.945589012150027	19.30797675647121	31.299524564183834	0.0
1453.0	29.539438856537853	20.248808893594493	19.798835362625727	30.412916887241927	0.0
1454.0	29.388403494837174	19.221604447974585	20.518930368016942	30.8710616891713	0.0
1455.0	29.019399415360088	20.090353441403135	20.515546106829657	30.37470103640712	0.0
1456.0	29.027962716378163	20.346205059920106	21.011984021304926	29.613848202396802	0.0
1457.0	28.739002932551323	19.914689416155692	21.034390829112237	30.311916822180752	0.0
1458.0	30.488130168044812	19.738596959189117	20.752200586823154	29.021072285942918	0.0
1459.0	29.261136303014133	20.272072552680715	21.57908775673513	28.887703387570017	0.0
1460.0	29.53271028037383	18.90520694259012	20.34712950600801	31.21495327102804	0.0
1461.0	29.22789206518835	19.262623563986107	21.426663104461664	30.08282126636388	0.0
1462.0	29.871520342612417	20.021413276231264	20.824411134903638	29.282655246252677	0.0
1463.0	29.023605150214593	19.876609442060087	20.22532188841202	30.874463519313306	0.0
1464.0	30.990072444325197	19.264824255433325	20.338073517574458	29.407029782667028	0.0
1465.0	29.718120805369125	20.59060402684564	19.677852348993287	30.013422818791945	0.0
1466.0	30.5563020693362	19.69900564364418	19.18839021768342	30.5563020693362	0.0
1467.0	29.833064081852452	19.7092084006462	19.951534733441033	30.50619278406031	0.0
1468.0	32.29026166711627	20.070137577555975	19.503641758834636	28.13595899649312	0.0
1469.0	30.280929227444624	20.016207455429498	20.71853052404106	28.98433279308482	0.0
1470.0	28.528934559221202	21.4710654407788	20.227149810708493	29.77285018929151	0.0
1471.0	29.66973470492691	22.33351380617217	19.761775852734164	28.23497563616676	0.0
1472.0	28.238482384823847	21.680216802168022	19.83739837398374	30.24390243902439	0.0
1473.0	29.427719012747488	22.430160021697855	19.175481421209657	28.966639544344996	0.0
1474.0	31.1787072243346	20.586637696903857	18.278109722976644	29.956545355784897	0.0
1475.0	30.898723866413253	20.87971762150421	18.76187890306815	29.459679609014387	0.0
1476.0	29.86413043478261	20.597826086956523	20.16304347826087	29.375	0.0
1477.0	28.754080522306857	19.58650707290533	21.381936887921654	30.277475516866158	0.0
1478.0	29.45990180032733	19.749045280960175	20.458265139116204	30.332787779596288	0.0
1479.0	29.094886519004646	20.64533770850424	20.91878589007383	29.340989882417283	0.0
1480.0	28.919956140350877	19.188596491228072	21.107456140350877	30.783991228070175	0.0
1481.0	28.845626542363583	21.140663559089663	20.18097066081711	29.832739237729637	0.0
1482.0	29.906798245614034	19.764254385964914	19.517543859649123	30.811403508771928	0.0
1483.0	29.54420647995607	19.632070291048876	20.757825370675455	30.065897858319605	0.0
1484.0	29.78021978021978	19.532967032967033	19.78021978021978	30.90659340659341	0.0
1485.0	28.08030803080308	21.122112211221122	19.664466446644667	31.133113311331133	0.0
1486.0	29.86798679867987	19.609460946094607	20.434543454345437	30.08800880088009	0.0
1487.0	30.591471801925724	19.174690508940852	20.330123796423656	29.903713892709767	0.0
1488.0	29.374483328740702	19.977955359603197	20.85974097547534	29.787820336180765	0.0
1489.0	28.614790286975715	19.70198675496689	21.771523178807946	29.911699779249446	0.0
1490.0	28.62268837979575	21.22550372619376	20.342257797405466	29.809550096605026	0.0
1491.0	28.705492685619653	20.83908363234888	20.977090808722053	29.47833287330941	0.0
1492.0	27.471010491441195	21.09331860850359	20.458310325786858	30.97736057426836	0.0
1493.0	30.063553467808784	18.513401492124895	20.475269411439626	30.947775628626694	0.0
1494.0	30.074771531431736	20.409858764885072	20.90833564109665	28.60703406258654	0.0
1495.0	28.139728306071525	20.51566398669254	21.208760742999722	30.135846964236208	0.0
1496.0	29.661487236403993	19.67258601553829	21.920088790233073	28.745837957824637	0.0
1497.0	28.60316578728131	20.799777839489032	21.410719244654263	29.186337128575396	0.0
1498.0	31.053655824298026	19.460661662496527	20.294690019460663	29.190992493744787	0.0
1499.0	30.45897079276773	19.221140472878997	20.778859527121003	29.541029207232267	0.0
1500.0	29.220055710306408	21.28133704735376	19.582172701949858	29.916434540389975	0.0
1501.0	29.34449093444909	21.199442119944212	19.470013947001394	29.9860529986053	0.0
1502.0	30.840078146804355	19.704158526374545	20.262349986045216	29.193413340775887	0.0
1503.0	30.391061452513966	20.726256983240223	19.748603351955307	29.134078212290504	0.0
1504.0	30.661826305501254	19.77101368332868	19.966489807316393	29.600670203853674	0.0
1505.0	29.360870778677082	20.457716996929946	20.011163829193414	30.170248395199557	0.0
1506.0	29.868678401788205	20.424699636770047	18.99972059234423	30.706901369097512	0.0
1507.0	30.935050391937292	19.596864501679732	19.62486002239642	29.843225083986564	0.0
1508.0	29.960762331838563	20.908071748878925	19.5347533632287	29.596412556053814	0.0
1509.0	29.273084479371313	21.274207128824024	19.25343811394892	30.19927027785574	0.0
1510.0	29.069440539780718	20.916502670789992	19.201574360416082	30.812482429013215	0.0
1511.0	30.236486486486484	20.01689189189189	19.73536036036036	30.011261261261264	0.0
1512.0	29.5294449140603	19.498450267681037	19.63933502395041	31.332769794308255	0.0
1513.0	28.361581920903955	21.638418079096045	19.80225988700565	30.19774011299435	0.0
1514.0	29.728199320498298	19.42242355605889	19.960362400906	30.889014722536807	0.0
1515.0	29.226847918436704	20.702350608892665	19.99433588218635	30.07646559048428	0.0
1516.0	29.515168698610715	19.875248086192233	20.69747660901616	29.91210660618089	0.0
1517.0	29.308390022675734	21.1734693877551	20.493197278911566	29.024943310657598	0.0
1518.0	29.98581560283688	20.539007092198585	20.25531914893617	29.219858156028366	0.0
1519.0	29.857954545454547	20.710227272727273	19.318181818181817	30.113636363636363	0.0
1520.0	30.34953111679454	20.886615515771524	19.948849104859335	28.815004262574597	0.0
1521.0	29.371623542792154	20.50042649985783	20.3866932044356	29.741256752914413	0.0
1522.0	28.96159317211949	20.796586059743955	19.402560455192035	30.83926031294452	0.0
1523.0	29.695069820461672	21.003134796238246	19.26474779139356	30.037047591906525	0.0
1524.0	30.24251069900143	20.171184022824537	20.513552068473608	29.07275320970043	0.0
1525.0	28.77574370709382	21.39588100686499	21.081235697940503	28.747139588100683	0.0
1526.0	30.082928224192163	20.789247926794395	20.646268229911353	28.48155561910209	0.0
1527.0	30.254503860451816	19.33085501858736	20.16013726050901	30.254503860451816	0.0
1528.0	29.92261392949269	21.008885067354544	19.37517913442247	29.693321868730294	0.0
1529.0	30.1464254952627	20.0976169968418	19.982773471145563	29.773184036749928	0.0
1530.0	29.175050301810867	20.149468237999425	20.83932164415062	29.836159816039093	0.0
1531.0	30.41978148361127	20.93156986774008	18.28637147786084	30.36227717078781	0.0
1532.0	29.335634167385678	21.052631578947366	20.017256255392578	29.594477998274378	0.0
1533.0	28.83895131086142	20.311149524632672	20.51282051282051	30.337078651685395	0.0
1534.0	30.698211194460473	20.6866705135603	19.157530294287366	29.457587997691864	0.0
1535.0	30.33189033189033	20.57720057720058	19.480519480519483	29.61038961038961	0.0
1536.0	31.66714822305692	19.965327939901762	18.809592603293844	29.55793123374747	0.0
1537.0	28.942807625649912	20.595031773541304	20.595031773541304	29.867128827267475	0.0
1538.0	29.595375722543356	19.739884393063583	19.653179190751445	31.01156069364162	0.0
1539.0	31.712962962962965	19.53125	19.96527777777778	28.790509259259263	0.0
1540.0	27.715030408340574	21.256878077034465	21.054155806545033	29.973935708079928	0.0
1541.0	30.740203193033384	20.174165457184326	20.290275761973874	28.79535558780842	0.0
1542.0	28.343023255813954	21.947674418604652	19.41860465116279	30.290697674418603	0.0
1543.0	30.430984274898076	20.151426907396623	19.01572510192196	30.401863715783346	0.0
1544.0	30.11661807580175	19.79591836734694	21.253644314868804	28.833819241982507	0.0
1545.0	29.87467210725736	20.13990090352667	21.0434275721364	28.94199941707957	0.0
1546.0	29.784130688448073	20.12835472578763	20.040840140023334	30.046674445740955	0.0
1547.0	30.58068281295594	19.492267289174205	21.155529617741465	28.771520280128392	0.0
1548.0	29.29676101546542	20.338488473883864	20.89290925007295	29.471841260577765	0.0
1549.0	29.626386456509046	19.147694103911267	20.81144191476941	30.414477524810273	0.0
1550.0	28.97959183673469	21.749271137026238	20.58309037900875	28.68804664723032	0.0
1551.0	30.481751824817515	20.233576642335766	19.941605839416056	29.34306569343066	0.0
1552.0	30.072992700729927	20.32116788321168	19.766423357664234	29.839416058394157	0.0
1553.0	30.14899211218229	19.690330119777972	19.51504528191645	30.64563248612328	0.0
1554.0	29.406606255480856	19.614147909967848	20.491084478222742	30.488161356328558	0.0
1555.0	30.631948507899352	19.01696898771211	19.60210649502633	30.7489760093622	0.0
1556.0	29.04357999415034	20.53231939163498	20.15209125475285	30.272009359461833	0.0
1557.0	30.301257677683534	19.62562152676221	20.824802573852004	29.248318221702252	0.0
1558.0	31.08702021681805	19.865221213009082	19.455024904775858	29.592733665397013	0.0
1559.0	29.446234983885144	20.802812774685027	20.65631409317316	29.094638148256664	0.0
1560.0	29.498092163193423	19.812151452891104	20.135016143234516	30.55474024068095	0.0
1561.0	28.84841363102233	20.27027027027027	19.858989424206815	31.02232667450059	0.0
1562.0	29.448032883147384	20.551967116852612	22.284204345273046	27.715795654726954	0.0
1563.0	28.676470588235293	19.176470588235293	22.058823529411764	30.08823529411765	0.0
1564.0	31.25367863449088	19.923484402589757	20.48263684520306	28.340200117716304	0.0
1565.0	30.277122641509436	20.13561320754717	20.13561320754717	29.451650943396224	0.0
1566.0	30.753323485967503	20.236336779911372	20.53175775480059	28.478581979320534	0.0
1567.0	30.13010053222945	19.04198698994678	20.57953873447664	30.248373743347134	0.0
1568.0	30.056262955285757	19.66242226828546	19.780870595202842	30.500444181225937	0.0
1569.0	31.715976331360945	19.97041420118343	19.171597633136095	29.142011834319526	0.0
1570.0	29.57579353307624	20.82468110353011	19.727083951349748	29.872441412043905	0.0
1571.0	29.39780480569564	21.121328982497776	19.96440225452388	29.516463957282706	0.0
1572.0	30.175230175230176	20.641520641520643	19.305019305019304	29.878229878229877	0.0
1573.0	28.991971454058874	20.45792447219744	19.803746654772524	30.746357418971154	0.0
1574.0	30.01189767995241	20.553242117787033	19.482450922070196	29.952409280190363	0.0
1575.0	28.286140089418776	20.953800298062593	21.162444113263785	29.597615499254843	0.0
1576.0	30.62928720548762	19.504920966298837	21.02594691321205	28.83984491500149	0.0
1577.0	27.42993440667859	20.095408467501493	20.66189624329159	31.812760882528323	0.0
1578.0	29.018789144050107	19.952281538920367	20.339994035192365	30.68893528183716	0.0
1579.0	30.64516129032258	19.145758661887694	20.818399044205496	29.39068100358423	0.0
1580.0	30.11976047904192	18.41317365269461	20.808383233532936	30.65868263473054	0.0
1581.0	30.0269703326341	19.41863949655379	21.156727599640394	29.39766257117171	0.0
1582.0	30.644677661169418	19.97001499250375	20.509745127436283	28.875562218890554	0.0
1583.0	30.84786530366807	19.332531569452797	19.933854479855682	29.88574864702345	0.0
1584.0	30.618401206636502	20.573152337858218	20.271493212669682	28.536953242835594	0.0
1585.0	29.4987922705314	20.108695652173914	20.56159420289855	29.830917874396135	0.0
1586.0	29.207021791767556	19.915254237288135	19.309927360774818	31.56779661016949	0.0
1587.0	29.848484848484848	21.454545454545453	18.90909090909091	29.787878787878785	0.0
1588.0	29.842137219186398	20.127504553734063	19.186399514268366	30.84395871281117	0.0
1589.0	29.690346083788704	20.461445051608987	19.55069823922283	30.297510625379477	0.0
1590.0	28.57142857142857	21.15501519756839	19.027355623100302	31.246200607902736	0.0
1591.0	28.736681887366817	20.273972602739725	20.730593607305934	30.258751902587523	0.0
1592.0	28.90648796832166	20.74322266219921	19.70758452634785	30.64270484313128	0.0
1593.0	29.589041095890412	22.43531202435312	20.091324200913242	27.884322678843226	0.0
1594.0	28.554033485540337	20.669710806697108	21.522070015220702	29.254185692541856	0.0
1595.0	30.310407790626904	20.693852708460135	20.754716981132077	28.24102251978089	0.0
1596.0	29.17174177831912	21.619975639464066	22.015834348355664	27.192448233861143	0.0
1597.0	30.43610856968588	21.286977737114974	19.73162549557792	28.545288197621225	0.0
1598.0	29.975579975579976	20.757020757020758	20.39072039072039	28.876678876678874	0.0
1599.0	31.570904645476773	19.743276283618584	20.354523227383865	28.33129584352078	0.0
1600.0	30.430797433547202	19.920562175374272	19.67613809960281	29.97250229147571	0.0
1601.0	30.5742211362248	18.93708002443494	20.18937080024435	30.299328039095908	0.0
1602.0	28.829104249464994	20.330174258636504	21.308468358300214	29.532253133598292	0.0
1603.0	29.323538414447505	19.06948270584634	21.395775941230486	30.21120293847567	0.0
1604.0	30.912990196078432	21.354166666666664	19.88357843137255	27.849264705882355	0.0
1605.0	29.957028852056478	20.288520564763658	20.96378146101903	28.790669122160832	0.0
1606.0	30.11049723756906	20.56476365868631	20.319214241866177	29.005524861878452	0.0
1607.0	29.0144304574762	20.847405587964385	20.448265274792753	29.689898679766657	0.0
1608.0	30.414746543778804	20.86021505376344	20.67588325652842	28.04915514592934	0.0
1609.0	29.858548585485856	20.940959409594097	21.002460024600246	28.198031980319804	0.0
1610.0	29.701446598953524	20.313942751615883	20.221606648199447	29.763004001231145	0.0
1611.0	29.235982747997536	19.654959950708566	20.88724584103512	30.22181146025878	0.0
1612.0	29.583975346687215	19.599383667180277	21.35593220338983	29.460708782742678	0.0
1613.0	29.2336217552534	20.580964153275648	22.00247218788628	28.182941903584673	0.0
1614.0	27.326120556414217	21.23647604327666	20.432766615146832	31.004636785162287	0.0
1615.0	30.024737167594314	21.335807050092765	18.491032776747062	30.14842300556586	0.0
1616.0	29.533518690145193	21.16156935434044	20.51282051282051	28.792091442693852	0.0
1617.0	29.242658423493044	20.34003091190108	20.185471406491498	30.231839258114373	0.0
1618.0	28.324056895485466	20.037105751391465	20.500927643784784	31.13790970933828	0.0
1619.0	29.035250463821892	20.12987012987013	20.93382807668522	29.901051329622756	0.0
1620.0	30.074257425742573	19.492574257425744	20.018564356435643	30.414603960396043	0.0
1621.0	29.142149272220504	20.65655001548467	20.935274078662125	29.266026633632702	0.0
1622.0	28.899224806201552	20.372093023255815	21.3953488372093	29.333333333333332	0.0
1623.0	28.900654001868574	21.08377452507007	19.588913111180318	30.42665836188103	0.0
1624.0	28.037383177570092	19.906542056074766	21.401869158878505	30.654205607476637	0.0
1625.0	28.958852867830426	20.635910224438902	21.415211970074814	28.99002493765586	0.0
1626.0	30.38449515473586	21.100343857455456	18.75586120662707	29.75929978118162	0.0
1627.0	29.122257053291534	20.815047021943574	19.686520376175547	30.37617554858934	0.0
1628.0	29.723791588198367	20.15065913370998	19.240426867545512	30.88512241054614	0.0
1629.0	27.884313109085195	20.0880226343917	20.370952530650737	31.656711725872366	0.0
1630.0	29.034287511796165	19.72318339100346	20.509594212016356	30.732934885184022	0.0
1631.0	30.302076777847702	20.830711139081185	20.39018250471995	28.477029578351164	0.0
1632.0	30.30589719331441	19.993692841374962	20.845159255755284	28.855250709555346	0.0
1633.0	28.14276689829438	20.720151610865443	21.288692356285534	29.848389134554644	0.0
1634.0	28.937381404174573	20.65148640101202	20.461733080328905	29.949399114484503	0.0
1635.0	29.367088607594937	19.746835443037973	21.424050632911392	29.462025316455698	0.0
1636.0	31.29746835443038	20.31645569620253	20.506329113924053	27.879746835443036	0.0
1637.0	29.313073757518204	19.81639759417537	20.322886989553655	30.547641658752774	0.0
1638.0	30.437539632213063	19.18199112238427	20.862396956246037	29.518072289156628	0.0
1639.0	29.673119644557282	20.374484290701364	19.866708981275785	30.08568708346557	0.0
1640.0	30.00952683391553	19.72054620514449	20.8955223880597	29.37440457288028	0.0
1641.0	30.9622102254684	19.688790092092727	20.006351222610352	29.342648459828517	0.0
1642.0	31.38500635324015	19.218551461245234	19.440914866581956	29.955527318932656	0.0
1643.0	30.378137909119797	19.764855417858275	20.463933905306643	29.393072767715285	0.0
1644.0	31.275851097677375	19.6945593382119	20.10817690104995	28.92141266306077	0.0
1645.0	29.42301562001913	19.73222824354479	20.051004144086708	30.793751992349378	0.0
1646.0	30.49169859514687	19.69987228607918	20.242656449553	29.565772669220948	0.0
1647.0	29.740965781899586	21.10649184521906	20.14710585225456	29.005436520626798	0.0
1648.0	28.804347826086957	21.38746803069054	19.533248081841432	30.274936061381077	0.0
1649.0	30.688	21.407999999999998	18.112000000000002	29.792	0.0
1650.0	30.28169014084507	19.910371318822023	19.718309859154928	30.089628681177977	0.0
1651.0	29.9167200512492	20.33952594490711	19.60281870595772	30.140935297885967	0.0
1652.0	30.961538461538463	19.67948717948718	20.673076923076923	28.685897435897434	0.0
1653.0	30.25936599423631	21.229586935638807	20.140890169708612	28.370156900416266	0.0
1654.0	30.333119795003206	19.923126201153107	20.0832799487508	29.66047405509289	0.0
1655.0	30.27875680871516	20.346042934956746	20.602371034924705	28.772829221403395	0.0
1656.0	28.98876404494382	20.706260032102726	20.12841091492777	30.17656500802568	0.0
1657.0	29.5856087375522	20.49469964664311	18.824285255380662	31.09540636042403	0.0
1658.0	29.584273283918787	20.238478891395424	20.43184015468901	29.745407669996776	0.0
1659.0	30.436187399030697	20.09693053311793	20.48465266558966	28.982229402261712	0.0
1660.0	29.21384665156907	19.54060174700744	20.834681332901976	30.41087026852151	0.0
1661.0	29.579288025889966	19.676375404530745	21.844660194174757	28.899676375404532	0.0
1662.0	31.055699481865283	20.142487046632123	20.110103626943005	28.691709844559586	0.0
1663.0	30.139203625768857	20.233085140822276	20.4920686306248	29.135642602784074	0.0
1664.0	29.718355454839756	20.33020394949822	20.362576885723534	29.58886370993849	0.0
1665.0	30.14896373056995	20.077720207253886	20.2720207253886	29.501295336787564	0.0
1666.0	28.90903204920686	21.13952735513111	20.78342505665264	29.16801553900939	0.0
1667.0	29.653609582389123	20.4920686306248	19.58562641631596	30.268695370670116	0.0
1668.0	29.67637540453075	19.838187702265373	20.161812297734627	30.323624595469255	0.0
1669.0	29.67637540453075	21.326860841423947	20.58252427184466	28.41423948220065	0.0
1670.0	27.873098089996763	19.164778245386856	21.88410488831337	31.07801877630301	0.0
1671.0	29.455605962410885	19.96111471160078	21.678548282566428	28.904731043421904	0.0
1672.0	27.43764172335601	19.954648526077097	21.509556203433753	31.09815354713314	0.0
1673.0	29.396495781959764	21.576898118105127	20.53861129136924	28.487994808565865	0.0
1674.0	27.367055771725035	22.795071335927368	19.64980544747082	30.188067444876783	0.0
1675.0	28.90979883192732	21.99870214146658	19.46787800129786	29.62362102530824	0.0
1676.0	28.64566417668074	21.11075024358558	19.519324455992205	30.724261123741474	0.0
1677.0	29.26670992861778	21.706683971447113	20.214146658014275	28.81245944192083	0.0
1678.0	28.237585199610514	20.999675430055177	19.279454722492698	31.483284647841607	0.0
1679.0	29.235772357723576	20.097560975609756	21.040650406504067	29.6260162601626	0.0
1680.0	28.85491216655823	20.234222511385816	21.860767729342875	29.050097592713076	0.0
1681.0	30.24390243902439	19.642276422764226	20.8130081300813	29.300813008130085	0.0
1682.0	30.13342011064107	20.208265538561665	19.622518711356978	30.035795639440288	0.0
1683.0	28.236061297685033	21.12813824584284	20.671666123247473	29.964134333224653	0.0
1684.0	29.43864229765013	21.344647519582246	19.19060052219321	30.026109660574413	0.0
1685.0	29.27545691906005	20.10443864229765	19.255874673629243	31.364229765013057	0.0
1686.0	31.235735246168893	19.563090968373004	19.237039452233454	29.964134333224653	0.0
1687.0	29.986962190352024	20.110821382007824	19.65449804432855	30.247718383311607	0.0
1688.0	29.88917861799218	20.241199478487616	18.578878748370272	31.290743155149936	0.0
1689.0	29.33115823817292	19.608482871125613	19.347471451876018	31.712887438825447	0.0
1690.0	27.783219066274896	20.339536402220045	22.396343454129937	29.480901077375123	0.0
1691.0	29.68647942521228	20.280862181580666	19.366427171783148	30.666231221423907	0.0
1692.0	28.38014369693011	21.22795558458524	20.444154147615937	29.94774657086871	0.0
1693.0	28.706727629000657	19.98693664271718	20.117570215545395	31.188765512736772	0.0
1694.0	29.823413996075864	20.372792674950947	19.19555264879006	30.608240680183123	0.0
1695.0	28.85181550539745	20.183186130193	19.823356231599607	31.14164213280994	0.0
1696.0	28.323510150622134	20.595939751146037	19.417157825802224	31.663392272429604	0.0
1697.0	28.889616770389782	20.700949885358664	19.84932852931543	30.56010481493613	0.0
1698.0	27.695837430350707	20.616191412651588	20.517862995739105	31.170108161258604	0.0
1699.0	30.34776902887139	20.275590551181104	19.520997375328083	29.855643044619423	0.0
1700.0	29.396325459317584	20.603674540682416	20.24278215223097	29.75721784776903	0.0
1701.0	29.64543663821405	21.437951411687457	18.48325673013789	30.433355219960607	0.0
1702.0	29.363517060367457	20.833333333333336	19.914698162729657	29.88845144356955	0.0
1703.0	29.770491803278688	20.75409836065574	20.098360655737704	29.37704918032787	0.0
1704.0	29.442622950819676	20.721311475409838	19.672131147540984	30.16393442622951	0.0
1705.0	30.06235641614703	19.5274040039383	20.44634066294716	29.96389891696751	0.0
1706.0	30.367695338148394	20.0919238345371	20.19041365725542	29.349967170059095	0.0
1707.0	29.917898193760262	19.93431855500821	20.361247947454846	29.786535303776684	0.0
1708.0	29.865441417787984	21.69346898588776	19.757138168690517	28.683951427633737	0.0
1709.0	28.21018062397373	21.576354679802957	20.39408866995074	29.819376026272575	0.0
1710.0	30.344827586206897	20.689655172413794	20.591133004926107	28.374384236453203	0.0
1711.0	29.490968801313628	20.295566502463057	20.45977011494253	29.753694581280786	0.0
1712.0	28.24302134646962	20.229885057471265	20.45977011494253	31.06732348111658	0.0
1713.0	29.11600394347683	20.933289516924088	20.70325336838646	29.247453171212616	0.0
1714.0	29.431108188096022	20.552449852022363	20.190726734626768	29.82571522525485	0.0
1715.0	31.229454306377384	20.184089414858647	20.5456936226167	28.040762656147272	0.0
1716.0	29.680816057913788	20.006581112207964	20.500164527805197	29.81243830207305	0.0
1717.0	29.301252471984178	20.86354647330257	19.874752801582073	29.960448253131176	0.0
1718.0	27.66027759418374	21.381361533377397	21.74487772637145	29.213483146067414	0.0
1719.0	29.043996030433345	20.840224942110485	21.898776050281178	28.217002977174992	0.0
1720.0	27.93776895067858	20.953326713008938	21.218139688844754	29.890764647467726	0.0
1721.0	28.46739490235021	20.423700761337304	20.125786163522015	30.98311817279047	0.0
1722.0	27.393176548526	20.271613116926133	21.795296455780058	30.539913878767805	0.0
1723.0	28.846153846153843	20.22546419098143	20.125994694960212	30.802387267904507	0.0
1724.0	30.03650846332559	20.942582144042483	20.311981413873216	28.708927978758712	0.0
1725.0	29.192959149784127	20.856858186648957	20.591165725672532	29.35901693789439	0.0
1726.0	31.43901628447989	19.441674975074775	20.47191758059156	28.647391159853775	0.0
1727.0	28.215353938185444	20.272515785975408	21.900963775340646	29.611166500498502	0.0
1728.0	27.194148936170215	20.445478723404257	20.711436170212767	31.648936170212767	0.0
1729.0	31.90286094477711	18.496340652029275	19.793745841650036	29.80705256154358	0.0
1730.0	28.99467376830892	20.838881491344875	21.371504660452732	28.79494007989348	0.0
1731.0	30.3	20.3	19.2	30.2	0.0
1732.0	27.900000000000002	21.099999999999998	20.266666666666666	30.733333333333334	0.0
1733.0	29.052701801200804	20.413609072715143	20.146764509673115	30.386924616410944	0.0
1734.0	29.672897196261683	20.927903871829105	19.559412550066757	29.83978638184246	0.0
1735.0	30.180481283422463	19.98663101604278	18.78342245989305	31.04946524064171	0.0
1736.0	30.066889632107024	21.237458193979933	18.996655518394647	29.698996655518396	0.0
1737.0	28.920911528150135	20.207774798927613	20.54289544235925	30.328418230563003	0.0
1738.0	31.042574589339587	20.61682869594368	19.376466644317798	28.964130070398923	0.0
1739.0	30.181086519114686	20.757880617035546	19.483568075117372	29.577464788732392	0.0
1740.0	29.084199932908422	20.999664542099968	21.133847702113385	28.782287822878228	0.0
1741.0	28.63376972138301	21.28230949983216	20.61094326955354	29.472977509231285	0.0
1742.0	28.53781512605042	20.605042016806724	20.941176470588236	29.915966386554622	0.0
1743.0	29.915966386554622	20.302521008403364	21.008403361344538	28.77310924369748	0.0
1744.0	29.653315382026253	21.406933692359477	20.16156176371592	28.77818916189835	0.0
1745.0	30.256064690026953	18.53099730458221	19.440700808625337	31.772237196765495	0.0
1746.0	29.669588671611596	18.54349291975725	21.98246797033041	29.80445043830074	0.0
1747.0	28.783783783783782	20.10135135135135	21.4527027027027	29.662162162162165	0.0
1748.0	28.977657413676372	19.26201760324983	21.59783344617468	30.16249153689912	0.0
1749.0	30.847457627118647	19.28813559322034	21.525423728813557	28.338983050847453	0.0
1750.0	29.894808279606377	21.61520190023753	19.71496437054632	28.77502544960977	0.0
1751.0	28.43070652173913	20.44836956521739	21.09375	30.027173913043477	0.0
1752.0	30.027173913043477	19.938858695652172	20.210597826086957	29.82336956521739	0.0
1753.0	31.40916808149406	20.475382003395588	17.894736842105264	30.220713073005097	0.0
1754.0	30.886850152905197	19.164118246687053	19.367991845056064	30.58103975535168	0.0
1755.0	28.2068730860837	20.721333787002383	20.347056822048316	30.7247363048656	0.0
1756.0	29.666212534059945	20.06130790190736	20.435967302452315	29.836512261580385	0.0
1757.0	28.3571915473756	20.449897750511248	20.483980913428766	30.70892978868439	0.0
1758.0	29.039972668261015	21.11376836351213	21.626238469422617	28.22002049880424	0.0
1759.0	29.460013670539986	21.90704032809296	19.00205058099795	29.630895420369104	0.0
1760.0	27.384615384615387	21.2991452991453	20.51282051282051	30.803418803418804	0.0
1761.0	31.038026721479962	20.69201781431997	19.08187735525865	29.18807810894142	0.0
1762.0	28.341329677861548	20.11651816312543	21.17888965044551	30.363262508567512	0.0
1763.0	29.413781282139183	20.431950634213234	20.7404868015084	29.413781282139183	0.0
1764.0	28.83099074391498	20.089132670551937	21.46040452519712	29.619472060335962	0.0
1765.0	29.30264513912745	20.645826176571624	20.027481964960494	30.02404671934043	0.0
1766.0	29.027825489522503	20.199244245963584	20.508416351769153	30.26451391274476	0.0
1767.0	29.117849758787045	20.020675396278428	20.74431426602343	30.117160578911097	0.0
1768.0	28.265376641326885	21.907394609536972	20.24879060124395	29.57843814789219	0.0
1769.0	29.6398891966759	21.018005540166204	19.77146814404432	29.570637119113574	0.0
1770.0	29.462738301559792	19.688041594454074	21.143847487001732	29.705372616984405	0.0
1771.0	30.107526881720432	19.285466527922303	19.562955254942768	31.044051335414498	0.0
1772.0	30.550744717700034	19.57048839625909	19.224108070661586	30.65465881537929	0.0
1773.0	27.417677642980937	19.896013864818023	22.079722703639515	30.606585788561524	0.0
1774.0	27.947295423023576	21.151178918169208	20.908460471567267	29.993065187239942	0.0
1775.0	28.61111111111111	19.791666666666664	21.5625	30.03472222222222	0.0
1776.0	29.087122526900384	21.79798681013537	21.728566469975704	27.38632419298855	0.0
1777.0	28.24878387769284	20.465601111883252	21.994440583738708	29.291174426685195	0.0
1778.0	28.95927601809955	21.02332057083188	20.605638705186216	29.411764705882355	0.0
1779.0	30.128874956461164	20.23685127133403	20.654824103099966	28.979449669104838	0.0
1780.0	29.703315881326354	18.952879581151834	20.80279232111693	30.54101221640489	0.0
1781.0	30.739706908583393	19.78367062107467	19.853454291695744	29.623168178646196	0.0
1782.0	28.920712539294446	19.699615787635345	22.424030736989174	28.955640936081036	0.0
1783.0	29.16083916083916	19.93006993006993	21.25874125874126	29.65034965034965	0.0
1784.0	30.661533076653836	20.23101155057753	20.30101505075254	28.8064403220161	0.0
1785.0	30.521526076303818	19.005950297514875	19.565978298914946	30.906545327266365	0.0
1786.0	30.360265827212313	21.615949632738722	18.712836656173486	29.310947883875482	0.0
1787.0	29.275970619097585	20.81147254284715	20.07694998251137	29.835606855543894	0.0
1788.0	29.681484074203713	20.721036051802592	19.495974798739937	30.101505075253765	0.0
1789.0	30.031501575078757	19.705985299264963	19.460973048652434	30.801540077003853	0.0
1790.0	29.341736694677873	20.763305322128854	19.57282913165266	30.322128851540615	0.0
1791.0	28.546409807355516	19.96497373029772	20.52539404553415	30.96322241681261	0.0
1792.0	30.13314646110722	19.761737911702873	19.23615977575333	30.86895585143658	0.0
1793.0	28.731604765241762	21.37351086194814	19.48142957252978	30.41345480028031	0.0
1794.0	28.250963897651594	20.960392569225377	19.523308797756748	31.26533473536628	0.0
1795.0	29.071803852889666	19.859894921190893	21.050788091068302	30.017513134851136	0.0
1796.0	30.50788091068301	20.280210157618214	20.385288966725042	28.82661996497373	0.0
1797.0	28.12061711079944	21.669004207573632	20.02103786816269	30.189340813464238	0.0
1798.0	29.989477376359176	20.90494563311119	19.116099614170466	29.989477376359176	0.0
1799.0	32.30445457734128	19.186250438442652	20.13328656611715	28.376008418098913	0.0
1800.0	29.44892944892945	20.252720252720252	20.14742014742015	30.15093015093015	0.0
1801.0	29.444834855938158	20.203794799718906	20.344342937456076	30.00702740688686	0.0
1802.0	30.197322057787172	20.049330514446794	19.3446088794926	30.408738548273433	0.0
1803.0	29.653220099079974	20.276008492569	20.099079971691435	29.971691436659594	0.0
1804.0	29.61647727272727	20.063920454545457	20.916193181818183	29.40340909090909	0.0
1805.0	30.039104159260578	20.263064344116604	20.263064344116604	29.43476715250622	0.0
1806.0	28.434163701067618	21.85053380782918	20.320284697508896	29.39501779359431	0.0
1807.0	30.519943019943018	18.945868945868945	20.655270655270655	29.87891737891738	0.0
1808.0	30.20684736091298	20.6490727532097	20.14978601997147	28.994293865905853	0.0
1809.0	29.16221033868093	21.568627450980394	19.429590017825312	29.83957219251337	0.0
1810.0	28.556149732620323	19.786096256684495	20.53475935828877	31.122994652406415	0.0
1811.0	30.752764894755618	19.978594363182307	18.943988583660364	30.32465215840171	0.0
1812.0	28.800856531049252	21.199143468950748	20.199857244825125	29.800142755174875	0.0
1813.0	27.833214540270852	21.133285816108337	22.05987170349252	28.9736279401283	0.0
1814.0	28.449197860962567	20.998217468805706	20.499108734402853	30.053475935828878	0.0
1815.0	29.101283880171184	21.00570613409415	21.754636233951498	28.13837375178317	0.0
1816.0	27.944325481798714	21.663097787294788	20.021413276231264	30.371163454675234	0.0
1817.0	29.28571428571429	20.535714285714285	20.821428571428573	29.35714285714286	0.0
1818.0	31.189710610932476	18.185066095033942	20.042872454448016	30.582350839585565	0.0
1819.0	29.960672148730783	19.59242045048266	20.378977475867	30.067929924919557	0.0
1820.0	31.627906976744185	18.747763864042934	21.18067978533095	28.44364937388193	0.0
1821.0	28.893662728249193	20.408163265306122	20.157536698890084	30.5406373075546	0.0
1822.0	30.314960629921263	19.75662133142448	19.43450250536865	30.49391553328561	0.0
1823.0	30.32258064516129	19.426523297491038	21.14695340501792	29.10394265232975	0.0
1824.0	28.997484728710027	20.912684153790874	21.09234638878908	28.997484728710027	0.0
1825.0	29.29547088425593	20.345075485262402	19.98562185478073	30.373831775700932	0.0
1826.0	28.69971264367816	19.791666666666664	20.402298850574713	31.106321839080458	0.0
1827.0	29.094827586206897	20.689655172413794	20.833333333333336	29.382183908045977	0.0
1828.0	28.561151079136692	19.49640287769784	21.83453237410072	30.10791366906475	0.0
1829.0	27.84172661870504	21.43884892086331	20.503597122302157	30.215827338129497	0.0
1830.0	30.276878820568143	21.251348435814453	19.741100323624593	28.730672419992807	0.0
1831.0	29.223580158159596	20.5607476635514	20.59669302659957	29.618979151689434	0.0
1832.0	29.805615550755938	19.546436285097194	19.330453563714904	31.317494600431967	0.0
1833.0	31.051873198847264	20.389048991354468	19.956772334293948	28.602305475504323	0.0
1834.0	28.005759539236863	19.870410367170628	21.958243340532757	30.165586753059753	0.0
1835.0	31.07913669064748	20.68345323741007	20.863309352517987	27.37410071942446	0.0
1836.0	29.033417175709666	20.697089471793028	21.128278835788716	29.141214516708587	0.0
1837.0	29.096146921137915	21.02988836874325	21.28195894850558	28.592005761613255	0.0
1838.0	28.190338860850755	20.80028839221341	20.151405912040374	30.857966834895457	0.0
1839.0	28.83922134102379	20.65609228550829	21.629416005767844	28.87527036770007	0.0
1840.0	29.22077922077922	21.32034632034632	19.227994227994227	30.23088023088023	0.0
1841.0	29.45205479452055	20.90843547224225	20.223503965392933	29.41600576784427	0.0
1842.0	29.23576063446287	21.052631578947366	20.367700072098053	29.343907714491706	0.0
1843.0	29.37567665102851	21.508480692890654	19.307109346806207	29.808733309274633	0.0
1844.0	29.288551823763093	20.548934633441675	20.837847598410978	29.324665944384254	0.0
1845.0	28.592110025334783	20.991675714802753	21.751719145855954	28.664495114006517	0.0
1846.0	29.482071713147413	20.78956899674031	21.91235059760956	27.816008692502713	0.0
1847.0	28.602461984069517	20.818247646632877	21.57856625633599	29.000724112961624	0.0
1848.0	28.778542950344328	21.130844508880028	20.224719101123593	29.865893439652048	0.0
1849.0	28.65942028985507	19.384057971014492	20.108695652173914	31.84782608695652	0.0
1850.0	27.85817655571635	20.69464544138929	20.224312590448626	31.22286541244573	0.0
1851.0	29.75027144408252	19.724936663047412	19.97828447339848	30.54650741947159	0.0
1852.0	29.786463988418387	19.109663409337678	19.76112920738328	31.342743394860655	0.0
1853.0	29.55861070911722	20.911722141823443	18.958031837916064	30.571635311143268	0.0
1854.0	27.88426763110308	20.759493670886076	19.674502712477395	31.681735985533454	0.0
1855.0	28.18379160636758	20.15195369030391	20.40520984081042	31.25904486251809	0.0
1856.0	30.231716147719045	21.469949312092687	19.297610427226648	29.000724112961624	0.0
1857.0	29.06261310170105	20.050669562070215	21.35360115816142	29.53311617806732	0.0
1858.0	28.73688020267825	20.593557727108216	21.064060803474487	29.605501266739054	0.0
1859.0	30.641072075335025	21.04310032596885	18.39913074972836	29.916696848967767	0.0
1860.0	29.104748097136646	19.681043856469735	21.167089525190285	30.047118521203338	0.0
1861.0	30.72463768115942	19.565217391304348	20.434782608695652	29.275362318840582	0.0
1862.0	30.939426913311568	19.006166122597026	20.783460282916213	29.270946681175193	0.0
1863.0	29.00763358778626	19.41112322791712	21.519447473645947	30.061795710650674	0.0
1864.0	30.909090909090907	20.4	20.10909090909091	28.581818181818182	0.0
1865.0	29.822012350163458	20.377769705775517	19.578641482019616	30.221576462041412	0.0
1866.0	30.28758645795413	20.640698944302876	20.531488896978523	28.54022570076447	0.0
1867.0	29.39460247994165	20.532458059810356	20.49598832968636	29.576951130561635	0.0
1868.0	30.66812705366922	19.67871485943775	20.554947060971156	29.09821102592187	0.0
1869.0	28.232286340394445	19.612856099342586	22.79035792549306	29.364499634769903	0.0
1870.0	29.203216374269005	20.723684210526315	21.125730994152047	28.947368421052634	0.0
1871.0	29.046401169163317	21.081476068688346	21.77566678845451	28.096455973693825	0.0
1872.0	28.336380255941503	21.389396709323584	20.109689213893965	30.16453382084095	0.0
1873.0	28.602779809802488	21.47037307973665	19.6781272860278	30.248719824433064	0.0
1874.0	29.784120014635928	20.234174899377972	21.33186974021222	28.649835345773877	0.0
1875.0	29.444038039502562	19.714703730797368	21.397220190197512	29.444038039502562	0.0
1876.0	29.809802487198244	19.787856620336502	21.177761521580102	29.224579370885152	0.0
1877.0	28.649835345773877	21.07574094401756	20.417124039517017	29.857299670691546	0.0
1878.0	28.686425173801684	20.051225759238932	20.70984266373948	30.552506403219905	0.0
1879.0	27.93418647166362	22.120658135283364	20.29250457038391	29.652650822669102	0.0
1880.0	30.589096231247716	19.795096963044273	18.514452982070985	31.10135382363703	0.0
1881.0	30.808635199414564	18.5876326381266	21.62458836443469	28.979143798024147	0.0
1882.0	28.6654478976234	19.74405850091408	20.694698354661792	30.895795246800734	0.0
1883.0	31.63862472567666	19.16605705925384	18.69056327724945	30.504754937820046	0.0
1884.0	29.681201905459876	21.033345547819714	20.96005862953463	28.32539391718578	0.0
1885.0	28.555718475073316	19.758064516129032	20.344574780058654	31.341642228739	0.0
1886.0	31.03448275862069	19.29567131327953	19.18561995597946	30.48422597212032	0.0
1887.0	29.647318148420283	21.16091109478325	19.397501836884643	29.794268919911833	0.0
1888.0	29.102281089036058	19.72038263428992	20.382634289919057	30.79470198675497	0.0
1889.0	30.486008836524302	18.888070692194404	21.06038291605302	29.56553755522828	0.0
1890.0	29.771554900515845	18.75460574797347	22.144436256448046	29.329403095062638	0.0
1891.0	29.60235640648012	19.293078055964656	20.802650957290133	30.301914580265095	0.0
1892.0	29.20353982300885	21.16519174041298	20.28023598820059	29.35103244837758	0.0
1893.0	30.874216156399854	20.14016967908521	20.14016967908521	28.845444485429734	0.0
1894.0	29.585798816568047	20.007396449704142	20.340236686390533	30.066568047337277	0.0
1895.0	30.541141586360265	20.126019273535952	19.94069681245367	29.392142327650113	0.0
1896.0	28.35931700074239	20.34149962880475	21.083890126206384	30.21529324424647	0.0
1897.0	29.988851727982162	18.61761426978818	21.664808621330362	29.728725380899295	0.0
1898.0	29.219330855018587	20.111524163568774	22.007434944237918	28.66171003717472	0.0
1899.0	29.442379182156138	19.925650557620816	20.780669144981413	29.851301115241636	0.0
1900.0	29.490516920788394	20.193380438824843	20.788397173670507	29.527705466716252	0.0
1901.0	29.140305173055452	20.171194640863416	19.612951246743577	31.07554893933755	0.0
1902.0	29.034662691017516	21.058516585911295	20.68579947819605	29.22102124487514	0.0
1903.0	28.747203579418347	21.476510067114095	19.83594332587621	29.94034302759135	0.0
1904.0	29.686333084391336	20.911127707244212	19.60418222554145	29.798356982823005	0.0
1905.0	28.84902840059791	20.590433482810163	20.328849028400597	30.23168908819133	0.0
1906.0	30.115974560419005	21.062476618032175	19.229330340441454	29.59221848110737	0.0
1907.0	29.958755155605548	19.797525309336333	19.910011248593925	30.33370828646419	0.0
1908.0	28.716216216216218	21.058558558558556	20.307807807807805	29.91741741741742	0.0
1909.0	30.067567567567565	20.382882882882882	20.833333333333336	28.716216216216218	0.0
1910.0	28.432108027006752	19.879969992498125	21.567891972993248	30.120030007501875	0.0
1911.0	29.58380202474691	20.50993625796775	21.222347206599178	28.683914510686165	0.0
1912.0	29.48237059264816	20.367591897974492	20.180045011252815	29.969992498124533	0.0
1913.0	30.416823131806233	20.240330454374767	20.127675553886597	29.215170859932403	0.0
1914.0	29.789631855747555	20.773854244928625	19.722013523666416	29.714500375657398	0.0
1915.0	29.665790461885095	19.714607585429967	19.827262485918137	30.792339466766805	0.0
1916.0	29.789631855747555	20.022539444027046	21.26220886551465	28.92561983471074	0.0
1917.0	27.89039039039039	20.57057057057057	20.60810810810811	30.930930930930934	0.0
1918.0	29.343339587242028	20.600375234521575	20.863039399624768	29.193245778611633	0.0
1919.0	29.804804804804807	19.93243243243243	20.533033033033032	29.72972972972973	0.0
1920.0	28.802102891475776	20.31543372136688	22.11791212917762	28.76455125797972	0.0
1921.0	28.12617348854675	19.339091250469394	23.13180623357116	29.402929027412693	0.0
1922.0	28.405253283302063	19.212007504690433	22.5140712945591	29.868667917448406	0.0
1923.0	28.367729831144466	20.337711069418386	20.75046904315197	30.544090056285178	0.0
1924.0	28.82882882882883	19.81981981981982	20.57057057057057	30.78078078078078	0.0
1925.0	29.819954988747188	19.16729182295574	21.75543885971493	29.257314328582147	0.0
1926.0	29.819954988747188	20.10502625656414	20.21755438859715	29.857464366091524	0.0
1927.0	29.478032294404805	19.339091250469394	21.21667292527225	29.966203529853548	0.0
1928.0	28.68944799098761	20.878708223807735	20.653398422831394	29.77844536237326	0.0
1929.0	28.168484392628805	22.188792779240316	20.27077848815344	29.371944339977436	0.0
1930.0	28.32456799398948	21.60030052592036	19.94740796393689	30.12772351615327	0.0
1931.0	29.800826756858324	20.706501315295	19.767004885381436	29.725667042465236	0.0
1932.0	30.80105302745393	20.609251598345242	19.93230537796164	28.657389996239186	0.0
1933.0	28.5821737495299	21.022940955246334	20.082737871380218	30.312147423843548	0.0
1934.0	28.64132480240873	20.587128340233345	21.114038389160708	29.657508468197214	0.0
1935.0	27.828054298642535	20.475113122171944	20.701357466063346	30.995475113122172	0.0
1936.0	28.916572291430732	20.61155152887882	19.743299358248397	30.728576821442054	0.0
1937.0	30.056710775047257	19.546313799621927	21.512287334593573	28.884688090737242	0.0
1938.0	28.40393343419062	20.347957639939484	20.688350983358546	30.559757942511347	0.0
1939.0	29.409538228614686	20.439061317183953	21.12036336109008	29.03103709311128	0.0
1940.0	28.484848484848484	19.924242424242426	21.136363636363637	30.454545454545457	0.0
1941.0	29.324734446130503	19.840667678300456	19.992412746585735	30.842185128983306	0.0
1942.0	27.883156297420335	20.751138088012137	21.13050075872534	30.235204855842184	0.0
1943.0	29.18877937831691	19.21910538286581	21.645185746777862	29.946929492039427	0.0
1944.0	29.280303030303028	19.28030303030303	20.492424242424242	30.946969696969695	0.0
1945.0	30.42819249715801	21.599090564607806	20.61386888973096	27.35884804850322	0.0
1946.0	28.8914198936978	20.690964312832193	20.23538344722855	30.182232346241456	0.0
1947.0	28.734321550741164	20.334473584188522	20.258456860509312	30.672748004561	0.0
1948.0	28.26666666666667	21.295238095238094	20.228571428571428	30.20952380952381	0.0
1949.0	30.44969512195122	19.817073170731707	20.464939024390244	29.268292682926827	0.0
1950.0	29.465648854961835	20.954198473282442	20.267175572519083	29.312977099236644	0.0
1951.0	27.949599083619702	21.878579610538374	20.04581901489118	30.126002290950744	0.0
1952.0	28.391287734046617	20.213985479556744	21.169277799006498	30.22544898739014	0.0
1953.0	28.20022927015667	21.016431027894537	20.328620557890716	30.454719144058085	0.0
1954.0	29.41851568477429	20.657995409334355	21.15531752104055	28.768171384850806	0.0
1955.0	29.34200459066565	20.811017597551647	20.504973221117062	29.34200459066565	0.0
1956.0	28.882938026013772	21.040550879877582	20.657995409334355	29.41851568477429	0.0
1957.0	28.98661567877629	20.26768642447419	21.376673040152962	29.36902485659656	0.0
1958.0	30.509773859716365	20.429283250287465	21.195860482943658	27.865082407052512	0.0
1959.0	29.22427035330261	20.046082949308754	20.6605222734255	30.069124423963135	0.0
1960.0	30.13066871637202	21.36817832436587	20.40737893927748	28.09377401998463	0.0
1961.0	29.273914713791775	20.437956204379564	20.169035728006147	30.119093353822514	0.0
1962.0	30.91118800461361	20.33833141099577	19.72318339100346	29.02729719338716	0.0
1963.0	29.307692307692307	20.346153846153847	21.307692307692307	29.03846153846154	0.0
1964.0	29.56823438704703	19.93060909791827	21.66538164996145	28.835774865073244	0.0
1965.0	30.003856536829925	20.092556883918242	20.362514462013113	29.54107211723872	0.0
1966.0	30.766268771659604	20.79322294955718	20.98575279168271	27.454755487100503	0.0
1967.0	29.123213595983007	19.544225569718037	20.625724217844727	30.70683661645423	0.0
1968.0	28.996138996139	20.54054054054054	19.845559845559848	30.61776061776062	0.0
1969.0	28.830567348514087	20.069471246622925	20.91856426090313	30.18139714395986	0.0
1970.0	29.2230382682644	21.182837263239275	21.414766138384227	28.1793583301121	0.0
1971.0	29.783113865220763	19.8295894655306	21.107668474051124	29.27962819519752	0.0
1972.0	29.60092987214258	20.30220844633863	21.27082526152654	28.826036419992253	0.0
1973.0	30.247869868319132	20.604182804027886	19.8295894655306	29.318357862122387	0.0
1974.0	28.793170353123788	20.13969732246799	21.226232052774545	29.84090027163368	0.0
1975.0	28.28282828282828	23.038073038073037	19.813519813519815	28.86557886557887	0.0
1976.0	30.649552703228316	20.30338389731622	19.486581096849477	29.56048230260599	0.0
1977.0	30.700389105058367	19.571984435797667	22.217898832684824	27.509727626459146	0.0
1978.0	30.936649825106876	20.676253400699572	19.471434123591138	28.915662650602407	0.0
1979.0	29.292929292929294	20.007770007770006	21.6006216006216	29.0986790986791	0.0
1980.0	30.8440295604823	19.175418125243095	20.225593154414625	29.75495915985998	0.0
1981.0	30.592361652377242	20.459859703819173	19.99220576773188	28.955572876071706	0.0
1982.0	29.200779727095515	18.323586744639375	22.807017543859647	29.668615984405456	0.0
1983.0	29.871144084342056	21.241702459976572	19.757907067551738	29.129246388129637	0.0
1984.0	31.3671875	20.625	18.828125	29.1796875	0.0
1985.0	29.843750000000004	19.375	22.2265625	28.554687499999996	0.0
1986.0	30.2616165560328	20.61694650527138	19.836001561889887	29.285435376805935	0.0
1987.0	28.169014084507044	20.8528951486698	20.539906103286384	30.438184663536777	0.0
1988.0	30.18794048551292	20.90837901331245	20.04698512137823	28.8566953797964	0.0
1989.0	30.501174628034455	20.086139389193423	20.164447924823804	29.248238057948317	0.0
1990.0	29.30359937402191	20.539906103286384	20.579029733959313	29.577464788732392	0.0
1991.0	29.65139052095574	19.9764982373678	20.015667841754798	30.356443399921663	0.0
1992.0	30.901960784313726	20.941176470588236	18.980392156862745	29.176470588235293	0.0
1993.0	29.04743237945904	20.4625637005096	22.069776558212464	28.420227361818895	0.0
1994.0	29.88235294117647	19.098039215686274	21.176470588235293	29.843137254901958	0.0
1995.0	29.764705882352942	20.392156862745097	21.372549019607842	28.47058823529412	0.0
1996.0	30.49784398275186	20.148961191689533	20.109760878087023	29.24343394747158	0.0
1997.0	31.098039215686274	20.19607843137255	20.235294117647058	28.47058823529412	0.0
1998.0	29.921568627450977	18.862745098039216	20.862745098039216	30.352941176470587	0.0
[truncated: 187,892 more rows]
