# Supplementary material for: Repeat Proliferations in the Non-Coding Regions Drive Mitochondrial Genome Expansion in Curcuma (Zingiberaceae)
Source: Biology (Basel). 2026 Jul 9;15(14):1109. doi: 10.3390/biology15141109 (PMC13406114; doi:10.3390/biology15141109)
Supplement: Supplementary file 1 [file biology-15-01109-s001.zip › Supporting Information S1:long-read alignment evidence and coverage depth profiles/long-read alignment evidence and coverage depth profiles/contig11/raw_data_qualimapReport/mapping_quality_across_reference.txt]

#Position (bp)	mapping quality
174.5	59.243829861718886
522.5	59.835079883181585
870.5	59.11257606490872
1218.5	59.81137593215382
1566.5	59.871406400118246
1914.5	29.570420910671825
2262.5	30.453389413347626
2610.5	28.04918511183832
2958.5	30.06326689273013
3306.5	58.17891607592042
3654.5	59.791825336379794
4002.5	56.98937020460358
4350.5	59.31505136221527
4698.5	59.83444246063951
5046.5	52.233025082341015
5394.5	59.78915887850467
5742.5	59.741473745709484
6090.5	59.76361031518625
6438.5	59.593052109181144
6786.5	59.76945759985703
7134.5	59.75371179039301
7482.5	49.17784753975295
7830.5	59.754440961337515
8178.5	24.94212923588668
8526.5	23.901914433679103
8874.5	59.722627737226276
9222.5	59.81606376456162
9570.5	59.92451154529307
9918.5	59.826708843350296
10266.5	59.84743607854217
10614.5	59.84852734922861
10962.5	59.782886334610474
11310.5	59.76860947391399
11658.5	59.87068965517241
12006.5	59.90979381443299
12354.5	59.66983491745873
12702.5	59.79157620495007
13050.5	59.83230095180541
13398.5	59.79496738117428
13746.5	59.845273591747926
14094.5	58.17551915564389
14442.5	57.245175459090696
14790.5	52.59330628803245
15138.5	59.90323447719739
15486.5	53.33343080634549
15834.5	59.70798740337818
16182.5	59.869743507276674
16530.5	59.94184637751393
16878.5	59.926841164038365
17226.5	59.92378390495405
17574.5	59.89655172413793
17922.5	59.81132075471698
18270.5	59.827586206896555
18618.5	59.9340770791075
18966.5	59.92393509127789
19314.5	59.69258295380612
19662.5	59.85084521047398
20010.5	53.441726521208835
20358.5	59.614238269607426
20706.5	33.06947598620574
21054.5	54.33516773464003
21402.5	59.91133004926108
21750.5	59.74757281553398
22098.5	59.76588382536995
22446.5	57.73248236479677
22794.5	52.00478125747072
23142.5	59.931771662497155
23490.5	59.96278781300876
23838.5	58.54121201947289
24186.5	59.850903614457835
24534.5	59.19906323185012
24882.5	59.279176201373
25230.5	59.8480772274094
25578.5	58.78380180549856
25926.5	59.8733986435569
26274.5	59.80190590530502
26622.5	59.641909814323604
26970.5	59.852262234533704
27318.5	59.745410036719704
27666.5	59.832985386221296
28014.5	59.79533826037521
28362.5	59.785068794268504
28710.5	59.87187472195035
29058.5	59.6624625714545
29406.5	59.804666304937605
29754.5	58.61115792274602
30102.5	59.70868449981678
30450.5	37.72756010520727
30798.5	37.953431880087294
31146.5	46.45470803203484
31494.5	27.617516331066064
31842.5	53.68487174095879
32190.5	58.66122924555782
32538.5	59.8250028594304
32886.5	55.993739056613784
33234.5	58.39992194469224
33582.5	59.90670352453352
33930.5	59.785807575097955
34278.5	59.79610087640852
34626.5	52.74290942360476
34974.5	59.72425436128306
35322.5	59.69917699366191
35670.5	59.63568610258658
36018.5	54.008949042230604
36366.5	53.75502808479797
36714.5	27.385986642380086
37062.5	28.656346087275246
37410.5	23.226524766784916
37758.5	30.516446490525755
38106.5	33.06857821203543
38454.5	44.64676728993017
38802.5	51.455167693360714
39150.5	59.86206896551724
39498.5	59.839300062494424
39846.5	53.66550190597204
40194.5	52.95527714502658
40542.5	52.59290257783729
40890.5	35.03652912498353
41238.5	33.17898270438866
41586.5	30.711139090787693
41934.5	33.036124741735534
42282.5	51.36830785774637
42630.5	50.18989929582797
42978.5	48.760115168964994
43326.5	50.09257689046481
43674.5	49.58248925721301
44022.5	46.1381052631579
44370.5	52.211533870298936
44718.5	44.713308229916045
45066.5	40.06790138383863
45414.5	35.94120816047532
45762.5	40.299524680980234
46110.5	28.71217497876421
46458.5	39.83256352668578
46806.5	29.238714536626322
47154.5	33.46481710019432
47502.5	32.61881291793091
47850.5	37.5722398940897
48198.5	35.746110771079465
48546.5	34.655373728626195
48894.5	45.16441423233277
49242.5	39.9548348905389
49590.5	26.16562417408158
49938.5	23.20256822884167
50286.5	25.658305016989807
50634.5	27.961551442763945
50982.5	29.41231371293025
51330.5	52.57054051206406
51678.5	59.88300068823125
52026.5	59.769474594179236
52374.5	59.631010063361906
52722.5	59.80411970462495
53070.5	57.265905800187376
53418.5	51.762131303520455
53766.5	59.82536382536382
54114.5	59.78875436381193
54462.5	59.83054728646668
54810.5	59.78234482758621
55158.5	58.89932002632156
55506.5	59.50961770623743
55854.5	59.8867503717165
56202.5	59.763551552195594
56550.5	59.715755942171036
56898.5	59.8038254046101
57246.5	59.845360824742265
57594.5	48.39265192408149
57942.5	59.891872409443145
58290.5	59.849137931034484
58638.5	56.774173521651406
58986.5	57.021829443311425
59334.5	59.908595253367544
59682.5	57.50331409022878
60030.5	49.386189390799835
60378.5	52.35806091906802
60726.5	59.903895158354565
61074.5	59.89066442388562
61422.5	59.90530167156898
61770.5	59.72137637028015
62118.5	59.80990099009901
62466.5	58.26899138206192
62814.5	54.238469019171994
63162.5	28.982511604108037
63510.5	28.65655160518639
63858.5	33.82249796860643
64206.5	55.408607198748044
64554.5	59.96865203761755
64902.5	59.852310624106714
65250.5	59.81273939565896
65598.5	59.8628526645768
65946.5	59.49987831589195
66294.5	59.89685024866458
66642.5	59.791943593596486
66990.5	59.823734622681926
67338.5	59.88973045221653
67686.5	59.723955579058696
68034.5	59.84910405532851
68382.5	56.36371731563183
68730.5	58.57096565132858
69078.5	56.667065050367086
69426.5	50.28721722681454
69774.5	57.17650059513688
70122.5	58.962525577316576
70470.5	59.91579791499599
70818.5	59.84094616639478
71166.5	59.80110057680833
71514.5	56.52470671880555
71862.5	51.1196410470455
72210.5	47.89269464105157
72558.5	41.883178327230304
72906.5	50.28435119988504
73254.5	59.095767596204226
73602.5	59.87392620975218
73950.5	59.863820390136176
74298.5	59.863868406125924
74646.5	59.63695518723143
74994.5	31.940841808793618
75342.5	59.82685069008783
75690.5	59.758620689655174
76038.5	59.78769943386516
76386.5	57.90208796639486
76734.5	52.53301375335273
77082.5	59.849739934502026
77430.5	59.90818949687844
77778.5	59.81726979577213
78126.5	59.19837959633731
78474.5	59.85092325935965
78822.5	59.833416625020824
79170.5	49.11503393147092
79518.5	59.70401871146077
79866.5	59.67684996605567
80214.5	59.806780570712945
80562.5	59.56046814044213
80910.5	59.78657063809231
81258.5	59.74722429455391
81606.5	59.83491948942312
81954.5	55.197587769839444
82302.5	58.197131255294906
82650.5	59.82126348228043
82998.5	59.78562551781276
83346.5	59.771243536846505
83694.5	59.806522078327355
84042.5	58.6855115715975
84390.5	59.71105037094885
84738.5	54.83134653740897
85086.5	59.90203081947138
85434.5	59.84752223634053
85782.5	59.797859690844234
86130.5	59.76589817483189
86478.5	54.20008806693087
86826.5	59.83846153846154
87174.5	59.72703460318919
87522.5	59.80441252893655
87870.5	59.70897332255457
88218.5	55.76284945500981
88566.5	59.74501274936253
88914.5	55.44426381792847
89262.5	59.78756157635468
89610.5	59.66780108701173
89958.5	54.93845177664975
90306.5	59.78736148547469
90654.5	59.656511960744226
91002.5	39.9316874400767
91350.5	31.137039967503902
91698.5	33.248515360731055
92046.5	30.46109171673123
92394.5	59.28162278897573
92742.5	59.769159741458914
93090.5	59.476654694715236
93438.5	57.450515515266225
93786.5	53.39177346192804
94134.5	59.78418344407254
94482.5	59.70540595262199
94830.5	56.17002186190563
95178.5	59.730928867897525
95526.5	59.84417029960115
95874.5	59.71961319576181
96222.5	58.117732615275756
96570.5	57.59115543846443
96918.5	58.60654864900839
97266.5	59.68269545305856
97614.5	59.84189260408737
97962.5	53.43967391304348
98310.5	56.36117318435754
98658.5	56.47771144278607
99006.5	59.279565131837856
99354.5	53.18341248303935
99702.5	52.093442736463096
100050.5	49.560540008437634
100398.5	52.60433634571758
100746.5	53.41031476623978
101094.5	55.14563951289615
101442.5	55.142983165478206
101790.5	57.10507969935732
102138.5	55.279468192527766
102486.5	56.644137677158106
102834.5	58.26103448275862
103182.5	57.23986319589588
103530.5	58.1844260946804
103878.5	58.338161853655514
104226.5	59.86152444579411
104574.5	59.65633666948028
104922.5	59.48852688737082
105270.5	59.652476107732404
105618.5	43.784170601133916
105966.5	34.94903479819726
106314.5	29.3133021967293
106662.5	33.10049079161099
107010.5	29.780003776423868
107358.5	34.29372707813544
107706.5	23.98871616635323
108054.5	20.45915035693863
108402.5	21.065903546631638
108750.5	20.937296049903548
109098.5	20.793622430182005
109446.5	20.56373326448567
109794.5	19.73785417593829
110142.5	27.783112506110268
110490.5	33.007518780179936
110838.5	30.76580314598143
111186.5	33.85426165690335
111534.5	33.99463676351658
111882.5	28.17641969124277
112230.5	59.42725371373411
112578.5	59.559271704305694
112926.5	59.51772013153087
113274.5	59.43811656478848
113622.5	58.08465236252785
113970.5	59.40079562406763
114318.5	59.362812073034405
114666.5	59.40256045519203
115014.5	59.667154352596924
115362.5	59.47715582450832
115710.5	59.621671258034894
116058.5	59.39073330901131
116406.5	59.63721264367816
116754.5	57.89237869080156
117102.5	57.58036361344803
117450.5	57.83893914112585
117798.5	59.57682443460014
118146.5	58.38745892661555
118494.5	53.121839992069
118842.5	59.4989869220851
119190.5	59.4063397056129
119538.5	59.49683321604504
119886.5	59.36431495304599
120234.5	51.984511889862326
120582.5	50.99196538936959
120930.5	52.31573993141935
121278.5	51.700792362768496
121626.5	31.992771331157904
121974.5	26.8748069169112
122322.5	30.47395407625006
122670.5	31.807035250463823
123018.5	26.62639160717257
123366.5	28.095840121950367
123714.5	30.89666462566386
124062.5	30.831450529607363
124410.5	30.806588815043455
124758.5	34.50955823269
125106.5	35.023058731065
125454.5	33.4159196550607
125802.5	32.24891059606358
126150.5	32.07079142152211
126498.5	59.60708298407376
126846.5	59.67712177121771
127194.5	59.65551084502895
127542.5	59.61624743449
127890.5	59.724170616113746
128238.5	59.38201455740784
128586.5	59.67273227299812
128934.5	48.61450934918104
129282.5	29.28036730524692
129630.5	29.261374013803014
129978.5	45.94229492965224
130326.5	59.69413511507053
130674.5	59.64537941397445
131022.5	59.812722948870395
131370.5	59.74498522780283
131718.5	59.73846712677079
132066.5	59.587251311491634
132414.5	59.67675804529201
132762.5	59.77806273426712
133110.5	59.73267921505807
133458.5	59.73323134292681
133806.5	59.62276185703221
134154.5	59.62051050372713
134502.5	59.66381444642314
134850.5	59.784246575342465
135198.5	59.69466965671899
135546.5	59.56817689139389
135894.5	59.745740266619585
136242.5	59.68390804597701
136590.5	59.77331318339408
136938.5	59.827570477146246
137286.5	59.64091552834757
137634.5	59.66442029982121
137982.5	59.482711679825755
138330.5	59.609526055175664
138678.5	58.83402589872439
138957.5	33.10781782221734
