# Supplementary material for: Repeat Proliferations in the Non-Coding Regions Drive Mitochondrial Genome Expansion in Curcuma (Zingiberaceae)
Source: Biology (Basel). 2026 Jul 9;15(14):1109. doi: 10.3390/biology15141109 (PMC13406114; doi:10.3390/biology15141109)
Supplement: Supplementary file 1 [file biology-15-01109-s001.zip › Supporting Information S1:long-read alignment evidence and coverage depth profiles/long-read alignment evidence and coverage depth profiles/contig12/genome_results.txt]

BamQC report
-----------------------------------

>>>>>>> Input

     bam file = sort_jiu12.bam
     outfile = jiucontig12/genome_results.txt


>>>>>>> Reference

     number of bases = 126,294 bp
     number of contigs = 1


>>>>>>> Globals

     number of windows = 400

     number of reads = 18,033
     number of mapped reads = 18,033 (100%)
     number of supplementary alignments = 41,887 (232.28%)
     number of secondary alignments = 42,183

     number of mapped bases = 44,768,935 bp
     number of sequenced bases = 36,741,042 bp
     number of aligned bases = 0 bp
     number of duplicated reads (estimated) = 55,188
     duplication rate = 52.87%


>>>>>>> Insert size

     mean insert size = 0
     std insert size = 0
     median insert size = 0


>>>>>>> Mapping quality

     mean mapping quality = 50.9012


>>>>>>> ACTG content

     number of A's = 11,038,670 bp (30.04%)
     number of C's = 7,333,072 bp (19.96%)
     number of T's = 11,056,009 bp (30.09%)
     number of G's = 7,313,291 bp (19.9%)
     number of N's = 0 bp (0%)

     GC percentage = 39.86%


>>>>>>> Mismatches and indels

    general error rate = 0.3646
    number of mismatches = 0
    number of insertions = 664,493
    mapped reads with insertion percentage = 280.64%
    number of deletions = 786,300
    mapped reads with deletion percentage = 287.84%
    homopolymer indels = 50.46%


>>>>>>> Coverage

     mean coverageData = 354.4819X
     std coverageData = 770.9577X

     There is a 100% of reference with a coverageData >= 1X
     There is a 100% of reference with a coverageData >= 2X
     There is a 100% of reference with a coverageData >= 3X
     There is a 100% of reference with a coverageData >= 4X
     There is a 100% of reference with a coverageData >= 5X
     There is a 100% of reference with a coverageData >= 6X
     There is a 100% of reference with a coverageData >= 7X
     There is a 100% of reference with a coverageData >= 8X
     There is a 100% of reference with a coverageData >= 9X
     There is a 100% of reference with a coverageData >= 10X
     There is a 100% of reference with a coverageData >= 11X
     There is a 100% of reference with a coverageData >= 12X
     There is a 99.99% of reference with a coverageData >= 13X
     There is a 99.82% of reference with a coverageData >= 14X
     There is a 99.76% of reference with a coverageData >= 15X
     There is a 98.69% of reference with a coverageData >= 16X
     There is a 97.87% of reference with a coverageData >= 17X
     There is a 97.06% of reference with a coverageData >= 18X
     There is a 96.21% of reference with a coverageData >= 19X
     There is a 94.84% of reference with a coverageData >= 20X
     There is a 93.9% of reference with a coverageData >= 21X
     There is a 93.04% of reference with a coverageData >= 22X
     There is a 92.51% of reference with a coverageData >= 23X
     There is a 91.44% of reference with a coverageData >= 24X
     There is a 88.17% of reference with a coverageData >= 25X
     There is a 82.99% of reference with a coverageData >= 26X
     There is a 78.76% of reference with a coverageData >= 27X
     There is a 75.74% of reference with a coverageData >= 28X
     There is a 72.78% of reference with a coverageData >= 29X
     There is a 70.86% of reference with a coverageData >= 30X
     There is a 67.22% of reference with a coverageData >= 31X
     There is a 63.78% of reference with a coverageData >= 32X
     There is a 58.88% of reference with a coverageData >= 33X
     There is a 54.54% of reference with a coverageData >= 34X
     There is a 51.04% of reference with a coverageData >= 35X
     There is a 46.88% of reference with a coverageData >= 36X
     There is a 43.39% of reference with a coverageData >= 37X
     There is a 40.46% of reference with a coverageData >= 38X
     There is a 38.2% of reference with a coverageData >= 39X
     There is a 34.9% of reference with a coverageData >= 40X
     There is a 32.79% of reference with a coverageData >= 41X
     There is a 31.96% of reference with a coverageData >= 42X
     There is a 31.03% of reference with a coverageData >= 43X
     There is a 30.61% of reference with a coverageData >= 44X
     There is a 30.29% of reference with a coverageData >= 45X
     There is a 30% of reference with a coverageData >= 46X
     There is a 29.47% of reference with a coverageData >= 47X
     There is a 29.06% of reference with a coverageData >= 48X
     There is a 28.38% of reference with a coverageData >= 49X
     There is a 28.06% of reference with a coverageData >= 50X
     There is a 27.58% of reference with a coverageData >= 51X


>>>>>>> Coverage per contig

	contig12	126294	44768935	354.4818835415776	770.9576757224207
