# Supplementary material for: Repeat Proliferations in the Non-Coding Regions Drive Mitochondrial Genome Expansion in Curcuma (Zingiberaceae)
Source: Biology (Basel). 2026 Jul 9;15(14):1109. doi: 10.3390/biology15141109 (PMC13406114; doi:10.3390/biology15141109)
Supplement: Supplementary file 1 [file biology-15-01109-s001.zip › Supporting Information S1:long-read alignment evidence and coverage depth profiles/long-read alignment evidence and coverage depth profiles/contig12/raw_data_qualimapReport/coverage_across_reference.txt]

#Position (bp)	Coverage	Std
158.5	28.439873417721518	4.509483677537223
474.5	29.13607594936709	2.394614210095209
790.5	27.015822784810126	7.2439411610189
1106.5	27.0	7.011969874363935
1422.5	32.39556962025316	8.87055290614736
1738.5	27.0	6.986650924387199
2054.5	45.04430379746835	36.06310397559298
2370.5	29.477848101265824	5.307029014620643
2686.5	37.60126582278481	8.586860731093168
3002.5	34.462025316455694	5.234984555004837
3318.5	32.45569620253165	4.553132181062601
3634.5	30.86392405063291	6.8593463909757775
3950.5	31.0	7.680321723219147
4266.5	34.357594936708864	4.561118006405264
4582.5	36.25632911392405	3.3766697697845975
4898.5	38.47784810126582	5.089390801871788
5214.5	38.99050632911393	8.278575368176714
5530.5	37.24367088607595	4.207813708154358
5846.5	36.07911392405063	3.5764702208331407
6162.5	41.927215189873415	6.725165284308324
6478.5	34.2246835443038	3.5350863416666334
6794.5	32.4873417721519	5.476936684227597
7110.5	30.0	7.423235842929071
7426.5	31.50632911392405	5.7706700574016905
7742.5	34.39556962025316	7.881841010926254
8058.5	34.48101265822785	5.215301246199273
8374.5	31.069620253164558	7.834724717078772
8690.5	28.870253164556964	6.68978060604098
9006.5	27.158227848101266	2.4189389869909603
9322.5	27.354430379746834	3.6789686226689033
9638.5	28.0	6.241196331278932
9954.5	28.0	6.99525155400415
10270.5	35.20253164556962	10.588984005960205
10586.5	32.16772151898734	8.704356540538198
10902.5	31.088607594936708	1.8089090355056932
11218.5	32.46835443037975	4.964430442684551
11534.5	33.21518987341772	3.362582642154145
11850.5	32.575949367088604	5.363377926718394
12166.5	32.08227848101266	1.328842648627029
12482.5	34.322784810126585	4.170799637989474
12798.5	35.38607594936709	4.684001859278199
13114.5	34.72784810126582	6.3435405200182915
13430.5	31.03481012658228	7.67187036756415
13746.5	30.0	7.607874002337514
14062.5	30.0	7.4470706159867746
14378.5	30.0	7.371472552681497
14694.5	29.854430379746834	7.007455342686593
15010.5	30.825949367088608	6.989368056039463
15326.5	29.645569620253166	5.959249804115286
15642.5	28.550632911392405	5.415051690439027
15958.5	30.20253164556962	3.7200279024406067
16274.5	33.30696202531646	2.8821800820414314
16590.5	32.58227848101266	6.075214222404113
16906.5	49.95253164556962	7.968291591431376
17222.5	47.86708860759494	8.504466436354985
17538.5	40.11392405063291	9.38083151964686
17854.5	49.66772151898734	32.59207987972041
18170.5	32.427215189873415	4.548612251854584
18486.5	34.949367088607595	7.724078741511069
18802.5	39.14873417721519	9.794567080978993
19118.5	37.00632911392405	7.860935300425025
19434.5	36.901898734177216	7.737996011790198
19750.5	36.050632911392405	8.345012912292532
20066.5	34.651898734177216	6.38059756734867
20382.5	37.53481012658228	5.267526501408225
20698.5	38.537974683544306	5.5949796664826525
21014.5	39.0	8.039656457173221
21330.5	39.23101265822785	2.8750343971525103
21646.5	39.072784810126585	8.676681976803241
21962.5	39.53164556962025	5.514939434121216
22278.5	38.61392405063291	5.992875516980579
22594.5	33.924050632911396	7.473582165183365
22910.5	33.0	7.632997984268572
23226.5	33.0	7.521908928194406
23542.5	32.0126582278481	7.681557727044954
23858.5	54.21518987341772	36.88028014116947
24174.5	88.78481012658227	17.528096793867537
24490.5	79.43354430379746	12.023184354625705
24806.5	107.97784810126582	85.93828739570233
25122.5	889.496835443038	252.58323606138333
25438.5	855.1645569620254	804.887335853734
25754.5	3873.3734177215188	540.4680402499718
26070.5	3993.0411392405063	451.10651581150364
26386.5	4337.974683544304	279.81718715591416
26702.5	4422.117088607595	224.3397626679784
27018.5	4424.743670886076	315.7933248987902
27334.5	4305.158227848101	435.8345406635908
27650.5	4234.838607594937	323.4331607823653
27966.5	4497.9240506329115	700.1578257883426
28282.5	4524.231012658228	640.3788954570846
28598.5	4517.132911392405	403.52136705617755
28914.5	3286.8639240506327	502.2322638336203
29230.5	145.0506329113924	313.57323049979243
29546.5	38.174050632911396	4.452633980812771
29862.5	35.0	4.198779207751109
30178.5	32.7373417721519	5.439541119886553
30494.5	34.60443037974684	6.481717228315971
30810.5	39.64873417721519	9.395999687451162
31126.5	31.629746835443036	6.760364756843346
31442.5	42.00316455696203	12.96258002917082
31758.5	67.17088607594937	60.7942681342138
32074.5	943.9525316455696	188.14660658545054
32390.5	1600.5411392405063	486.9875820421821
32706.5	2483.3291139240505	455.66925324672724
33022.5	2586.990506329114	548.9033370437104
33338.5	1576.1772151898733	241.21340150018838
33654.5	396.75632911392404	380.4732812189563
33970.5	102.33227848101266	7.433034373659253
34286.5	106.25	7.174144857080863
34602.5	353.5632911392405	222.73613554147286
34918.5	1715.1518987341772	466.00565338560193
35234.5	4375.715189873417	899.5317364811027
35550.5	5700.079113924051	770.42956536589
35866.5	6576.202531645569	630.0727479597236
36182.5	4220.863924050633	1797.5689164796079
36498.5	105.07278481012658	17.582265950365073
36814.5	138.04430379746836	23.291085924539967
37130.5	141.83227848101265	12.945235182261115
37446.5	142.66772151898735	11.30293453550555
37762.5	146.79113924050634	12.367525872321098
38078.5	159.98417721518987	62.89150794941951
38394.5	1064.7056962025317	333.841213297883
38710.5	2303.2056962025317	576.0170174833204
39026.5	1126.0949367088608	539.9511698503715
39342.5	236.40189873417722	215.414870553767
39658.5	22.7626582278481	4.162825233426291
39974.5	21.0	3.233526898377632
40290.5	19.689873417721518	4.3512692750274
40606.5	46.0	21.672840730196302
40922.5	25.895569620253166	6.467787757882337
41238.5	36.41139240506329	5.75006879430504
41554.5	40.25632911392405	8.693806903826006
41870.5	39.40506329113924	8.224885055562488
42186.5	81.44620253164557	78.13083395939066
42502.5	312.63291139240505	107.81530151377551
42818.5	85.4873417721519	21.552775967348943
43134.5	72.55696202531645	4.64192506988537
43450.5	61.40822784810127	8.017188812526255
43766.5	57.13291139240506	6.865341316526444
44082.5	149.29113924050634	161.89392331110915
44398.5	902.873417721519	134.9262691297208
44714.5	1217.7088607594937	146.9631078308131
45030.5	1552.5189873417721	344.9179915372291
45346.5	480.5221518987342	499.0132795473052
45662.5	29.759493670886076	18.691110050949593
45978.5	26.626582278481013	4.9828820901211985
46294.5	33.39873417721519	13.778308029359003
46610.5	24.009493670886076	6.188750512938167
46926.5	24.186708860759495	6.8658022478315734
47242.5	40.60443037974684	19.701892217805508
47558.5	25.151898734177216	6.585849810124658
47874.5	25.47151898734177	3.556505894444032
48190.5	27.338607594936708	2.2254284184330873
48506.5	28.0	6.696636223422981
48822.5	32.75	14.317489526069643
49138.5	299.1518987341772	215.56235698014495
49454.5	865.1835443037975	115.53161384429939
49770.5	308.3512658227848	224.8672533864583
50086.5	49.98101265822785	13.294973829004856
50402.5	47.825949367088604	10.183754747611204
50718.5	33.17088607594937	8.082446991294697
51034.5	735.0569620253165	466.2223148192749
51350.5	1523.5537974683543	320.3804897740312
51666.5	1710.7310126582279	262.79109236777396
51982.5	604.4113924050633	347.63531196727166
52298.5	141.2753164556962	91.58626700437937
52614.5	22.74367088607595	17.806893132660022
52930.5	38.151898734177216	37.274596840479084
53246.5	15.164556962025317	2.0615528128088303
53562.5	16.873417721518987	6.3666953850943955
53878.5	15.0	5.291203591153716
54194.5	22.99367088607595	14.612288915216949
54510.5	18.667721518987342	8.467361013423577
54826.5	13.772151898734178	4.673179602255483
55142.5	15.54746835443038	4.0264159393256564
55458.5	23.867088607594937	13.071855940206769
55774.5	16.99367088607595	6.71504074089642
56090.5	15.335443037974683	3.0330458434727956
56406.5	17.79113924050633	5.050379105960665
56722.5	19.753164556962027	5.159788534573775
57038.5	18.4873417721519	3.8236439641468936
57354.5	19.50632911392405	2.975107699358932
57670.5	19.0	5.887123902900402
57986.5	19.18354430379747	1.4626142712038221
58302.5	19.003164556962027	5.893033862219511
58618.5	22.287974683544302	6.472678705161653
58934.5	33.74367088607595	7.636935564094192
59250.5	33.56012658227848	2.753593739281947
59566.5	61.08227848101266	14.561958416071388
59882.5	67.89240506329114	7.304195083839466
60198.5	67.1993670886076	7.719570723291485
60514.5	66.78481012658227	7.474005585606097
60830.5	66.68987341772151	7.380267910474511
61146.5	69.60759493670886	10.580911879537213
61462.5	66.69303797468355	13.743928463880074
61778.5	57.99683544303797	7.646460254940178
62094.5	58.54430379746835	7.829269975829821
62410.5	58.54113924050633	5.821718394365305
62726.5	21.272151898734176	10.46739966258108
63042.5	37.60443037974684	13.172540483324015
63358.5	47.712025316455694	14.87277267655926
63674.5	45.07911392405063	7.563863121213641
63990.5	66.60759493670886	20.702610977019845
64306.5	34.33227848101266	21.32716814923685
64622.5	64.66455696202532	35.96939627453359
64938.5	55.88291139240506	38.50283566739442
65254.5	74.21518987341773	69.0141014759422
65570.5	91.54113924050633	68.55534583851193
65886.5	320.5379746835443	83.97149531428187
66202.5	388.12974683544303	55.72715516500744
66518.5	351.57911392405066	54.020624284630976
66834.5	455.1012658227848	131.60101044204438
67150.5	435.0664556962025	118.18905151804114
67466.5	50.95253164556962	44.810854245683025
67782.5	302.99050632911394	473.5787397939335
68098.5	22.968354430379748	3.501355976030723
68414.5	59.79746835443038	16.852299546352718
68730.5	37.94620253164557	13.407441727297794
69046.5	34.95569620253165	15.7855485905241
69362.5	29.553797468354432	11.000287683234655
69678.5	24.632911392405063	5.162854180696874
69994.5	39.00949367088607	20.392198806207702
70310.5	24.0	6.533990968365623
70626.5	24.085443037974684	0.9629201368096092
70942.5	25.439873417721518	4.155597110136173
71258.5	26.0	6.805851912373979
71574.5	25.129746835443036	1.8297817536041925
71890.5	25.11392405063291	1.5
72206.5	40.54746835443038	17.097819832890238
72522.5	46.50949367088607	21.98194022834499
72838.5	25.0	6.591613390408115
73154.5	25.42721518987342	4.135367676855935
73470.5	25.0	6.59209346130132
73786.5	25.515822784810126	4.6592768494148995
74102.5	27.28481012658228	3.141695905805807
74418.5	26.411392405063292	4.276074148863923
74734.5	52.25316455696203	20.830919691407615
75050.5	60.68987341772152	32.3916401935805
75366.5	124.10759493670886	74.75339203175442
75682.5	393.2088607594937	159.5257707048844
75998.5	533.5569620253165	89.6375260476847
76314.5	353.17721518987344	200.43410956840907
76630.5	35.639240506329116	13.610076311879736
76946.5	32.4746835443038	6.237138665620411
77262.5	26.0	6.202796429377949
77578.5	26.0	5.309711665870712
77894.5	25.00632911392405	5.5853560792169334
78210.5	24.25632911392405	1.1542436835489385
78526.5	56.7373417721519	17.92591999298604
78842.5	53.36392405063291	19.960086755601527
79158.5	26.18354430379747	7.128788133558504
79474.5	121.7626582278481	102.48738730674144
79790.5	24.712025316455698	5.2237893031346845
80106.5	24.164556962025316	6.630625149517779
80422.5	37.94620253164557	18.295396114524053
80738.5	24.253164556962027	6.549470942011509
81054.5	27.946202531645568	7.4926123953084005
81370.5	25.509493670886076	2.8384788224181743
81686.5	23.943037974683545	5.579970963129385
82002.5	24.930379746835442	5.903228037762291
82318.5	26.281645569620252	7.230823613294846
82634.5	25.11392405063291	6.783496354005808
82950.5	422.3259493670886	741.6339769024896
83266.5	2430.8607594936707	298.48107036642756
83582.5	1340.1487341772151	1165.9769183181256
83898.5	67.97784810126582	34.27236403735319
84214.5	117.71518987341773	52.416630610493854
84530.5	206.16455696202533	231.22384901741944
84846.5	33.78481012658228	5.792837130915761
85162.5	36.81645569620253	6.46460665783358
85478.5	37.07911392405063	7.029773930859175
85794.5	56.69303797468354	18.897541866803596
86110.5	38.360759493670884	3.6746652305974785
86426.5	36.28481012658228	1.3547852368455877
86742.5	36.0	7.682793532023111
87058.5	33.96835443037975	7.324961657997889
87374.5	33.01898734177215	7.349330461194957
87690.5	34.892405063291136	7.107893633048692
88006.5	34.870253164556964	6.5038936731309125
88322.5	36.0	7.734928178338227
88638.5	35.848101265822784	7.2463434690115305
88954.5	48.186708860759495	15.89114473575325
89270.5	37.914556962025316	7.659072555150736
89586.5	37.0	8.002175337155654
89902.5	37.68987341772152	5.825522196400884
90218.5	37.889240506329116	7.420890799167217
90534.5	39.63291139240506	6.159535162471404
90850.5	39.99367088607595	7.435375587459063
91166.5	38.5253164556962	4.868524586111249
91482.5	38.34493670886076	1.651619841629987
91798.5	38.96518987341772	7.887861207601197
92114.5	39.97784810126582	8.307385763755532
92430.5	39.45253164556962	4.4090671822644785
92746.5	37.686708860759495	5.79037831343153
93062.5	36.39873417721519	4.212323691987115
93378.5	34.4746835443038	4.960604291485957
93694.5	33.16139240506329	7.7708478269341414
94010.5	34.0	7.512015691333142
94326.5	33.42088607594937	4.077182571521539
94642.5	32.585443037974684	4.966342412885488
94958.5	31.455696202531644	3.5817752475623874
95274.5	30.009493670886076	6.977359407669744
95590.5	29.259493670886076	3.07295264764746
95906.5	27.563291139240505	4.692102171181921
96222.5	26.870253164556964	6.094456912907918
96538.5	26.224683544303797	2.5594204248994394
96854.5	24.335443037974684	2.744384369876113
97170.5	23.231012658227847	2.450135620116164
97486.5	64.96518987341773	92.00951037800387
97802.5	187.04113924050634	124.22479878394407
98118.5	81.57278481012658	80.20389365212904
98434.5	59.95253164556962	59.34953317935698
98750.5	33.392405063291136	6.624417815355931
99066.5	66.60443037974683	44.06270704233609
99382.5	31.43354430379747	4.585682175277543
99698.5	31.949367088607595	6.020271662149139
100014.5	35.5126582278481	7.479719415301998
100330.5	34.2373417721519	7.010164410574912
100646.5	35.54746835443038	3.2801667138860577
100962.5	34.0	7.342437769914242
101278.5	60.015822784810126	43.80469456374265
101594.5	49.29430379746835	34.13728797634263
101910.5	35.40506329113924	1.3383345024717304
102226.5	33.53164556962025	3.5391123824620427
102542.5	95.40822784810126	52.204078602967506
102858.5	315.28164556962025	112.66506877253032
103174.5	33.677215189873415	10.00284769579725
103490.5	31.0	6.825816592313236
103806.5	31.0	7.326905506678619
104122.5	173.3639240506329	396.72944978803116
104438.5	1226.256329113924	442.0134992783634
104754.5	1191.1930379746836	422.91672580074834
105070.5	1081.4620253164558	509.30906286751593
105386.5	1082.487341772152	428.865226978584
105702.5	1217.0949367088608	320.0707941864412
106018.5	1228.379746835443	345.0432645776176
106334.5	1218.0822784810127	142.46551881291438
106650.5	808.4556962025316	556.9305373363194
106966.5	34.19303797468354	1.5931022200550204
107282.5	33.379746835443036	4.106956124381529
107598.5	32.357594936708864	2.993664195673216
107914.5	32.971518987341774	7.508644806850503
108230.5	69.81962025316456	12.742707023175287
108546.5	229.9240506329114	151.21295445475798
108862.5	543.8955696202531	289.92382238238054
109178.5	1471.6898734177216	158.52176107455162
109494.5	1720.259493670886	241.843199018274
109810.5	1946.253164556962	198.07579900608403
110126.5	2064.743670886076	155.87718307222343
110442.5	1904.7183544303798	190.3335097577642
110758.5	1870.3259493670887	96.38548330742117
111074.5	1747.3132911392406	152.16365689944718
111390.5	1085.0632911392406	297.5969791938696
111706.5	93.20569620253164	127.91571592164442
112022.5	31.88607594936709	7.004971110087789
112338.5	55.44620253164557	24.52104495264466
112654.5	59.56012658227848	24.52749684060366
112970.5	49.2626582278481	4.250837594305907
113286.5	48.427215189873415	7.983765172468059
113602.5	59.56645569620253	16.160194885402138
113918.5	42.13291139240506	18.847908926087158
114234.5	33.76898734177215	6.947588599058822
114550.5	34.664556962025316	6.61174635579873
114866.5	35.392405063291136	4.617660101190502
115182.5	38.0	8.368680309737146
115498.5	71.4367088607595	24.266975006155327
115814.5	39.99050632911393	8.581884069201537
116130.5	39.30379746835443	4.375565062966511
116446.5	39.278481012658226	3.495476280906481
116762.5	40.870253164556964	7.764736907359209
117078.5	42.0	8.053814254788406
117394.5	41.95886075949367	7.258779058334923
117710.5	39.25949367088607	2.45336245625715
118026.5	37.08860759493671	7.864959945016179
118342.5	37.0	7.414278048963488
118658.5	35.98101265822785	7.486063000035884
118974.5	36.142405063291136	8.299954247243118
119290.5	35.50632911392405	4.3704994935115655
119606.5	32.87341772151899	7.104331002095963
119922.5	32.151898734177216	2.298183101848109
120238.5	39.89556962025316	8.359978499154712
120554.5	47.65822784810127	12.629957354829433
120870.5	33.050632911392405	8.308528484010884
121186.5	46.015822784810126	10.632675931690683
121502.5	37.61708860759494	7.206712763858386
121818.5	31.61392405063291	5.742634247561468
122134.5	32.0	7.746579481996299
122450.5	31.515822784810126	5.04567743315936
122766.5	30.765822784810126	6.068438791574698
123082.5	30.0	7.349761039773478
123398.5	29.829113924050635	6.558403634105488
123714.5	29.0	7.2827175342412085
124030.5	27.914556962025316	6.849651196884946
124346.5	26.272151898734176	2.8423782162215154
124662.5	26.889240506329113	6.20917043318626
124978.5	26.0	6.767148867689286
125294.5	25.075949367088608	1.3652560384898254
125610.5	25.20253164556962	2.4481974769360337
125926.5	25.803797468354432	6.147449816021792
126189.5	36.614285714285714	18.21537811850196
