# Supplementary material for: Repeat Proliferations in the Non-Coding Regions Drive Mitochondrial Genome Expansion in Curcuma (Zingiberaceae)
Source: Biology (Basel). 2026 Jul 9;15(14):1109. doi: 10.3390/biology15141109 (PMC13406114; doi:10.3390/biology15141109)
Supplement: Supplementary file 1 [file biology-15-01109-s001.zip › Supporting Information S1:long-read alignment evidence and coverage depth profiles/long-read alignment evidence and coverage depth profiles/contig12/raw_data_qualimapReport/coverage_histogram.txt]

#Coverage	Number of genomic locations
9.0	1.0
11.0	1.0
12.0	5.0
13.0	217.0
14.0	74.0
15.0	1360.0
16.0	1026.0
17.0	1032.0
18.0	1070.0
19.0	1735.0
20.0	1181.0
21.0	1094.0
22.0	666.0
23.0	1352.0
24.0	4130.0
25.0	6540.0
26.0	5346.0
27.0	3807.0
28.0	3743.0
29.0	2421.0
30.0	4598.0
31.0	4350.0
32.0	6185.0
33.0	5481.0
34.0	4423.0
35.0	5249.0
36.0	4410.0
37.0	3697.0
38.0	2862.0
39.0	4165.0
40.0	2658.0
41.0	1047.0
42.0	1185.0
43.0	525.0
44.0	403.0
45.0	369.0
46.0	661.0
47.0	520.0
48.0	869.0
49.0	396.0
50.0	610.0
51.0	551.0
52.0	118.0
53.0	107.0
54.0	89.0
55.0	101.0
56.0	254.0
57.0	384.0
58.0	334.0
59.0	242.0
60.0	390.0
61.0	139.0
62.0	257.0
63.0	242.0
64.0	253.0
65.0	437.0
66.0	736.0
67.0	979.0
68.0	635.0
69.0	400.0
70.0	393.0
71.0	287.0
72.0	142.0
73.0	210.0
74.0	161.0
75.0	190.0
76.0	118.0
77.0	175.0
78.0	276.0
79.0	140.0
80.0	104.0
81.0	121.0
82.0	213.0
83.0	215.0
84.0	109.0
85.0	108.0
86.0	164.0
87.0	277.0
88.0	267.0
89.0	219.0
90.0	125.0
91.0	177.0
92.0	147.0
93.0	205.0
94.0	63.0
95.0	27.0
96.0	29.0
97.0	29.0
98.0	62.0
99.0	74.0
100.0	81.0
101.0	48.0
102.0	37.0
103.0	57.0
104.0	78.0
105.0	27.0
106.0	30.0
107.0	24.0
108.0	36.0
109.0	44.0
110.0	40.0
111.0	56.0
112.0	24.0
113.0	72.0
114.0	19.0
115.0	25.0
116.0	13.0
117.0	35.0
118.0	26.0
119.0	59.0
120.0	19.0
121.0	24.0
122.0	69.0
123.0	58.0
124.0	29.0
125.0	24.0
126.0	15.0
127.0	21.0
128.0	12.0
129.0	42.0
130.0	21.0
131.0	26.0
132.0	39.0
133.0	44.0
134.0	26.0
135.0	31.0
136.0	75.0
137.0	21.0
138.0	31.0
139.0	45.0
140.0	16.0
141.0	14.0
142.0	35.0
143.0	28.0
144.0	63.0
145.0	35.0
146.0	44.0
147.0	47.0
148.0	20.0
149.0	17.0
150.0	25.0
151.0	18.0
152.0	27.0
153.0	21.0
154.0	20.0
155.0	43.0
156.0	10.0
157.0	14.0
158.0	7.0
159.0	12.0
160.0	32.0
161.0	16.0
162.0	7.0
163.0	8.0
164.0	11.0
165.0	14.0
166.0	9.0
167.0	15.0
168.0	36.0
169.0	13.0
170.0	6.0
171.0	5.0
172.0	8.0
173.0	7.0
174.0	10.0
175.0	13.0
176.0	8.0
177.0	11.0
178.0	13.0
179.0	25.0
180.0	16.0
181.0	7.0
182.0	10.0
183.0	5.0
184.0	11.0
185.0	6.0
186.0	5.0
187.0	8.0
188.0	10.0
189.0	7.0
190.0	2.0
191.0	9.0
192.0	11.0
193.0	43.0
194.0	14.0
195.0	24.0
196.0	30.0
197.0	19.0
198.0	29.0
199.0	18.0
200.0	19.0
201.0	27.0
202.0	66.0
203.0	22.0
204.0	11.0
205.0	22.0
206.0	16.0
207.0	14.0
208.0	27.0
209.0	20.0
210.0	17.0
211.0	15.0
212.0	18.0
213.0	25.0
214.0	21.0
215.0	20.0
216.0	19.0
217.0	27.0
218.0	15.0
219.0	22.0
220.0	14.0
221.0	14.0
222.0	9.0
223.0	10.0
224.0	18.0
225.0	10.0
226.0	9.0
227.0	11.0
228.0	10.0
229.0	10.0
230.0	12.0
231.0	14.0
232.0	7.0
233.0	16.0
234.0	13.0
235.0	6.0
236.0	15.0
237.0	17.0
238.0	25.0
239.0	13.0
240.0	11.0
241.0	14.0
242.0	8.0
243.0	7.0
244.0	8.0
245.0	11.0
246.0	16.0
247.0	13.0
248.0	18.0
249.0	10.0
250.0	12.0
251.0	13.0
252.0	10.0
253.0	18.0
254.0	21.0
255.0	20.0
256.0	23.0
257.0	25.0
258.0	22.0
259.0	21.0
260.0	20.0
261.0	15.0
262.0	22.0
263.0	29.0
264.0	60.0
265.0	23.0
266.0	24.0
267.0	20.0
268.0	16.0
269.0	33.0
270.0	30.0
271.0	28.0
272.0	37.0
273.0	25.0
274.0	24.0
275.0	24.0
276.0	27.0
277.0	19.0
278.0	25.0
279.0	19.0
280.0	25.0
281.0	38.0
282.0	21.0
283.0	26.0
284.0	32.0
285.0	21.0
286.0	36.0
287.0	40.0
288.0	26.0
289.0	18.0
290.0	14.0
291.0	12.0
292.0	10.0
293.0	13.0
294.0	21.0
295.0	13.0
296.0	16.0
297.0	8.0
298.0	17.0
299.0	11.0
300.0	13.0
301.0	36.0
302.0	37.0
303.0	18.0
304.0	24.0
305.0	19.0
306.0	19.0
307.0	14.0
308.0	11.0
309.0	12.0
310.0	15.0
311.0	12.0
312.0	8.0
313.0	14.0
314.0	14.0
315.0	26.0
316.0	20.0
317.0	23.0
318.0	23.0
319.0	31.0
320.0	14.0
321.0	23.0
322.0	15.0
323.0	17.0
324.0	17.0
325.0	24.0
326.0	25.0
327.0	27.0
328.0	25.0
329.0	22.0
330.0	18.0
331.0	15.0
332.0	22.0
333.0	12.0
334.0	18.0
335.0	14.0
336.0	11.0
337.0	13.0
338.0	24.0
339.0	19.0
340.0	23.0
341.0	13.0
342.0	17.0
343.0	18.0
344.0	14.0
345.0	10.0
346.0	15.0
347.0	15.0
348.0	7.0
349.0	17.0
350.0	10.0
351.0	12.0
352.0	14.0
353.0	18.0
354.0	11.0
355.0	16.0
356.0	17.0
357.0	6.0
358.0	11.0
359.0	6.0
360.0	15.0
361.0	8.0
362.0	16.0
363.0	13.0
364.0	5.0
365.0	8.0
366.0	9.0
367.0	8.0
368.0	8.0
369.0	14.0
370.0	10.0
371.0	16.0
372.0	12.0
373.0	11.0
374.0	17.0
375.0	14.0
376.0	12.0
377.0	9.0
378.0	8.0
379.0	9.0
380.0	13.0
381.0	14.0
382.0	13.0
383.0	8.0
384.0	3.0
385.0	2.0
386.0	4.0
387.0	4.0
388.0	11.0
389.0	8.0
390.0	7.0
391.0	9.0
392.0	6.0
393.0	5.0
394.0	8.0
395.0	7.0
396.0	6.0
397.0	12.0
398.0	9.0
399.0	13.0
400.0	10.0
401.0	15.0
402.0	15.0
403.0	17.0
404.0	10.0
405.0	21.0
406.0	12.0
407.0	22.0
408.0	18.0
409.0	10.0
410.0	16.0
411.0	11.0
412.0	5.0
413.0	10.0
414.0	12.0
415.0	13.0
416.0	17.0
417.0	13.0
418.0	13.0
419.0	12.0
420.0	10.0
421.0	16.0
422.0	13.0
423.0	11.0
424.0	8.0
425.0	19.0
426.0	15.0
427.0	10.0
428.0	13.0
429.0	18.0
430.0	7.0
431.0	17.0
432.0	19.0
433.0	19.0
434.0	18.0
435.0	18.0
436.0	19.0
437.0	17.0
438.0	22.0
439.0	14.0
440.0	21.0
441.0	11.0
442.0	15.0
443.0	15.0
444.0	17.0
445.0	12.0
446.0	15.0
447.0	10.0
448.0	20.0
449.0	19.0
450.0	8.0
451.0	11.0
452.0	14.0
453.0	7.0
454.0	7.0
455.0	7.0
456.0	9.0
457.0	7.0
458.0	12.0
459.0	11.0
460.0	10.0
461.0	13.0
462.0	5.0
463.0	6.0
464.0	10.0
465.0	6.0
466.0	5.0
467.0	7.0
468.0	11.0
469.0	7.0
470.0	8.0
471.0	15.0
472.0	8.0
473.0	16.0
474.0	12.0
475.0	5.0
476.0	6.0
477.0	7.0
478.0	11.0
479.0	3.0
480.0	13.0
481.0	16.0
482.0	10.0
483.0	14.0
484.0	7.0
485.0	13.0
486.0	12.0
487.0	8.0
488.0	33.0
489.0	10.0
490.0	11.0
491.0	30.0
492.0	22.0
493.0	16.0
494.0	23.0
495.0	21.0
496.0	24.0
497.0	19.0
498.0	26.0
499.0	19.0
500.0	23.0
501.0	18.0
502.0	13.0
503.0	14.0
504.0	17.0
505.0	11.0
506.0	11.0
507.0	15.0
508.0	25.0
509.0	16.0
510.0	14.0
511.0	14.0
512.0	14.0
513.0	21.0
514.0	28.0
515.0	19.0
516.0	11.0
517.0	20.0
518.0	15.0
519.0	16.0
520.0	15.0
521.0	10.0
522.0	12.0
523.0	10.0
524.0	14.0
525.0	7.0
526.0	4.0
527.0	4.0
528.0	7.0
529.0	10.0
530.0	7.0
531.0	9.0
532.0	14.0
533.0	9.0
534.0	16.0
535.0	2.0
536.0	6.0
537.0	8.0
538.0	3.0
539.0	5.0
540.0	5.0
541.0	8.0
542.0	10.0
543.0	8.0
544.0	4.0
545.0	7.0
546.0	7.0
547.0	12.0
548.0	11.0
549.0	10.0
550.0	13.0
551.0	3.0
552.0	3.0
553.0	7.0
554.0	8.0
555.0	5.0
556.0	6.0
557.0	4.0
558.0	1.0
559.0	8.0
560.0	6.0
561.0	6.0
562.0	6.0
563.0	8.0
564.0	7.0
565.0	2.0
566.0	6.0
567.0	6.0
568.0	2.0
569.0	4.0
570.0	3.0
571.0	3.0
572.0	5.0
573.0	5.0
574.0	9.0
575.0	5.0
576.0	1.0
577.0	7.0
578.0	5.0
579.0	6.0
580.0	5.0
581.0	3.0
582.0	7.0
583.0	6.0
584.0	2.0
585.0	12.0
586.0	3.0
587.0	10.0
588.0	5.0
589.0	9.0
590.0	6.0
591.0	14.0
592.0	5.0
593.0	4.0
594.0	4.0
595.0	12.0
596.0	7.0
597.0	5.0
598.0	7.0
599.0	5.0
600.0	10.0
601.0	6.0
602.0	6.0
603.0	3.0
604.0	8.0
605.0	9.0
606.0	11.0
607.0	3.0
608.0	12.0
609.0	5.0
610.0	5.0
611.0	8.0
612.0	6.0
613.0	4.0
614.0	9.0
615.0	5.0
616.0	6.0
617.0	7.0
618.0	7.0
619.0	8.0
620.0	6.0
621.0	4.0
622.0	4.0
623.0	3.0
624.0	5.0
625.0	3.0
626.0	11.0
627.0	4.0
628.0	4.0
629.0	6.0
630.0	7.0
631.0	7.0
632.0	6.0
633.0	4.0
634.0	8.0
635.0	7.0
636.0	9.0
637.0	7.0
638.0	2.0
639.0	6.0
640.0	9.0
641.0	4.0
642.0	7.0
643.0	2.0
644.0	9.0
645.0	5.0
646.0	5.0
647.0	9.0
648.0	4.0
649.0	4.0
650.0	8.0
651.0	5.0
652.0	4.0
653.0	2.0
654.0	3.0
655.0	8.0
656.0	3.0
657.0	10.0
658.0	3.0
659.0	9.0
660.0	12.0
661.0	4.0
662.0	4.0
663.0	4.0
664.0	4.0
665.0	7.0
666.0	6.0
667.0	7.0
668.0	5.0
669.0	3.0
670.0	3.0
671.0	5.0
672.0	3.0
673.0	3.0
674.0	5.0
675.0	4.0
676.0	3.0
677.0	4.0
678.0	5.0
679.0	12.0
680.0	10.0
681.0	4.0
682.0	1.0
683.0	5.0
684.0	4.0
685.0	7.0
686.0	11.0
687.0	10.0
688.0	4.0
689.0	11.0
690.0	8.0
691.0	4.0
692.0	4.0
693.0	6.0
694.0	4.0
695.0	5.0
696.0	7.0
697.0	4.0
698.0	7.0
699.0	3.0
700.0	4.0
701.0	5.0
702.0	3.0
703.0	7.0
704.0	6.0
705.0	9.0
706.0	6.0
707.0	6.0
708.0	6.0
709.0	7.0
710.0	8.0
712.0	11.0
713.0	4.0
714.0	8.0
715.0	3.0
716.0	3.0
717.0	2.0
718.0	9.0
719.0	9.0
720.0	5.0
721.0	2.0
722.0	3.0
723.0	5.0
724.0	5.0
725.0	6.0
726.0	1.0
727.0	3.0
728.0	7.0
729.0	5.0
730.0	6.0
731.0	5.0
732.0	8.0
733.0	4.0
734.0	2.0
735.0	6.0
736.0	3.0
737.0	5.0
738.0	6.0
739.0	5.0
740.0	5.0
741.0	8.0
742.0	5.0
743.0	4.0
744.0	7.0
745.0	6.0
746.0	3.0
747.0	3.0
748.0	5.0
749.0	2.0
750.0	11.0
751.0	8.0
752.0	5.0
753.0	2.0
754.0	4.0
755.0	10.0
756.0	1.0
757.0	8.0
758.0	3.0
759.0	7.0
760.0	6.0
761.0	8.0
762.0	5.0
763.0	8.0
764.0	7.0
765.0	5.0
766.0	13.0
767.0	6.0
768.0	5.0
769.0	8.0
770.0	7.0
771.0	5.0
772.0	6.0
773.0	7.0
774.0	7.0
775.0	9.0
776.0	9.0
777.0	7.0
778.0	4.0
779.0	8.0
780.0	7.0
781.0	4.0
782.0	4.0
783.0	10.0
784.0	6.0
785.0	2.0
786.0	6.0
787.0	12.0
788.0	7.0
789.0	4.0
790.0	3.0
791.0	5.0
792.0	6.0
793.0	3.0
794.0	12.0
795.0	7.0
796.0	1.0
797.0	2.0
798.0	8.0
799.0	8.0
800.0	3.0
801.0	6.0
802.0	5.0
803.0	4.0
804.0	9.0
805.0	5.0
806.0	1.0
807.0	8.0
808.0	5.0
809.0	10.0
810.0	8.0
811.0	7.0
812.0	8.0
813.0	8.0
814.0	5.0
815.0	4.0
816.0	9.0
817.0	11.0
818.0	8.0
819.0	10.0
820.0	9.0
821.0	4.0
822.0	6.0
823.0	6.0
824.0	8.0
825.0	6.0
826.0	5.0
827.0	12.0
828.0	6.0
829.0	6.0
830.0	6.0
831.0	4.0
832.0	8.0
833.0	7.0
834.0	12.0
835.0	5.0
836.0	8.0
837.0	6.0
838.0	5.0
839.0	7.0
840.0	5.0
841.0	10.0
842.0	6.0
843.0	9.0
844.0	4.0
845.0	5.0
846.0	7.0
847.0	7.0
848.0	5.0
849.0	4.0
850.0	7.0
851.0	3.0
852.0	6.0
853.0	6.0
854.0	7.0
855.0	3.0
856.0	3.0
857.0	7.0
858.0	8.0
859.0	6.0
860.0	2.0
861.0	4.0
862.0	5.0
863.0	3.0
864.0	7.0
865.0	12.0
866.0	5.0
867.0	6.0
868.0	3.0
869.0	4.0
870.0	11.0
871.0	8.0
872.0	1.0
873.0	2.0
874.0	10.0
875.0	3.0
876.0	9.0
877.0	7.0
878.0	5.0
879.0	7.0
880.0	4.0
881.0	4.0
882.0	8.0
883.0	7.0
884.0	10.0
885.0	1.0
886.0	5.0
887.0	3.0
888.0	6.0
889.0	8.0
890.0	10.0
891.0	7.0
892.0	7.0
893.0	11.0
894.0	9.0
895.0	3.0
896.0	7.0
897.0	11.0
898.0	5.0
899.0	2.0
900.0	6.0
901.0	3.0
902.0	3.0
903.0	4.0
904.0	3.0
906.0	4.0
907.0	9.0
908.0	6.0
909.0	8.0
910.0	8.0
911.0	5.0
912.0	5.0
913.0	1.0
914.0	4.0
915.0	4.0
916.0	3.0
917.0	2.0
918.0	5.0
919.0	6.0
920.0	4.0
921.0	3.0
922.0	4.0
923.0	7.0
924.0	2.0
925.0	9.0
926.0	7.0
927.0	3.0
928.0	5.0
929.0	5.0
930.0	9.0
931.0	4.0
932.0	8.0
933.0	8.0
934.0	7.0
935.0	5.0
936.0	10.0
937.0	9.0
938.0	5.0
939.0	5.0
940.0	6.0
941.0	8.0
942.0	8.0
943.0	8.0
944.0	7.0
945.0	7.0
946.0	6.0
947.0	4.0
948.0	5.0
949.0	8.0
950.0	7.0
951.0	15.0
952.0	9.0
953.0	8.0
954.0	4.0
955.0	8.0
956.0	5.0
957.0	8.0
958.0	7.0
959.0	5.0
960.0	10.0
961.0	7.0
962.0	7.0
963.0	6.0
964.0	11.0
965.0	7.0
966.0	2.0
967.0	4.0
968.0	8.0
969.0	3.0
970.0	5.0
971.0	4.0
972.0	5.0
973.0	4.0
974.0	7.0
975.0	3.0
976.0	2.0
977.0	7.0
978.0	4.0
979.0	5.0
980.0	8.0
981.0	7.0
982.0	4.0
983.0	6.0
984.0	9.0
985.0	11.0
986.0	3.0
987.0	4.0
988.0	9.0
989.0	4.0
990.0	12.0
991.0	8.0
992.0	5.0
993.0	7.0
994.0	3.0
995.0	11.0
996.0	11.0
997.0	10.0
998.0	4.0
999.0	11.0
1000.0	8.0
1001.0	11.0
1002.0	4.0
1003.0	11.0
1004.0	10.0
1005.0	10.0
1006.0	6.0
1007.0	6.0
1008.0	8.0
1009.0	21.0
1010.0	14.0
1011.0	17.0
1012.0	10.0
1013.0	10.0
1014.0	8.0
1015.0	7.0
1016.0	10.0
1017.0	7.0
1018.0	9.0
1019.0	11.0
1020.0	9.0
1021.0	10.0
1022.0	11.0
1023.0	10.0
1024.0	11.0
1025.0	6.0
1026.0	1.0
1027.0	11.0
1028.0	8.0
1029.0	10.0
1030.0	9.0
1031.0	9.0
1032.0	8.0
1033.0	14.0
1034.0	7.0
1035.0	7.0
1036.0	5.0
1037.0	11.0
1038.0	4.0
1039.0	9.0
1040.0	10.0
1041.0	8.0
1042.0	2.0
1043.0	6.0
1044.0	10.0
1045.0	10.0
1046.0	9.0
1047.0	10.0
1048.0	8.0
1049.0	8.0
1050.0	8.0
1051.0	8.0
1052.0	14.0
1053.0	9.0
1054.0	10.0
1055.0	12.0
1056.0	19.0
1057.0	13.0
1058.0	14.0
1059.0	16.0
1060.0	18.0
1061.0	7.0
1062.0	12.0
1063.0	21.0
1064.0	8.0
1065.0	8.0
1066.0	14.0
1067.0	10.0
1068.0	20.0
1069.0	5.0
1070.0	7.0
1071.0	16.0
1072.0	5.0
1073.0	18.0
1074.0	12.0
1075.0	18.0
1076.0	15.0
1077.0	33.0
1078.0	33.0
1079.0	29.0
1080.0	37.0
1081.0	28.0
1082.0	15.0
1083.0	15.0
1084.0	2.0
1085.0	2.0
1086.0	5.0
1087.0	3.0
1088.0	6.0
1089.0	5.0
1090.0	1.0
1091.0	2.0
1092.0	2.0
1093.0	1.0
1094.0	4.0
1095.0	3.0
1096.0	8.0
1097.0	1.0
1098.0	6.0
1099.0	5.0
1100.0	7.0
1101.0	6.0
1102.0	6.0
1103.0	8.0
1104.0	6.0
1105.0	6.0
1106.0	7.0
1107.0	10.0
1108.0	8.0
1109.0	5.0
1110.0	7.0
1111.0	7.0
1112.0	4.0
1113.0	5.0
1114.0	5.0
1115.0	5.0
1116.0	7.0
1117.0	3.0
1118.0	7.0
1119.0	3.0
1120.0	3.0
1121.0	7.0
1122.0	3.0
1123.0	7.0
1124.0	1.0
1125.0	5.0
1126.0	6.0
1127.0	3.0
1128.0	6.0
1129.0	8.0
1130.0	9.0
1131.0	9.0
1132.0	7.0
1133.0	11.0
1134.0	9.0
1135.0	26.0
1136.0	39.0
1137.0	6.0
1138.0	4.0
1139.0	8.0
1140.0	6.0
1141.0	12.0
1142.0	12.0
1143.0	8.0
1144.0	7.0
1145.0	8.0
1146.0	2.0
1147.0	6.0
1148.0	14.0
1149.0	8.0
1150.0	5.0
1151.0	5.0
1152.0	6.0
1153.0	5.0
1154.0	18.0
1155.0	21.0
1156.0	10.0
1157.0	6.0
1158.0	3.0
1159.0	8.0
1160.0	9.0
1161.0	7.0
1162.0	10.0
1163.0	5.0
1164.0	12.0
1165.0	7.0
1166.0	8.0
1167.0	7.0
1168.0	12.0
1169.0	18.0
1170.0	14.0
1171.0	13.0
1172.0	10.0
1173.0	9.0
1174.0	10.0
1175.0	6.0
1176.0	9.0
1177.0	15.0
1178.0	13.0
1179.0	9.0
1180.0	19.0
1181.0	11.0
1182.0	9.0
1183.0	9.0
1184.0	6.0
1185.0	14.0
1186.0	11.0
1187.0	7.0
1188.0	6.0
1189.0	6.0
1190.0	10.0
1191.0	14.0
1192.0	12.0
1193.0	21.0
1194.0	24.0
1195.0	25.0
1196.0	32.0
1197.0	35.0
1198.0	60.0
1199.0	57.0
1200.0	37.0
1201.0	47.0
1202.0	37.0
1203.0	42.0
1204.0	20.0
1205.0	15.0
1206.0	4.0
1207.0	8.0
1208.0	4.0
1209.0	6.0
1210.0	17.0
1211.0	14.0
1212.0	18.0
1213.0	23.0
1214.0	25.0
1215.0	29.0
1216.0	23.0
1217.0	36.0
1218.0	32.0
1219.0	37.0
1220.0	30.0
1221.0	41.0
1222.0	69.0
1223.0	63.0
1224.0	39.0
1225.0	49.0
1226.0	65.0
1227.0	61.0
1228.0	42.0
1229.0	45.0
1230.0	25.0
1231.0	24.0
1232.0	6.0
1233.0	10.0
1234.0	5.0
1235.0	3.0
1236.0	2.0
1237.0	4.0
1238.0	4.0
1239.0	3.0
1240.0	5.0
1241.0	9.0
1242.0	4.0
1243.0	11.0
1244.0	5.0
1245.0	8.0
1246.0	8.0
1247.0	14.0
1248.0	19.0
1249.0	8.0
1250.0	6.0
1251.0	12.0
1252.0	1.0
1253.0	6.0
1254.0	2.0
1255.0	7.0
1256.0	3.0
1257.0	3.0
1258.0	2.0
1259.0	5.0
1260.0	6.0
1261.0	2.0
1262.0	4.0
1263.0	6.0
1264.0	5.0
1265.0	4.0
1266.0	7.0
1267.0	5.0
1268.0	6.0
1269.0	7.0
1270.0	2.0
1271.0	5.0
1272.0	6.0
1273.0	7.0
1274.0	9.0
1275.0	8.0
1276.0	13.0
1277.0	6.0
1278.0	6.0
1279.0	10.0
1280.0	10.0
1281.0	11.0
1282.0	7.0
1283.0	9.0
1284.0	2.0
1285.0	13.0
1286.0	7.0
1287.0	15.0
1288.0	10.0
1289.0	26.0
1290.0	16.0
1291.0	6.0
1292.0	8.0
1293.0	3.0
1294.0	6.0
1295.0	1.0
1296.0	6.0
1297.0	6.0
1298.0	5.0
1299.0	4.0
1300.0	6.0
1301.0	4.0
1302.0	2.0
1303.0	1.0
1305.0	5.0
1306.0	9.0
1307.0	4.0
1308.0	4.0
1309.0	7.0
1310.0	8.0
1311.0	8.0
1312.0	12.0
1313.0	10.0
1314.0	5.0
1315.0	6.0
1316.0	5.0
1317.0	3.0
1318.0	7.0
1319.0	4.0
1320.0	9.0
1321.0	7.0
1322.0	10.0
1323.0	6.0
1324.0	10.0
1325.0	7.0
1326.0	5.0
1327.0	9.0
1328.0	12.0
1329.0	5.0
1330.0	2.0
1331.0	7.0
1332.0	7.0
1333.0	7.0
1334.0	7.0
1335.0	4.0
1336.0	10.0
1337.0	10.0
1338.0	6.0
1339.0	4.0
1340.0	6.0
1341.0	6.0
1342.0	5.0
1343.0	3.0
1344.0	3.0
1345.0	4.0
1346.0	4.0
1347.0	7.0
1348.0	8.0
1349.0	4.0
1350.0	2.0
1351.0	6.0
1352.0	4.0
1353.0	7.0
1354.0	6.0
1355.0	5.0
1356.0	3.0
1357.0	5.0
1358.0	3.0
1359.0	4.0
1360.0	4.0
1361.0	7.0
1362.0	6.0
1364.0	6.0
1365.0	8.0
1366.0	5.0
1367.0	4.0
1368.0	6.0
1369.0	2.0
1370.0	3.0
1371.0	2.0
1372.0	7.0
1373.0	7.0
1374.0	7.0
1375.0	4.0
1376.0	5.0
1377.0	7.0
1378.0	8.0
1379.0	4.0
1380.0	8.0
1381.0	9.0
1382.0	6.0
1383.0	7.0
1384.0	5.0
1385.0	3.0
1386.0	5.0
1387.0	4.0
1388.0	2.0
1389.0	6.0
1390.0	3.0
1391.0	4.0
1392.0	5.0
1393.0	10.0
1394.0	5.0
1395.0	9.0
1396.0	4.0
1397.0	10.0
1398.0	9.0
1399.0	8.0
1400.0	9.0
1401.0	12.0
1402.0	7.0
1403.0	10.0
1404.0	6.0
1405.0	2.0
1406.0	10.0
1407.0	6.0
1408.0	7.0
1409.0	9.0
1410.0	11.0
1411.0	7.0
1412.0	10.0
1413.0	6.0
1414.0	6.0
1415.0	9.0
1416.0	15.0
1417.0	9.0
1418.0	11.0
1419.0	12.0
1420.0	7.0
1421.0	7.0
1422.0	8.0
1423.0	7.0
1424.0	9.0
1425.0	5.0
1426.0	9.0
1427.0	15.0
1428.0	6.0
1429.0	9.0
1430.0	6.0
1431.0	13.0
1432.0	8.0
1433.0	11.0
1434.0	2.0
1435.0	6.0
1436.0	8.0
1437.0	4.0
1438.0	6.0
1439.0	1.0
1440.0	6.0
1441.0	6.0
1442.0	11.0
1443.0	6.0
1444.0	4.0
1445.0	5.0
1446.0	3.0
1447.0	3.0
1448.0	3.0
1449.0	4.0
1450.0	3.0
1451.0	5.0
1452.0	8.0
1453.0	5.0
1454.0	9.0
1455.0	3.0
1456.0	6.0
1457.0	10.0
1458.0	10.0
1459.0	4.0
1460.0	7.0
1461.0	4.0
1462.0	3.0
1463.0	8.0
1464.0	7.0
1465.0	6.0
1466.0	10.0
1467.0	6.0
1468.0	9.0
1469.0	5.0
1470.0	9.0
1471.0	5.0
1472.0	6.0
1473.0	11.0
1474.0	8.0
1475.0	9.0
1476.0	5.0
1477.0	6.0
1478.0	5.0
1479.0	8.0
1480.0	9.0
1481.0	2.0
1482.0	8.0
1483.0	7.0
1484.0	13.0
1485.0	4.0
1486.0	6.0
1487.0	9.0
1488.0	9.0
1489.0	9.0
1490.0	4.0
1491.0	6.0
1492.0	8.0
1493.0	11.0
1494.0	5.0
1495.0	9.0
1496.0	7.0
1497.0	8.0
1498.0	10.0
1499.0	4.0
1500.0	7.0
1501.0	6.0
1502.0	7.0
1503.0	10.0
1504.0	3.0
1505.0	4.0
1506.0	9.0
1507.0	5.0
1508.0	5.0
1509.0	12.0
1510.0	8.0
1511.0	9.0
1512.0	6.0
1513.0	11.0
1514.0	5.0
1515.0	8.0
1516.0	3.0
1517.0	3.0
1518.0	10.0
1519.0	7.0
1520.0	8.0
1521.0	9.0
1522.0	8.0
1523.0	9.0
1524.0	4.0
1525.0	10.0
1526.0	10.0
1527.0	5.0
1528.0	9.0
1529.0	10.0
1530.0	6.0
1531.0	8.0
1532.0	9.0
1533.0	13.0
1534.0	10.0
1535.0	5.0
1536.0	10.0
1537.0	11.0
1538.0	7.0
1539.0	6.0
1540.0	8.0
1541.0	3.0
1542.0	8.0
1543.0	6.0
1544.0	11.0
1545.0	6.0
1546.0	8.0
1547.0	5.0
1548.0	4.0
1549.0	8.0
1550.0	9.0
1551.0	6.0
1552.0	5.0
1553.0	7.0
1554.0	3.0
1555.0	5.0
1556.0	9.0
1557.0	9.0
1558.0	8.0
1559.0	7.0
1560.0	13.0
1561.0	10.0
1562.0	9.0
1563.0	7.0
1564.0	8.0
1565.0	10.0
1566.0	9.0
1567.0	6.0
1568.0	8.0
1569.0	10.0
1570.0	11.0
1571.0	5.0
1572.0	6.0
1573.0	7.0
1574.0	11.0
1575.0	10.0
1576.0	8.0
1577.0	8.0
1578.0	6.0
1579.0	5.0
1580.0	4.0
1581.0	10.0
1582.0	10.0
1583.0	10.0
1584.0	5.0
1585.0	6.0
1586.0	5.0
1587.0	13.0
1588.0	9.0
1589.0	4.0
1590.0	5.0
1591.0	5.0
1592.0	7.0
1593.0	5.0
1594.0	1.0
1595.0	5.0
1596.0	5.0
1597.0	7.0
1598.0	15.0
1599.0	8.0
1600.0	4.0
1601.0	7.0
1602.0	7.0
1603.0	9.0
1604.0	8.0
1605.0	7.0
1606.0	8.0
1607.0	7.0
1608.0	6.0
1609.0	11.0
1610.0	9.0
1611.0	4.0
1612.0	5.0
1613.0	12.0
1614.0	4.0
1615.0	8.0
1616.0	8.0
1617.0	7.0
1618.0	4.0
1619.0	8.0
1620.0	7.0
1621.0	8.0
1622.0	7.0
1623.0	5.0
1624.0	9.0
1625.0	5.0
1626.0	11.0
1627.0	6.0
1628.0	8.0
1629.0	9.0
1630.0	2.0
1631.0	5.0
1632.0	5.0
1633.0	4.0
1634.0	6.0
1635.0	5.0
1636.0	6.0
1637.0	9.0
1638.0	2.0
1639.0	6.0
1640.0	4.0
1641.0	3.0
1642.0	2.0
1643.0	2.0
1644.0	4.0
1645.0	2.0
1646.0	4.0
1647.0	6.0
1648.0	5.0
1649.0	4.0
1650.0	7.0
1651.0	4.0
1652.0	3.0
1653.0	2.0
1654.0	2.0
1655.0	7.0
1656.0	3.0
1657.0	6.0
1658.0	5.0
1659.0	4.0
1660.0	8.0
1661.0	4.0
1662.0	10.0
1663.0	5.0
1664.0	4.0
1665.0	6.0
1666.0	8.0
1667.0	4.0
1668.0	1.0
1669.0	4.0
1670.0	3.0
1671.0	4.0
1673.0	2.0
1674.0	6.0
1675.0	7.0
1676.0	6.0
1677.0	4.0
1678.0	2.0
1679.0	7.0
1680.0	7.0
1681.0	6.0
1682.0	4.0
1683.0	1.0
1684.0	4.0
1685.0	4.0
1686.0	7.0
1687.0	4.0
1688.0	2.0
1689.0	7.0
1690.0	6.0
1691.0	4.0
1692.0	1.0
1693.0	6.0
1694.0	2.0
1695.0	3.0
1696.0	3.0
1697.0	4.0
1698.0	5.0
1699.0	4.0
1700.0	4.0
1701.0	8.0
1702.0	3.0
1703.0	4.0
1704.0	7.0
1705.0	6.0
1706.0	6.0
1707.0	6.0
1708.0	8.0
1709.0	13.0
1710.0	7.0
1711.0	8.0
1712.0	7.0
1713.0	6.0
1714.0	4.0
1715.0	8.0
1716.0	5.0
1717.0	8.0
1718.0	3.0
1719.0	7.0
1720.0	5.0
1721.0	4.0
1722.0	4.0
1723.0	11.0
1724.0	6.0
1725.0	5.0
1726.0	5.0
1727.0	12.0
1728.0	6.0
1729.0	4.0
1730.0	9.0
1731.0	6.0
1732.0	7.0
1733.0	2.0
1734.0	5.0
1735.0	2.0
1736.0	2.0
1737.0	2.0
1738.0	4.0
1739.0	3.0
1740.0	2.0
1741.0	7.0
1742.0	4.0
1743.0	2.0
1744.0	5.0
1745.0	3.0
1746.0	4.0
1747.0	2.0
1749.0	4.0
1750.0	6.0
1751.0	1.0
1752.0	5.0
1753.0	5.0
1754.0	2.0
1756.0	3.0
1757.0	2.0
1758.0	1.0
1759.0	5.0
1760.0	6.0
1761.0	5.0
1762.0	3.0
1763.0	3.0
1764.0	3.0
1765.0	1.0
1766.0	5.0
1767.0	6.0
1768.0	6.0
1769.0	5.0
1770.0	4.0
1771.0	4.0
1772.0	3.0
1773.0	5.0
1774.0	7.0
1775.0	6.0
1776.0	8.0
1777.0	3.0
1778.0	1.0
1779.0	3.0
1780.0	5.0
1782.0	3.0
1783.0	2.0
1784.0	4.0
1785.0	1.0
1786.0	3.0
1787.0	7.0
1788.0	4.0
1789.0	4.0
1790.0	3.0
1791.0	7.0
1792.0	4.0
1793.0	2.0
1794.0	3.0
1795.0	8.0
1796.0	1.0
1797.0	3.0
1798.0	1.0
1799.0	8.0
1800.0	5.0
1801.0	1.0
1802.0	4.0
1803.0	6.0
1804.0	1.0
1805.0	2.0
1806.0	1.0
1807.0	5.0
1808.0	1.0
1809.0	4.0
1810.0	4.0
1811.0	3.0
1812.0	10.0
1813.0	2.0
1814.0	4.0
1815.0	5.0
1816.0	7.0
1817.0	1.0
1818.0	2.0
1819.0	3.0
1820.0	3.0
1821.0	3.0
1822.0	5.0
1823.0	1.0
1824.0	2.0
1825.0	4.0
1826.0	2.0
1827.0	3.0
1828.0	2.0
1829.0	8.0
1830.0	3.0
1831.0	6.0
1832.0	2.0
1833.0	3.0
1834.0	4.0
1835.0	7.0
1836.0	2.0
1837.0	2.0
1838.0	2.0
1839.0	3.0
1840.0	5.0
1841.0	5.0
1842.0	3.0
1843.0	4.0
1844.0	8.0
1845.0	3.0
1846.0	2.0
1847.0	4.0
1848.0	4.0
1849.0	3.0
1850.0	1.0
1851.0	3.0
1852.0	2.0
1855.0	6.0
1856.0	2.0
1857.0	4.0
1858.0	5.0
1859.0	4.0
1860.0	1.0
1861.0	2.0
1862.0	3.0
1863.0	1.0
1865.0	1.0
1866.0	2.0
1868.0	3.0
1869.0	4.0
1870.0	5.0
1871.0	5.0
1872.0	2.0
1873.0	3.0
1874.0	1.0
1875.0	4.0
1876.0	3.0
1878.0	2.0
1879.0	3.0
1880.0	1.0
1881.0	3.0
1882.0	1.0
1883.0	1.0
1884.0	2.0
1885.0	4.0
1886.0	4.0
1887.0	3.0
1888.0	3.0
1889.0	2.0
1890.0	1.0
1891.0	1.0
1892.0	1.0
1893.0	3.0
1894.0	1.0
1895.0	1.0
1896.0	3.0
1897.0	3.0
1898.0	2.0
1899.0	2.0
1900.0	4.0
1901.0	4.0
1902.0	2.0
1903.0	2.0
1904.0	2.0
1905.0	2.0
1906.0	2.0
1907.0	1.0
1908.0	1.0
1909.0	1.0
1910.0	2.0
1912.0	1.0
1913.0	1.0
1914.0	2.0
1915.0	2.0
1916.0	7.0
1917.0	2.0
1920.0	3.0
1921.0	4.0
1922.0	5.0
1923.0	5.0
1924.0	3.0
1925.0	3.0
1926.0	1.0
1927.0	2.0
1928.0	3.0
1929.0	4.0
1930.0	4.0
1931.0	3.0
1932.0	3.0
1933.0	2.0
1934.0	5.0
1935.0	3.0
1936.0	1.0
1937.0	3.0
1938.0	1.0
1939.0	4.0
1940.0	3.0
1941.0	3.0
1942.0	5.0
1943.0	3.0
1945.0	2.0
1946.0	1.0
1947.0	2.0
1948.0	5.0
1949.0	3.0
1950.0	1.0
1951.0	5.0
1952.0	3.0
1953.0	3.0
1954.0	3.0
1955.0	2.0
1956.0	2.0
1957.0	2.0
1958.0	5.0
1959.0	3.0
1960.0	2.0
1961.0	2.0
1962.0	3.0
1963.0	2.0
1965.0	2.0
1966.0	1.0
1968.0	3.0
1969.0	4.0
1970.0	3.0
1971.0	3.0
1972.0	1.0
1973.0	2.0
1974.0	2.0
1975.0	4.0
1976.0	2.0
1977.0	1.0
1978.0	2.0
1979.0	3.0
1980.0	2.0
1981.0	1.0
1982.0	1.0
1983.0	1.0
1984.0	1.0
1985.0	2.0
1986.0	1.0
1988.0	6.0
1989.0	1.0
1990.0	1.0
1992.0	5.0
1993.0	1.0
1994.0	2.0
1995.0	5.0
1996.0	1.0
1997.0	2.0
1998.0	2.0
1999.0	1.0
2000.0	2.0
2003.0	3.0
2006.0	1.0
2007.0	1.0
2008.0	1.0
2010.0	1.0
2011.0	1.0
2012.0	1.0
2014.0	1.0
2015.0	1.0
2016.0	2.0
2017.0	2.0
2018.0	3.0
2019.0	3.0
2021.0	2.0
2023.0	1.0
2024.0	3.0
2025.0	2.0
2026.0	2.0
2027.0	3.0
2028.0	3.0
2029.0	4.0
2030.0	1.0
2031.0	1.0
2032.0	1.0
2033.0	2.0
2034.0	5.0
2035.0	2.0
2036.0	1.0
2037.0	2.0
[truncated: 2,518 more rows]
