# Supplementary material for: Repeat Proliferations in the Non-Coding Regions Drive Mitochondrial Genome Expansion in Curcuma (Zingiberaceae)
Source: Biology (Basel). 2026 Jul 9;15(14):1109. doi: 10.3390/biology15141109 (PMC13406114; doi:10.3390/biology15141109)
Supplement: Supplementary file 1 [file biology-15-01109-s001.zip › Supporting Information S1:long-read alignment evidence and coverage depth profiles/long-read alignment evidence and coverage depth profiles/contig12/raw_data_qualimapReport/duplication_rate_histogram.txt]

#Duplication rate	Coverage
1.0	2230.0
2.0	536.0
3.0	277.0
4.0	165.0
5.0	131.0
6.0	110.0
7.0	78.0
8.0	84.0
9.0	59.0
10.0	45.0
11.0	50.0
12.0	38.0
13.0	47.0
14.0	38.0
15.0	21.0
16.0	31.0
17.0	29.0
18.0	22.0
19.0	30.0
20.0	29.0
21.0	24.0
22.0	21.0
23.0	25.0
24.0	18.0
25.0	22.0
26.0	30.0
27.0	23.0
28.0	16.0
29.0	10.0
30.0	20.0
31.0	17.0
32.0	12.0
33.0	8.0
34.0	14.0
35.0	16.0
36.0	23.0
37.0	11.0
38.0	8.0
39.0	14.0
40.0	9.0
41.0	12.0
42.0	10.0
43.0	9.0
44.0	12.0
45.0	7.0
46.0	17.0
47.0	7.0
48.0	3.0
49.0	9.0
50.0	255.0
