# Supplementary material for: Repeat Proliferations in the Non-Coding Regions Drive Mitochondrial Genome Expansion in Curcuma (Zingiberaceae)
Source: Biology (Basel). 2026 Jul 9;15(14):1109. doi: 10.3390/biology15141109 (PMC13406114; doi:10.3390/biology15141109)
Supplement: Supplementary file 1 [file biology-15-01109-s001.zip › Supporting Information S1:long-read alignment evidence and coverage depth profiles/long-read alignment evidence and coverage depth profiles/contig12/raw_data_qualimapReport/genome_fraction_coverage.txt]

#Coverage (X)	Coverage
1.0	100.0
2.0	100.0
3.0	100.0
4.0	100.0
5.0	100.0
6.0	100.0
7.0	100.0
8.0	100.0
9.0	100.0
10.0	99.99920819674728
11.0	99.99920819674728
12.0	99.99841639349455
13.0	99.9944573772309
14.0	99.82263607138898
15.0	99.76404263068713
16.0	98.68719020697738
17.0	97.87480006967868
18.0	97.05765911286363
19.0	96.21042963244493
20.0	94.83665098896226
21.0	93.90153134749077
22.0	93.0352985890066
23.0	92.50795762268991
24.0	91.43743962500199
25.0	88.16729219123633
26.0	82.98889891839676
27.0	78.75591872931415
28.0	75.74152374617955
29.0	72.77780417121954
30.0	70.86084849636562
31.0	67.22013714032337
32.0	63.775792990957605
33.0	58.8784898728364
34.0	54.538616244635534
35.0	51.03647045782064
36.0	46.88029518425262
37.0	43.38844283972318
38.0	40.46114621438865
39.0	38.19500530508179
40.0	34.89714475747067
41.0	32.79253171172027
42.0	31.9635137061143
43.0	31.0252268516319
44.0	30.609530143949826
45.0	30.29043343310053
46.0	29.998258032843992
47.0	29.474876082790942
48.0	29.063138391372505
49.0	28.375061364752085
50.0	28.06150727667189
51.0	27.57850729250795
