# Supplementary material for: Repeat Proliferations in the Non-Coding Regions Drive Mitochondrial Genome Expansion in Curcuma (Zingiberaceae)
Source: Biology (Basel). 2026 Jul 9;15(14):1109. doi: 10.3390/biology15141109 (PMC13406114; doi:10.3390/biology15141109)
Supplement: Supplementary file 1 [file biology-15-01109-s001.zip › Supporting Information S1:long-read alignment evidence and coverage depth profiles/long-read alignment evidence and coverage depth profiles/contig12/raw_data_qualimapReport/mapped_reads_clipping_profile.txt]

#Read position (bp)	Clipping profile
0.0	39.11957836431097
1.0	0.0010397175694283767
2.0	0.001038165039173085
3.0	0.001036552796215667
4.0	0.0010355973929816412
5.0	0.0010343434262369826
6.0	0.0010333283103008306
7.0	0.0010325520451731846
8.0	0.0010318952054497918
9.0	0.0010312383657263993
10.0	0.0010304621005987535
11.0	0.0010294469846626013
12.0	0.0010290289957477152
13.0	0.0010286707195349555
14.0	0.001028312443322196
15.0	0.0010277750290030566
16.0	0.0010274764654924235
17.0	0.0010269390511732843
18.0	0.0010264613495562713
19.0	0.0010258642225350052
20.0	0.001025446233620119
21.0	0.0010249088193009796
22.0	0.0010246699684924733
23.0	0.0010242519795775871
24.0	0.0010240728414712072
25.0	0.0010234757144499413
26.0	0.0010228785874286752
27.0	0.0010224008858116624
28.0	0.0010219231841946497
29.0	0.0010215051952797633
30.0	0.0010208483555563708
31.0	0.001020370653939358
32.0	0.001020072090428725
33.0	0.0010193555380032058
34.0	0.0010189972617904463
35.0	0.0010186389855776866
36.0	0.001017982145854294
37.0	0.0010177432950457875
38.0	0.001017504444237281
39.0	0.001017086455322395
40.0	0.04641145887709213
41.0	0.059596560920964776
42.0	0.05095225159760737
43.0	0.07335126243042306
44.0	0.10184855239332212
45.0	0.04566134791297777
46.0	0.08738386685557854
47.0	0.016939179913869923
48.0	0.08372515017087745
49.0	0.12414700703575661
50.0	0.12126037558955247
51.0	0.05370632084509047
52.0	0.07174648356077065
53.0	0.035875749713874645
54.0	0.05937592248660698
55.0	0.13027191803098845
56.0	0.048675167414711576
57.0	0.08283799855538254
58.0	0.24499817147763547
59.0	0.12908596405405204
60.0	0.11620408311157827
61.0	0.12333933302679222
62.0	0.10078345692548996
63.0	0.06374014474693387
64.0	0.13838108211788727
65.0	0.13852224294571452
66.0	0.20829504256309464
67.0	0.16569743397082853
68.0	0.15217388033130233
69.0	0.07861225005128723
70.0	0.09637247961939792
71.0	0.10969175610494905
72.0	0.24164512411512046
73.0	0.08932399226037394
74.0	0.1473222829962181
75.0	0.07315122487829895
76.0	0.21540545199422392
77.0	0.14545423082288952
78.0	0.11459387038603236
79.0	0.1009452186355509
80.0	1.0749459737384968
81.0	0.1501362440839342
82.0	0.15370927304108362
83.0	0.12915636532985927
84.0	0.05098981088724501
85.0	0.19120455066203593
86.0	0.1010816621599102
87.0	0.08507107447681105
88.0	0.06097962652762111
89.0	0.07477720175720629
90.0	0.11147304572208767
91.0	0.12498322371633754
92.0	0.06047176999603437
93.0	0.08533888594584883
94.0	0.11085507896777948
95.0	0.1400731012453466
96.0	0.1004903869834526
97.0	0.0936731072070628
98.0	0.12809544975117598
99.0	0.27656690369982057
100.0	0.28506019959949974
101.0	0.10247189329082171
102.0	0.11488341727864423
103.0	0.23231973171130704
104.0	0.26618519359538756
105.0	0.2164043260753977
106.0	0.2988909153787652
107.0	0.25580139354638015
108.0	0.13801390871251076
109.0	0.10558889634183029
110.0	0.07982441790445724
111.0	0.11162788075870195
112.0	0.17051278569572187
113.0	0.08249190373385676
114.0	0.054183544760486264
115.0	0.0897007794107928
116.0	0.08981620406400352
117.0	0.09436625225334838
118.0	0.07180422574372708
119.0	0.12308406122520099
120.0	0.10515245620198695
121.0	0.062295037642767996
122.0	0.15365553160916967
123.0	0.10010953936928912
124.0	0.10815940874297619
125.0	0.13944773011597472
126.0	0.09771099955026782
127.0	0.08255376609325993
128.0	0.032016278924623914
129.0	0.08623481532855637
130.0	0.0500795504560271
131.0	0.0752131641954326
132.0	0.10567494234559473
133.0	0.08949399432332837
134.0	0.04079810660097888
135.0	0.04859563009547894
136.0	0.05356456289024191
137.0	0.038431333939488915
138.0	0.034442107448517084
139.0	0.046747521964660636
140.0	0.043115974559427145
141.0	0.06989115019299504
142.0	0.07860621906837245
143.0	0.04515743241973138
144.0	0.04675450835080945
145.0	0.04418733986098262
146.0	0.06402258582799268
147.0	0.06982839214305997
148.0	0.062168745277770235
149.0	0.04535329008270663
150.0	0.03216376929887662
151.0	0.06429666713075378
152.0	0.06803557797441091
153.0	0.06671049340151951
154.0	0.08231909517390237
155.0	0.03536693777905388
156.0	0.021179856593496874
157.0	0.037280849307615695
158.0	0.027540393911320286
159.0	0.046008218999631194
160.0	0.04429739037100194
161.0	0.08231551241177477
162.0	0.057668079493084064
163.0	0.027631097505850594
164.0	0.05586660698262664
165.0	0.05959363499856056
166.0	0.04714168551139833
167.0	0.03703023509679035
168.0	0.08850264404262255
169.0	0.022282511350966684
170.0	0.03808171606853766
171.0	0.060383454909589115
172.0	0.045818392319570724
173.0	0.032733488189866516
174.0	0.06959975220661722
175.0	0.0753963030528549
176.0	0.08287179594478619
177.0	0.08436700200603629
178.0	0.05790579576025007
179.0	0.06395851409861085
180.0	0.05993286285934179
181.0	0.052769189697915594
182.0	0.05566483776214085
183.0	0.04915251075551162
184.0	0.08247685613292086
185.0	0.060129914776359566
186.0	0.039545752099277666
187.0	0.04463136351399603
188.0	0.07907597889600242
189.0	0.07060256732613135
190.0	0.045061414394711806
191.0	0.07278220037915656
192.0	0.0419420825483203
193.0	0.03706498788942803
194.0	0.05810917722369326
195.0	0.07290102865638849
196.0	0.0764560840901978
197.0	0.06885465710948149
198.0	0.025428415349804535
199.0	0.054502649440650815
200.0	0.06843296600706343
201.0	0.11923862292095
202.0	0.034350866439667636
203.0	0.06571096248062233
204.0	0.04978331574077703
205.0	0.06668732487309438
206.0	0.16791838821372534
207.0	0.1904671585034745
208.0	0.16597020159414283
209.0	0.10159477340928406
210.0	0.06227551158917259
211.0	0.05457251330213894
212.0	0.03810751195585636
213.0	0.053169025951355316
214.0	0.03155750623418524
215.0	0.03308209094488162
216.0	0.047747112598259936
217.0	0.04384040906162707
218.0	0.0937617805697208
219.0	0.10439303005634083
220.0	0.0215119189300229
221.0	0.03171592403292711
222.0	0.03172810542416094
223.0	0.05874428152351179
224.0	0.08511711297015065
225.0	0.028311225183072577
226.0	0.06618018489393317
227.0	0.08045229696731845
228.0	0.04961791155588635
229.0	0.06647009006275781
230.0	0.048454230416843144
231.0	0.07855325390158616
232.0	0.05416151077340155
233.0	0.02662571474014501
234.0	0.05681281446052476
235.0	0.07414675504815363
236.0	0.037924910512753214
237.0	0.10278866917560334
238.0	0.06736106329118882
239.0	0.015508642709022939
240.0	0.025986848540092502
241.0	0.024359080280121362
242.0	0.014050936224708358
243.0	0.012929710816877169
244.0	0.02104072599754189
245.0	0.036591107885351325
246.0	0.010911958899317195
247.0	0.024115512168146957
248.0	0.03383214219629385
249.0	0.011091813558122518
250.0	0.018808665192049545
251.0	0.052918590878636346
252.0	0.022933081240636005
253.0	0.054005839758957494
254.0	0.02661825065237918
255.0	0.05160449344293624
256.0	0.023050356987612645
257.0	0.040274008214413695
258.0	0.035411065465925436
259.0	0.0560862900137504
260.0	0.10284420198858107
261.0	0.046429432400432236
262.0	0.05416264531474194
263.0	0.08617671486938719
264.0	0.041979701550660053
265.0	0.04927402610433925
266.0	0.09224991466457738
267.0	0.09927744286515494
268.0	0.043358408130061143
269.0	0.019548207007887498
270.0	0.013990029268539223
271.0	0.016135566368650125
272.0	0.06203564566473004
273.0	0.06034703016129189
274.0	0.06265522466199565
275.0	0.017989168068064075
276.0	0.031517080734845535
277.0	0.04841965676231185
278.0	0.036719191631412886
279.0	0.033082568646498625
280.0	0.03204798636945314
281.0	0.05875144704776699
282.0	0.053802279157407915
283.0	0.05731332632974992
284.0	0.0662244917189111
285.0	0.023566573297497114
286.0	0.07682230209234026
287.0	0.019367396945848152
288.0	0.01978640097667051
289.0	0.032344041946596826
290.0	0.0603522251663769
291.0	0.02672913714022828
292.0	0.07948250297208033
293.0	0.06931522118098397
294.0	0.0517085726827429
295.0	0.02339764606318096
296.0	0.030091738535083564
297.0	0.020905536439927264
298.0	0.015767855548954518
299.0	0.021693266406381386
300.0	0.03995985968852565
301.0	0.029657328627112543
302.0	0.04923097324610597
303.0	0.054891080567984356
304.0	0.0214158411923012
305.0	0.04542458704904579
306.0	0.04896125097060012
307.0	0.04999786347951791
308.0	0.07893183243306881
309.0	0.04332580499470002
310.0	0.019038797946045464
311.0	0.03169191952667222
312.0	0.018804306164794303
313.0	0.0526298202511521
314.0	0.03316383763409293
315.0	0.06998901931178053
316.0	0.044063615142176306
317.0	0.024136232475784888
318.0	0.03366405093980747
319.0	0.01775288490574911
320.0	0.05747944706706613
321.0	0.06395206512678117
322.0	0.03562973338111305
323.0	0.05343438919960592
324.0	0.05240064290039021
325.0	0.03873574929493033
326.0	0.04996048332798666
327.0	0.03196331375783762
328.0	0.02250506059179253
329.0	0.05310011749310121
330.0	0.022744508527320198
331.0	0.06246085981657357
332.0	0.05623819912796048
333.0	0.05301007073829429
334.0	0.07483058491290746
335.0	0.04704930996120848
336.0	0.04385975597711608
337.0	0.07311038139004435
338.0	0.03657176096986231
339.0	0.038660988991867824
340.0	0.025705422574969834
341.0	0.0600817266257434
342.0	0.08833132830022133
343.0	0.06152611717748375
344.0	0.052105483013778424
345.0	0.0610056612657483
346.0	0.05082703406124789
347.0	0.027827014881527973
348.0	0.029373633579309062
349.0	0.02265344665657713
350.0	0.022697932619661448
351.0	0.03567254738853782
352.0	0.03386164027114439
353.0	0.037906339862391836
354.0	0.032631200331123655
355.0	0.029488461105498513
356.0	0.018905220631388258
357.0	0.045292621977346
358.0	0.025608449146716235
359.0	0.023621926972368472
360.0	0.01945015875099562
361.0	0.023077048565463238
362.0	0.051098428292413296
363.0	0.027890071494973658
364.0	0.04034912679368896
365.0	0.051818324629251594
366.0	0.03588452748108726
367.0	0.023120579125313533
368.0	0.0331224567315192
369.0	0.03454881404721732
370.0	0.060099222447466495
371.0	0.0308716461375591
372.0	0.025685956234076567
373.0	0.03693505304960055
374.0	0.010350659499327146
375.0	0.018705660780881157
376.0	0.027753747396018633
377.0	0.015897014123654355
378.0	0.015911882586483878
379.0	0.00933094568511118
380.0	0.01486302897363013
381.0	0.019390028059954132
382.0	0.027098997617200447
383.0	0.014039769949410683
384.0	0.012685187301668737
385.0	0.03757917396744019
386.0	0.03407994991011925
387.0	0.03751068349810098
388.0	0.0389350105819268
389.0	0.06238592037540468
390.0	0.02429942729069689
391.0	0.02537097173035874
392.0	0.029332252676735327
393.0	0.02323158503856688
394.0	0.019700952099927345
395.0	0.01969151749299134
396.0	0.029511092219604497
397.0	0.013533585373483484
398.0	0.0397139627811683
399.0	0.03528805729954464
400.0	0.08231652752771093
401.0	0.028112381884990996
402.0	0.04801223699570205
403.0	0.02086839513920452
404.0	0.018401245425439746
405.0	0.016619776670194732
406.0	0.036620785098308246
407.0	0.042243691406761756
408.0	0.036895403815388486
409.0	0.04515068488439108
410.0	0.037284432069743294
411.0	0.01927991783723268
412.0	0.02245215513770836
413.0	0.0437809949230111
414.0	0.04972073682894836
415.0	0.037091142052959485
416.0	0.0581440494417352
417.0	0.024778144023645848
418.0	0.09137351133546526
419.0	0.04312451347583125
420.0	0.04560969642563825
421.0	0.0351074860883138
422.0	0.048995705199727166
423.0	0.034452915447602
424.0	0.017949100844937123
425.0	0.030285207689973753
426.0	0.030146435370231532
427.0	0.044055971916304094
428.0	0.03408144272767241
429.0	0.03289441392209771
430.0	0.03835191604566054
431.0	0.06462908774349257
432.0	0.03711192207329954
433.0	0.04417814410485512
434.0	0.0516131517847446
435.0	0.05035237779204354
436.0	0.03135161683725272
437.0	0.035995891670553365
438.0	0.039283314773431256
439.0	0.03227752199642779
440.0	0.04804537754538231
441.0	0.04375095943384142
442.0	0.025065720397087557
443.0	0.050798073400716494
444.0	0.030604551220946817
445.0	0.01644481845296379
446.0	0.0367681560471567
447.0	0.027664476906339365
448.0	0.023066359991782578
449.0	0.019367874647465165
450.0	0.052609398507024806
451.0	0.02810718687990598
452.0	0.03662526355096774
453.0	0.01483036612556688
454.0	0.015282092717154616
455.0	0.011807888282024717
456.0	0.03693690414336647
457.0	0.016238929056031273
458.0	0.02724057643394262
459.0	0.02133696071279196
460.0	0.027800920430698643
461.0	0.03590417296008691
462.0	0.02707815788415827
463.0	0.01850675777009745
464.0	0.01959615630769516
465.0	0.011396348338968182
466.0	0.028214908594542367
467.0	0.028590680629025072
468.0	0.011058852146548634
469.0	0.01492996691271405
470.0	0.02266610574942797
471.0	0.020436552877424942
472.0	0.01564848985740344
473.0	0.02267876484227881
474.0	0.014836158257673161
475.0	0.039471529210534304
476.0	0.019811181748053047
477.0	0.027244039770665963
478.0	0.02015238012800445
479.0	0.043009029109918405
480.0	0.054479898901140585
481.0	0.025462272451910316
482.0	0.017779218207386944
483.0	0.03818125714298271
484.0	0.02963583205434697
485.0	0.021195620746858292
486.0	0.0342592074419033
487.0	0.022669389948044932
488.0	0.023454373130201232
489.0	0.022186254475138605
490.0	0.016669756201874695
491.0	0.010696754320852925
492.0	0.028552822775876802
493.0	0.029545367310625167
494.0	0.014985440012989662
495.0	0.013277955295679506
496.0	0.020160919044408553
497.0	0.027246010289836142
498.0	0.04156010039281643
499.0	0.05980352514653557
500.0	0.050248477690343255
501.0	0.04683852412270158
502.0	0.03690298732855856
503.0	0.02121944611500681
504.0	0.024356393208525666
505.0	0.007934086444263603
506.0	0.0226466394085347
507.0	0.02254381413547269
508.0	0.020289301353980743
509.0	0.025516431872739144
510.0	0.017860367769576994
511.0	0.006398514596375931
512.0	0.015289497092218314
513.0	0.01585354327650619
514.0	0.020992896123138483
515.0	0.0129019444103883
516.0	0.00923815214600644
517.0	0.023552421387093108
518.0	0.04572452395182771
519.0	0.02115226932511438
520.0	0.042582799842138724
521.0	0.030414306551971464
522.0	0.03463921907823699
523.0	0.01775575111545119
524.0	0.01827555018746325
525.0	0.025886053498902804
526.0	0.04395702796888032
527.0	0.024968687256131834
528.0	0.031447037735251024
529.0	0.03830205593938482
530.0	0.029177596778227434
531.0	0.03937479463308921
532.0	0.0577478556631252
533.0	0.04186176896396002
534.0	0.017375858904521754
535.0	0.02554987098593004
536.0	0.03920395659230501
537.0	0.02753794569053309
538.0	0.0296846173319844
539.0	0.018987863011131475
540.0	0.023382120760628042
541.0	0.034596882772429234
542.0	0.029947054657830808
543.0	0.03525814123577921
544.0	0.02114229730385924
545.0	0.0163723272325821
546.0	0.024747690545561283
547.0	0.010562579879174453
548.0	0.017664510106601743
549.0	0.012572569145457969
550.0	0.02522712383093576
551.0	0.025950364079093152
552.0	0.020419952746233747
553.0	0.012102510754317366
554.0	0.014734586951355811
555.0	0.05681376986375878
556.0	0.02298114996584792
557.0	0.02741583321468419
558.0	0.0273853200238975
559.0	0.020532332051636012
560.0	0.030724155763306393
561.0	0.031143577783043642
562.0	0.023625927723410958
563.0	0.014890795380119
564.0	0.01932434408761487
565.0	0.023469719294647765
566.0	0.02704561446149927
567.0	0.024230757683251298
568.0	0.04111840553518596
569.0	0.023644976075389342
570.0	0.02680132979709934
571.0	0.017094791215611842
572.0	0.01781761347485435
573.0	0.014700192434930889
574.0	0.05010952623249465
575.0	0.03365593001231826
576.0	0.0346720013517045
577.0	0.022365929995837548
578.0	0.013992358063922163
579.0	0.012065548591701
580.0	0.035076554908612216
581.0	0.018273639380995202
582.0	0.014678994425675947
583.0	0.013865946273520146
584.0	0.016271651616796647
585.0	0.02208354862748085
586.0	0.05162001874548915
587.0	0.06686789608432524
588.0	0.06385622623986797
589.0	0.019810524908329658
590.0	0.03353775857480971
591.0	0.03202039910107065
592.0	0.013143064301575516
593.0	0.019596753434716424
594.0	0.01594944187612151
595.0	0.02555972358178093
596.0	0.03746309247450608
597.0	0.02209829766490612
598.0	0.014349320597234982
599.0	0.016876541289339117
600.0	0.024592736083542753
601.0	0.022186075337032225
602.0	0.03801812204077284
603.0	0.03379100014452863
604.0	0.025115580503363273
605.0	0.014692250645548051
606.0	0.01422583472923717
607.0	0.03343839663847104
608.0	0.025130986380511935
609.0	0.012346198291696026
610.0	0.012899973891218122
611.0	0.01857895042696851
612.0	0.010149785969373258
613.0	0.013955575039412176
614.0	0.025584862629376228
615.0	0.007310984397572521
616.0	0.013629603398503061
617.0	0.043243640316573816
618.0	0.020496146154147292
619.0	0.010355436515497274
620.0	0.026654973964187048
621.0	0.009623657350935778
622.0	0.018891307571792762
623.0	0.012546116418415883
624.0	0.006426400428269054
625.0	0.010917392755210715
626.0	0.026811301818354484
627.0	0.024920319967409284
628.0	0.021260170177857148
629.0	0.011588444101709458
630.0	0.03181636079790405
631.0	0.018189922172613705
632.0	0.01845827105597065
633.0	0.02843483047647464
634.0	0.018016337347531677
635.0	0.021068910392945648
636.0	0.01066116555038547
637.0	0.0232881926801829
638.0	0.01319776113672348
639.0	0.03015509371203989
640.0	0.008044674368602067
641.0	0.011157318392355398
642.0	0.010811820697850884
643.0	0.028054460563928192
644.0	0.021719480282614965
645.0	0.03126192835865857
646.0	0.023336261405394812
647.0	0.00960902773891476
648.0	0.01658347134730176
649.0	0.008428089628956973
650.0	0.02677517563356789
651.0	0.015202674823326236
652.0	0.02023036491698179
653.0	0.025075811843746954
654.0	0.02541945844448554
655.0	0.026049666302729688
656.0	0.02370313624726065
657.0	0.022509001630132884
658.0	0.01480731702254601
659.0	0.04851167403628894
660.0	0.013135540501107565
661.0	0.021624477373531542
662.0	0.02892614658957231
663.0	0.014737154597547255
664.0	0.022757406470979544
665.0	0.021397807956258966
666.0	0.018772359869156572
667.0	0.03224647139132196
668.0	0.021286921468409867
669.0	0.02380064708983339
670.0	0.03613639565865726
671.0	0.025145496567128698
672.0	0.04997176902868858
673.0	0.019140548390469195
674.0	0.0352969544921615
675.0	0.03200768029551768
676.0	0.030819636374006833
677.0	0.012523425591607778
678.0	0.021820991876230187
679.0	0.016422903891283328
680.0	0.02681613854722674
681.0	0.014367114982468707
682.0	0.021243092345048942
683.0	0.008289018745704119
684.0	0.011005468990847452
685.0	0.011609522685560147
686.0	0.012973838503748728
687.0	0.0177840549362592
688.0	0.015415132617492682
689.0	0.012502108156948579
690.0	0.015987717718184663
691.0	0.013754761222160416
692.0	0.013881411863370937
693.0	0.029397160383946946
694.0	0.022372319254965096
695.0	0.03242041449261675
696.0	0.013559500686206429
697.0	0.01902100356081174
698.0	0.04736781751435177
699.0	0.022166549283436827
700.0	0.016249080215392793
701.0	0.01387293265966896
702.0	0.009120995824434052
703.0	0.026942192061415994
704.0	0.016844057579382246
705.0	0.01644607241970845
706.0	0.029806610382429048
707.0	0.01468789161829281
708.0	0.023247170053821924
709.0	0.010951249857316497
710.0	0.021685384329700675
711.0	0.02202491075399253
712.0	0.02022415479596062
713.0	0.02256769921632333
714.0	0.015593793022255473
715.0	0.018385063283163437
716.0	0.02959451086447536
717.0	0.01908895661583181
718.0	0.032123582650345414
719.0	0.02008096373626103
720.0	0.014173944391089155
721.0	0.010650536689406935
722.0	0.030491694213927542
723.0	0.0213711760911105
724.0	0.009360981174280861
725.0	0.011872736276534205
726.0	0.008617796883613185
727.0	0.01659851894823766
728.0	0.013240396006041873
729.0	0.009998593407588706
730.0	0.010923782014338261
731.0	0.01364524812646023
732.0	0.01767083965302716
733.0	0.037856479756116126
734.0	0.020659221543655036
735.0	0.030974292272514727
736.0	0.021488272699980767
737.0	0.011086857403846009
738.0	0.008183446688344288
739.0	0.014724435791994289
740.0	0.02003235759672998
741.0	0.03690465928421811
742.0	0.04649266815198431
743.0	0.028428560642751347
744.0	0.023240362805779492
745.0	0.01105258231282534
746.0	0.009925027358568733
747.0	0.03993048103907936
748.0	0.038904975092757116
749.0	0.019267736445998853
750.0	0.01697046936978426
751.0	0.017303606534948567
752.0	0.012062801807403175
753.0	0.04121961856529055
754.0	0.013059406805896148
755.0	0.010538814223728066
756.0	0.028108261708544257
757.0	0.018390198575546326
758.0	0.017904614881852805
759.0	0.016180350895245076
760.0	0.004757072127617796
761.0	0.011568022357582159
762.0	0.014120202959175213
763.0	0.014797583852099375
764.0	0.01374043017365003
765.0	0.020321367075022728
766.0	0.014289249618895621
767.0	0.012509691670118658
768.0	0.013468916517080378
769.0	0.024275601922548372
770.0	0.016149061439330738
771.0	0.025137375639639477
772.0	0.02342929379530806
773.0	0.02724750310738931
774.0	0.007624834359949937
775.0	0.014859804487715294
776.0	0.01701089486912397
777.0	0.02024965211976868
778.0	0.030792228243730724
779.0	0.014167435706557357
780.0	0.02431220580895198
781.0	0.03256450124284824
782.0	0.04762392529377276
783.0	0.043694471217629656
784.0	0.014751246795249133
785.0	0.01806070388521174
786.0	0.012686859257328282
787.0	0.0338356055330172
788.0	0.011563066203305652
789.0	0.010696157193831659
790.0	0.011567664081369401
791.0	0.006891084676218263
792.0	0.003357824378685154
793.0	0.015794606839507234
794.0	0.015463798469725863
795.0	0.005418032027457142
796.0	0.009877615473080211
797.0	0.014070999692622894
798.0	0.012757738234752557
799.0	0.005015448989719598
800.0	0.0055411596192421935
801.0	0.011797737122663195
802.0	0.008672135442548391
803.0	0.00840933984048922
804.0	0.010611604007620392
805.0	0.00827564310042776
806.0	0.020558605640571714
807.0	0.01493665473535223
808.0	0.011137911764164253
809.0	0.01205008300185021
810.0	0.0130166525111735
811.0	0.021631463759680353
812.0	0.034891445532019755
813.0	0.025713483789756925
814.0	0.012552923666458318
815.0	0.020381020064447204
816.0	0.012067160834658417
817.0	0.014185827218812348
818.0	0.024736763121072113
819.0	0.011957647738958231
820.0	0.027730817718402016
821.0	0.018505384377948537
822.0	0.008450481892254448
823.0	0.01858402600664927
824.0	0.015810609843677163
825.0	0.014568764777550241
826.0	0.011900024981406061
827.0	0.036502733086203956
828.0	0.022729162362873662
829.0	0.008980969537947171
830.0	0.014836277683077412
831.0	0.004327021246902015
832.0	0.0075436250850577586
833.0	0.006252099050761505
834.0	0.011765193700004197
835.0	0.011962842744043245
836.0	0.02073595236588772
837.0	0.010993466737720005
838.0	0.023476227979179566
839.0	0.0148898996895871
840.0	0.03380401751359222
841.0	0.02523661815057389
842.0	0.030773717306071476
843.0	0.008729280498483549
844.0	0.005845574974683606
845.0	0.0014419423309531612
846.0	0.005404238393265898
847.0	0.005913946018618564
848.0	0.007830425193371824
849.0	0.005300099440757106
850.0	0.002092751071430985
851.0	0.009857850568676307
852.0	0.013740012184735145
853.0	0.0205534106354867
854.0	0.007382699352826569
855.0	0.00735666461469937
856.0	0.004351324316667542
857.0	0.011924447476575843
858.0	0.01590358252088828
859.0	0.006044477985467313
860.0	0.0034879980693211447
861.0	0.004373895718071397
862.0	0.007873776615115735
863.0	0.00691801510487736
864.0	0.007152387460724269
865.0	0.004880557995615607
866.0	0.00863965173259152
867.0	0.0020903625633459217
868.0	0.005615681071496192
869.0	0.006997134435195106
870.0	0.006143063656678332
871.0	0.0038801910968886597
872.0	0.0077794902584578315
873.0	0.013146527638298858
874.0	0.0047583858070645805
875.0	0.00875680805416391
876.0	0.010424285261049245
877.0	0.007940117427178388
878.0	0.009258096188516727
879.0	0.015598868601936235
880.0	0.013816563868861447
881.0	0.01070069535919328
882.0	0.017031197187847014
883.0	0.015621619141446469
884.0	0.005531426448795558
885.0	0.004839535369254632
886.0	0.018679745468158215
887.0	0.013965965049582205
888.0	0.008760569954397886
889.0	0.007507319762164785
890.0	0.010155816952288047
891.0	0.010759512370787983
892.0	0.013181817845255678
893.0	0.005087163944973647
894.0	0.004454388440538055
895.0	0.007955403878922799
896.0	0.009805183965400645
897.0	0.009661097215169157
898.0	0.010444527867070163
899.0	0.019231669973914386
900.0	0.023711675163664753
901.0	0.01563517392482921
902.0	0.014350992552894525
903.0	0.01646082145713372
904.0	0.01018435962390456
905.0	0.015839869067719194
906.0	0.026912156572246316
907.0	0.029628129115772638
908.0	0.022584538198323033
909.0	0.013262310567722337
910.0	0.013144497406426554
911.0	0.01839837921573767
912.0	0.020392544615957638
913.0	0.0080644989857081
914.0	0.022085578859353153
915.0	0.011736651028387682
916.0	0.018799529148624178
917.0	0.024584495730649282
918.0	0.006466288513289623
919.0	0.031433542664570414
920.0	0.020464259571211684
921.0	0.03177109856969209
922.0	0.03188341816239223
923.0	0.01869371824045584
924.0	0.013726935102969419
925.0	0.015093221440328177
926.0	0.027604883629617015
927.0	0.022648490502300625
928.0	0.023246274363290024
929.0	0.015983298978227294
930.0	0.0068384180729426005
931.0	0.018910773912686033
932.0	0.010657284224747241
933.0	0.011306838998480407
934.0	0.014691653518526785
935.0	0.007733810041330983
936.0	0.013281179781594342
937.0	0.01234488461224924
938.0	0.01655588407891927
939.0	0.012811479666666499
940.0	0.014284950304342507
941.0	0.008145708260600277
942.0	0.006851136878495567
943.0	0.006321783774143249
944.0	0.007973675965773539
945.0	0.01016734150379848
946.0	0.015871158523633536
947.0	0.010383143209284016
948.0	0.009683310340360253
949.0	0.00787138810703067
950.0	0.013963576541497139
951.0	0.006122164210934021
952.0	0.012220264202911023
953.0	0.009631837991127122
954.0	0.007082643024640399
955.0	0.006493875781672113
956.0	0.006803904131113426
957.0	0.011526462316902046
958.0	0.01570509749901946
959.0	0.0066934953448813395
960.0	0.005585347018815879
961.0	0.014802838569886515
962.0	0.0014192515041450528
963.0	0.014737214310249384
964.0	0.011352220652096623
965.0	0.01872375372962552
966.0	0.01206817595059457
967.0	0.01733585139409693
968.0	0.022571162553046673
969.0	0.008558561883103596
970.0	0.010457425810729507
971.0	0.012553102804564696
972.0	0.0037793960556989576
973.0	0.007711358065331381
974.0	0.011275848106076701
975.0	0.002241017710811336
976.0	0.010715026407703665
977.0	0.009837130261038376
978.0	0.022819447968489084
979.0	0.009651125193914015
980.0	0.01478379021790813
981.0	0.005595080189262514
982.0	0.0059203352777461105
983.0	0.007894138646540906
984.0	0.00982584456033645
985.0	0.010203109412372314
986.0	0.01067083900812998
987.0	0.004218702405244361
988.0	0.013929779152093482
989.0	0.02115065708215696
990.0	0.01654740487521729
991.0	0.01235909623535537
992.0	0.012030676373659064
993.0	0.012309773543398798
994.0	0.011065360831080433
995.0	0.0031870460506030754
996.0	0.005935382878682014
997.0	0.003527169601916195
998.0	0.004079332958480874
999.0	0.008244413357215548
1000.0	0.006540630827437241
1001.0	0.010804894024404198
1002.0	0.016202683445840423
1003.0	0.006344892589866243
1004.0	0.004867898902764767
1005.0	0.010524124899004922
1006.0	0.008466186332913744
1007.0	0.007999053864177345
1008.0	0.002106425280217977
1009.0	0.01145468764894587
1010.0	0.008778543477737993
1011.0	0.021630030654829314
1012.0	0.012358976809951117
1013.0	0.009854685795463598
1014.0	0.01519873378498588
1015.0	0.004742561941001032
1016.0	0.010947547669784648
1017.0	0.001809235161733884
1018.0	0.0067357719379869735
1019.0	0.001684435614289288
1020.0	0.005779711864237965
1021.0	0.005755587932578818
1022.0	0.012462100646523758
1023.0	0.01162039039734719
1024.0	0.01174596620991943
1025.0	0.00698513218206766
1026.0	0.005222234077184018
1027.0	0.004288685692136738
1028.0	0.024187883963124397
1029.0	0.013383945341954225
1030.0	0.011053657141463618
1031.0	0.010435809812559678
1032.0	0.0092692624638144
1033.0	0.0049636780769758354
1034.0	0.017958774302681633
1035.0	0.005611620607751583
1036.0	0.011372343832713289
1037.0	0.009390598674535655
1038.0	0.009758428919635517
1039.0	0.012453800580928159
1040.0	0.005632340915389514
1041.0	0.005766515357067986
1042.0	0.008923107929586494
1043.0	0.005078445890463162
1044.0	0.0032238887878151884
1045.0	0.002115740461749727
1046.0	0.0048922616852324205
1047.0	0.0033648107648339663
1048.0	0.008023595784751376
1049.0	0.003749599417337784
1050.0	0.007376787795316035
1051.0	0.00383803392918728
1052.0	0.00667241676103065
1053.0	0.008408563575361575
1054.0	0.007670574289778912
1055.0	0.0030828473853921567
1056.0	0.012660525955690453
1057.0	0.006542840197415925
1058.0	0.006015278474127406
1059.0	0.011477020199541221
1060.0	0.0020087950122409846
1061.0	0.0044563589597082336
1062.0	0.016765893652298525
1063.0	0.007153462289362547
1064.0	0.006713857376306511
1065.0	0.011899308428980541
1066.0	0.013031879250215785
1067.0	0.012531247955586362
1068.0	0.014039172822389416
1069.0	0.002986411371457696
1070.0	0.004685297459661622
1071.0	0.005325357913756657
1072.0	0.012678738329839064
1073.0	0.008898745147118841
1074.0	0.015594629000085245
1075.0	0.006705855874221547
1076.0	0.013144676544532934
1077.0	0.006181697774954243
1078.0	0.020893116197884934
1079.0	0.007971765159305488
1080.0	0.010475757610282374
1081.0	0.017133903035504768
1082.0	0.008655236747846563
1083.0	0.008334639250128843
1084.0	0.0017988451515638553
1085.0	0.0023404393598521265
1086.0	0.0029378649446287694
1087.0	0.002502260782615215
1088.0	0.007396612412422067
1089.0	0.009802735744613454
1090.0	0.0016093170350140237
1091.0	0.0035818067243620346
1092.0	0.005187361859142083
1093.0	0.002817185573630909
1094.0	0.004075690483651152
1095.0	0.0021604652756425508
1096.0	0.012313893719845533
1097.0	0.01041311898575157
1098.0	0.01056281872998296
1099.0	0.00560517163592191
1100.0	0.009891528532675711
1101.0	0.01215374425274199
1102.0	0.010669525328683194
1103.0	0.01279810402139014
1104.0	0.012573763399500502
1105.0	0.016555406377302257
1106.0	0.009244362267027607
1107.0	0.006042865742509895
1108.0	0.0062089864798260995
1109.0	0.008831628069928543
1110.0	0.004980218495464904
1111.0	0.002534027940146567
1112.0	0.0064011419552695015
1113.0	0.00411032385088458
1114.0	0.006271087690037765
1115.0	0.003848961353676448
1116.0	0.001856348483711772
1117.0	0.0022142664202586186
1118.0	0.0028209474738648847
1119.0	0.006098876257104647
1120.0	0.0015647116465254528
1121.0	0.005207126763545988
1122.0	0.008844406588183635
1123.0	0.014580767030677688
1124.0	0.020680120989399347
1125.0	0.02322615118267336
1126.0	0.0053312694712671915
1127.0	0.008165891153919068
1128.0	0.005179420069759245
1129.0	0.0010923244600019122
1130.0	0.00574167487298332
1131.0	0.007762651276458131
1132.0	0.010281213626753908
1133.0	0.002695550799399023
1134.0	0.004607193245280028
1135.0	0.005293769894331685
1136.0	0.004791227793234211
1137.0	0.004463285633154919
1138.0	0.00835470271804338
1139.0	0.009148105391199528
1140.0	0.011295493585076354
1141.0	0.008559756137146128
1142.0	0.02122798503141091
1143.0	0.020811070945162984
1144.0	0.012540622849820238
1145.0	0.002332258719660782
1146.0	0.013300825260593993
1147.0	0.013654861871502614
1148.0	0.005332642863416104
1149.0	0.014505409600593915
1150.0	0.011571664832411883
1151.0	0.011042013164548932
1152.0	0.009848595099846685
1153.0	0.005711400533005133
1154.0	0.005120065643845403
1155.0	0.002251765997194124
1156.0	0.005425914104137854
1157.0	0.010679855626151097
1158.0	0.010561803614046806
1159.0	0.017490925281519715
1160.0	0.016038234664183765
1161.0	0.012580391509436554
1162.0	0.013306079978381137
1163.0	0.0031836424265818597
1164.0	0.005791594691961159
1165.0	0.0016810917029701981
1166.0	0.008186014334535733
1167.0	0.009670412396700906
1168.0	0.010225083686754904
1169.0	0.009165840063731128
1170.0	0.013649248877502712
1171.0	0.012741496379774123
1172.0	0.005824257540024409
1173.0	0.009324675851387887
1174.0	0.003857321131974172
1175.0	0.0025760059697415676
1176.0	0.006040118958212072
1177.0	0.002527399830210514
1178.0	0.0030768164024773705
1179.0	0.00262831429680447
1180.0	0.005937054834341558
1181.0	0.015334401044217518
1182.0	0.0068892932951544646
1183.0	0.0041343880698416005
1184.0	0.010186628706585373
1185.0	0.012006492729297791
1186.0	0.014651526582697711
1187.0	0.008778065776120982
1188.0	0.004317944916178772
1189.0	0.014836217970375286
1190.0	0.012362201295865953
1191.0	0.002260424339002481
1192.0	0.010189912905202336
1193.0	0.004806991946595634
1194.0	0.008834971981247632
1195.0	0.001034283713534856
1196.0	0.015045988692946035
1197.0	9.679429014722024E-4
1198.0	0.0030191339322230737
1199.0	0.003167519997007677
1200.0	9.680026141743289E-4
1201.0	0.0010936381394486975
1202.0	0.0029388800605649216
1203.0	0.001056914827640838
1204.0	0.002655065587357187
1205.0	0.002463208675424418
1206.0	0.0026827125684418035
1207.0	0.0015068500381647764
1208.0	0.0015834017222910788
1209.0	0.0016783449186723745
1210.0	0.0014297609397193347
1211.0	0.004450387689495574
1212.0	0.00884291377063047
1213.0	0.0064558985031195944
1214.0	0.005530829321774292
1215.0	0.002851460664651578
1216.0	0.007709566684267583
1217.0	0.014358038651745465
1218.0	0.003196719508347585
1219.0	0.008720562443973064
1220.0	0.004968634231252343
1221.0	0.003810386948102664
1222.0	0.008720025029653924
1223.0	0.0031698487923906148
1224.0	0.0081484550448981
1225.0	0.0033045009356860995
1226.0	0.004341770284327286
1227.0	0.0020717919129845485
1228.0	0.012791893900368974
1229.0	0.004069540075332112
1230.0	0.005527485410455202
1231.0	0.004723871865235406
1232.0	0.0019345721234976193
1233.0	0.004505442800856299
1234.0	0.001309081568721474
1235.0	0.0037324021591253224
1236.0	0.005166462413397772
1237.0	0.0071849905960853925
1238.0	0.004760177188128379
1239.0	0.0038539772206550825
1240.0	0.008313202390065392
1241.0	0.00536888847360695
1242.0	0.003755451262146191
1243.0	0.008042405285921258
1244.0	0.008860588730459943
1245.0	0.011335501095501176
1246.0	0.009919414364568833
1247.0	0.014464745250445703
1248.0	0.013942915946561335
1249.0	0.015755674157720688
1250.0	0.0202456513687262
1251.0	0.012786519757177579
1252.0	0.017674900116771773
1253.0	0.00905387874724375
1254.0	0.011552855331242003
1255.0	0.007996904206900787
1256.0	0.0026132666958685663
1257.0	0.0042740560801157205
1258.0	0.0016291416521200554
1259.0	0.0039170935468029
1260.0	0.011020755442591863
1261.0	0.0037365820482741846
1262.0	0.005153564469738426
1263.0	0.012651031636052324
1264.0	0.0031072698805619365
1265.0	0.00655346905839446
1266.0	0.005052172301527458
1267.0	0.0025179055105723847
1268.0	0.003537261048575591
1269.0	0.00867547935386748
1270.0	0.00754290853263224
1271.0	0.005007268349528254
1272.0	0.011474094277137017
1273.0	0.005084297735271569
1274.0	0.014540102680529472
1275.0	0.01638910650187967
1276.0	0.0133028554924663
1277.0	0.015488818091916908
1278.0	0.007949790884922899
1279.0	0.007350215642869699
1280.0	0.0022011893384928927
1281.0	0.007499497398186201
1282.0	0.006827311510347053
1283.0	0.0038364813989319882
1284.0	0.009120040421200026
1285.0	0.0065695914879686425
1286.0	0.0036615231817010473
1287.0	0.0036646879549137572
1288.0	0.009970468724887075
1289.0	9.647781282594926E-4
1290.0	9.647184155573658E-4
1291.0	0.007871268681626417
1292.0	0.0016394122368858309
1293.0	0.007770652778543095
1294.0	0.011500427578774848
1295.0	0.010361109222199301
1296.0	0.006457212182566379
1297.0	0.002260782615215241
1298.0	0.015454662426300492
1299.0	0.0020725084654100675
1300.0	0.008528765244742423
1301.0	0.015878204622484474
1302.0	0.0070332009072795725
1303.0	0.005402566437606353
1304.0	0.0014700670136547902
1305.0	0.003042839874967334
1306.0	0.0063806007857379506
1307.0	0.005293411618118926
1308.0	0.006541168241756381
1309.0	0.0028176632752479214
1310.0	0.00892812379656513
1311.0	0.004040459989396457
1312.0	0.005547011464050601
1313.0	0.0030891769318175766
1314.0	0.00300725110449988
1315.0	0.005118453400887985
1316.0	0.005821928744641472
1317.0	0.002250571743151592
1318.0	0.0023447983871073682
1319.0	0.005000640239592201
1320.0	0.010748704371703069
1321.0	0.0027511433250788885
1322.0	0.006236812599017096
1323.0	0.003886042941697067
1324.0	0.010202034583734036
1325.0	0.010387741087347765
1326.0	0.012096957473019592
1327.0	0.005860443437513129
1328.0	0.006351222136291663
1329.0	0.010167580354606987
1330.0	0.005314131925756857
1331.0	0.010339075235114584
1332.0	0.005385608030202398
1333.0	0.0034786231750872686
1334.0	0.002280189243406386
1335.0	0.006526180353522604
1336.0	0.0022951174189380363
1337.0	0.002761772186057423
1338.0	0.013498414591930918
1339.0	0.014709328478356258
1340.0	0.005206947625439608
1341.0	0.012818585478219567
1342.0	0.00241012408323387
1343.0	0.009979067353993308
1344.0	0.0024813016241687783
1345.0	0.0123369428228664
1346.0	0.002657633233548631
1347.0	0.006647098575328971
1348.0	0.0035469345063201
1349.0	0.004746502979341388
1350.0	0.005630191258112955
1351.0	0.008830851804800897
1352.0	0.003858813949527337
1353.0	0.001977565269028772
1354.0	0.003172476151284185
1355.0	0.005072892609165388
1356.0	0.0040541939108855755
1357.0	0.0037596908639971794
1358.0	0.0043574150122844555
1359.0	0.005131112493738824
1360.0	0.003024149799201708
1361.0	0.0025579727336993343
1362.0	0.005070504101080325
1363.0	0.003252730022942337
1364.0	0.0027621901749723095
1365.0	0.0026868924575906656
1366.0	0.0011197325902780222
1367.0	0.002799809177312068
1368.0	0.00391040572416472
1369.0	0.0030243886500102147
1370.0	0.008994822884840542
1371.0	0.006653905823371403
1372.0	0.0026485569028253876
1373.0	0.0022206556793861647
1374.0	0.0021494781384512568
1375.0	0.002035486590091575
1376.0	9.623896201744284E-4
1377.0	9.624493328765551E-4
1378.0	0.00663957477486102
1379.0	0.001175145977851508
1380.0	0.004838997954935493
1381.0	0.005346615635713728
1382.0	0.007993022881262557
1383.0	0.0015490669185682835
1384.0	0.003860127628974122
1385.0	0.0019810883184542415
1386.0	0.0037583174718482672
1387.0	0.006362627262397844
1388.0	0.0068943688748352265
1389.0	0.007915814357412862
1390.0	0.006358507085951108
1391.0	0.0049110711864023
1392.0	0.007935818112625274
1393.0	0.0028417872069070684
1394.0	0.0032418025984531688
1395.0	0.003746613782231454
1396.0	0.0038481253758466754
1397.0	0.002207757735726819
1398.0	0.0030781300819241555
1399.0	0.0011695926965537339
1400.0	0.0016944673482465569
1401.0	0.0058565621118749
1402.0	0.005980167405276964
1403.0	0.004245035706882192
1404.0	0.004252678932754397
1405.0	0.0029769767645216934
1406.0	0.005151116248951236
1407.0	0.004525207705260204
1408.0	0.006868513274814407
1409.0	0.0017810507663301284
1410.0	0.005970792511043088
1411.0	0.005446634411775784
1412.0	0.0062577717574635325
1413.0	0.012884209737856698
1414.0	0.013587267092695301
1415.0	0.008710650135420049
1416.0	0.005242118406992176
1417.0	0.0028137819496096925
1418.0	0.0045030542927712355
1419.0	0.004439997679325545
1420.0	0.006415831279992646
1421.0	9.616133550467826E-4
1422.0	0.0047402928583202214
1423.0	0.004919371251997897
1424.0	0.0044328918677724784
1425.0	0.006203612336634706
1426.0	0.006122522487146781
1427.0	0.006506057172905939
1428.0	0.0045913096665143515
1429.0	0.0052470745612686834
1430.0	0.005474759094477414
1431.0	0.0038730255726334675
1432.0	0.002940014601905327
1433.0	0.006407471501694921
1434.0	0.00469867310493798
1435.0	0.0023447386744052416
1436.0	0.005672706702027096
1437.0	0.002804287629971563
1438.0	0.002807034414269387
1439.0	0.004357892713901468
1440.0	0.0026387640196766254
1441.0	0.003850215320421106
1442.0	9.602399628978708E-4
1443.0	0.001975057335539455
1444.0	0.0023284968194268066
1445.0	0.002564063429316247
1446.0	9.601802501957443E-4
1447.0	0.00527227332156611
1448.0	0.0011633228628304408
1449.0	0.00383504829408095
1450.0	0.003488416058236031
1451.0	0.004728051754384267
1452.0	0.005130813930228192
1453.0	0.004663681461491792
1454.0	0.0026569763938252386
1455.0	0.0022097879675991236
1456.0	0.001189357600957639
1457.0	0.007045442011215527
1458.0	0.002940790867032973
1459.0	0.002585022587762684
1460.0	0.003039973665265257
1461.0	0.0016737470406086262
1462.0	0.0017350122729905188
1463.0	0.013777631187074904
1464.0	0.0018165798240954557
1465.0	9.601802501957443E-4
1466.0	0.0029417462702669987
1467.0	0.004079750947395761
1468.0	0.008570146147316157
1469.0	0.0019143892301788283
1470.0	0.0038041768270814973
1471.0	0.0013619870228056424
1472.0	0.0032765553910908502
1473.0	9.600011120893644E-4
1474.0	0.006989550922025028
1475.0	0.011516430582944777
1476.0	0.014787611830844233
1477.0	0.006878962997686563
1478.0	0.004815530862999738
1479.0	0.006525344375692832
1480.0	0.0073525444382526355
1481.0	0.005374561180308977
1482.0	0.004383987164730792
1483.0	0.004446386938453091
1484.0	0.0024893031262537427
1485.0	0.0030190145068188204
1486.0	0.0041136677622036705
1487.0	0.003831166968442721
1488.0	0.0035376790374904766
1489.0	9.589262834510855E-4
1490.0	9.818559610677003E-4
1491.0	0.006550961124905143
1492.0	0.003987255971801656
1493.0	9.589262834510855E-4
1494.0	0.0029006042185017707
1495.0	0.002316255715490853
1496.0	0.0011623674595964153
1497.0	0.003760049140209939
1498.0	0.0028210071865670113
1499.0	0.0010656328821513216
1500.0	0.003469427418959772
1501.0	0.00702322888602443
1502.0	0.010186628706585373
1503.0	0.0011437370965329157
1504.0	0.0014411660658255154
1505.0	9.592248469617186E-4
1506.0	0.0038751752299100257
1507.0	0.006462347474949267
1508.0	0.004364401398433268
1509.0	0.0027774169140145927
1510.0	0.005027869231761932
1511.0	0.0021137102298774226
1512.0	0.004601401113173747
1513.0	0.004204072793223344
1514.0	0.004444834408197799
1515.0	0.0017781248439259249
1516.0	0.001291406608892
1517.0	0.005404596669478658
1518.0	9.596428358766048E-4
1519.0	0.002345634364937141
1520.0	0.002637868329144726
1521.0	0.0016755981343745507
1522.0	9.592248469617186E-4
1523.0	0.0037474497600612257
1524.0	0.0061814589241457355
1525.0	0.002582036952656354
1526.0	0.004711033634278187
1527.0	0.004197265545180911
1528.0	0.003057947188605364
1529.0	9.592845596638451E-4
1530.0	0.0017562102822454625
1531.0	0.0015427373721428638
1532.0	0.0010256850844286255
1533.0	0.0049059358940194125
1534.0	0.0014257004759747256
1535.0	0.0037865615799541497
1536.0	0.0031602947600503587
1537.0	9.586277199404526E-4
1538.0	0.0052440889261623535
1539.0	0.0010493313144707595
1540.0	0.0012387997183184645
1541.0	0.005874117646300121
1542.0	0.005587914665007322
1543.0	0.0032109311314537157
1544.0	0.009536178242320307
1545.0	0.005783712615280447
1546.0	0.0011414680138521049
1547.0	0.0023206744554482217
1548.0	0.006687046373051668
1549.0	0.006062570934211674
1550.0	0.0033018138640904028
1551.0	0.0029793652726067574
1552.0	0.0020713142113675358
1553.0	0.0021777819592592655
1554.0	0.0033663632950892584
1555.0	0.002337632862852176
1556.0	0.004874288161892314
1557.0	0.004376642502369221
1558.0	0.006342802645291812
1559.0	0.004902353131891817
1560.0	0.0028025559616098915
1561.0	0.0025158752787000803
1562.0	0.009011124452521104
1563.0	0.007018869858769188
1564.0	9.568363388766546E-4
1565.0	0.005191064046673932
1566.0	0.006981310569131557
1567.0	0.008795561597844075
1568.0	0.004181620817223741
1569.0	0.004347860979944199
1570.0	0.012242596753506372
1571.0	0.00850123768906206
1572.0	0.0019695637669438076
1573.0	0.006633245228435599
1574.0	0.006976772403769935
1575.0	0.001809235161733884
1576.0	0.008480218817913495
1577.0	0.017484356884285786
1578.0	0.008732206420887751
1579.0	0.0064127262194820615
1580.0	0.005587018974475424
1581.0	0.00179472497511712
1582.0	0.0031426198002208845
1583.0	0.002404988790850982
1584.0	0.00823700898215185
1585.0	0.003950711798100176
1586.0	0.004403811781836824
1587.0	0.004707092595937831
1588.0	0.00211902466036669
1589.0	0.004520311263685823
1590.0	0.011023203663379052
1591.0	0.004372283475113979
1592.0	0.006001902828851048
1593.0	0.006328531309483554
1594.0	0.008731967570079244
1595.0	0.0018022487755850714
1596.0	0.0026238955568471016
1597.0	0.003948024726504479
1598.0	9.551643832171098E-4
1599.0	0.0036897075771048027
1600.0	0.006310677211547701
1601.0	0.009631837991127122
1602.0	0.002912069057310078
1603.0	0.004250827838988473
1604.0	0.0019710565844969726
1605.0	0.002843996576885753
1606.0	0.0018940271987536574
1607.0	0.0064320134222689545
1608.0	0.003260970375835808
1609.0	0.004395750567049733
1610.0	0.006582967133245002
1611.0	0.011125610947526173
1612.0	0.0030480348800523485
1613.0	0.00451947528585605
1614.0	0.003866636313505922
1615.0	9.921862585356024E-4
1616.0	0.0010204303666414847
1617.0	9.539701291745778E-4
1618.0	0.005930008735490619
1619.0	0.0027718039200146922
1620.0	9.537909910681979E-4
1621.0	0.0010285512941307024
1622.0	0.0012974973045089132
1623.0	0.00224358535700278
1624.0	9.53910416472451E-4
1625.0	0.0033005001846436177
1626.0	9.540298418767043E-4
1627.0	9.539701291745778E-4
1628.0	9.539701291745778E-4
1629.0	9.53910416472451E-4
1630.0	0.0038729658599313413
1631.0	9.539701291745778E-4
1632.0	9.536715656639447E-4
1633.0	0.005574479307028837
1634.0	0.001044494585598505
1635.0	0.0026095047956345907
1636.0	0.0023718482411707186
1637.0	0.0012583854846159896
1638.0	9.537909910681979E-4
1639.0	0.006543079048224432
1640.0	0.00423243632673348
1641.0	0.004841326750318431
1642.0	0.003978717055397552
1643.0	0.002287713043874338
1644.0	0.002173184081195517
1645.0	0.00507444513942068
1646.0	9.536715656639447E-4
1647.0	0.0013555380509759696
1648.0	0.002582872930486127
1649.0	0.005351034375671096
1650.0	0.0014719778201228416
1651.0	0.0032631200331123653
1652.0	0.0015092385462498405
1653.0	0.005333060852330989
1654.0	0.0014092197701877837
1655.0	0.008217960630173464
1656.0	9.537909910681979E-4
1657.0	0.002311180135810092
1658.0	0.003177014316645807
1659.0	0.0038868789195268395
1660.0	0.007757097995160356
1661.0	0.009407198805726848
1662.0	0.0015593972160361854
1663.0	0.0036788398653177616
1664.0	0.003404698849854536
1665.0	0.0012886001118920499
1666.0	0.0023732216333196303
1667.0	0.0020830776136864762
1668.0	0.00120637572106372
1669.0	0.001493892381803304
1670.0	9.532535767490585E-4
1671.0	9.53193864046932E-4
1672.0	0.004345054482944249
1673.0	9.53313289451185E-4
1674.0	9.53313289451185E-4
1675.0	0.003230516897751241
1676.0	0.00239483763148946
1677.0	0.004521087528813469
1678.0	0.013514119032590215
1679.0	0.007758710238117776
1680.0	0.0019025661151577612
1681.0	0.001507506877888169
1682.0	0.0050687724327186535
1683.0	0.002901022207416657
1684.0	0.003299903057622351
1685.0	9.53193864046932E-4
1686.0	0.0022904001154700347
1687.0	0.00625377100642105
1688.0	0.005658017377303952
1689.0	0.006029072108318651
1690.0	0.001015892201279863
1691.0	0.002071135073261156
1692.0	0.011349354442394547
1693.0	0.007612712681418237
1694.0	0.0025543899715717382
1695.0	0.002070955935154776
1696.0	9.529550132384255E-4
1697.0	0.010776351352787684
1698.0	0.006937063456855746
1699.0	0.0015834614349932055
1700.0	0.0020308289993257005
1701.0	0.0062661912484633835
1702.0	0.005216083668864977
1703.0	0.006082276125913452
1704.0	0.0038880731735693713
1705.0	0.005794640039769615
1706.0	9.530744386426786E-4
1707.0	0.0013784677285925842
1708.0	0.0030696508782221783
1709.0	0.002542387718444291
1710.0	0.0013921419373795758
1711.0	0.007107841784937824
1712.0	0.0018131762000742394
1713.0	9.53313289451185E-4
1714.0	0.004423934962453489
1715.0	0.005984824996042839
1716.0	0.00786649166545629
1717.0	0.0036703606616157844
1718.0	0.008749582817206593
1719.0	0.005501271534221624
1720.0	0.004122564954820534
1721.0	0.007384013032273354
1722.0	0.004450626540304079
1723.0	0.0036110659484040694
1724.0	0.0017757363358408607
1725.0	0.007039291602896487
1726.0	0.0057632908711531495
1727.0	0.0028319346110561795
1728.0	0.006896100543196897
1729.0	0.0045913096665143515
1730.0	9.536715656639447E-4
1731.0	0.0033486883352597846
1732.0	0.0024893628389558694
1733.0	0.005358379038032668
1734.0	0.005227011093354146
1735.0	0.005187839560759096
1736.0	0.003422254384279757
1737.0	0.0011095814309164999
1738.0	9.53193864046932E-4
1739.0	0.006451957464779239
1740.0	9.532535767490585E-4
1741.0	0.0021805884562592155
1742.0	9.53193864046932E-4
1743.0	0.006777749967581973
1744.0	0.0037521670635292277
1745.0	9.53193864046932E-4
1746.0	0.004214343377989119
1747.0	0.0011572321672135275
1748.0	0.0014203263327833317
1749.0	9.530744386426786E-4
1750.0	9.530744386426786E-4
1751.0	0.0012214830347017501
1752.0	0.002973274576989844
1753.0	0.0022552293339174667
1754.0	0.003484116743682916
1755.0	9.526564497277925E-4
1756.0	9.524773116214127E-4
1757.0	0.00284035410205603
1758.0	9.52596737025666E-4
1759.0	9.527161624299191E-4
1760.0	0.0013068721987427895
1761.0	9.528355878341724E-4
1762.0	0.012397610928227028
1763.0	9.530147259405521E-4
1764.0	0.002902933013884708
1765.0	9.530147259405521E-4
1766.0	0.0026395999975063976
1767.0	0.0012726568204242472
1768.0	0.0014074881018261124
1769.0	9.524175989192861E-4
1770.0	0.002141655774472672
1771.0	0.0026962076391224155
1772.0	0.006190415829464727
1773.0	0.0034189701856627936
1774.0	9.523578862171594E-4
1775.0	0.0015359898368025576
1776.0	0.0047352172786394595
1777.0	0.007059534208917404
1778.0	9.517607591958934E-4
1779.0	9.518204718980201E-4
1780.0	0.003906524398526491
1781.0	0.002479271392296474
1782.0	0.0038256733998470733
1783.0	0.002262096294662026
1784.0	9.520593227065264E-4
1785.0	9.519398973022732E-4
1786.0	0.005253344394991977
1787.0	9.52119035408653E-4
1788.0	0.00403108509516258
1789.0	0.0023114786993207246
1790.0	9.519996100043999E-4
1791.0	0.005377546815415307
1792.0	0.006985012756663406
1793.0	0.00562045808766632
1794.0	0.0022576178420025306
1795.0	0.005127231168100595
1796.0	0.0010456291269389103
1797.0	9.518801846001467E-4
1798.0	0.0016502799486728722
1799.0	0.004275787748477392
1800.0	9.519996100043999E-4
1801.0	0.004230406094861175
1802.0	0.003089654633434589
1803.0	0.005249940770970761
1804.0	0.002560540379890778
1805.0	9.520593227065264E-4
1806.0	9.519398973022732E-4
1807.0	9.517010464937668E-4
1808.0	0.005613352276113254
1809.0	0.004575784363961435
1810.0	0.0017682722480750358
1811.0	9.514621956852605E-4
1812.0	9.515816210895138E-4
1813.0	9.516413337916403E-4
1814.0	9.515816210895138E-4
1815.0	9.514621956852605E-4
1816.0	0.004475049035473859
1817.0	0.001579639822057103
1818.0	9.515816210895138E-4
1819.0	0.0018152661446486705
1820.0	0.003918526651653938
1821.0	0.009824053179272652
1822.0	9.518204718980201E-4
1823.0	9.518801846001467E-4
1824.0	9.518801846001467E-4
1825.0	9.519398973022732E-4
1826.0	9.520593227065264E-4
1827.0	0.004596982373216378
1828.0	9.52119035408653E-4
1829.0	0.003635189880063216
1830.0	0.0033302371103026644
1831.0	0.0023713705395537058
1832.0	0.007949253470603759
1833.0	0.006064660878786105
1834.0	9.520593227065264E-4
1835.0	0.003028926815371836
1836.0	0.00197356451798629
1837.0	9.519398973022732E-4
1838.0	9.518204718980201E-4
1839.0	0.0018385540984780452
1840.0	0.0029759616485855412
1841.0	0.005121439035994315
1842.0	0.0016501008105664922
1843.0	9.515816210895138E-4
1844.0	0.0013179190486362108
1845.0	0.001597911908907843
1846.0	0.004407036267751661
1847.0	9.514024829831339E-4
1848.0	9.51521908387387E-4
1849.0	9.514621956852605E-4
1850.0	0.004821382707808145
1851.0	0.001450660385463645
1852.0	0.004376821640475601
1853.0	0.014838009351439085
1854.0	0.0019160611858383733
1855.0	0.002817185573630909
1856.0	0.002529848050997705
1857.0	0.0016695074387576376
1858.0	0.0016422784465879076
1859.0	0.0016266337186307382
1860.0	9.507456432597412E-4
1861.0	9.505665051533613E-4
1862.0	0.002606758011336767
1863.0	0.002187097140791015
1864.0	9.500888035363487E-4
1865.0	9.502082289406018E-4
1866.0	9.989935065780348E-4
1867.0	9.504470797491082E-4
1868.0	9.506262178554881E-4
1869.0	0.0013077678892746887
1870.0	0.004092051764033841
1871.0	0.00168843636533177
1872.0	0.0010606170151726871
1873.0	0.0016363071763752476
1874.0	0.0015855513795676368
1875.0	9.505067924512348E-4
1876.0	0.002239644318662424
1877.0	0.0021931878364079282
1878.0	0.0014242076584215606
1879.0	0.0010307606641093868
1880.0	9.50924781366121E-4
1881.0	0.0026034141000176774
1882.0	0.0015411848418875722
1883.0	9.509844940682477E-4
1884.0	0.003975373144078462
1885.0	9.512233448767541E-4
1886.0	9.513427702810072E-4
1887.0	0.0019805509041351025
1888.0	9.51521908387387E-4
1889.0	9.513427702810072E-4
1890.0	0.0026265826284427984
1891.0	0.002763444141716968
1892.0	9.51521908387387E-4
1893.0	0.0011283909320863792
1894.0	0.002893020705331692
1895.0	0.0011514400351072473
1896.0	9.514024829831339E-4
1897.0	0.0016346352207157026
1898.0	0.0011085066022782212
1899.0	9.51521908387387E-4
1900.0	9.580305929191866E-4
1901.0	0.002679368657122714
1902.0	0.005115169202271022
1903.0	0.001447197048740302
1904.0	9.570154769830344E-4
1905.0	9.514621956852605E-4
1906.0	9.513427702810072E-4
1907.0	9.511636321746274E-4
1908.0	0.008996494840500087
1909.0	0.0021187858095581837
1910.0	9.512233448767541E-4
1911.0	9.512233448767541E-4
1912.0	9.510442067703743E-4
1913.0	0.0014595575780805084
1914.0	0.0027154948419093076
1915.0	9.512233448767541E-4
1916.0	0.0018445253686907052
1917.0	0.005524738626157379
1918.0	0.002419558690169873
1919.0	0.0016388151098645646
1920.0	0.0021226671351964126
1921.0	9.506859305576146E-4
1922.0	0.001655654091864266
1923.0	9.505067924512348E-4
1924.0	0.0015103133748881194
1925.0	9.50327654344855E-4
1926.0	0.0020665371951974075
1927.0	0.0012392177072333508
1928.0	0.002375550428702568
1929.0	0.0028983351358209597
1930.0	9.502082289406018E-4
1931.0	0.0010686185172576518
1932.0	9.496708146214624E-4
1933.0	9.496111019193359E-4
1934.0	0.00465036552891756
1935.0	0.0026800254968461067
1936.0	9.494916765150826E-4
1937.0	0.0104515739659211
1938.0	9.496111019193359E-4
1939.0	0.005011985652996255
1940.0	0.002896603467459288
1941.0	0.0018812486804985647
1942.0	0.005157804071589415
1943.0	0.004816545978935891
1944.0	0.0011605163658304906
1945.0	0.0027566966063766623
1946.0	0.0029659896273303986
1947.0	9.495513892172091E-4
1948.0	9.495513892172091E-4
1949.0	0.0012491300157863666
1950.0	9.49730527323589E-4
1951.0	9.496708146214624E-4
1952.0	0.0029401340273095804
1953.0	9.497902400257157E-4
1954.0	0.002085048132856654
1955.0	0.0015436927753768892
1956.0	9.497902400257157E-4
1957.0	9.49730527323589E-4
1958.0	9.497902400257157E-4
1959.0	0.004935613106976333
1960.0	9.49730527323589E-4
1961.0	0.0025801858588904293
1962.0	0.002813901375013946
1963.0	0.0023702359982133003
1964.0	0.0042177470020103355
1965.0	0.0015505000234193216
1966.0	0.0011343024895969127
1967.0	9.496708146214624E-4
1968.0	0.0010528543638962289
1969.0	0.0023458135030435204
1970.0	9.499693781320953E-4
1971.0	9.499693781320953E-4
1972.0	9.495513892172091E-4
1973.0	9.496708146214624E-4
1974.0	0.0013285479096147457
1975.0	9.49730527323589E-4
1976.0	9.494916765150826E-4
1977.0	9.49431963812956E-4
1978.0	9.493125384087028E-4
1979.0	9.491931130044497E-4
1980.0	9.490736876001964E-4
1981.0	9.490736876001964E-4
1982.0	9.489542621959431E-4
1983.0	9.488945494938166E-4
1984.0	9.487751240895633E-4
1985.0	0.0010699321967044368
1986.0	9.488945494938166E-4
1987.0	9.4883483679169E-4
1988.0	9.487751240895633E-4
1989.0	0.0012483537506587207
1990.0	9.48536273281057E-4
1991.0	0.008532885421189157
1992.0	0.0025052464177215453
1993.0	9.48536273281057E-4
1994.0	0.0031797013882415032
1995.0	0.002042472976240387
1996.0	9.48536273281057E-4
1997.0	0.011705480997877596
1998.0	0.0012875252832537708
[truncated: 187,892 more rows]
