# Supplementary material for: Repeat Proliferations in the Non-Coding Regions Drive Mitochondrial Genome Expansion in Curcuma (Zingiberaceae)
Source: Biology (Basel). 2026 Jul 9;15(14):1109. doi: 10.3390/biology15141109 (PMC13406114; doi:10.3390/biology15141109)
Supplement: Supplementary file 1 [file biology-15-01109-s001.zip › Supporting Information S1:long-read alignment evidence and coverage depth profiles/long-read alignment evidence and coverage depth profiles/contig12/raw_data_qualimapReport/mapped_reads_gc-content_distribution.txt]

#GC Content (%)	Sample
1.0	0.0
2.0	0.0
3.0	0.0
4.0	0.0
5.0	0.0
6.0	0.0
7.0	0.0
8.0	0.0
9.0	2.34000234000234E-5
10.0	0.0
11.0	0.0
12.0	2.34000234000234E-5
13.0	0.0
14.0	0.0
15.0	2.34000234000234E-5
16.0	2.34000234000234E-5
17.0	4.68000468000468E-5
18.0	2.34000234000234E-5
19.0	4.68000468000468E-5
20.0	2.5740025740025744E-4
21.0	1.872001872001872E-4
22.0	3.0420030420030424E-4
23.0	3.276003276003276E-4
24.0	3.7440037440037447E-4
25.0	4.446004446004446E-4
26.0	6.084006084006085E-4
27.0	7.488007488007488E-4
28.0	7.254007254007253E-4
29.0	0.0013572013572013572
30.0	0.0018720018720018723
31.0	0.001801801801801802
32.0	0.0034866034866034862
33.0	0.008143208143208142
34.0	0.011466011466011467
35.0	0.011185211185211185
36.0	0.014905814905814906
37.0	0.035989235989235986
38.0	0.11952731952731954
39.0	0.2518076518076518
40.0	0.19391599391599393
41.0	0.07991107991107992
42.0	0.0508014508014508
43.0	0.04204984204984205
44.0	0.03287703287703288
45.0	0.030958230958230956
46.0	0.02641862641862642
47.0	0.02351702351702352
48.0	0.01904761904761905
49.0	0.014859014859014858
50.0	0.009945009945009945
51.0	0.005405405405405405
52.0	0.0016146016146016146
53.0	0.0012870012870012872
54.0	5.382005382005381E-4
55.0	2.5740025740025744E-4
56.0	2.5740025740025744E-4
57.0	1.404001404001404E-4
58.0	4.68000468000468E-5
59.0	7.02000702000702E-5
60.0	4.68000468000468E-5
61.0	4.68000468000468E-5
62.0	7.02000702000702E-5
63.0	2.34000234000234E-5
64.0	0.0
65.0	2.34000234000234E-5
66.0	0.0
67.0	2.34000234000234E-5
68.0	0.0
69.0	0.0
70.0	2.34000234000234E-5
71.0	0.0
72.0	0.0
73.0	2.34000234000234E-5
74.0	2.34000234000234E-5
75.0	0.0
76.0	0.0
77.0	0.0
78.0	0.0
79.0	0.0
80.0	0.0
81.0	0.0
82.0	0.0
83.0	0.0
84.0	0.0
85.0	0.0
86.0	0.0
87.0	0.0
88.0	0.0
89.0	0.0
90.0	0.0
91.0	0.0
92.0	0.0
93.0	0.0
94.0	0.0
95.0	0.0
96.0	0.0
97.0	0.0
98.0	0.0
99.0	0.0
100.0	4.68000468000468E-5
