# Supplementary material for: Repeat Proliferations in the Non-Coding Regions Drive Mitochondrial Genome Expansion in Curcuma (Zingiberaceae)
Source: Biology (Basel). 2026 Jul 9;15(14):1109. doi: 10.3390/biology15141109 (PMC13406114; doi:10.3390/biology15141109)
Supplement: Supplementary file 1 [file biology-15-01109-s001.zip › Supporting Information S1:long-read alignment evidence and coverage depth profiles/long-read alignment evidence and coverage depth profiles/contig12/raw_data_qualimapReport/mapped_reads_nucleotide_content.txt]

# Position (bp)	A	C	G	T	N
0.0	30.208431575969065	18.655097613882862	26.346317080071678	24.790153730076394	0.0
1.0	30.04140397101722	15.237131834007716	25.1058624258963	29.615601769078765	0.0
2.0	41.26345982037899	12.999012554662153	28.53717026378897	17.20035736116989	0.0
3.0	25.579756114752943	14.487441554474753	34.06404924696318	25.86875308380912	0.0
4.0	41.25231932733636	14.601780303919956	13.648213824365268	30.49768654437842	0.0
5.0	29.928635147190008	20.294380017841213	24.569228602281797	25.20775623268698	0.0
6.0	37.36243106887247	16.9376979936642	20.584301302358323	25.11556963510501	0.0
7.0	28.607957211222672	13.2823496293516	15.998873979543962	42.11081917988177	0.0
8.0	47.196228804615494	16.459110204273085	13.630713665892728	22.713947325218697	0.0
9.0	40.607268464243845	16.656506447831184	15.910902696365767	26.825322391559205	0.0
10.0	42.348170545906285	16.510793896350467	12.823758291728197	28.31727726601505	0.0
11.0	28.357544517338333	16.105904404873478	17.05716963448922	38.47938144329897	0.0
12.0	39.637360320472276	18.23740248787687	13.542764776161361	28.582472415489494	0.0
13.0	32.87189937460474	20.16724053123463	25.472559904433982	21.488300189726655	0.0
14.0	26.48539778449144	31.401203775264058	17.3001709641912	24.813227476053303	0.0
15.0	27.688020979675937	32.52083918703756	13.31132340545097	26.479816427835534	0.0
16.0	26.03188724744223	30.17114227518554	15.608831035047876	28.18813944232435	0.0
17.0	28.05112120219091	28.081550489209306	18.018819343663687	25.8485089649361	0.0
18.0	37.04189094313129	16.44043997191669	19.798736250877607	26.718932834074423	0.0
19.0	31.172204024333176	19.83387927000468	19.54375292466074	29.450163781001404	0.0
20.0	32.86780358855592	16.78012492104709	23.218003602591995	27.134067887804992	0.0
21.0	29.701094583216392	16.117036205444847	25.657217700439706	28.52465151089906	0.0
22.0	36.293264733395695	15.643124415341441	26.838166510757716	21.225444340505145	0.0
23.0	30.472092968877874	22.868099235391774	22.302242383145884	24.35756541258447	0.0
24.0	30.862754267009585	16.399345335515548	21.718494271685763	31.019406125789107	0.0
25.0	32.16456287985039	17.53623188405797	18.361383824216922	31.937821411874705	0.0
26.0	31.406870764197244	16.396354288385137	15.816779621406871	36.37999532601075	0.0
27.0	35.34043646899388	16.610589279872894	19.575681106593766	28.473293144539465	0.0
28.0	34.16343503247209	16.229033313086948	13.696678035789375	35.910853618651586	0.0
29.0	30.415995141662577	24.494896409968938	16.151636185270828	28.937472263097657	0.0
30.0	25.737903979077153	16.36232019428358	15.07098823089856	42.82878759574071	0.0
31.0	32.94732909973852	22.21936869630183	18.988139708629063	25.84516249533059	0.0
32.0	27.074725120806782	26.46076989518407	14.660223638443401	31.804281345565748	0.0
33.0	29.484935471072838	28.124343625288805	16.2127470886135	26.177973815024853	0.0
34.0	22.78847275697118	27.380702368451754	14.367051685917628	35.46377318865943	0.0
35.0	30.18594993117286	27.876157812463543	12.727187886423556	29.21070436994004	0.0
36.0	26.00531815637246	20.337283075200595	19.19667848479194	34.460720283635006	0.0
37.0	29.853531112976956	24.03675716018285	19.563392107472712	26.54631961936748	0.0
38.0	27.411380597014922	26.23134328358209	21.665111940298505	24.692164179104477	0.0
39.0	25.359666099284166	20.922424044582275	19.667964651292934	34.049945204840625	0.0
40.0	34.11901983663944	19.222870478413068	21.9463243873979	24.71178529754959	0.0
41.0	25.973024147362022	20.25994062507305	21.41237523083756	32.354659996727364	0.0
42.0	35.00210644572391	16.825820343584702	23.88943500444694	24.282638206244442	0.0
43.0	28.110933983495872	22.5337584396099	17.05270067516879	32.30260690172543	0.0
44.0	34.99024195255003	18.01359072632792	18.30985915492958	28.686308166192482	0.0
45.0	32.94566343346831	16.913080327714475	20.776438459365288	29.364817779451926	0.0
46.0	35.83984144586273	17.66746101031074	18.306868319845222	28.18582922398131	0.0
47.0	34.50652692207823	16.365696480419235	20.067039633642565	29.060736963859974	0.0
48.0	33.62122000851829	14.59467133595192	21.655387818844353	30.128720836685442	0.0
49.0	33.75356125356125	15.74074074074074	23.387939221272553	27.11775878442545	0.0
50.0	29.605294481740703	15.921535018806837	22.1944484121316	32.27872208732086	0.0
51.0	34.35615001311304	18.713492120258447	17.57861860143528	29.35173926519324	0.0
52.0	31.765014799961804	21.619879690633056	18.036856679079538	28.5782488303256	0.0
53.0	28.029723788588356	17.37073497084966	21.102934148905668	33.49660709165631	0.0
54.0	29.311211664152843	16.873758050228638	17.759582465464817	36.0554478201537	0.0
55.0	35.17388798155442	18.846671149966376	15.79642616966087	30.18301469881833	0.0
56.0	29.10253943824548	19.44016929588303	16.059061177375913	35.39823008849557	0.0
57.0	29.641952983725133	19.780590717299578	19.18264014466546	31.394816154309822	0.0
58.0	28.917942125306233	18.077958619351396	18.500012127974387	34.50408712736799	0.0
59.0	28.816036242297294	19.35358160605987	17.073824195630465	34.75655795601237	0.0
60.0	34.90333145943832	19.602571309852614	16.640187715396085	28.85390951531298	0.0
61.0	28.477194703285925	18.295733202550267	18.5164296223639	34.7106424717999	0.0
62.0	32.234900649222894	19.685717096203028	17.629844579972456	30.44953767460161	0.0
63.0	31.278955150320353	18.78758008871365	16.084277969443075	33.84918679152292	0.0
64.0	36.068655092249095	16.397091556610775	18.054112875302962	29.480140475837167	0.0
65.0	32.28256552819698	20.616560762509927	18.829428117553615	28.271445591739475	0.0
66.0	32.871998204533554	15.972170270068078	21.78499289294531	29.370838632453054	0.0
67.0	29.48865628286673	18.237592026844293	24.179896829769117	28.09385486051986	0.0
68.0	32.595254850708756	15.60018095908314	22.881270734894944	28.92329345531316	0.0
69.0	34.45991890598635	19.29130883723273	20.2105422217745	26.03823003500642	0.0
70.0	33.29210107792896	17.855249539292657	20.39481988236185	28.45782950041653	0.0
71.0	27.570838925324757	18.06234331873085	24.706895241953863	29.659922513990526	0.0
72.0	32.60614710229879	18.48718079412814	18.94591977164993	29.960752331923135	0.0
73.0	31.475518757027498	17.655627108249003	18.3967085761014	32.4721455586221	0.0
74.0	30.60287326834274	19.840944073884042	18.586454592098512	30.96972806567471	0.0
75.0	34.11323083251915	18.99521777137862	18.110762585488764	28.780788810613462	0.0
76.0	34.0647128753812	17.615134129322378	19.486225254561433	28.833927740735	0.0
77.0	27.75889358831314	19.35442019772179	18.6045304756221	34.28215573834298	0.0
78.0	35.54826787433956	20.717836599776167	16.89180396137529	26.84209156450899	0.0
79.0	26.568573739271084	19.394223996243248	20.969972085257364	33.067230179228304	0.0
80.0	31.597528684907328	21.246890796758404	17.275134397817542	29.88044612051673	0.0
81.0	27.97809219534459	23.416651005450102	18.401481998550217	30.203774800655086	0.0
82.0	30.429977085860628	18.514624612481466	23.801051354630005	27.2543469470279	0.0
83.0	26.94335541435717	22.384750574557252	22.682168446667568	27.989725564418006	0.0
84.0	28.588069567101915	24.001733759549225	20.658828628704555	26.75136804464431	0.0
85.0	27.86371806743287	23.133068249904678	20.001089383953374	29.00212429870908	0.0
86.0	27.744685501939998	17.763265752226896	21.236133122028527	33.255915623804576	0.0
87.0	32.416212216710974	16.423227645172783	21.517634485215535	29.642925652900715	0.0
88.0	28.40119711155652	18.008841053238516	24.7604404052607	28.82952142994426	0.0
89.0	27.344287562271212	18.2698923843338	26.086477857595025	28.29934219579996	0.0
90.0	26.216514774924054	18.417564208782107	25.288594310963823	30.07732670533002	0.0
91.0	30.305884960656098	18.890612878200155	22.80283719383797	28.00066496730577	0.0
92.0	29.177888219451926	19.057667212705113	21.51206374767471	30.252380820168256	0.0
93.0	28.4347003505648	20.764008680652164	17.722998163708198	33.078292805074845	0.0
94.0	31.259950283495797	17.101918833617294	18.470519230232103	33.167611652654806	0.0
95.0	30.701287048201216	19.381431735972857	17.598070829711464	32.31921038611446	0.0
96.0	28.153564899451556	21.023765996343695	16.129939530305162	34.6927295738996	0.0
97.0	28.45899974612846	17.7992158190178	18.323883670418322	35.417900764435416	0.0
98.0	33.03232746419068	18.340598992243674	16.95351865481515	31.673554888750495	0.0
99.0	29.7690992018244	20.239452679589508	18.329532497149373	31.661915621436716	0.0
100.0	28.230022404779685	21.296030332624806	21.46262997644626	29.01131728614925	0.0
101.0	28.995650796393907	19.945850974970476	21.409026757683115	29.649471470952506	0.0
102.0	28.645366488362008	23.58247795286974	19.040046262830707	28.732109295937548	0.0
103.0	27.80009314239143	23.940505297473514	19.632669693794387	28.626731866340666	0.0
104.0	29.50891809434405	21.391692091058438	18.09141046702652	31.00797934757099	0.0
105.0	31.178033658104514	18.854443460289342	17.88308237378211	32.084440507824034	0.0
106.0	31.159700914534245	17.125919747385982	20.927045786290925	30.787333551788855	0.0
107.0	28.343403372711695	18.077975170589472	23.882526227192113	29.69609522950672	0.0
108.0	27.713646802852654	19.400459325516742	22.939078931463797	29.94681494016681	0.0
109.0	30.123696337618238	18.469560999272375	21.407349017705553	29.99939364540383	0.0
110.0	30.30717345729651	19.138334396742927	21.757360313553914	28.79713183240665	0.0
111.0	31.562900176840053	19.970729922556256	17.812061711079945	30.65430818952375	0.0
112.0	31.241377195940768	19.96198301499218	18.478094245332187	30.31854554373486	0.0
113.0	31.365676689417697	19.261513865830413	16.93107052819283	32.44173891655906	0.0
114.0	32.01416692331383	19.017554665845395	17.006467508469356	31.96181090237142	0.0
115.0	29.868404794266652	18.247250710490547	18.18855801309774	33.69578648214506	0.0
116.0	29.72269558481797	20.601084430673897	16.9140201394268	32.76219984508133	0.0
117.0	30.745080973547605	19.67299742003668	18.013117403873053	31.568804202542662	0.0
118.0	28.957131722525332	20.804364770070148	20.21512081060016	30.02338269680436	0.0
119.0	28.045955421988477	20.845855246681694	22.59579263711495	28.512396694214875	0.0
120.0	28.413446434181587	23.003455859252277	19.817781966698085	28.765315739868047	0.0
121.0	28.235812810984445	23.115198085280593	18.62757447880582	30.021414624929143	0.0
122.0	29.875965067712944	20.5891659283635	17.93127452221238	31.603594481711177	0.0
123.0	31.744115872057936	19.1817806435219	19.280246482228506	29.793857002191658	0.0
124.0	30.675296518301238	19.267312842749647	19.3438336946818	30.71355694426731	0.0
125.0	30.450947085029327	19.02503124899843	20.903176180250632	29.620845485721613	0.0
126.0	29.479099678456596	19.434083601286172	20.318327974276524	30.76848874598071	0.0
127.0	31.451223049405396	19.813722646556446	19.275516452351027	29.459537851687127	0.0
128.0	30.96828316071371	19.504404220307812	20.001290614009616	29.526022004968866	0.0
129.0	31.0254418333657	18.592606978701365	19.74493429144818	30.637016896484752	0.0
130.0	30.893465218096317	20.914545159721097	18.553591697746068	29.638397924436514	0.0
131.0	31.122531958494616	19.890706827570504	18.8758416550109	30.11091955892398	0.0
132.0	32.4505257657893	19.825615570504866	18.058911893409967	29.664946770295863	0.0
133.0	30.703450083549033	20.782412109694963	17.171783362275157	31.342354444480847	0.0
134.0	32.23509336133626	19.105437600498803	17.510583139172383	31.14888589899255	0.0
135.0	30.89294523926986	21.00312448610426	18.62522611412597	29.47870416049992	0.0
136.0	29.89683926040671	22.75468837546554	18.727134899970338	28.62133746415741	0.0
137.0	29.999009606813903	20.8444752566769	20.081872503383842	29.074642633125354	0.0
138.0	29.977184803094932	21.740568065337435	18.510068445590715	29.772178685976918	0.0
139.0	29.819157392686808	21.128113407525174	18.375728669846318	30.677000529941704	0.0
140.0	29.817868161762267	20.114122681883025	19.93165909166307	30.136350064691637	0.0
141.0	30.700908153421373	20.43511526562656	19.207611190579154	29.65636539037291	0.0
142.0	30.485404503753127	19.316096747289407	18.475396163469558	31.723102585487904	0.0
143.0	31.603048332107765	20.13837823383916	19.316130757403567	28.94244267664951	0.0
144.0	30.166437828605876	18.2009979572017	19.73142225645491	31.901141957737515	0.0
145.0	31.998255677434507	19.345208144644594	18.76153097849787	29.895005199423032	0.0
146.0	31.041323425574124	19.27305739551461	19.19908543761138	30.486533741299887	0.0
147.0	31.32055126865923	18.512652896182228	18.778852309869595	31.387943525288943	0.0
148.0	33.78693229782205	18.274523045753842	17.63970960661827	30.298835049805838	0.0
149.0	31.14870580274065	18.10184401962443	17.43867365927931	33.3107765183556	0.0
150.0	33.22152198956427	17.479840075896185	17.43918140543471	31.85945652910483	0.0
151.0	31.569293478260867	17.527173913043477	17.78532608695652	33.11820652173913	0.0
152.0	31.97070345767331	18.385283597342873	18.65099642309658	30.99301652188724	0.0
153.0	32.188577475847474	18.64950670808726	19.18205714675861	29.979858669306658	0.0
154.0	32.039034411915765	19.061804485533298	18.39411059750043	30.50505050505051	0.0
155.0	29.62734409818643	19.215605608694162	18.53337447289931	32.6236758202201	0.0
156.0	32.60720411663808	18.761578044596913	16.631217838765007	32.0	0.0
157.0	31.170347978427397	19.188622857339148	18.64930782178558	30.99172134244787	0.0
158.0	31.476514682621552	19.57568255278179	18.399697407330994	30.548105357265666	0.0
159.0	31.75619834710744	18.946280991735538	19.139118457300274	30.15840220385675	0.0
160.0	30.01931833862288	20.97074651579964	18.26272940527115	30.74720574030633	0.0
161.0	30.94966268811624	20.428991523957794	17.149282131119183	31.47206365680678	0.0
162.0	30.209416822689132	19.2427709590181	19.07287982802857	31.4749323902642	0.0
163.0	31.91585378553824	19.60287430138508	18.689901759988892	29.791370153087794	0.0
164.0	30.81953527201892	19.399610407680534	20.154445526645333	29.626408793655212	0.0
165.0	29.521684562822482	20.29354343885093	21.03960396039604	29.145168037930553	0.0
166.0	30.598917408765498	20.467958791688492	18.90343984634189	30.029683953204124	0.0
167.0	29.43047932035101	19.948956403174492	19.340628605391043	31.279935671083454	0.0
168.0	30.793517154283307	20.525503402792395	18.820599172104117	29.86038027082018	0.0
169.0	31.871026658705347	18.387130764637703	19.0650135225317	30.67682905412525	0.0
170.0	31.40123804164322	18.69372537985369	19.5694991558807	30.335537422622398	0.0
171.0	30.050042289258528	19.643360586411053	20.785170566676065	29.521426557654358	0.0
172.0	30.712747555335902	17.495675503936173	20.143326155258233	31.648250785469696	0.0
173.0	30.033574836543558	19.423926488778935	19.44866584202156	31.09383283265595	0.0
174.0	32.24481122051427	18.7185662676206	18.58043493660126	30.456187575263865	0.0
175.0	31.485823918141122	17.728984580402187	20.74895189369715	30.03623960775954	0.0
176.0	31.578009762354363	19.161292621227776	19.46413938076745	29.796558235650405	0.0
177.0	31.56334809312955	19.104413655192115	19.390087130409942	29.942151121268388	0.0
178.0	30.9663564781675	18.82605583392985	19.108804581245526	31.098783106657123	0.0
179.0	30.95614098054698	19.00796784150456	20.274926423085205	29.760964754863256	0.0
180.0	30.750692421135927	18.254739038164093	19.83741592029064	31.157152620409338	0.0
181.0	30.474439397216813	19.327276660177372	18.141178167135337	32.057105775470475	0.0
182.0	31.207338654339267	19.332586947885442	18.704178554660693	30.755895843114594	0.0
183.0	30.75281264696306	19.23452591976269	19.212820605578266	30.79984082769598	0.0
184.0	31.91149800507798	18.570910409865796	19.292709466811754	30.224882118244466	0.0
185.0	29.41967856883136	19.86037379099702	19.28587011853683	31.43407752163479	0.0
186.0	30.608676647360944	19.232870724510985	18.682839762503185	31.475612865624885	0.0
187.0	29.883674288006418	19.04240965612807	20.770885752835213	30.303030303030305	0.0
188.0	31.32111367211795	19.657556799473163	20.41488310833059	28.606446420078296	0.0
189.0	29.51186415813988	20.17823742986027	20.3506069607951	29.95929145120475	0.0
190.0	28.969318390593422	18.644130075326107	21.087635495131362	31.29891603894911	0.0
191.0	30.42629232526436	19.59028775653071	19.98452525699127	29.99889466121366	0.0
192.0	30.11550241706336	18.54311967231263	21.033986493966566	30.307391416657442	0.0
193.0	30.15925802756531	19.09987806229908	20.803310793334074	29.937553116801535	0.0
194.0	31.134554876920227	18.622987229317044	20.14436424208773	30.098093651674994	0.0
195.0	29.380754380754382	19.386694386694387	20.641520641520643	30.591030591030595	0.0
196.0	28.737473456767127	18.999366687777076	19.785418917408634	32.47774093804716	0.0
197.0	30.350339881975053	19.38074251139165	19.044595503100023	31.224322103533282	0.0
198.0	29.681423870774754	19.952138797487287	19.862399042775948	30.50403828896201	0.0
199.0	30.36557045471571	18.574425050565583	19.641920743126825	31.41808375159188	0.0
200.0	29.78859224212384	20.247080470128797	19.360895197326425	30.60343209042094	0.0
201.0	29.249622926093515	20.015082956259427	20.169683257918553	30.56561085972851	0.0
202.0	29.199727952845162	18.64278697196403	20.297740497241744	31.859744577949066	0.0
203.0	29.80415924845638	19.746960112125457	19.375733929315505	31.073146710102655	0.0
204.0	30.664692707740198	19.432107201154007	19.686444216679952	30.216755874425843	0.0
205.0	29.28639391056137	19.737392959086584	20.66222645099905	30.313986679352993	0.0
206.0	30.263107502585118	20.22136264409636	19.256252154264487	30.25927769905404	0.0
207.0	29.78099938309685	21.53763109191857	18.449259716224553	30.232109808760026	0.0
208.0	29.046769564880165	20.231908787714264	19.495074846816102	31.226246800589468	0.0
209.0	31.410531239038082	19.456678489301165	19.558015356432943	29.574774915227813	0.0
210.0	29.642801313115523	18.567297170548695	20.724558386743787	31.065343129591994	0.0
211.0	30.99894188188267	19.03436924403339	20.480464004389233	29.486224869694716	0.0
212.0	29.979200188375653	19.45371060790393	21.180487422000706	29.386601781719712	0.0
213.0	29.469169322787547	19.863849211033724	20.96958249714713	29.697398969031596	0.0
214.0	30.161919394870583	19.268801954063743	20.12370484182327	30.445573809242404	0.0
215.0	29.552450864314466	19.98579209093062	19.855552924461286	30.60620412029363	0.0
216.0	31.034210005932373	19.564959462131696	19.264385999604507	30.136444532331424	0.0
217.0	30.081622949520565	18.971392344876772	19.795546398288298	31.151438307314365	0.0
218.0	31.504073117424998	19.423802900854362	18.6052056427578	30.466918338962845	0.0
219.0	30.140867552575923	19.390239035875332	19.318408555808293	31.15048485574045	0.0
220.0	30.514162438576165	18.85661779393552	19.95126043705805	30.677959330430266	0.0
221.0	31.02192701664533	19.434218950064018	19.666293213828425	29.87756081946223	0.0
222.0	29.594903233561727	20.379051969387348	19.93829386544857	30.087750931602358	0.0
223.0	30.377866120547726	19.977512749467934	19.56792354334819	30.076697586636147	0.0
224.0	31.04226260021756	19.624511502356874	19.572136497320816	29.76108940010475	0.0
225.0	30.224678310677263	20.463071275866245	19.103706990440077	30.208543423016415	0.0
226.0	30.596803560590736	19.785555330770787	19.615618045721224	30.002023062917253	0.0
227.0	29.28997686030934	19.303373523322374	20.3060934518735	31.100556164494787	0.0
228.0	30.736371033360456	19.312449145646866	19.019528071602927	30.93165174938975	0.0
229.0	31.672989842124586	19.524334026842897	18.56157957002407	30.241096561008447	0.0
230.0	29.554837918489145	19.049176307075992	19.404815435555737	31.991170338879122	0.0
231.0	30.755971435606995	19.514897808421573	19.309693835672658	30.419436920298775	0.0
232.0	30.52423668833841	18.78446218418237	19.010781005678545	31.680520121800676	0.0
233.0	31.64400494437577	18.829831067161106	19.044087350638648	30.482076637824473	0.0
234.0	30.708205933393934	19.667796049913232	18.944715312784066	30.67928270390877	0.0
235.0	31.326949384404923	18.637814533847365	19.578825187580318	30.45641089416739	0.0
236.0	31.58047767393562	19.98753894080997	19.25649013499481	29.175493250259603	0.0
237.0	30.097532510836945	19.814938312770924	19.2647549183061	30.822774258086028	0.0
238.0	31.118822644033784	20.148005686094155	19.336901078685507	29.396270591186553	0.0
239.0	30.5661324741621	20.088706640445206	19.22256161345663	30.122599271936064	0.0
240.0	31.172748983952737	19.809779193028028	19.713411823857207	29.304059999162025	0.0
241.0	30.069225928256767	19.86154814348647	19.425215019928675	30.64401090832809	0.0
242.0	31.06502665715125	19.52478905167709	19.386255824692498	30.023928466479155	0.0
243.0	29.75550327676021	20.000840194925225	20.286506469500925	29.957150058813646	0.0
244.0	29.59801530569338	19.380203515263645	20.040366663863427	30.981414515179544	0.0
245.0	30.409504550050553	18.30552746882373	20.631108864172564	30.653859116953154	0.0
246.0	30.443947889877315	19.05223660356676	19.983979088494454	30.51983641806147	0.0
247.0	31.023130170521696	20.01941583656931	19.154144859024143	29.803309133884852	0.0
248.0	30.292140531856425	19.70151777787173	19.9086796600854	30.097662030186445	0.0
249.0	31.518382197402378	19.008334390997163	18.872953420484833	30.600329991115622	0.0
250.0	31.23411824496019	18.95222768084025	18.444011519566324	31.369642554633238	0.0
251.0	31.5208625153869	18.89723672481854	18.370898595016765	31.21100216477779	0.0
252.0	31.106578276389595	18.52371239163692	18.40472548019718	31.964983851776303	0.0
253.0	31.257184213887353	18.761973689812255	18.591681212482438	31.389160883817958	0.0
254.0	30.876833845104063	18.06124189696349	19.36199249402934	31.699931763903106	0.0
255.0	30.928363822875703	19.53752778252693	18.178321080526587	31.35578731407078	0.0
256.0	31.717439671401674	19.75440698271436	18.907239431798732	29.62091391408523	0.0
257.0	31.020443149187845	19.42742039171988	20.126001800025715	29.426134659066562	0.0
258.0	31.649427014034938	20.060946821752008	18.65316107987467	29.636465084338383	0.0
259.0	31.25053791204062	19.481022463206816	18.689215939409586	30.57922368534297	0.0
260.0	31.7083711482778	19.13220104585332	19.573015255629027	29.586412550239853	0.0
261.0	30.36719494240928	19.836321122369448	19.59383389625011	30.202650038971164	0.0
262.0	30.243161094224924	19.044724272687798	20.838037342596614	29.874077290490664	0.0
263.0	30.675381263616558	20.16557734204793	19.647058823529413	29.5119825708061	0.0
264.0	29.998690013536528	20.405222479367712	19.8288284354395	29.76725907165626	0.0
265.0	29.578081232493	19.979866946778714	20.531337535014003	29.910714285714285	0.0
266.0	30.47799129325887	20.095862099292027	18.816234994063585	30.609911613385517	0.0
267.0	31.690078628854142	19.5821185617104	18.968106723208763	29.7596960862267	0.0
268.0	29.473963633146045	19.727469804893154	19.647834358271027	31.150732203689774	0.0
269.0	31.453362255965295	19.974323785913498	18.22125813449024	30.351055823630972	0.0
270.0	30.018603827072997	19.82193479801559	20.061126860382707	30.098334514528702	0.0
271.0	30.446159304594644	20.179173319141388	18.507184672698244	30.867482703565724	0.0
272.0	29.891086908201824	21.498110691264728	18.750833518559677	29.85996888197377	0.0
273.0	30.468889285077555	19.64253877696559	19.08539846674987	30.80317347120699	0.0
274.0	30.084063673761403	20.5508853514577	19.893578966195673	29.471472008585227	0.0
275.0	30.632526075473386	20.233672053359594	20.0635659608756	29.07023591029142	0.0
276.0	29.915755511740453	19.385194479297365	20.26348808030113	30.43556192866105	0.0
277.0	30.910804866005297	19.302419535844145	19.181218296898145	30.60555730125241	0.0
278.0	30.901731504384976	18.677760287834495	19.986507758039128	30.4340004497414	0.0
279.0	29.51934771836569	19.67205729987837	20.32974458308933	30.47885039866661	0.0
280.0	30.539381629429023	19.6614759647935	19.670503272399007	30.12863913337847	0.0
281.0	29.464204905421305	19.857000633541496	19.933930672459045	30.744863788578154	0.0
282.0	31.790361336537153	18.483928004715054	19.19572017953484	30.529990479212948	0.0
283.0	30.427078600636076	18.58246251703771	19.536574284416176	31.453884597910044	0.0
284.0	30.09792757913915	19.435208380778864	19.599180141197905	30.86768389888408	0.0
285.0	30.486915291328533	18.733473146712864	19.886933527856296	30.892678034102307	0.0
286.0	30.90003199707455	17.973213877588336	20.025597659642546	31.10115646569456	0.0
287.0	31.336658582345674	19.242209307646547	19.71811650574292	29.70301560426486	0.0
288.0	31.093091442184353	18.934396188381893	18.728238959135055	31.2442734102987	0.0
289.0	29.379930288020546	19.45514584479912	19.2441753806641	31.92074848651624	0.0
290.0	30.556321839080457	19.517241379310345	19.282758620689656	30.643678160919542	0.0
291.0	31.368576165039602	18.45643764965924	19.524774359918954	30.650211825382208	0.0
292.0	31.438868866093706	19.56381110803068	19.17105627945661	29.826263746419002	0.0
293.0	30.78704776022606	18.779821188678373	20.02130912123037	30.411821929865194	0.0
294.0	29.26693301124222	19.065316361609217	20.565827371550682	31.101923255597878	0.0
295.0	30.246942287122724	20.001860205552713	19.425196484211504	30.326001023113054	0.0
296.0	30.030729118167425	20.15550796163516	20.360368749418008	29.4533941707794	0.0
297.0	29.51706134626142	19.536639940331906	20.529554353906395	30.41674435950028	0.0
298.0	31.01212686567164	19.323694029850746	19.636194029850746	30.027985074626866	0.0
299.0	30.275015174861093	18.975580146612504	19.325769248727646	31.423635429798757	0.0
300.0	29.078578110383535	18.72778297474275	20.556594948550046	31.63704396632367	0.0
301.0	30.62830904746287	18.863327554701776	19.589560980180856	30.9188024176545	0.0
302.0	30.17795933699582	19.077804385594217	20.223505658073908	30.520730619336057	0.0
303.0	29.210414802956823	20.062149818729697	19.624276095861386	31.103159282452093	0.0
304.0	29.77239526883747	18.87281466471891	19.97549597097215	31.379294095471465	0.0
305.0	30.246942726285468	19.977336040417395	19.31630388592474	30.459417347372398	0.0
306.0	29.16962384669979	20.572510054412113	18.812396498698842	31.445469600189256	0.0
307.0	29.907517192316813	20.161252074934787	18.401707374911076	31.529523357837324	0.0
308.0	29.84918407155431	19.182644274228082	18.592701841191303	32.37546981302631	0.0
309.0	29.21991226397101	18.982452794201794	19.316231165363345	32.48140377646386	0.0
310.0	29.909307875894985	20.0	19.556085918854414	30.534606205250597	0.0
311.0	29.430032009937413	20.247479814629017	20.16626057044575	30.15622760498782	0.0
312.0	29.148132204524803	19.792414024011094	19.821112546037213	31.23834122542689	0.0
313.0	31.122400076679767	19.658775040736128	19.797757116840796	29.421067765743313	0.0
314.0	29.70677160819696	19.470173249508086	19.35019436579162	31.472860776503335	0.0
315.0	29.80445043830074	19.044408053174067	19.627203544937867	31.523937963587322	0.0
316.0	30.70573469781811	19.47287121065843	19.617686812125893	30.20370727939757	0.0
317.0	29.34467427024937	20.041561956311618	19.722598105548037	30.891165667890974	0.0
318.0	30.314179212857628	19.000822965580674	19.993222636394442	30.69177518516726	0.0
319.0	30.520550601008146	19.97382706475378	19.237107405971308	30.26851492826677	0.0
320.0	30.544482255712204	19.620807000486145	20.038891589693726	29.79581915410792	0.0
321.0	29.39656853187756	19.979528173133165	19.667576525638523	30.95632676935075	0.0
322.0	30.4451820755638	19.628038660548665	20.365127404080834	29.561651859806698	0.0
323.0	29.90800548052456	19.83264826776277	19.778821687218635	30.480524564494033	0.0
324.0	29.710642471799904	20.201078960274643	20.40215792054929	29.686120647376164	0.0
325.0	29.803960104161547	20.56207930034884	18.97017638677345	30.66378420871616	0.0
326.0	30.347205121891157	19.059344988918987	19.82270376754494	30.770746121644915	0.0
327.0	30.580346136778264	19.69823973176865	19.856022878556285	29.8653912528968	0.0
328.0	30.62564811614241	19.599032146560663	20.19159547676658	29.583724260530342	0.0
329.0	30.04801742487996	18.74659670313351	20.34552744913618	30.859858422850355	0.0
330.0	30.373345232782984	19.728295899647975	19.55476225891219	30.34359660865685	0.0
331.0	29.600159140640542	20.3650288442411	19.435050726079172	30.59976128903919	0.0
332.0	29.878231360415207	19.468010779518913	19.40812456332967	31.2456332967362	0.0
333.0	29.5979597959796	20.54205420542054	18.606860686068607	31.253125312531253	0.0
334.0	30.28829280521434	19.804462271245924	18.826773627475557	31.08047129606418	0.0
335.0	29.991964644435516	19.6112896745681	20.394736842105264	30.00200883889112	0.0
336.0	29.503824476650564	20.71759259259259	19.37902576489533	30.399557165861513	0.0
337.0	29.966703662597116	20.49238220159419	18.807385733023914	30.73352840278478	0.0
338.0	29.84893649269944	20.466831708179658	19.491739503865002	30.192492295255896	0.0
339.0	29.420700830463844	19.799473364391332	19.996961717642293	30.78286408750253	0.0
340.0	29.41892303011865	20.52530169354021	19.86613933678126	30.189635939559885	0.0
341.0	29.76051253368587	19.753902476229214	18.991203538923067	31.494381451161846	0.0
342.0	30.404128135697135	19.516681142390027	19.08240944157768	30.996781280335156	0.0
343.0	29.333401649843726	20.36173592252908	19.52656658297894	30.778295844648255	0.0
344.0	30.155062641199425	19.773054015198195	19.41363729718628	30.658246046416103	0.0
345.0	30.6543019062339	18.979907264296756	19.587841318907778	30.777949510561562	0.0
346.0	30.772013228606866	20.333815626291855	18.633732947498967	30.260438197602312	0.0
347.0	30.465152377502974	18.91136751694521	19.314948000206964	31.308532105344856	0.0
348.0	30.969046508010578	19.178721418572096	18.903924923523615	30.94830714989371	0.0
349.0	30.972532322550496	19.834882392647593	18.173321563944132	31.019263720857783	0.0
350.0	31.011539661087433	18.47385383095956	19.15999584156357	31.354610666389437	0.0
351.0	30.00989737979893	20.30004688232536	18.72167526175965	30.96838047611606	0.0
352.0	29.933215068350204	19.805906292392777	18.93978921005948	31.321089429197535	0.0
353.0	29.95242327599728	18.926125372510064	19.841062372562345	31.280388978930308	0.0
354.0	30.65150165102993	19.96435871901043	18.92132711358038	30.462812516379266	0.0
355.0	30.715110784416677	18.833350834820962	20.550246770975534	29.901291609786835	0.0
356.0	30.495111952065596	18.874172185430464	20.39314622096079	30.23756964154315	0.0
357.0	30.361280808931955	19.64398567516326	19.933642300400255	30.061091215504533	0.0
358.0	30.61751832515952	19.975742234878446	19.86500026367136	29.541739176290672	0.0
359.0	30.111445624042677	19.605978978503142	18.861247557175304	31.421327840278877	0.0
360.0	31.54944473823374	19.71972501322052	18.122686409307246	30.6081438392385	0.0
361.0	30.242404996295118	19.33947284852334	19.185984968773155	31.23213718640838	0.0
362.0	30.543622381331215	19.10898965791567	18.74303898170247	31.604348979050652	0.0
363.0	30.08816656044189	19.439133205863605	19.6675164648396	30.8051837688549	0.0
364.0	29.474692639310234	19.713662249188353	20.746181276278676	30.06546383522274	0.0
365.0	30.547842802221275	19.75651431012388	19.548269970098247	30.1473729175566	0.0
366.0	29.83883921400653	19.46244043475933	19.735503560528993	30.963216790705143	0.0
367.0	29.907794574890108	19.81344483756835	19.320253028841	30.95850755870055	0.0
368.0	29.899564960524195	19.92588216338149	19.173962081744456	31.000590794349858	0.0
369.0	30.564676750820908	18.80820369273833	19.071970716477367	31.555148839963397	0.0
370.0	29.73658641908669	20.662852207708085	19.718233833531254	29.88232753967397	0.0
371.0	30.518742900416505	19.884242981554607	19.651647103369935	29.945367014658945	0.0
372.0	30.70755228085383	19.63376313793477	19.514573626611767	30.14411095459963	0.0
373.0	30.550130208333332	19.96527777777778	18.858506944444446	30.626085069444443	0.0
374.0	30.238870792616723	19.435396308360477	19.451682953311618	30.874049945711185	0.0
375.0	30.70151605716459	19.360973754279193	20.170624354724772	29.76688583383144	0.0
376.0	29.82905052264808	21.357796167247386	19.12565331010453	29.6875	0.0
377.0	29.533932951757976	19.618424638866173	19.97274461706187	30.87489779231398	0.0
378.0	30.28699257965954	19.96398952422523	19.352902662592754	30.39611523352248	0.0
379.0	30.1468581099525	20.33629961238194	18.2671834907463	31.249658786919255	0.0
380.0	29.992348890589138	20.002186031260248	19.297190949830583	30.708274128320035	0.0
381.0	30.14987419319549	20.030631221966964	18.482660540422273	31.336834044415273	0.0
382.0	30.263518325754667	20.670574700049308	19.076316221990904	29.98959075220512	0.0
383.0	29.53237212872101	19.938599857463952	20.152403925223396	30.376624088591637	0.0
384.0	30.13443072702332	19.48971193415638	20.213991769547327	30.161865569272976	0.0
385.0	30.030228084638637	19.29101401483924	20.26380873866447	30.414949161857653	0.0
386.0	30.73917111563652	19.478232153668337	20.00660465628268	29.77599207441246	0.0
387.0	30.750137892995035	18.736900165471592	20.137892995035852	30.375068946497517	0.0
388.0	30.768805309734514	18.85508849557522	20.293141592920357	30.082964601769913	0.0
389.0	29.739033870072184	19.222654081066075	20.21654636313159	30.821765685730153	0.0
390.0	31.145080600333518	19.288493607559758	19.294052251250697	30.27237354085603	0.0
391.0	30.17586821015138	19.339937666963493	19.80186999109528	30.68232413178985	0.0
392.0	31.539919714540588	18.94513826940232	19.039919714540588	30.475022301516503	0.0
393.0	31.019656019656022	19.974313156131338	18.969175787357607	30.036855036855037	0.0
394.0	29.806026049527645	19.989937950695957	19.49801554027615	30.706020459500248	0.0
395.0	30.37372720152176	19.97874006937451	19.603893924135615	30.043638804968108	0.0
396.0	29.22550997534185	20.438242546514235	19.648060972876035	30.68818650526788	0.0
397.0	30.280069596452826	20.90699893360274	19.256889487568053	29.556041982376378	0.0
398.0	29.66754795522304	20.054002362603363	19.592732182032965	30.68571750014063	0.0
399.0	30.60522308082802	21.2815161599639	19.222742399458514	28.890518359749564	0.0
400.0	30.213585632542067	20.491756840972183	18.5711857685117	30.723471757974053	0.0
401.0	31.07402361489555	19.743415077202542	19.635558583106267	29.54700272479564	0.0
402.0	30.2055457495872	19.689119170984455	18.880601264020953	31.22473381540739	0.0
403.0	30.60258822188017	18.242973604697564	19.63970127130722	31.514736902115043	0.0
404.0	29.66430691938799	18.520210093628684	20.015985384791048	31.799497602192282	0.0
405.0	30.406448293603155	19.64214257131424	19.407763105242097	30.54364602984051	0.0
406.0	29.985685657028345	19.83395362152877	20.211852275980533	29.968508445462355	0.0
407.0	29.5292766934558	20.103329506314584	20.31572904707233	30.051664753157294	0.0
408.0	30.396779758481884	19.884991374353074	19.603220241518112	30.115008625646922	0.0
409.0	29.810188657474185	19.736918017654187	20.35423758149195	30.09865574337968	0.0
410.0	30.819975695850932	19.52433308257624	19.46646606099184	30.189225160580985	0.0
411.0	30.445358197718193	18.86257022065211	19.14634852609023	31.545723055539472	0.0
412.0	30.860258715702766	17.965079180926967	20.041765763675386	31.132896339694877	0.0
413.0	30.776834515641355	19.56622863123619	20.00814048145133	29.648796371671125	0.0
414.0	29.978424397924076	18.974867339203453	20.601784360604118	30.444923902268357	0.0
415.0	29.832768097298562	19.272599695941995	20.553151678166294	30.341480528593145	0.0
416.0	30.388588870626908	19.48227283399859	19.705329889645455	30.423808405729048	0.0
417.0	30.37699229547727	19.82591307416338	19.778862553667	30.018232076692346	0.0
418.0	30.849680926494923	20.49160954857008	18.902150791774993	29.75655873316001	0.0
419.0	30.7482670774335	19.770128562118607	18.579299721547486	30.902304638900407	0.0
420.0	30.213220882580032	20.34804300053454	19.302726138860844	30.136009978024585	0.0
421.0	30.986669840514164	20.29873839562009	18.769340633182576	29.94525113068317	0.0
422.0	30.780709084397756	19.320759221678404	20.08475587919303	29.813775814730807	0.0
423.0	30.388755980861244	19.874401913875598	19.653110047846887	30.083732057416267	0.0
424.0	31.6492068243041	19.503142771625264	18.952409458246034	29.895240945824604	0.0
425.0	29.96160307175426	19.51043916486681	19.516438684905207	31.01151907847372	0.0
426.0	29.722255621017197	20.031261272093303	19.069375976914753	31.17710712997475	0.0
427.0	30.394697197951192	19.32509792106056	18.945465501657125	31.334739379331122	0.0
428.0	31.33309161227943	18.781725888324875	19.319555233260818	30.565627266134882	0.0
429.0	31.639820758144605	19.77715877437326	18.953615114448347	29.62940535303379	0.0
430.0	30.875743957245234	19.573666950078948	19.525081987124985	30.02550710555083	0.0
431.0	30.682095006090133	19.68940316686967	19.38489646772229	30.243605359317904	0.0
432.0	30.15378982057854	18.9185890394239	19.229830342975713	31.697790797021845	0.0
433.0	31.0281517747858	18.384332925336597	20.685434516523866	29.902080783353735	0.0
434.0	29.50708980418636	19.83303664600086	19.918973666441595	30.740899883371185	0.0
435.0	30.64565765987567	19.018895796146982	19.83135348064258	30.50409306333477	0.0
436.0	31.5263644773358	18.803576934936785	19.784150477952515	29.8859081097749	0.0
437.0	31.113861386138613	19.207920792079207	19.511138613861387	30.167079207920793	0.0
438.0	30.789751225262112	19.23816613933867	19.61039766734909	30.361684968050128	0.0
439.0	30.550202051600873	19.19801056885297	19.055020205160087	31.196767174386075	0.0
440.0	31.97380729653882	18.9585282195198	19.58216401621453	29.48550046772685	0.0
441.0	30.70433097931379	19.1925504655959	19.60502468595713	30.49809386913318	0.0
442.0	30.61658841940532	19.405320813771517	19.04851330203443	30.929577464788732	0.0
443.0	30.696301877315253	19.652162993658568	18.848496264205437	30.803038864820742	0.0
444.0	30.45337357731246	19.60636357919889	19.68810916179337	30.252153681695276	0.0
445.0	30.761964735516372	19.540302267002517	19.892947103274558	29.80478589420655	0.0
446.0	30.67213632060587	19.842221520984538	19.791732407699588	29.693909750710002	0.0
447.0	30.082226438962685	20.240354206198607	19.493991144845037	30.183428209993675	0.0
448.0	31.400139443493693	20.09887811370983	19.053051911009696	29.447930531786774	0.0
449.0	30.41050694752871	20.201763847471607	19.96700716959584	29.420722035403845	0.0
450.0	29.230573410551774	19.887990835613824	19.79252847960288	31.088907274231524	0.0
451.0	30.582833822216553	19.69136589720699	18.753985461038134	30.971814819538324	0.0
452.0	30.45422602695969	19.708682041781127	19.80451031751102	30.032581613748167	0.0
453.0	30.25070350473267	19.7301100025582	20.177794832437964	29.84139166027117	0.0
454.0	29.991035984120884	19.25342553463952	19.85529517223716	30.900243309002434	0.0
455.0	30.024352730069214	19.725711356062547	19.642399384773135	30.607536529095103	0.0
456.0	31.077871220389035	19.580150221480388	18.687808949091608	30.654169609038966	0.0
457.0	31.180100269957578	19.166988044735827	19.546214166345287	30.106697518961305	0.0
458.0	30.296200901481	20.083708950418544	19.51062459755312	30.109465550547327	0.0
459.0	31.596595305648695	19.899406757802424	18.45499097240134	30.049006964147534	0.0
460.0	30.703170400981467	19.93930393233034	19.31297217020727	30.04455349648092	0.0
461.0	30.135834411384216	19.97412677878396	18.926261319534284	30.963777490297538	0.0
462.0	30.94466761694959	20.130879875599327	18.83503952313075	30.08941298432033	0.0
463.0	29.656290531776914	19.708171206225682	19.156939040207526	31.47859922178988	0.0
464.0	32.46525522795169	18.85309780490973	18.762176906091703	29.919470061046887	0.0
465.0	30.17739944115927	19.52693482357528	19.500942231464034	30.794723503801418	0.0
466.0	30.279169649248388	19.170950738595693	18.936682501464176	31.613197110691743	0.0
467.0	30.367618302698475	19.8083691826359	19.619345587276758	30.204666927388867	0.0
468.0	30.580560991519896	19.334637964774952	19.43900848010437	30.645792563600782	0.0
469.0	31.093260188087772	20.121473354231973	19.481452455590386	29.30381400208986	0.0
470.0	30.28638681836014	21.224009415457044	19.098993069177457	29.39061069700536	0.0
471.0	30.719382077633046	20.507953132159457	19.185703999476335	29.586960790731165	0.0
472.0	31.00963113411518	20.01572430059621	19.688134704841776	29.28650986044683	0.0
473.0	31.025657851565065	18.89231576875123	19.86350810420631	30.218518275477397	0.0
474.0	30.0623973727422	19.592775041050903	19.53366174055829	30.811165845648603	0.0
475.0	30.50892092962012	19.86305879254724	19.48120350253473	30.146816775297914	0.0
476.0	29.822017139090313	19.46605141727093	19.78246539222149	30.929466051417272	0.0
477.0	30.955683244171457	19.88640116240671	19.463707813222374	29.69420778019946	0.0
478.0	30.507241584551288	19.58865154421004	18.874413067918788	31.029693803319887	0.0
479.0	30.616710875331567	19.628647214854112	19.582228116710876	30.17241379310345	0.0
480.0	30.488373642481175	19.628223066160302	19.355053634485976	30.528349656872543	0.0
481.0	30.529969296489117	19.263115738886665	19.670270991856896	30.53664397276732	0.0
482.0	31.03494354246008	19.516269125409234	20.34475846863099	29.1040288634997	0.0
483.0	29.70350043504451	20.192758182183255	19.175423331771636	30.928318051000602	0.0
484.0	30.318471337579616	19.932953402614817	19.148508213208178	30.600067046597385	0.0
485.0	30.49140708915145	19.66299677765843	19.562298603651985	30.28329752953813	0.0
486.0	31.75861837242121	19.044419057859017	19.366978025670317	29.82998454404946	0.0
487.0	31.32943312487392	19.480868805056822	18.922735525519467	30.2669625445498	0.0
488.0	31.35051477020389	19.271919790054508	18.760514097301662	30.617051342439943	0.0
489.0	30.947084597236262	18.81361644759016	18.631614425345468	31.607684529828113	0.0
490.0	31.611988659376266	17.915485351694343	18.894289185905226	31.57823680302417	0.0
491.0	31.896202189485066	18.962021894850658	18.82686849574267	30.31490741992161	0.0
492.0	31.079068507988083	19.611427024099648	19.252640129975628	30.056864337936638	0.0
493.0	30.093533956893047	19.601464009760065	19.940355157923275	30.364646875423613	0.0
494.0	29.84193745336137	19.40845261515501	19.95115663794858	30.79845329353504	0.0
495.0	29.955857385398982	20.02037351443124	19.796264855687607	30.227504244482173	0.0
496.0	30.722154222766218	19.36624507003944	18.951448388412892	30.960152318781446	0.0
497.0	31.694361209479705	19.769817488422774	18.857259602288202	29.678561699809315	0.0
498.0	30.57224801966676	19.338978421196394	19.721387599016662	30.367385960120185	0.0
499.0	29.93416540940886	19.880674804553557	18.83143601700727	31.35372376903031	0.0
500.0	30.578114246386782	20.653819683413627	18.905712319339298	29.862353750860287	0.0
501.0	29.34594930589129	19.870156778783066	19.780371572622418	31.003522342703228	0.0
502.0	29.61629034492312	20.750796509211803	19.843468624463224	29.789444521401858	0.0
503.0	29.844638646136772	20.557636287973367	20.425856568178666	29.171868497711195	0.0
504.0	29.315734630079888	20.250086835706842	20.555748523792982	29.87843001042029	0.0
505.0	30.794886047804336	20.664257921067257	18.61450806003335	29.92634797109505	0.0
506.0	31.36695652173913	19.784347826086957	19.575652173913046	29.273043478260867	0.0
507.0	30.530202745070717	18.532710931512575	20.169999303281543	30.767087020135165	0.0
508.0	30.408092082316006	19.944192535751657	19.176839902336937	30.470875479595392	0.0
509.0	29.8819255222525	19.450848878641793	19.646475232306297	31.020750366799415	0.0
510.0	31.355398502554056	19.151913791896998	19.60674550416346	29.885942201385486	0.0
511.0	30.70568468216186	19.385326239148696	19.665359843181182	30.243629235508262	0.0
512.0	30.56275842736001	18.270376340318172	20.4008690167496	30.765996215572223	0.0
513.0	30.575438596491228	17.859649122807017	19.929824561403507	31.635087719298244	0.0
514.0	31.430981163902167	19.349170649423673	19.321057070565082	29.89879111610908	0.0
515.0	30.979178390545865	18.23297692740574	20.18148564997186	30.606359032076536	0.0
516.0	31.99605855855856	18.96114864864865	19.228603603603602	29.81418918918919	0.0
517.0	31.206823628929932	19.469899901311152	19.02580008459044	30.297476385168476	0.0
518.0	31.38252756573367	17.995476392422958	19.182923381396662	31.439072660446705	0.0
519.0	31.30089936973302	19.658664400538207	18.398130444019543	30.64230578570923	0.0
520.0	32.190029825308905	19.336741940065334	18.378071296690813	30.095156937934952	0.0
521.0	30.990324416619234	18.042117245304496	20.66021627774616	30.307342060330107	0.0
522.0	30.416488375410072	19.42661531878477	20.132648694908	30.02424761089716	0.0
523.0	30.312767780634104	19.82290774064553	18.544701513853184	31.319622964867182	0.0
524.0	30.835776077786512	20.047186673339528	19.889897762207763	29.227139486666193	0.0
525.0	30.519155030433225	20.46544933762979	19.985678481919084	29.029717150017902	0.0
526.0	30.854885057471265	19.841954022988507	19.964080459770113	29.339080459770116	0.0
527.0	30.164099611343026	20.642003742622713	19.699150712537786	29.494745933496475	0.0
528.0	30.629007853591755	19.89336407522156	19.727646084011816	29.749981987174866	0.0
529.0	30.385782401387086	19.541973703222077	19.98988585464528	30.082358040745554	0.0
530.0	29.96306221481857	19.627725066995	19.743608314623017	30.665604403563414	0.0
531.0	30.678187627069413	18.508568109207086	19.503340110368864	31.309904153354633	0.0
532.0	31.38255229210699	18.96363238830989	19.21871583703812	30.435099482545002	0.0
533.0	30.836682499086592	19.517720131530876	20.33613445378151	29.309462915601024	0.0
534.0	30.967883532079888	19.738093496232352	20.835467115370545	28.458555856317215	0.0
535.0	30.37677759859258	19.623222401407418	20.69344670869374	29.30655329130626	0.0
536.0	30.52902277736958	19.515062454077885	20.580455547391622	29.37545922116091	0.0
537.0	31.070034612268945	19.051476544664556	19.566978422564254	30.31151042050225	0.0
538.0	31.585158958471638	18.920115069705687	19.60610754591724	29.888618425905438	0.0
539.0	29.687384524425394	19.784199246175447	19.798980119725076	30.72943610967408	0.0
540.0	30.174711282203138	18.61859638732603	19.795676636067515	31.411015694403314	0.0
541.0	29.66453911236455	20.031171144426303	19.853050319133146	30.451239424076	0.0
542.0	30.032733224222586	20.20532658830531	18.568665377176018	31.193274810296085	0.0
543.0	30.04547826735257	20.241556698725116	19.6749422202341	30.038022813688215	0.0
544.0	30.68937187243259	19.732616326835462	18.62723130928374	30.950780491448203	0.0
545.0	29.925205684367988	19.80553477935677	18.952879581151834	31.31637995512341	0.0
546.0	30.28849756463095	19.52041963282128	19.085799925065565	31.105282877482203	0.0
547.0	30.418479076046196	19.83650817459127	19.266536673166343	30.47847607619619	0.0
548.0	30.49943672549756	18.865940668419075	20.022530980097635	30.612091625985734	0.0
549.0	30.11957584417538	18.996766187861923	19.598405655410993	31.285252312551705	0.0
550.0	30.82837114645361	19.439210070098742	18.595010175623727	31.137408607823925	0.0
551.0	29.976598475126444	19.211897033290555	19.317581339171134	31.493923152411867	0.0
552.0	30.403872333988808	18.96082287097262	19.913780063530478	30.721524731508094	0.0
553.0	30.25369178341537	20.69670579326013	19.507762211283605	29.541840212040892	0.0
554.0	29.700417140690178	19.294653014789535	19.719378081152826	31.285551763367465	0.0
555.0	30.370878074784862	19.351153758281928	19.678623105627903	30.599345061305307	0.0
556.0	30.017545197955602	20.0244107101991	19.688763444961477	30.26928064688382	0.0
557.0	31.053194741669216	19.18373586059309	19.512381534698868	30.250687863038827	0.0
558.0	30.933047341810937	20.0551555078903	18.952045350084266	30.059751800214496	0.0
559.0	31.56804052498273	18.865607490981656	18.620001535037225	30.946350448998388	0.0
560.0	31.301470022319712	17.424767182328946	20.026167936581235	31.247594858770107	0.0
561.0	30.894371626831145	19.915188897455664	19.84579799537394	29.344641480339245	0.0
562.0	30.057178179570393	18.992427754597436	20.738680265801268	30.21171380003091	0.0
563.0	30.035581683168317	20.181002475247524	19.763304455445542	30.020111386138616	0.0
564.0	30.549314325559774	20.27581932284807	19.965909971333385	29.208956380258776	0.0
565.0	30.21884215427596	19.245693000155207	19.656992084432716	30.878472761136116	0.0
566.0	29.767550338179273	20.018658166835106	19.909818860296976	30.30397263468864	0.0
567.0	30.261723009814613	19.582489484343355	20.088798878329957	30.066988627512075	0.0
568.0	31.19774982420502	19.306195796546604	20.3375263692476	29.158528010000783	0.0
569.0	30.252758431802174	20.181547851944597	19.9859143907974	29.579779325455824	0.0
570.0	30.5533782724565	19.956105972722998	19.38391597429064	30.106599780529862	0.0
571.0	29.893182532202324	19.93402450518379	20.122525918944394	30.050267043669493	0.0
572.0	30.324966559131322	20.05665276575655	19.19899283971988	30.419387835392243	0.0
573.0	30.74619809313687	19.667480891970687	20.345126467575447	29.241194547316994	0.0
574.0	30.079822966885324	20.20864617086857	20.03477436181143	29.67675650043468	0.0
575.0	29.252454862210957	19.235033259423503	19.66265441875198	31.849857459613556	0.0
576.0	30.19377382465057	19.36944091486658	19.45679796696315	30.979987293519695	0.0
577.0	30.075546719681906	19.371769383697814	19.81709741550696	30.73558648111332	0.0
578.0	30.17124651533254	19.530067702110713	19.968140183193945	30.3305455993628	0.0
579.0	30.664327298827658	19.57891378897839	19.921843847196747	29.834915064997208	0.0
580.0	30.355143177091666	18.924972004479283	19.48488241881299	31.235002399616064	0.0
581.0	31.543516589196983	18.49655393492547	18.672864241064275	31.287065234813273	0.0
582.0	30.65072614940223	19.03233571371259	18.735456952579636	31.58148118430554	0.0
583.0	30.46097012528108	17.948923867651782	19.065210407966592	32.524895599100546	0.0
584.0	30.562700964630224	19.091639871382636	19.573954983922828	30.771704180064308	0.0
585.0	29.718843148312253	19.08483041972126	19.568194634657214	31.628131797309273	0.0
586.0	29.66108549704764	19.57453692469465	19.74439860875192	31.019978969505786	0.0
587.0	30.943488145501785	20.615459564793763	18.894121468009097	29.546930821695355	0.0
588.0	31.114374286180453	19.065100342633382	18.8203622124327	31.00016315875347	0.0
589.0	29.991010868676966	19.392007845060064	19.383835907493665	31.233145378769304	0.0
590.0	31.233101188037686	19.532978287587056	18.00901269971323	31.224907824662022	0.0
591.0	30.67444344040089	19.337878912346998	19.70754949478354	30.280128152468578	0.0
592.0	30.068262192614526	19.483510157085288	19.787811497656058	30.66041615264413	0.0
593.0	29.930852815278236	20.390187685215675	20.027988146196904	29.650971353309185	0.0
594.0	30.365240333085993	19.152444554373815	21.205375546211556	29.276939566328636	0.0
595.0	30.548669641381586	19.82316972401256	20.426375805651958	29.20178482895389	0.0
596.0	30.35122597746852	20.253479125248507	19.54937044400265	29.845924453280322	0.0
597.0	30.066390041493772	19.742738589211616	20.008298755186722	30.182572614107883	0.0
598.0	31.092646447860407	19.351890319900292	19.9501454092231	29.605317823016204	0.0
599.0	30.340351169176998	19.20612465673629	20.71232420737289	29.741199966713822	0.0
600.0	30.85	19.650000000000002	20.616666666666667	28.883333333333333	0.0
601.0	30.378901685862125	20.055082623935906	19.90485728592889	29.661158404273074	0.0
602.0	30.3306822938468	20.033486814566764	19.815822519882797	29.820008371703643	0.0
603.0	31.12360493412772	19.59385751447512	19.677771251153814	29.60476630024335	0.0
604.0	31.002017484868865	19.317417619367856	18.47679892400807	31.20376597175521	0.0
605.0	29.406815313420275	20.2103491796382	18.61169541438788	31.77114009255364	0.0
606.0	29.845842810209756	19.442338471906325	19.31598011961924	31.39583859826468	0.0
607.0	30.73092505064146	19.150911546252534	20.079338284942605	30.038825118163402	0.0
608.0	29.57484574423126	20.412475699433692	19.482714901529878	30.529963654805176	0.0
609.0	30.276626342948987	20.582015057947718	19.304627358091533	29.836731241011762	0.0
610.0	28.842408332627656	19.85773562537048	19.942416800745193	31.357439241256667	0.0
611.0	30.120379789759237	20.98168870803662	19.277721261444558	29.620210240759583	0.0
612.0	29.571489181162498	19.601187950784897	19.117522274077217	31.70980059397539	0.0
613.0	30.680370338911068	19.34935870211501	19.519238936549733	30.45103202242419	0.0
614.0	30.695259977874223	18.960088503106117	18.534592800612714	31.810058718406943	0.0
615.0	31.4027765948386	18.856996848650027	19.61502427391193	30.12520228259944	0.0
616.0	30.335066928126864	20.291584960354676	19.583937249552392	29.789410861966065	0.0
617.0	30.14950875694148	19.196924391285776	19.307988039299445	31.345578812473303	0.0
618.0	31.239301609038	19.445395412529955	19.762067785005136	29.553235193426907	0.0
619.0	29.9194377785396	19.823448748714434	18.469317792252312	31.78779568049366	0.0
620.0	31.830671475184612	19.28559161944015	17.757169843723165	31.12656706165207	0.0
621.0	30.74411410895343	19.02388726585324	19.702698058085584	30.529300567107747	0.0
622.0	31.716129032258067	18.546236559139786	19.793548387096774	29.944086021505377	0.0
623.0	30.705001291211154	19.540328828441076	19.98794869587673	29.766721184471034	0.0
624.0	29.270393660091308	20.07063485226979	20.13954690326471	30.519424584374192	0.0
625.0	31.020513704533702	18.988105499051887	20.134459575935185	29.856921220479226	0.0
626.0	30.76325332412364	19.9274736660335	19.452598860300466	29.856674149542396	0.0
627.0	30.45320878740702	19.797612869745716	19.2008303061754	30.548348036671857	0.0
628.0	30.28620988725065	20.069384215091066	19.878577623590633	29.76582827406765	0.0
629.0	31.17616400277971	19.848853370396107	18.66747741487144	30.307505211952744	0.0
630.0	30.62929758899817	19.63617373139525	19.253198711811297	30.481329967795283	0.0
631.0	30.382504138712207	19.072928465626905	19.752548575411694	30.792018820249194	0.0
632.0	30.492060722387016	19.804571627988135	19.185133484557667	30.518234165067177	0.0
633.0	30.175806874836002	19.16382401819295	19.86355287326161	30.79681623370944	0.0
634.0	30.03066141042488	20.28909329829172	19.00131406044678	30.67893123083662	0.0
635.0	31.109550561797754	20.768960674157302	18.398876404494384	29.72261235955056	0.0
636.0	29.99209347272248	19.687252921022576	19.5291223754722	30.79153123078275	0.0
637.0	30.063402606551605	19.64600211342022	18.783022190912295	31.507573089115887	0.0
638.0	31.38827677390921	19.294843543411194	19.93829881004848	29.378580872631115	0.0
639.0	30.51116800565022	19.811070892557606	19.96998322592037	29.70777787587181	0.0
640.0	30.244678031975976	19.66257397756382	19.468244854694817	30.62450313576539	0.0
641.0	30.811384125861764	20.160862648046667	19.188615874138236	29.839137351953333	0.0
642.0	30.13892575878241	19.71506946287939	20.14865941067162	29.99734536766658	0.0
643.0	29.930826534231997	19.599148634267472	20.636750620787513	29.833274210713018	0.0
644.0	30.2540415704388	19.204121513590337	19.701545567596376	30.84029134837449	0.0
645.0	31.163743210755946	19.517407176564866	19.6242542961446	29.694595316534595	0.0
646.0	30.378166250445947	19.229397074562968	20.1123795932929	30.28005708169818	0.0
647.0	31.178571428571427	17.946428571428573	20.92857142857143	29.946428571428573	0.0
648.0	31.955996780252217	19.02334317145157	19.720955191843306	29.299704856452912	0.0
649.0	30.075187969924812	18.788041532402435	19.620479770855713	31.516290726817044	0.0
650.0	31.33686003765803	19.546310409755222	19.12489913027885	29.9919304223079	0.0
651.0	30.72570504760194	20.379019220405965	18.699479073109394	30.1957966588827	0.0
652.0	31.43397245476641	19.308668647042936	19.605725087766675	29.651633810423984	0.0
653.0	31.105699855699854	19.841269841269842	18.83116883116883	30.221861471861473	0.0
654.0	31.153915717127873	20.075963103635377	18.827997829625613	29.942123349611144	0.0
655.0	29.848718180994656	20.237340338798802	19.938400217410997	29.97554126279554	0.0
656.0	29.813890149795736	20.481162051747617	19.82750794371312	29.877439854743532	0.0
657.0	29.802529802529804	20.65702065702066	18.636818636818635	30.9036309036309	0.0
658.0	30.32428493350337	20.823465112042268	19.05629440699581	29.795955547458554	0.0
659.0	29.454246274796596	20.842855836913795	19.599597769448764	30.103300118840842	0.0
660.0	30.48534798534799	19.230769230769234	19.835164835164836	30.448717948717945	0.0
661.0	30.6965219785262	18.93181609617326	19.9963292649353	30.37533266036524	0.0
662.0	30.7614493286739	19.054625712709214	20.44325915026669	29.74066580835019	0.0
663.0	29.655553508933508	19.165592190090255	21.05360103149751	30.125253269478726	0.0
664.0	28.62679955703212	20.210409745293468	20.81949058693245	30.34330011074197	0.0
665.0	29.800221975582687	19.67258601553829	20.375508694043656	30.15168331483537	0.0
666.0	29.787825442416384	18.799221717780043	20.189011396275365	31.223941443528215	0.0
667.0	29.828146771946123	19.684161634928007	19.3032977241059	31.18439386901997	0.0
668.0	30.630295130807188	18.43403779908761	19.10436644632716	31.83130062377805	0.0
669.0	30.153846153846153	18.927738927738925	19.34731934731935	31.57109557109557	0.0
670.0	30.628100720771318	18.917906954975194	19.32041561359169	31.1335767106618	0.0
671.0	30.561291533696266	19.20405481509292	19.720292847756713	30.5143608034541	0.0
672.0	30.78155934760064	19.751107759027057	19.279720939002544	30.187611954369757	0.0
673.0	29.97731140102099	21.194932879561353	18.93552656456797	29.892229154849687	0.0
674.0	29.839704069050555	20.013278952859718	19.415726074172436	30.73129090391729	0.0
675.0	30.343384381242274	20.52696661276515	19.42357081708361	29.70607818890897	0.0
676.0	30.40991420400381	20.495710200190658	18.92278360343184	30.171591992373692	0.0
677.0	31.071667143811432	20.679454146388014	19.32436301173776	28.92451569806279	0.0
678.0	30.26101921789846	19.963667654651495	19.64814991873028	30.127163208719764	0.0
679.0	29.149913842619185	20.4192992533027	20.16082711085583	30.269959793222284	0.0
680.0	29.467625899280574	19.011990407673864	19.558752997601918	31.961630695443645	0.0
681.0	30.39093266737105	19.220055710306408	20.680049947171263	29.70896167515128	0.0
682.0	29.953828395536746	19.545979222777994	20.07502885725279	30.425163524432474	0.0
683.0	29.71984211033022	19.543660344661596	20.275344180225282	30.461153364782902	0.0
684.0	28.932151117964533	20.43176561295297	19.25597532767926	31.38010794140324	0.0
685.0	30.718765074770864	20.057887120115776	17.954655089242642	31.268692715870717	0.0
686.0	30.249179061232372	19.29689009078617	18.273131157040755	32.180799690940695	0.0
687.0	30.72160959566647	19.849100406268136	18.417488875991488	31.0118011220739	0.0
688.0	31.066550421389135	19.277341857987018	18.812360747844618	30.84374697277923	0.0
689.0	29.949534161490682	19.089673913043477	19.972826086956523	30.987965838509318	0.0
690.0	30.754276827371697	19.245723172628303	19.965007776049767	30.034992223950237	0.0
691.0	29.144358999318605	20.56848048281904	19.9065511535092	30.380609364353155	0.0
692.0	29.338400077949917	19.39978563772776	20.35467212316087	30.907142161161456	0.0
693.0	29.847685998828354	21.34348760007811	18.81468463190783	29.994141769185706	0.0
694.0	29.529676346924806	19.966754669013394	19.78097193702943	30.722597047032362	0.0
695.0	29.737409367038996	20.007838526357045	20.16460905349794	30.090143053106015	0.0
696.0	29.561291588968498	20.620276769064677	19.059770340563354	30.75866130140347	0.0
697.0	30.368550368550366	18.51597051597052	20.39312039312039	30.722358722358724	0.0
698.0	29.279368213228036	19.279368213228036	20.434353405725567	31.006910167818365	0.0
699.0	30.49455984174085	19.16913946587537	20.56379821958457	29.772502472799207	0.0
700.0	29.902931854199682	19.631537242472266	21.067749603803488	29.397781299524567	0.0
701.0	30.75701954558984	20.071435658299436	18.930449449350135	30.241095346760595	0.0
702.0	31.154381084840054	19.719848996622293	18.537651500099344	30.58811841843831	0.0
703.0	31.00528046228953	19.189000697419548	20.085682972999898	29.720035867291024	0.0
704.0	30.842988413903317	19.856172592888534	19.596484218937274	29.704354774270875	0.0
705.0	31.153115311531153	19.091909190919093	19.661966196619662	30.093009300930092	0.0
706.0	29.82649684083843	20.13840136395547	20.750175508976028	29.284926286230068	0.0
707.0	30.672690763052206	19.66867469879518	18.82530120481928	30.833333333333336	0.0
708.0	30.294798269443607	20.072441895562935	20.384344501458898	29.24841533353456	0.0
709.0	29.515462879016823	20.479500352573787	20.036264732547597	29.96877203586179	0.0
710.0	30.48657379366041	20.59357964869776	18.594791035735916	30.325055521905913	0.0
711.0	29.1118753793243	19.411288691078294	20.250859801739836	31.225976127857574	0.0
712.0	29.782917427470075	20.308378981537835	19.304118482450804	30.604585108541286	0.0
713.0	29.560004064627577	20.760085357179147	18.96148765369373	30.718422924499546	0.0
714.0	29.261594792514238	20.199349064279904	19.985760781122863	30.553295362082995	0.0
715.0	29.552634260674616	19.647406501579535	20.391317639865484	30.408641597880365	0.0
716.0	28.09436274509804	20.23080065359477	20.50653594771242	31.16830065359477	0.0
717.0	29.28125958490952	19.404968817094367	20.233104999488805	31.08066659850731	0.0
718.0	29.387043870438706	19.96719967199672	19.63919639196392	31.00656006560066	0.0
719.0	29.719741299661223	19.14587824658659	19.99794682270814	31.136433631044042	0.0
720.0	30.356592333778647	18.292056314870003	18.970301099578666	32.381050251772685	0.0
721.0	30.52555795536357	19.222462203023756	18.18368816208989	32.06829167952278	0.0
722.0	30.667765869744436	18.971558120362737	19.053998351195382	31.306677658697446	0.0
723.0	30.179529508873298	19.61411473380107	19.04663640115559	31.159719356170037	0.0
724.0	30.631002788392024	19.942166683878963	18.9817205411546	30.44510998657441	0.0
725.0	30.503567366353014	20.111674077137835	17.557646572226243	31.827111984282908	0.0
726.0	30.519884009942004	19.594034797017397	18.73446561723281	31.15161557580779	0.0
727.0	30.3639946074873	20.10785025407031	19.133049880742508	30.395105257699882	0.0
728.0	30.47539962632344	20.303093211542453	18.870666389869214	30.3508407722649	0.0
729.0	29.46799667497922	20.66708229426434	18.73441396508728	31.13050706566916	0.0
730.0	29.543326745032765	20.825964839280143	19.764901695620512	29.86580672006658	0.0
731.0	29.81670485315559	19.506352843157675	19.204332430743595	31.472609872943135	0.0
732.0	29.998956920830288	19.578596015437572	19.922812141441533	30.499634922290603	0.0
733.0	28.886796400920694	19.774011299435028	20.474994768780082	30.864197530864196	0.0
734.0	30.777299905591104	19.846847791880833	19.710479387391167	29.665372915136896	0.0
735.0	29.424755494794407	19.591965506362392	20.212430329161847	30.770848669681357	0.0
736.0	30.48562098388286	19.214157800484568	19.456441588538922	30.84377962709365	0.0
737.0	30.358649789029535	19.662447257383967	19.746835443037973	30.23206751054852	0.0
738.0	30.33410869105519	19.8879255656587	19.454430112074434	30.323535631211673	0.0
739.0	30.475786796651477	19.09505139345131	19.699056903677015	30.730104906220195	0.0
740.0	29.980883602378928	21.15548003398471	19.27570093457944	29.587935429056923	0.0
741.0	30.70035177486409	20.1684255409871	19.145080481824966	29.986142202323844	0.0
742.0	30.41198501872659	20.042803638309255	19.26163723916533	30.28357410379882	0.0
743.0	30.84192439862543	19.737972508591064	18.127147766323024	31.29295532646048	0.0
744.0	31.385211494995158	20.223872564847703	18.200408997955012	30.190506942202134	0.0
745.0	30.431034482758623	19.935344827586206	18.987068965517242	30.646551724137932	0.0
746.0	31.06387570133794	19.626672421234353	19.950366853690117	29.35908502373759	0.0
747.0	30.807534098289675	19.073392509201128	19.322364148084002	30.7967092444252	0.0
748.0	30.483432916892994	20.478001086366106	19.348180336773492	29.69038565996741	0.0
749.0	29.62317577869745	20.104552385101286	20.224351993029842	30.04791984317142	0.0
750.0	30.085115670013096	19.914884329986908	20.613269314709733	29.386730685290267	0.0
751.0	29.878648737290913	19.41620203345359	20.498524106264348	30.20662512299114	0.0
752.0	30.018617895082684	21.016318037454823	19.132625123206658	29.83243894425583	0.0
753.0	30.474934036939317	19.95382585751979	18.238786279683378	31.33245382585752	0.0
754.0	30.370125578321215	19.706983917162372	19.45362414628773	30.469266358228687	0.0
755.0	30.208448218815487	19.33384802029337	19.576486158597113	30.88121760229403	0.0
756.0	30.518977536793184	19.409095938917783	19.232046032975543	30.839880491313487	0.0
757.0	29.998890983697464	19.995563934789843	19.296883664189863	30.708661417322837	0.0
758.0	29.298089737894266	19.780097734340295	18.95824078187472	31.963571745890718	0.0
759.0	29.592971530249113	19.895462633451956	20.01779359430605	30.493772241992882	0.0
760.0	29.257155585254484	20.570219400824143	20.280654861343134	29.89197015257824	0.0
761.0	30.655060819105014	19.58486776029461	19.328199977681063	30.431871442919316	0.0
762.0	30.10283925776884	20.321931589537222	19.472389894925108	30.10283925776884	0.0
763.0	30.48152295632699	20.13437849944009	19.742441209406493	29.641657334826427	0.0
764.0	28.906337633202465	19.764441951766685	20.10095344924285	31.228266965788	0.0
765.0	31.324488419158985	19.08027883966719	19.417584888689003	30.177647852484824	0.0
766.0	30.720720720720724	19.155405405405403	20.43918918918919	29.684684684684687	0.0
767.0	29.91096585145948	19.069085991209285	20.196100529696835	30.8238476276344	0.0
768.0	29.182177100958828	19.469825155104342	20.676818950930624	30.671178793006206	0.0
769.0	29.671945701357465	19.592760180995477	20.147058823529413	30.58823529411765	0.0
770.0	30.20172257479601	20.376246600181325	18.823662737987306	30.59836808703536	0.0
771.0	30.542935029532032	19.854611540208996	19.241253975465696	30.361199454793276	0.0
772.0	30.19683695528502	19.160314028899762	20.286722038912277	30.356126976902946	0.0
773.0	30.301301072814425	19.778589363159096	19.972608993380504	29.947500570645968	0.0
774.0	29.28946767192141	20.013708019191228	20.390678546949967	30.306145761937398	0.0
775.0	29.782608695652176	19.59954233409611	19.71395881006865	30.903890160183067	0.0
776.0	31.67794471843101	19.46324119738502	19.004472990021792	29.854341094162173	0.0
777.0	30.20689655172414	19.310344827586206	20.06896551724138	30.413793103448278	0.0
778.0	29.81423791392639	19.741548401984538	19.626168224299064	30.818045459790007	0.0
779.0	29.8936907788306	19.736538017101918	18.569447654263925	31.80032354980356	0.0
780.0	29.06963271926776	20.970918781137758	19.186652763295097	30.772795736299386	0.0
781.0	29.48151592652871	19.646593815391768	20.1929783771216	30.678911880957916	0.0
782.0	29.626604434072345	19.82497082847141	19.649941656942822	30.898483080513415	0.0
783.0	29.962546816479403	19.417134831460675	19.370318352059925	31.25	0.0
784.0	29.788980070339978	20.56271981242673	19.84759671746776	29.80070339976553	0.0
785.0	29.366850698931046	20.451074826735578	19.92247151415482	30.25960296017855	0.0
786.0	29.82456140350877	19.639703285058282	20.534557871188035	30.00117744024491	0.0
787.0	30.546699728421302	18.727122446569844	20.451056795371354	30.275121029637504	0.0
788.0	30.95378796832526	19.47760312019856	19.702162864909585	29.866446046566598	0.0
789.0	29.502958579881657	19.337278106508876	19.171597633136095	31.988165680473372	0.0
790.0	30.654515327257663	18.570244999408214	19.58811693691561	31.18712273641851	0.0
791.0	31.107954545454547	18.607954545454543	18.702651515151516	31.58143939393939	0.0
792.0	30.65261163093687	18.974298235224445	19.56650479687315	30.806585336965536	0.0
793.0	30.1423487544484	18.967971530249113	20.367734282325028	30.52194543297746	0.0
794.0	30.332541567695966	19.560570071258905	19.619952494061756	30.486935866983373	0.0
795.0	29.72073677956031	20.68924539512775	18.918597742127155	30.671420083184792	0.0
796.0	31.148126115407493	20.440214158239144	19.393218322427128	29.018441403926232	0.0
797.0	31.80085755121486	20.283468318246783	19.068604097189137	28.847070033349215	0.0
798.0	30.943576285339375	20.35070976977216	19.50375760467613	29.201956340212337	0.0
799.0	30.28782992953541	20.56610533858832	19.09709781440344	30.048966917472832	0.0
800.0	30.120770058591418	20.48308023436566	19.789549204830802	29.606600502212128	0.0
801.0	29.86717721670456	20.222567907143713	20.150771808065095	29.759483068086634	0.0
802.0	31.11297472145681	20.150952438001678	19.44411165688271	29.2919611836588	0.0
803.0	31.05806142034549	20.477447216890596	19.481765834932823	28.982725527831093	0.0
804.0	31.047321643045876	20.550084073985104	19.108815757866925	29.293778525102088	0.0
805.0	30.204326923076923	19.18269230769231	19.795673076923077	30.817307692307693	0.0
806.0	31.853817392353157	19.454830539138825	19.18948257146303	29.501869497044993	0.0
807.0	30.46157564040599	19.961333977767037	19.127597873368778	30.449492508458192	0.0
808.0	31.412661905338336	18.26655368599443	19.937053625469073	30.38373078319816	0.0
809.0	31.254541051101963	19.169290385081133	18.939210462581737	30.636958101235166	0.0
810.0	30.12734990903578	19.84232868405094	19.345057610673138	30.685263796240147	0.0
811.0	29.861448711716093	20.576081672338358	18.801652892561986	30.760816723383567	0.0
812.0	30.943672275054862	20.238966105827846	19.2514020970495	29.565959522067786	0.0
813.0	31.256109481915935	20.466764418377323	19.330400782013683	28.946725317693062	0.0
814.0	30.195838433292533	20.77111383108935	18.812729498164018	30.2203182374541	0.0
815.0	31.157197202110687	19.253896183580807	18.493066633942814	31.095839980365692	0.0
816.0	30.98106712564544	19.3631669535284	19.203343988197688	30.45242193262847	0.0
817.0	29.35452081793545	20.152746982015273	19.536831731953683	30.95590046809559	0.0
818.0	29.613627947167014	20.09628440933218	19.664238982841624	30.625848660659177	0.0
819.0	29.21973537776679	19.92086064053419	19.933226165450723	30.926177816248302	0.0
820.0	29.713648196355525	20.61485062600719	18.978554605181603	30.692946572455682	0.0
821.0	30.42992047713718	20.017395626242546	20.042246520874752	29.51043737574553	0.0
822.0	30.5337812616648	19.44755505785741	19.099166355605327	30.919497324872463	0.0
823.0	30.4418372441338	20.182226660009984	18.946580129805294	30.429355966050924	0.0
824.0	31.49931224209078	18.669501062898586	19.107165186945103	30.724021508065526	0.0
825.0	31.83811552437038	18.782107505325147	19.959904773837863	29.419872196466606	0.0
826.0	30.76826512678885	19.244288224956062	19.85940246045694	30.128044187798142	0.0
827.0	31.64652567975831	19.95216515609265	19.461228600201412	28.940080563947635	0.0
828.0	30.894411504982973	19.42727387410117	20.423867793616754	29.254446827299102	0.0
829.0	31.355718252966426	18.644281747033578	20.651350669022975	29.34864933097703	0.0
830.0	30.781861816344573	19.413919413919416	19.32550208412277	30.47871668561324	0.0
831.0	30.786744244877305	19.757146471034655	20.301037186946623	29.15507209714141	0.0
832.0	31.775582573454912	19.376899696048632	19.326241134751772	29.521276595744684	0.0
833.0	30.780933062880322	20.08113590263692	19.548681541582148	29.58924949290061	0.0
834.0	30.463492063492065	20.203174603174602	19.72063492063492	29.612698412698414	0.0
835.0	29.98601754162959	21.342316003559173	19.194101944832845	29.477564509978393	0.0
836.0	29.488158899923604	21.237585943468297	20.1807995925643	29.0934555640438	0.0
837.0	29.562555796454532	21.08149470730774	19.589338094630786	29.76661140160694	0.0
838.0	30.763329497506714	20.76460810638026	18.94898350594553	29.523078890167497	0.0
839.0	30.421416677340847	20.161393621109262	19.32880748046625	30.08838222108364	0.0
840.0	30.13117283950617	20.113168724279834	19.830246913580247	29.925411522633745	0.0
841.0	30.541237113402065	20.15463917525773	19.587628865979383	29.716494845360824	0.0
842.0	28.940568475452196	21.11111111111111	20.297157622739018	29.651162790697676	0.0
843.0	30.499482401656312	19.293478260869566	19.112318840579707	31.09472049689441	0.0
844.0	31.544841886988078	19.569725246241575	18.4033177812338	30.48211508553655	0.0
845.0	31.19896305897602	18.92417368762152	19.222294232015553	30.65456902138691	0.0
846.0	30.51484891713137	19.19336013487226	19.115549215406563	31.176241732589805	0.0
847.0	31.390367389328834	19.265221342334154	19.1354017915098	30.20900947682721	0.0
848.0	30.52125308722215	19.277265046145846	19.654231119199274	30.54725074743273	0.0
849.0	31.846553966189855	18.777633289986998	19.700910273081927	29.67490247074122	0.0
850.0	30.732214852386523	18.741058655221746	20.262712966575627	30.264013525816104	0.0
851.0	31.319968758135904	18.784170788857068	19.500130174433743	30.39573027857329	0.0
852.0	30.230739147438406	19.762742797549212	19.749706687524444	30.25681136748794	0.0
853.0	30.67380517106294	19.535126664925567	19.32619482893706	30.464873335074433	0.0
854.0	30.799373040752354	19.48798328108673	19.80146290491118	29.91118077324974	0.0
855.0	31.288423806409416	19.084368868541528	19.60758665794637	30.019620667102682	0.0
856.0	30.916230366492147	20.392670157068064	19.01832460732984	29.672774869109947	0.0
857.0	30.776291633884078	18.93522161028062	18.869656438499867	31.418830317335434	0.0
858.0	30.93581834886468	18.742617141357133	19.8451240320252	30.476440477752988	0.0
859.0	30.48732431367398	19.716274793117037	20.30736897412321	29.48903191908577	0.0
860.0	31.071663379355684	19.97370151216305	19.27679158448389	29.67784352399737	0.0
861.0	30.223684210526315	19.68421052631579	19.855263157894736	30.236842105263158	0.0
862.0	30.442221637272965	20.465912082126874	19.22874440642274	29.863121874177416	0.0
863.0	30.654722697931764	19.905150836516928	19.957844816229745	29.482281649321564	0.0
864.0	30.353375527426163	20.411392405063292	20.187236286919834	29.047995780590718	0.0
865.0	29.881266490765174	21.17414248021108	19.366754617414248	29.5778364116095	0.0
866.0	29.372937293729372	20.422442244224424	19.933993399339933	30.270627062706268	0.0
867.0	29.939249867934496	20.08716323296355	19.955097728473323	30.01848917062863	0.0
868.0	29.73437293511299	20.11365138099643	19.637901414034626	30.51407426985595	0.0
869.0	29.456133386264387	19.63742225750959	21.17242291914781	29.734021437078205	0.0
870.0	30.511393746687865	19.925808161102278	19.647588765235824	29.915209326974036	0.0
871.0	30.217448952532482	19.90188278971095	20.896313975072925	28.98435428268364	0.0
872.0	29.82083609820836	19.124087591240876	20.902455209024552	30.15262110152621	0.0
873.0	29.44459208078661	19.851182567100718	20.010629816635664	30.693595535477016	0.0
874.0	31.224245646683503	19.54007709690283	18.67606008241393	30.559617173999737	0.0
875.0	30.238126912332046	19.39603565252095	19.289610216841826	31.076227218305174	0.0
876.0	31.490608765152523	19.861462634874115	19.83482083388837	28.81310776608499	0.0
877.0	29.998666133119915	19.621181806055755	19.88795518207283	30.4921968787515	0.0
878.0	31.371764077929008	19.522284494262077	19.18868428075794	29.917267147050975	0.0
879.0	32.27746591820369	19.727345629510825	18.96551724137931	29.029671210906177	0.0
880.0	30.00669792364367	19.69189551239116	20.28131279303416	30.020093770931013	0.0
881.0	29.213633923778854	21.027911969940956	19.632313472893184	30.12614063338701	0.0
882.0	30.08468880225837	20.66137921763678	19.209571178921898	30.044360801182957	0.0
883.0	30.72678331090175	20.09421265141319	18.82907133243607	30.34993270524899	0.0
884.0	31.559806034482758	19.154094827586206	18.62877155172414	30.657327586206897	0.0
885.0	29.61315541178056	20.32618951341151	20.124005930718425	29.9366491440895	0.0
886.0	29.927105831533478	19.88390928725702	19.249460043196546	30.93952483801296	0.0
887.0	29.598594404649276	19.78645762940938	19.948641708338965	30.666306257602375	0.0
888.0	30.23696682464455	19.60731211916046	20.35206499661476	29.80365605958023	0.0
889.0	30.15722417999458	20.76443480618054	20.384928164814312	28.693412849010574	0.0
890.0	29.220955483170467	20.181867535287733	20.426167209554833	30.171009771986974	0.0
891.0	29.88302502720348	20.171381936887922	20.60663764961915	29.338955386289445	0.0
892.0	29.67557251908397	19.520174482006546	20.419847328244277	30.38440567066521	0.0
893.0	30.317915131668716	18.679219538818394	19.852640196479737	31.150225133033153	0.0
894.0	29.694323144104807	19.950873362445414	18.92740174672489	31.427401746724893	0.0
895.0	30.618937013253177	18.199207542013937	19.96174340756934	31.220112037163545	0.0
896.0	30.87652126350335	18.884178859565157	19.294407220019146	30.944892656912348	0.0
897.0	30.40799561883899	18.68838992332968	19.56462212486309	31.338992332968235	0.0
898.0	31.94463478141702	18.80224749897218	19.843771412909415	29.409346306701384	0.0
899.0	30.369150542061206	19.925895430218198	19.349526554137505	30.35542747358309	0.0
900.0	32.00879967001237	19.41427196480132	17.17310600852468	31.403822356661625	0.0
901.0	30.829658213891953	18.357221609702314	19.280595369349506	31.532524807056227	0.0
902.0	30.342352291551627	19.98895637769188	17.131419105466595	32.53727222528989	0.0
903.0	31.747787610619472	19.220132743362832	18.45962389380531	30.57245575221239	0.0
904.0	29.894765992799776	18.720576017723623	19.426751592356688	31.957906397119913	0.0
905.0	30.957004160887656	19.098474341192787	18.613037447988905	31.33148404993065	0.0
906.0	28.70653685674548	19.401947148817804	20.180806675938804	31.710709318497916	0.0
907.0	30.782122905027933	19.804469273743017	19.888268156424584	29.525139664804467	0.0
908.0	30.383646037524503	19.560347241669003	19.826379165499862	30.22962755530664	0.0
909.0	30.722807017543857	19.564912280701755	19.719298245614038	29.99298245614035	0.0
910.0	30.209357875509347	19.74146410004215	19.91007446957988	30.139103554868623	0.0
911.0	31.37586255456978	19.82819321222363	19.377552457400366	29.418391775806224	0.0
912.0	29.621789443974034	19.26333615580017	20.18063787750494	30.93423652272086	0.0
913.0	29.697654704718847	20.0762927380616	20.00565131393049	30.220401243289064	0.0
914.0	30.591732729331824	19.974518686296715	20.484144960362404	28.94960362400906	0.0
915.0	29.227498228206944	20.935506732813607	20.297661233167965	29.53933380581148	0.0
916.0	29.98862990335418	20.778851620238772	18.43376918703809	30.79874928936896	0.0
917.0	30.410022779043278	20.301822323462414	18.992027334851937	30.296127562642365	0.0
918.0	30.76923076923077	19.344729344729345	19.045584045584047	30.84045584045584	0.0
919.0	30.758246465800372	19.33457089818649	19.60588319291732	30.301299443095814	0.0
920.0	30.689951331233896	18.68021757801317	19.825365015745778	30.80446607500716	0.0
921.0	30.662070946431136	19.790320264253914	19.33074824070085	30.216860548614104	0.0
922.0	30.13264129181084	19.925028835063436	19.34832756632065	30.594002306805073	0.0
923.0	30.679190751445084	19.667630057803468	19.234104046242777	30.41907514450867	0.0
924.0	29.891383055756698	20.05792903692976	19.797248370745837	30.253439536567704	0.0
925.0	30.570474669763392	20.10451444331543	19.407751487879228	29.917259399041953	0.0
926.0	30.974224552206202	19.178680646570555	19.149555846803555	30.69753895441969	0.0
927.0	29.919766593727203	21.35667396061269	18.555798687089716	30.167760758570388	0.0
928.0	29.67515364354697	19.19812701199883	19.315188762071994	31.811530582382208	0.0
929.0	30.67565586985197	19.02388978455225	19.067858713176022	31.23259563241976	0.0
930.0	30.805339592195978	19.847440222971983	19.157987384479977	30.189232800352062	0.0
931.0	31.010145566828406	19.747096015291866	18.879576532862817	30.36318188501691	0.0
932.0	29.852724594992637	19.425625920471283	19.88217967599411	30.839469808541974	0.0
933.0	30.88951172739342	19.324384127452426	19.76692727540935	30.0191768697448	0.0
934.0	29.72972972972973	20.026583961010193	19.391522670211195	30.852163639048886	0.0
935.0	29.70853676579376	19.70705725699068	19.67746708092913	30.906938896286434	0.0
936.0	29.936211244622456	20.738762794837562	18.483904465212877	30.8411214953271	0.0
937.0	29.823258577157286	20.88222189217288	19.263329867815237	30.031189662854597	0.0
938.0	29.857185361499557	20.84201130615888	20.246950312407023	29.053853019934543	0.0
939.0	29.184677299150398	20.286182739603518	20.002981070204203	30.52615889104188	0.0
940.0	30.404900642462273	20.25997310623039	19.557746899746004	29.777379351561333	0.0
941.0	29.259536275243082	20.269259536275243	19.670905011219148	30.80029917726253	0.0
942.0	30.032953864589572	20.1018573996405	19.068304373876575	30.79688436189335	0.0
943.0	29.50795079507951	19.756975697569757	20.387038703870385	30.34803480348035	0.0
944.0	29.315520864605222	20.09906934854398	19.888922245571898	30.696487541278895	0.0
945.0	29.580640312640917	20.29159777543965	19.26950248008417	30.85825943183526	0.0
946.0	29.61625282167043	20.240782543265613	19.503386004514674	30.639578630549284	0.0
947.0	28.666164280331575	20.78372268274303	19.397136397889977	31.15297663903542	0.0
948.0	30.013580805794476	20.05432322317791	19.36019314923797	30.57190282178965	0.0
949.0	29.242149758454104	18.855676328502415	20.757850241545896	31.144323671497588	0.0
950.0	30.576137910176925	19.295327385452897	19.91531831241494	30.21321639195524	0.0
951.0	30.507191521574565	20.27252081756245	19.939439818319453	29.28084784254353	0.0
952.0	30.64442759666414	20.39423805913571	20.242608036391204	28.718726307808947	0.0
953.0	30.68509797964454	20.492176819079447	18.897159349840496	29.925565851435515	0.0
954.0	30.01368405047894	19.41614717956515	20.05473620191577	30.51543256804014	0.0
955.0	30.538648813146686	19.15702982349361	19.111381618989654	31.192939744370058	0.0
956.0	31.68724279835391	19.17390641670477	18.244170096021946	30.894680688919372	0.0
957.0	31.253813300793166	19.371568029286152	19.66137888956681	29.713239780353874	0.0
958.0	30.776283618581907	19.65158924205379	19.57518337408313	29.996943765281177	0.0
959.0	30.33965728274174	19.614443084455324	20.517135862913097	29.528763769889842	0.0
960.0	30.18059381695745	19.65105601469238	20.14080195898378	30.02754820936639	0.0
961.0	31.131207847946047	21.259963212752915	18.393623543838135	29.215205395462906	0.0
962.0	30.828220858895705	20.16871165644172	18.926380368098158	30.076687116564415	0.0
963.0	30.934809348093477	20.126076260762606	19.86469864698647	29.074415744157438	0.0
964.0	29.20517560073937	20.440542205791743	19.68576709796673	30.66851509550216	0.0
965.0	32.8959555418339	18.92559431923433	18.971904908922507	29.20654523000926	0.0
966.0	29.545454545454547	20.408163265306122	20.02164502164502	30.024737167594314	0.0
967.0	29.81231580580115	20.133395377695052	19.65255157437568	30.401737242128124	0.0
968.0	30.66147859922179	19.782101167315176	20.108949416342412	29.447470817120625	0.0
969.0	30.710501713929574	18.69741352446245	20.317856029915863	30.274228731692116	0.0
970.0	31.16903386920556	18.354924301545186	20.4619946933042	30.01404713594506	0.0
971.0	31.03609939052977	18.9873417721519	20.081262697296452	29.895296140021877	0.0
972.0	31.462079749804534	18.686473807662235	19.859265050820955	29.992181391712275	0.0
973.0	29.461490294301818	19.943644333124606	20.256731371321226	30.33813400125235	0.0
974.0	29.587838896724648	19.855821971477823	19.573734524369222	30.982604607428303	0.0
975.0	31.01285669488868	19.69269363436814	19.018501097522734	30.275948573220447	0.0
976.0	30.097392397109644	18.59880615771285	19.541313226515868	31.762488218661638	0.0
977.0	29.885238170099043	19.87108945134413	18.833516742650527	31.410155635906307	0.0
978.0	30.14520202020202	19.633838383838384	20.02840909090909	30.1925505050505	0.0
979.0	30.860487187598864	20.24675735526732	19.076241695665928	29.81651376146789	0.0
980.0	29.974651457541192	20.453105196451205	19.455006337135615	30.11723700887199	0.0
981.0	29.448144624167462	21.027592768791628	19.156359023152554	30.36790358388836	0.0
982.0	30.46031746031746	19.317460317460316	19.22222222222222	31.0	0.0
983.0	29.88396121443332	19.678906374185345	19.790176442536957	30.64695596884438	0.0
984.0	31.07182672400064	18.999840738971173	19.66873706004141	30.259595476986785	0.0
985.0	29.59118492494411	20.057489619929736	19.418716065154904	30.932609389971255	0.0
986.0	29.28194466656005	20.358228050535743	20.710059171597635	29.649768111306575	0.0
987.0	31.75264338353092	19.737263697532843	19.080422941364947	29.429669977571294	0.0
988.0	32.135408310604845	20.279159313332265	19.15610460452431	28.42932777153859	0.0
989.0	31.147540983606557	20.540019286403087	19.639987142397946	28.67245258759241	0.0
990.0	30.61323032351521	20.10300981812329	19.70062771607919	29.58313214228231	0.0
991.0	30.97502014504432	20.0	19.371474617244157	29.653505237711524	0.0
992.0	31.186440677966104	18.821630347054075	20.742534301856335	29.249394673123486	0.0
993.0	31.01552393272963	18.402328589909445	20.714747736093145	29.867399741267786	0.0
994.0	31.48178137651822	19.09311740890688	21.295546558704455	28.129554655870447	0.0
995.0	31.90074602659747	19.57508919883231	20.09406422315926	28.430100551410963	0.0
996.0	30.975174428038294	19.5683920168749	20.801557682946616	28.654875872140188	0.0
997.0	30.27597402597403	19.626623376623375	20.324675324675326	29.772727272727273	0.0
998.0	30.71173220669483	21.319467013324665	19.580760480987973	28.38804029899252	0.0
999.0	30.035795639440288	19.47608200455581	20.5499511877644	29.938171168239506	0.0
1000.0	29.49031102426315	20.3387070509689	20.061879172773164	30.109102751994786	0.0
1001.0	29.540267362243235	19.889142484512554	19.546788392566025	31.02380176067819	0.0
1002.0	29.259924848880903	19.326907368077112	20.86260414964875	30.550563633393235	0.0
1003.0	29.36754371629351	21.19627390096421	20.379146919431278	29.057035463311	0.0
1004.0	29.005886200130803	21.15761935905821	19.784172661870503	30.05232177894048	0.0
1005.0	29.78061558611657	20.104780615586115	20.759659462999345	29.354944335297972	0.0
1006.0	29.400196656833828	20.79646017699115	20.337594231399542	29.465748934775483	0.0
1007.0	30.03771110018036	20.052467617642236	19.773733398917855	30.13608788325955	0.0
1008.0	29.72618462042958	19.724545007378257	19.773733398917855	30.77553697327431	0.0
1009.0	30.824843904042066	19.602366086099245	19.553072625698324	30.019717384160366	0.0
1010.0	30.579328505595786	19.25608953258723	19.173798551678736	30.99078341013825	0.0
1011.0	30.285525664301037	20.481927710843372	19.838257138141607	29.39428948671398	0.0
1012.0	29.277566539923956	20.74723094726401	18.879153579103985	31.096048933708055	0.0
1013.0	30.732273028495694	20.062955599734924	19.516235917826375	29.68853545394301	0.0
1014.0	31.447062728177894	19.764354463989378	19.46564885496183	29.322933952870894	0.0
1015.0	29.7624979239329	20.11293805015778	20.328849028400597	29.79571499750872	0.0
1016.0	29.740518962075846	20.12641383898869	19.99334664005323	30.13972055888224	0.0
1017.0	29.50574138791812	20.119820269595607	18.821767348976532	31.552670993509736	0.0
1018.0	29.51857404631018	19.40696318507413	19.373646510078295	31.700816258537394	0.0
1019.0	29.41862402132267	19.290354822588707	19.440279860069964	31.850741296018658	0.0
1020.0	31.470980653769182	18.762508338892594	18.662441627751836	31.10406937958639	0.0
1021.0	28.971962616822427	19.442590120160215	19.59279038718291	31.992656875834445	0.0
1022.0	30.986622073578594	19.180602006688964	20.066889632107024	29.76588628762542	0.0
1023.0	30.25632434243592	19.148936170212767	20.036857094990786	30.55788239236053	0.0
1024.0	30.720161154943764	19.909350344132953	19.72469363773712	29.64579486318617	0.0
1025.0	30.620480914746935	19.4551874894905	19.404741886665548	30.519589709097023	0.0
1026.0	31.217376662737834	18.487960936184543	19.447718471123085	30.84694392995454	0.0
1027.0	29.602157788267025	19.908968307484827	19.723533378287257	30.765340525960887	0.0
1028.0	30.448013524936602	20.388841927303467	17.988165680473372	31.17497886728656	0.0
1029.0	31.780450618329663	18.803997967135356	18.075554802642724	31.339996611892257	0.0
1030.0	30.66734589913398	19.731703175411784	18.67889285107828	30.922058074375958	0.0
1031.0	30.4902962206333	19.220292815798434	18.981954375212805	31.307456588355464	0.0
1032.0	29.50707828756609	19.819205185058845	20.859628176701346	29.814088350673718	0.0
1033.0	30.249231819733698	20.126322977125298	19.7678388528508	29.8566063502902	0.0
1034.0	30.785017957927142	19.120916709423636	19.719514280827774	30.374551051821445	0.0
1035.0	30.812660393498714	19.79469632164243	19.315654405474763	30.076988879384086	0.0
1036.0	30.911583276216586	19.602467443454422	18.711446196024674	30.774503084304317	0.0
1037.0	31.3957475994513	19.42729766803841	19.084362139917697	30.09259259259259	0.0
1038.0	31.209206458261768	19.632428718653383	19.08278941944349	30.07557540364136	0.0
1039.0	30.72558459422283	19.583906464924347	19.22283356258597	30.46767537826685	0.0
1040.0	30.201342281879196	19.82447083118224	19.325417311994496	30.648769574944073	0.0
1041.0	30.122350508357748	20.058590384283992	18.972945028433568	30.846114078924696	0.0
1042.0	29.94135908934115	20.231114177302516	19.506726457399104	30.320800275957225	0.0
1043.0	30.807732136693133	18.916120124266484	19.24404556437694	31.032102174663446	0.0
1044.0	30.754619236746677	20.27283716111207	19.858400967017786	29.114142635123468	0.0
1045.0	29.716655148583275	20.09329647546648	20.525224602626125	29.664823773324116	0.0
1046.0	29.873724269157588	19.788963847085277	20.965230928905036	29.372080954852102	0.0
1047.0	29.691828254847646	19.702216066481995	20.498614958448755	30.107340720221607	0.0
1048.0	30.629225169006762	19.275437684174037	20.211475125671694	29.88386202114751	0.0
1049.0	28.985255854293147	20.1040763226366	19.861231569817868	31.04943625325238	0.0
1050.0	30.369855877756557	21.010592116686926	18.492793887827748	30.126758117728773	0.0
1051.0	29.758386928559013	21.275856075091255	19.29428124456805	29.671475751781678	0.0
1052.0	29.120974760661444	19.373368146214098	20.73107049608355	30.774586597040905	0.0
1053.0	30.76520829701935	19.66184416942653	19.295799198187204	30.277148335366917	0.0
1054.0	29.06326459279972	20.989164627752537	20.761971338692764	29.185599440754984	0.0
1055.0	30.617240776359505	19.443958734044415	19.67127120125896	30.26752928833712	0.0
1056.0	30.077030812324928	19.95798319327731	19.275210084033613	30.689775910364148	0.0
1057.0	30.972830850131462	20.192813321647677	19.421560035056967	29.412795793163895	0.0
1058.0	29.082617084721978	20.014032625855112	19.768461673390632	31.134888616032274	0.0
1059.0	29.28370786516854	19.838483146067414	19.382022471910112	31.495786516853936	0.0
1060.0	29.51193820224719	19.90870786516854	20.207162921348313	30.372191011235955	0.0
1061.0	30.1810511513447	19.212515380558973	20.6890490420109	29.91738442608543	0.0
1062.0	30.17074458722056	19.644428797746876	19.69723640204189	30.48759021299067	0.0
1063.0	30.30142781597039	18.649744403313942	20.60638110347259	30.44244667724308	0.0
1064.0	30.134086097388852	19.513055751587864	19.477769936485533	30.875088214537755	0.0
1065.0	30.863105765829502	20.038910505836576	20.534135125574814	28.563848602759105	0.0
1066.0	30.19302284398796	19.390826987781125	20.25854435983708	30.15760580839384	0.0
1067.0	30.58364378215363	19.79776476849388	20.223523150612028	29.395068298740462	0.0
1068.0	30.83896196231781	19.321009598293635	20.13864201919659	29.701386420191966	0.0
1069.0	30.398434720739946	20.401992173603702	19.886161508360015	29.313411597296334	0.0
1070.0	30.016022787965106	19.81484778351433	19.797044685775326	30.372084742745237	0.0
1071.0	29.95720399429387	18.955064194008557	19.115549215406563	31.972182596291017	0.0
1072.0	29.628305932809152	20.550393137955684	20.08577555396712	29.735525375268047	0.0
1073.0	29.207655160078698	21.12323376855661	19.92487927025577	29.744231801108924	0.0
1074.0	30.555555555555557	20.78853046594982	19.390681003584227	29.265232974910393	0.0
1075.0	29.630294328786793	21.374730796841348	19.09547738693467	29.899497487437188	0.0
1076.0	29.6802012217032	20.481494789795185	19.0801293568092	30.75817463169242	0.0
1077.0	30.467625899280577	20.467625899280577	19.460431654676256	29.60431654676259	0.0
1078.0	29.447852760736197	20.498015156983037	19.379285456513895	30.67484662576687	0.0
1079.0	29.395803183791607	21.635311143270624	19.1027496382055	29.86613603473227	0.0
1080.0	30.752493200362647	20.76155938349955	18.458748866727106	30.0271985494107	0.0
1081.0	29.588492352512745	19.919883466860888	20.26584122359796	30.225782957028407	0.0
1082.0	30.215171407731585	20.094821298322394	20.003646973012398	29.686360320933623	0.0
1083.0	29.324817518248175	20.656934306569344	20.054744525547445	29.963503649635037	0.0
1084.0	28.51149215614739	20.758847136081723	20.722364100693177	30.00729660707771	0.0
1085.0	29.025191675794087	20.463672873311427	20.208105147864185	30.303030303030305	0.0
1086.0	30.429223744292237	19.525114155251142	19.21461187214612	30.831050228310502	0.0
1087.0	29.05170838662525	20.902612826603324	20.080394664717705	29.96528412205372	0.0
1088.0	29.023988280534702	19.81322102179088	20.142830983336385	31.019959714338036	0.0
1089.0	29.202566452795605	19.32172318973419	20.201649862511456	31.274060494958754	0.0
1090.0	29.952311078503303	20.763022743947175	20.15774027879677	29.126925898752752	0.0
1091.0	29.405286343612335	20.356093979441997	20.209251101321584	30.029368575624083	0.0
1092.0	29.843893480257115	19.100091827364555	19.834710743801654	31.22130394857668	0.0
1093.0	29.786843072399854	19.90077177508269	19.47813303932378	30.834252113193678	0.0
1094.0	28.844738778513612	20.51140544518028	19.51802796173657	31.125827814569533	0.0
1095.0	28.850045998160073	20.97516099356026	18.78564857405704	31.389144434222633	0.0
1096.0	31.337509211495945	21.389093588798822	18.459837877671333	28.8135593220339	0.0
1097.0	29.741697416974173	20.350553505535053	19.15129151291513	30.756457564575644	0.0
1098.0	29.75420439844761	19.478839401219737	19.330992422842357	31.4359637774903	0.0
1099.0	30.28677150786309	20.46253469010176	18.68640148011101	30.564292321924146	0.0
1100.0	29.794330183435243	20.270520659625717	20.418751158050767	29.516397998888273	0.0
1101.0	29.237052162613697	19.881195470577314	20.308149248190087	30.573603118618898	0.0
1102.0	28.696299051515716	21.07122931002418	19.323042588804164	30.90942904965594	0.0
1103.0	29.992548435171386	19.709388971684053	19.448584202682564	30.849478390462	0.0
1104.0	30.33246171087038	20.39596563317146	19.38737392603661	29.88419872992155	0.0
1105.0	31.710969674279294	19.262448521153125	19.374766005241483	29.651815799326098	0.0
1106.0	30.270067516879216	18.56714178544636	21.005251312828207	30.15753938484621	0.0
1107.0	30.455995496340776	19.121786451491836	21.786451491837116	28.635766560330268	0.0
1108.0	30.89507333584054	19.462203836028582	20.66566378337721	28.977059044753666	0.0
1109.0	30.596874411598566	20.655243833553	20.203351534550933	28.5445302202975	0.0
1110.0	31.285337353938935	19.261213720316622	19.280060309084053	30.173388616660386	0.0
1111.0	31.957013574660632	19.306184012066367	19.287330316742082	29.449472096530922	0.0
1112.0	30.57180600113229	18.814870730326476	20.24910360445367	30.364219664087567	0.0
1113.0	31.357372097413634	19.33169718708703	20.10572021899188	29.205210496507455	0.0
1114.0	32.59595386651541	19.266401966345246	18.793722820949142	29.343921346190204	0.0
1115.0	30.658591975775927	18.868281604844814	20.685087055261167	29.78803936411809	0.0
1116.0	32.184125781397995	18.412578139799205	19.340784239439287	30.062511839363516	0.0
1117.0	30.244457077885162	19.859768808034868	19.177563009285578	30.718211104794392	0.0
1118.0	29.706161137440755	18.99526066350711	19.620853080568722	31.677725118483412	0.0
1119.0	30.44385432473445	19.062974203338392	21.149468892261	29.343702579666157	0.0
1120.0	30.02467261339913	20.497248054659327	19.624217118997915	29.853862212943632	0.0
1121.0	29.53682611996963	19.134396355353076	19.665907365223994	31.662870159453306	0.0
1122.0	30.957810718358036	19.84036488027366	19.19422272900038	30.007601672367922	0.0
1123.0	30.43229860978861	19.939059226813942	19.67244334412493	29.956198819272515	0.0
1124.0	29.539812869963722	18.865762841321366	21.443574565590986	30.150849723123923	0.0
1125.0	30.465606438014948	19.773903046560644	19.793063805326693	29.967426710097723	0.0
1126.0	31.043745203376822	20.069071373752877	19.646968534151956	29.24021488871834	0.0
1127.0	30.165130568356375	19.79646697388633	21.236559139784948	28.80184331797235	0.0
1128.0	29.890363531448354	19.715329871129065	20.792460088478553	29.60184650894403	0.0
1129.0	30.723355136590996	18.872643324355522	19.469026548672566	30.934974990380915	0.0
1130.0	30.443159922928707	19.190751445086704	19.7495183044316	30.61657032755299	0.0
1131.0	31.102969533359044	18.819899730042422	18.819899730042422	31.257231006556115	0.0
1132.0	31.124420401854714	19.53245749613601	19.91885625965997	29.424265842349307	0.0
1133.0	29.05470713319157	20.49101101875121	20.47167987628069	29.982601971776536	0.0
1134.0	29.524361948955917	20.224284609435422	20.378963650425366	29.872389791183295	0.0
1135.0	29.248935346496324	21.544715447154474	21.27371273712737	27.932636469221833	0.0
1136.0	30.095016482451037	19.66259453170448	20.39945704867171	29.84293193717277	0.0
1137.0	31.826120706384632	19.93013778381525	19.56142053172909	28.682320978071026	0.0
1138.0	28.765792031098155	20.2332361516035	20.777453838678326	30.223517978620016	0.0
1139.0	30.76323987538941	19.509345794392523	20.112928348909655	29.614485981308412	0.0
1140.0	31.42578125	19.21875	19.5703125	29.78515625	0.0
1141.0	29.939299001370667	19.424319561386334	20.9907969453691	29.6455844918739	0.0
1142.0	29.575805184603297	19.520816967792616	20.384917517674783	30.518460329929304	0.0
1143.0	29.87192118226601	20.177339901477833	19.94088669950739	30.00985221674877	0.0
1144.0	29.778830963665087	20.359399684044234	19.01658767772512	30.84518167456556	0.0
1145.0	30.962260422841336	19.719423038925115	19.02786010669828	30.29045643153527	0.0
1146.0	30.50445103857567	18.57566765578635	19.940652818991097	30.979228486646885	0.0
1147.0	30.94294770206022	19.631537242472266	19.195721077654518	30.229793977812996	0.0
1148.0	29.976209357652657	19.528152260111025	20.043616177636796	30.452022204599523	0.0
1149.0	30.463312785842117	18.950089481010142	19.387552197255918	31.199045535891827	0.0
1150.0	30.98703888334995	19.401794616151548	19.720837487537388	29.890329012961114	0.0
1151.0	29.001996007984033	20.27944111776447	18.78243512974052	31.936127744510976	0.0
1152.0	30.78921078921079	19.620379620379623	18.5014985014985	31.088911088911086	0.0
1153.0	29.7	19.18	18.88	32.24	0.0
1154.0	30.26421136909528	19.515612489991994	19.41553242594075	30.80464371497198	0.0
1155.0	30.256307569082903	20.204245094112935	19.08289947937525	30.456547857428916	0.0
1156.0	29.659318637274552	21.00200400801603	18.877755511022045	30.460921843687377	0.0
1157.0	29.592451314996985	20.999799237100984	19.152780566151375	30.254968881750656	0.0
1158.0	30.786245726925397	20.731952543736178	19.404785843555196	29.07701588578323	0.0
1159.0	30.411124546553808	20.63683998387747	19.72994760177348	29.222087867795242	0.0
1160.0	29.59369314736204	20.43662825955124	19.44612896705074	30.523549626035983	0.0
1161.0	30.20052663560867	20.6400648166903	19.019647559246504	30.13976098845453	0.0
1162.0	29.71985383678441	20.828258221680876	20.15834348355664	29.293544457978076	0.0
1163.0	31.13188376346271	19.87400934769356	19.244056086161347	29.75005080268238	0.0
1164.0	29.143786861907667	19.910514541387027	20.33760423022168	30.60809436648363	0.0
1165.0	30.1994301994302	20.126170126170127	20.85877085877086	28.815628815628813	0.0
1166.0	30.23634881825591	19.621026894865526	21.577017114914426	28.565607171964142	0.0
1167.0	29.495815472545416	20.371504388650745	21.84119208001633	28.291488058787507	0.0
1168.0	30.25966060110407	20.54794520547945	20.54794520547945	28.644448987937025	0.0
1169.0	30.280680188485963	19.381274329030937	20.221266133988934	30.11677934849416	0.0
1170.0	30.02257336343115	20.02872973527601	20.62384568027909	29.32485122101375	0.0
1171.0	30.261263114585475	19.39930055544127	20.098745114174037	30.24069121579922	0.0
1172.0	29.49166495163614	19.86005350895246	20.53920559785964	30.10907594155176	0.0
1173.0	30.26180169037312	19.87219130076273	19.480519480519483	30.385487528344672	0.0
1174.0	31.05795009280264	19.653536811713757	20.045370179418438	29.243142916065167	0.0
1175.0	30.161023947151115	19.15772089182494	19.03385631709331	31.647398843930635	0.0
1176.0	29.791192888153816	20.34318792640066	19.185445524085175	30.68017366136035	0.0
1177.0	30.699213901530825	19.28009929664874	18.452627223831193	31.568059577989242	0.0
1178.0	30.746948065383823	19.056486654252016	19.428926132836747	30.767639147527415	0.0
1179.0	31.793703396851697	19.11764705882353	18.786246893123444	30.302402651201326	0.0
1180.0	30.541156956251296	18.82645656230562	18.82645656230562	31.805929919137466	0.0
1181.0	30.27847049044057	19.576059850374065	18.640897755610972	31.504571903574398	0.0
1182.0	31.12266112266112	19.272349272349274	18.91891891891892	30.68607068607069	0.0
1183.0	31.35540287320425	20.528836144076617	18.65500728711222	29.46075369560691	0.0
1184.0	29.637348895373073	20.75864943726553	19.528970404335137	30.075031263026258	0.0
1185.0	29.989550679205852	19.122257053291534	20.146290491118076	30.741901776384534	0.0
1186.0	30.390100671140942	20.51174496644295	20.176174496644293	28.921979865771814	0.0
1187.0	30.483193277310928	20.88235294117647	18.84453781512605	29.789915966386555	0.0
1188.0	29.575094657130833	19.478334034497266	20.109381573411863	30.837189734960035	0.0
1189.0	30.968967701076632	19.126029132362255	20.033776651889383	29.871226514671733	0.0
1190.0	30.456852791878177	18.972081218274113	21.31979695431472	29.251269035532996	0.0
1191.0	29.572396274343777	19.05165114309907	20.533446232006774	30.84250635055038	0.0
1192.0	29.800763035184403	19.96608732513777	20.49597286986011	29.73717676981772	0.0
1193.0	29.94482173174873	19.100169779286926	21.095076400679115	29.85993208828523	0.0
1194.0	28.780798640611728	20.26338147833475	20.17841971112999	30.777400169923535	0.0
1195.0	29.934140641597622	19.460378160186956	19.29041852560017	31.31506267261525	0.0
1196.0	30.621805792163542	19.01618398637138	19.56984667802385	30.792163543441227	0.0
1197.0	31.473594548551958	18.718057921635435	18.590289608177173	31.218057921635435	0.0
1198.0	29.520766773162936	19.914802981895633	20.2555910543131	30.30883919062833	0.0
1199.0	29.332764868897886	18.929865700277126	19.675975271797057	32.06139415902793	0.0
1200.0	30.249413771050946	20.44340225964613	19.18567469622682	30.121509273076104	0.0
1201.0	29.01918976545842	20.02132196162047	20.149253731343283	30.810234541577824	0.0
1202.0	30.30044747496271	19.987215001065415	20.13637332196889	29.575964202002986	0.0
1203.0	29.88064791133845	22.293265132139812	19.053708439897697	28.77237851662404	0.0
1204.0	29.01918976545842	22.08955223880597	18.891257995735607	30.0	0.0
1205.0	29.345276178289616	21.8170185540627	19.705694177863084	29.132011089784605	0.0
1206.0	28.540955631399317	21.60836177474403	21.181740614334473	28.668941979522184	0.0
1207.0	29.14798206278027	20.200726030322443	20.307495195387574	30.343796711509718	0.0
1208.0	29.196924391285776	20.803075608714224	20.034173430158052	29.965826569841948	0.0
1209.0	30.32699294721094	20.60269288309468	19.448600128232528	29.62171404146185	0.0
1210.0	29.160435804315316	19.376201666310617	20.6366161076693	30.826746421704765	0.0
1211.0	28.992944194996795	19.47829805430832	20.6328843275604	30.89587342313449	0.0
1212.0	31.024160786829164	19.606585418002993	19.606585418002993	29.762668377164847	0.0
1213.0	31.434689507494646	18.972162740899357	19.42184154175589	30.17130620985011	0.0
1214.0	31.377168558577857	19.061897622617263	19.383165560077103	30.177768258727777	0.0
1215.0	30.690098585512217	19.54564937848264	19.867123874839262	29.89712816116588	0.0
1216.0	30.46371833404895	19.557750107342205	20.072992700729927	29.905538857878916	0.0
1217.0	30.602150537634408	20.236559139784944	19.483870967741936	29.677419354838708	0.0
1218.0	30.527448869752423	20.731969860064588	19.246501614639396	29.494079655543597	0.0
1219.0	29.913793103448278	20.344827586206897	19.633620689655174	30.107758620689655	0.0
1220.0	30.583153347732186	19.892008639308855	20.02159827213823	29.503239740820735	0.0
1221.0	30.478044559809646	20.16006921912178	20.0302833657798	29.331602855288775	0.0
1222.0	30.870883882149048	19.952339688041594	19.930675909878683	29.246100519930675	0.0
1223.0	30.615784908933218	18.950563746747616	19.55767562879445	30.875975715524717	0.0
1224.0	29.9174989144594	18.627876682587928	20.864090316977855	30.590534085974813	0.0
1225.0	30.0542888165038	18.653637350705754	19.86970684039088	31.422366992399564	0.0
1226.0	29.735013032145964	19.17897480451781	20.047784535186793	31.038227628149436	0.0
1227.0	29.9412915851272	19.960861056751465	19.13459447706023	30.9632528810611	0.0
1228.0	30.58823529411765	19.477124183006538	20.305010893246187	29.629629629629626	0.0
1229.0	29.073064340239913	20.85059978189749	20.327153762268267	29.74918211559433	0.0
1230.0	29.52859013531209	20.122217372326496	19.314709733740727	31.03448275862069	0.0
1231.0	29.96941896024465	19.899519440803846	18.91655744866754	31.214504150283968	0.0
1232.0	31.424825174825177	20.017482517482517	19.951923076923077	28.60576923076923	0.0
1233.0	29.258692324513447	19.28712005248196	20.839711349223705	30.614476273780888	0.0
1234.0	29.44651061036972	19.645591774228834	19.88623933493765	31.021658280463793	0.0
1235.0	30.28246113422378	19.92555287935187	19.312458944602582	30.479527041821765	0.0
1236.0	27.798466593647316	20.67907995618839	20.481927710843372	31.040525739320916	0.0
1237.0	29.589822329458215	20.157929370475983	20.157929370475983	30.094318929589825	0.0
1238.0	29.123654733142985	20.27234790248188	19.283988578958926	31.32000878541621	0.0
1239.0	29.714285714285715	19.516483516483515	19.230769230769234	31.538461538461537	0.0
1240.0	30.088105726872243	19.62555066079295	18.612334801762113	31.674008810572683	0.0
1241.0	29.122574955908288	19.775132275132275	20.01763668430335	31.084656084656086	0.0
1242.0	29.81681747958508	19.73074376517325	19.995585963363496	30.456852791878177	0.0
1243.0	29.329794293297944	19.265649192656493	19.92921919929219	31.47533731475337	0.0
1244.0	29.643568740314368	21.053796767766215	19.349125525791454	29.953508966127963	0.0
1245.0	28.884947905120818	20.26158279760585	19.574373753048103	31.27909554422523	0.0
1246.0	30.068842993559848	18.920719520319786	19.631356873195646	31.379080612924714	0.0
1247.0	30.229449766094902	20.316328803742483	20.22722209846291	29.22699933169971	0.0
1248.0	30.856760374832664	20.838911200356982	19.812583668005352	28.491744756804998	0.0
1249.0	30.342358469456254	19.221302304766166	19.95972253300515	30.476616692772435	0.0
1250.0	31.536388140161726	20.148247978436657	19.31716082659479	28.998203054806826	0.0
1251.0	30.0	19.7972972972973	19.36936936936937	30.833333333333336	0.0
1252.0	31.125678119349004	19.575045207956602	19.28119349005425	30.018083182640144	0.0
1253.0	30.624717066545948	19.21684019918515	20.00905387052965	30.149388863739247	0.0
1254.0	31.647005444646098	19.623411978221416	19.759528130671505	28.97005444646098	0.0
1255.0	30.286493860845837	18.80400181900864	21.032287403365167	29.877216916780352	0.0
1256.0	30.39126478616925	19.745222929936308	20.154686078252958	29.708826205641493	0.0
1257.0	29.228317778283635	20.874117914864556	19.6904165718188	30.207147735033008	0.0
1258.0	28.015475648611744	20.892125625853435	19.66317705962676	31.42922166590806	0.0
1259.0	29.804189435336976	20.901639344262296	19.12568306010929	30.16848816029144	0.0
1260.0	30.793795620437958	19.822080291970803	20.483576642335766	28.900547445255476	0.0
1261.0	30.72179077204203	19.301050708085885	19.506624029237095	30.470534490634993	0.0
1262.0	29.244851258581235	19.221967963386728	21.556064073226544	29.97711670480549	0.0
1263.0	29.154251661700663	21.476048590419435	20.673848269539306	28.69585147834059	0.0
1264.0	28.64678899082569	20.711009174311926	20.84862385321101	29.793577981651374	0.0
1265.0	30.938719302272204	21.3449621299059	18.430112462703697	29.2862061051182	0.0
1266.0	29.91040661612681	21.709166092350106	18.148403399954056	30.232023891569032	0.0
1267.0	30.282823637617845	20.28052425845022	18.41802713267418	31.018624971257758	0.0
1268.0	29.08714647045298	19.406760174752815	19.429753966429065	32.07633938836514	0.0
1269.0	29.15707047443574	20.842929525564255	18.056195301704285	31.943804698295715	0.0
1270.0	30.602354027232863	20.216939764597278	18.92453265635818	30.256173551811678	0.0
1271.0	29.119482320314305	20.961405130575457	19.690316616593485	30.228795932516757	0.0
1272.0	29.263206672845225	21.014828544949026	19.369786839666357	30.352177942539388	0.0
1273.0	30.31779169566226	20.575272558571097	18.997912317327767	30.109023428438874	0.0
1274.0	30.372093023255815	19.74418604651163	20.441860465116278	29.441860465116278	0.0
1275.0	29.81351981351981	20.62937062937063	19.696969696969695	29.86013986013986	0.0
1276.0	29.747427502338635	21.047708138447145	19.714686623012163	29.490177736202057	0.0
1277.0	30.388940955951266	19.212746016869726	20.876288659793815	29.522024367385193	0.0
1278.0	30.7981220657277	18.779342723004692	19.694835680751176	30.727699530516432	0.0
1279.0	30.80357142857143	19.61936090225564	19.595864661654137	29.981203007518797	0.0
1280.0	30.874060150375936	18.726503759398497	20.112781954887218	30.28665413533835	0.0
1281.0	29.908300023512812	19.51563602163179	20.45614860098754	30.11991535386786	0.0
1282.0	29.677571193221937	20.66368557307602	20.310661332078137	29.348081901623914	0.0
1283.0	28.95170789163722	19.764428739693756	20.588928150765607	30.694935217903417	0.0
1284.0	29.91977347805569	20.670127418593676	19.49032562529495	29.91977347805569	0.0
1285.0	29.094776648546443	22.16969983455448	19.971637910659418	28.763885606239658	0.0
1286.0	27.692307692307693	21.39644970414201	19.952662721893493	30.958579881656807	0.0
1287.0	31.146376125059216	20.89057318806253	18.474656560871626	29.488394126006632	0.0
1288.0	31.316725978647685	21.18623962040332	18.81376037959668	28.68327402135231	0.0
1289.0	29.869513641755635	19.33570581257414	20.047449584816132	30.747330960854093	0.0
1290.0	31.15065243179122	19.976275207591936	20.2135231316726	28.659549228944247	0.0
1291.0	29.94779307071666	21.072615092548645	18.675842429995253	30.30374940673944	0.0
1292.0	30.246913580246915	19.990503323836656	19.396961063627728	30.365622032288698	0.0
1293.0	31.49381541389153	20.361560418648907	18.268315889628926	29.87630827783064	0.0
1294.0	30.593280914939243	21.753633547772218	17.822253990945914	29.830831546342623	0.0
1295.0	30.279169649248388	19.637318062514915	19.80434263898831	30.279169649248388	0.0
1296.0	30.17921146953405	20.28673835125448	19.13978494623656	30.39426523297491	0.0
1297.0	31.550035825173158	19.58442799140196	19.0351086696919	29.83042751373298	0.0
1298.0	30.11499760421658	20.771442261619548	19.88500239578342	29.228557738380452	0.0
1299.0	29.252515572592237	20.8672735984667	18.902731193100145	30.977479635840922	0.0
1300.0	30.007195970256657	20.58047493403694	19.117294315183496	30.295034780522904	0.0
1301.0	29.52632844433758	18.634287088242367	20.317383986535226	31.522000480884827	0.0
1302.0	31.367356764564274	18.993740972556573	19.475204622051034	30.16369764082812	0.0
1303.0	30.51744885679904	19.83152827918171	20.89049338146811	28.760529482551146	0.0
1304.0	29.513721714010593	19.306692344727974	21.160327395281655	30.019258545979778	0.0
1305.0	30.39499036608863	18.858381502890172	19.821772639691716	30.924855491329478	0.0
1306.0	30.238726790450926	19.67687484928864	20.448517000241136	29.63588136001929	0.0
1307.0	30.43688148684528	19.35795317402848	20.2993000241371	29.90586531498914	0.0
1308.0	30.884485258579026	19.719671338811022	20.372160463992266	29.02368293861769	0.0
1309.0	29.121278140885988	20.697167755991288	19.874122488501573	30.307431614621155	0.0
1310.0	30.29568589432865	20.649539505574406	18.807561803199224	30.24721279689772	0.0
1311.0	31.180184555609518	19.86401165614376	18.698397280233124	30.257406508013602	0.0
1312.0	31.210500729217305	20.70977151191055	19.76178901312591	28.317938745746236	0.0
1313.0	30.10464833292772	20.00486736432222	20.150888293988807	29.739596008761254	0.0
1314.0	28.446176327325865	20.79883097905504	20.214320506575742	30.54067218704335	0.0
1315.0	30.55352353084613	21.26310655937576	19.28797854181907	28.895391367959032	0.0
1316.0	29.716520039100686	20.185728250244377	19.208211143695014	30.889540566959923	0.0
1317.0	30.029368575624083	20.94958394517866	18.8203622124327	30.20068526676456	0.0
1318.0	30.354957160342718	20.342717258261935	19.192166462668297	30.110159118727047	0.0
1319.0	29.397354238118567	19.769720725134736	20.308672219500245	30.52425281724645	0.0
1320.0	32.08753380870421	19.203343988197688	19.62134251290878	29.08777969018933	0.0
1321.0	30.162241887905605	19.124877089478858	20.058997050147493	30.653883972468044	0.0
1322.0	31.323818897637796	18.651574803149607	19.758858267716537	30.265748031496067	0.0
1323.0	30.680137999014296	18.77772301626417	20.133070478068014	30.409068506653526	0.0
1324.0	30.528134254689043	19.2497532082922	20.75518262586377	29.46692991115499	0.0
1325.0	30.80158337456705	18.208807521029193	20.856011875309253	30.133597229094505	0.0
1326.0	30.414289258248573	19.151575291490946	19.796576531877946	30.637558918382535	0.0
1327.0	30.25335320417288	19.72180824639841	19.026328862394436	30.998509687034275	0.0
1328.0	30.27363184079602	19.701492537313435	19.427860696517413	30.597014925373134	0.0
1329.0	29.92027902341804	20.40358744394619	18.734429496761333	30.94170403587444	0.0
1330.0	30.134596211365906	19.366899302093717	18.86839481555334	31.63010967098704	0.0
1331.0	30.362047440699126	20.249687890137327	18.60174781523096	30.786516853932582	0.0
1332.0	30.967258185453638	19.87003249187703	19.545113721569606	29.617595601099726	0.0
1333.0	29.97997997997998	20.445445445445447	19.194194194194196	30.38038038038038	0.0
1334.0	29.151014274981218	19.90984222389181	20.010017530678688	30.929125970448286	0.0
1335.0	30.115346038114343	21.489468405215646	19.583751253761285	28.81143430290873	0.0
1336.0	28.02308078273959	21.023582538886103	20.84796788760662	30.105368790767688	0.0
1337.0	30.519969856819895	20.57272042200452	19.341873901029892	29.56543582014569	0.0
1338.0	28.132863613487668	20.684448917966783	20.65928535480624	30.523402113739305	0.0
1339.0	29.255989911727614	20.781841109709962	19.87389659520807	30.088272383354354	0.0
1340.0	29.520202020202017	19.646464646464644	20.2020202020202	30.63131313131313	0.0
1341.0	30.08109477952357	19.81753674607197	20.3750633552965	29.72630511910796	0.0
1342.0	30.375253549695742	18.788032454361055	21.22210953346856	29.61460446247465	0.0
1343.0	30.319959370238696	19.832402234636874	19.984763839512443	29.862874555611985	0.0
1344.0	30.165184243964422	19.491740787801778	19.567979669631512	30.775095298602288	0.0
1345.0	29.64376590330789	19.033078880407125	20.381679389312975	30.94147582697201	0.0
1346.0	30.38941206413846	20.05599389157546	20.05599389157546	29.498600152710612	0.0
1347.0	29.76554536187564	19.520897043832825	20.310907237512744	30.4026503567788	0.0
1348.0	30.084205154376114	19.54580250063792	19.26511865271753	31.104873692268438	0.0
1349.0	30.081716036772217	20.326864147088866	18.998978549540347	30.59244126659857	0.0
1350.0	29.775280898876407	20.3779366700715	19.5097037793667	30.337078651685395	0.0
1351.0	29.159212880143116	21.262458471760798	19.013544594939944	30.564784053156146	0.0
1352.0	30.086912065439677	21.037832310838446	18.43047034764826	30.44478527607362	0.0
1353.0	30.818414322250636	19.28388746803069	19.539641943734015	30.358056265984658	0.0
1354.0	31.19877049180328	19.95389344262295	18.621926229508194	30.225409836065577	0.0
1355.0	29.702716555612508	19.73347001537673	20.425422860071755	30.138390568939005	0.0
1356.0	28.098537336412626	19.93841416474211	21.09314857582756	30.86989992301771	0.0
1357.0	31.264426776096432	19.312644267760966	19.774301102846884	29.648627853295718	0.0
1358.0	29.697125256673512	20.123203285420946	20.431211498973305	29.748459958932237	0.0
1359.0	30.208065759054715	19.72771641407655	19.958900590804006	30.10531723606473	0.0
1360.0	29.522096608427546	19.732785200411097	20.78622816032888	29.958890030832475	0.0
1361.0	29.776292105939827	20.082283363332476	19.696580097711493	30.4448444330162	0.0
1362.0	30.213422473643607	19.568012342504502	20.23656466958087	29.98200051427102	0.0
1363.0	30.102827763496144	20.334190231362467	18.946015424164525	30.61696658097686	0.0
1364.0	29.33916173823605	19.97942915916688	19.07945487271792	31.601954229879148	0.0
1365.0	30.40349524543819	19.866358262657418	19.635055255718324	30.09509123618607	0.0
1366.0	30.17994858611825	19.177377892030847	20.282776349614394	30.359897172236504	0.0
1367.0	31.016731016731015	19.536679536679536	19.27927927927928	30.16731016731017	0.0
1368.0	30.612770339855818	20.90628218331617	19.799176107106074	28.681771369721936	0.0
1369.0	28.998197270151945	19.649755343806337	20.808653103270665	30.543394282771054	0.0
1370.0	29.45576476657209	19.422233685839565	20.47975238586536	30.642249161722983	0.0
1371.0	28.530854634650144	20.9140201394268	20.32016524657888	30.23495997934418	0.0
1372.0	29.224806201550386	20.775193798449614	19.379844961240313	30.620155038759687	0.0
1373.0	29.785585120123997	20.02066649444588	19.788168431929734	30.40557995350039	0.0
1374.0	29.09137842023748	20.237480640165202	18.946824987093443	31.724315952503872	0.0
1375.0	30.242768595041326	18.930785123966942	19.808884297520663	31.017561983471076	0.0
1376.0	29.04392764857881	19.896640826873384	18.087855297157624	32.97157622739018	0.0
1377.0	29.376777863977242	20.972329971554178	19.60175846909749	30.04913369537109	0.0
1378.0	29.751424132573796	20.274469186949766	20.274469186949766	29.69963749352667	0.0
1379.0	28.33074131674443	20.71021254536029	18.921721099015034	32.03732503888025	0.0
1380.0	29.704510108864696	21.099015033696215	19.621565578019702	29.574909279419387	0.0
1381.0	29.478869587762507	20.663728286232825	19.134042001555613	30.723360124449055	0.0
1382.0	30.867082035306336	20.430944963655246	18.743509865005194	29.95846313603323	0.0
1383.0	30.459620877694103	20.332381199688392	18.280965982861595	30.927031939755906	0.0
1384.0	29.332294102364248	18.965965185762535	20.394907768251493	31.30683294362172	0.0
1385.0	29.784471565827058	19.813035575175277	19.31965723188782	31.08283562710984	0.0
1386.0	30.35110533159948	19.193758127438233	20.96228868660598	29.492847854356306	0.0
1387.0	29.21875	20.3125	21.25	29.21875	0.0
1388.0	30.61277705345502	19.556714471968707	19.634941329856584	30.195567144719686	0.0
1389.0	28.963175763907024	19.03891355445286	20.553669365369547	31.444241316270567	0.0
1390.0	31.877615062761507	19.639121338912133	20.240585774058577	28.24267782426778	0.0
1391.0	29.267015706806284	19.973821989528794	20.94240837696335	29.816753926701573	0.0
1392.0	31.22871364946293	19.57034320146712	20.827875294734085	28.373067854335865	0.0
1393.0	31.210691823899374	20.88574423480084	20.047169811320757	27.856394129979034	0.0
1394.0	30.569404355812125	20.493308842823406	20.335869850432957	28.60141695093151	0.0
1395.0	29.70843183609141	20.803782505910164	20.357236669293407	29.13054898870502	0.0
1396.0	31.17770767613039	20.60988433228181	19.321766561514195	28.890641430073604	0.0
1397.0	30.607415198527477	20.326058374967133	19.27425716539574	29.79226926110965	0.0
1398.0	30.475940047331058	20.220878254009993	19.353142256113596	29.950039442545357	0.0
1399.0	28.7292817679558	20.047355958958168	20.36306235201263	30.860299921073402	0.0
1400.0	28.883622959452342	20.14218009478673	19.852553975776726	31.121642969984205	0.0
1401.0	30.0	21.210526315789473	19.0	29.789473684210527	0.0
1402.0	28.650500790722194	20.400632577754347	19.899841855561412	31.049024775962046	0.0
1403.0	29.03481012658228	20.7542194092827	19.883966244725737	30.327004219409282	0.0
1404.0	30.763137047795087	19.77818853974122	19.012410879324005	30.44626353313969	0.0
1405.0	30.52910052910053	20.238095238095237	20.396825396825395	28.835978835978835	0.0
1406.0	28.61685214626391	20.747217806041334	19.925808161102278	30.71012188659247	0.0
1407.0	30.89366215857863	20.286396181384248	18.668788119862107	30.15115354017502	0.0
1408.0	29.50863213811421	19.654714475431607	19.44223107569721	31.39442231075697	0.0
1409.0	30.94098883572568	19.298245614035086	19.64380648591175	30.116959064327485	0.0
1410.0	30.521554018094733	19.904204364023418	19.79776476849388	29.776476849387972	0.0
1411.0	29.46666666666667	20.0	20.24	30.293333333333333	0.0
1412.0	29.289150187065736	19.24104756814538	20.73757349011224	30.732228754676644	0.0
1413.0	31.268436578171094	19.174041297935105	20.273531777956556	29.283990345937248	0.0
1414.0	28.962923159591618	20.714669532509404	19.075765717356262	31.24664159054272	0.0
1415.0	30.901749663526246	19.30013458950202	19.165545087483178	30.63257065948856	0.0
1416.0	30.88948787061995	19.838274932614556	19.29919137466307	29.973045822102424	0.0
1417.0	30.42891826274616	19.287833827893174	20.960345292689507	29.322902616671165	0.0
1418.0	28.84927066450567	20.36736898973528	21.123716909778498	29.65964343598055	0.0
1419.0	30.319436924742828	19.707634001082837	19.65349214943151	30.319436924742828	0.0
1420.0	31.724511930585685	19.54989154013015	19.739696312364423	28.98590021691974	0.0
1421.0	29.734129137276184	19.94031470428649	19.479110146500272	30.846446011937058	0.0
1422.0	29.894108064078196	19.494976920988325	19.793646483844693	30.817268531088786	0.0
1423.0	29.785500950312244	19.19630735813196	20.689655172413794	30.328536519142002	0.0
1424.0	29.7745177940777	19.967400162999187	19.179570768812823	31.078511274110298	0.0
1425.0	30.93681917211329	18.49128540305011	20.4520697167756	30.119825708061004	0.0
1426.0	30.48580786026201	19.814410480349345	19.868995633187772	29.830786026200872	0.0
1427.0	31.109896118097318	20.967741935483872	18.8627665390924	29.059595407326405	0.0
1428.0	29.767441860465116	18.63201094391245	21.367989056087552	30.23255813953488	0.0
1429.0	29.307039167351412	21.69268693508628	19.00849082443166	29.99178307313065	0.0
1430.0	30.134357005758154	20.318069646284616	18.75514121195503	30.792432136002194	0.0
1431.0	31.24656781987919	18.753432180120814	19.16529379461834	30.834706205381657	0.0
1432.0	30.68681318681319	19.478021978021978	19.67032967032967	30.164835164835164	0.0
1433.0	30.121145374449338	18.997797356828194	20.37444933920705	30.506607929515418	0.0
1434.0	30.928118975488843	19.22335444781052	20.435141834205453	29.41338474249518	0.0
1435.0	31.367144432194046	19.707828004410143	19.762954796030872	29.16207276736494	0.0
1436.0	30.834940755028935	19.206392945715073	20.887296775971343	29.071369523284652	0.0
1437.0	31.06206896551724	19.641379310344828	19.310344827586206	29.986206896551725	0.0
1438.0	30.471984543196246	19.072591774772288	19.238200386420093	31.217223295611372	0.0
1439.0	29.45886250690226	20.016565433462176	20.34787410270569	30.17669795692987	0.0
1440.0	30.626898646782656	19.1935929301298	19.690693178679922	30.488815244407625	0.0
1441.0	31.400165700082848	18.696492681579674	19.80115990057995	30.102181717757524	0.0
1442.0	31.23446561723281	20.381110190555095	18.30985915492958	30.074565037282518	0.0
1443.0	31.490185236383745	18.274813381255186	19.32540779651645	30.909593585844625	0.0
1444.0	32.2179203539823	19.551991150442475	19.109513274336283	29.120575221238937	0.0
1445.0	31.001106194690266	19.883849557522122	18.75	30.36504424778761	0.0
1446.0	30.918141592920357	19.9391592920354	17.975663716814157	31.167035398230087	0.0
1447.0	30.55862831858407	20.38163716814159	19.413716814159294	29.646017699115045	0.0
1448.0	30.271167681239625	20.89097952407305	18.372993912562258	30.464858882125068	0.0
1449.0	28.83282506237871	20.46021624618797	18.685888550041586	32.02107014139174	0.0
1450.0	30.333333333333336	20.5	18.694444444444443	30.47222222222222	0.0
1451.0	30.0806227411732	20.906310814567693	19.321656936335835	29.69140950792327	0.0
1452.0	29.799666110183637	20.534223706176963	19.449081803005008	30.217028380634392	0.0
1453.0	30.351170568561876	20.261984392419173	19.091415830546264	30.295429208472687	0.0
1454.0	30.05861010326542	20.011163829193414	19.955344683226347	29.974881384314823	0.0
1455.0	29.720670391061454	20.139664804469273	20.0	30.139664804469273	0.0
1456.0	30.1006148686417	20.178870877585243	18.83733929569592	30.883174958077138	0.0
1457.0	28.759451134136093	19.742369084290115	20.414449733968077	31.083730047605712	0.0
1458.0	29.391986550854583	18.772765480526758	19.27710843373494	32.55813953488372	0.0
1459.0	29.601571268237937	20.061728395061728	20.59483726150393	29.741863075196406	0.0
1460.0	29.65459140690817	19.769727604605446	18.899185622016287	31.676495366470093	0.0
1461.0	30.0561797752809	19.578651685393258	20.196629213483146	30.168539325842698	0.0
1462.0	28.876404494382022	20.0561797752809	19.747191011235955	31.320224719101127	0.0
1463.0	30.851663846587705	19.85335589396503	20.078962210941906	29.21601804850536	0.0
1464.0	30.267983074753175	19.12552891396333	18.702397743300423	31.904090267983076	0.0
1465.0	31.509167842031026	19.8589562764457	19.210155148095907	29.421720733427364	0.0
1466.0	31.35043698900479	19.73498731322244	19.255709049901327	29.65886664787144	0.0
1467.0	28.885754583921013	19.12552891396333	20.394922425952046	31.59379407616361	0.0
1468.0	30.745341614906835	20.299265951439864	19.536984754376057	29.41840767927724	0.0
1469.0	29.37853107344633	20.395480225988702	20.16949152542373	30.056497175141246	0.0
1470.0	30.60186493359706	21.927098050296696	18.282000565131394	29.189036450974854	0.0
1471.0	30.33644331354255	21.119592875318066	18.744698897370654	29.79926491376873	0.0
1472.0	28.980169971671387	20.509915014164307	21.161473087818695	29.348441926345608	0.0
1473.0	30.005672149744754	19.540555870674986	21.49744753261486	28.956324446965397	0.0
1474.0	30.011357183418514	19.392390687109597	20.471323111868255	30.124929017603634	0.0
1475.0	29.259259259259256	20.256410256410255	20.655270655270655	29.82905982905983	0.0
1476.0	29.440319817247286	19.131924614505998	20.73101085094232	30.696744717304398	0.0
1477.0	28.665521191294385	21.534936998854526	20.504009163802976	29.295532646048112	0.0
1478.0	28.19042156581589	19.759105248064238	21.049612847720102	31.00086033839977	0.0
1479.0	29.661503155479057	19.334480780263913	20.82616179001721	30.177854274239817	0.0
1480.0	28.969279356876253	21.016365202411713	20.068906115417743	29.945449325294287	0.0
1481.0	28.91635527450417	20.72434607645875	20.609370508766887	29.749928140270193	0.0
1482.0	29.15107913669065	19.02158273381295	20.46043165467626	31.366906474820144	0.0
1483.0	29.337175792507203	20.403458213256485	19.164265129683	31.095100864553316	0.0
1484.0	27.277970011534023	20.38638985005767	21.482122260668973	30.853517877739336	0.0
1485.0	29.008073817762398	20.126874279123413	20.126874279123413	30.73817762399077	0.0
1486.0	28.97923875432526	19.86735870818916	20.90542099192618	30.247981545559398	0.0
1487.0	29.304874531295066	20.36342659359677	20.79607730025959	29.53562157484857	0.0
1488.0	29.489766503315078	19.746324589218794	19.544537330642836	31.219371576823292	0.0
1489.0	29.80132450331126	20.52980132450331	19.17650446300029	30.49236970918514	0.0
1490.0	28.44802764180823	20.73135617621653	20.788943276706018	30.031672905269218	0.0
1491.0	29.333717911739253	19.26737813671762	21.026824343813093	30.372079607730022	0.0
1492.0	29.024812463935373	20.600115406809003	19.070975187536064	31.30409694171956	0.0
1493.0	29.062049062049063	19.42279942279942	20.865800865800864	30.649350649350648	0.0
1494.0	28.84393063583815	19.47976878612717	20.260115606936417	31.416184971098264	0.0
1495.0	29.566473988439306	20.78034682080925	19.710982658959537	29.942196531791907	0.0
1496.0	30.410879629629626	19.068287037037038	20.341435185185187	30.179398148148145	0.0
1497.0	27.562246670526925	19.9189345686161	19.9189345686161	32.59988419224088	0.0
1498.0	30.553142195192585	20.445988995076743	20.47494931943238	28.52591949029829	0.0
1499.0	30.15643105446118	19.901506373117034	18.62688296639629	31.315179606025495	0.0
1500.0	28.923701769654777	20.16246011024079	20.82970699158689	30.084131128517548	0.0
1501.0	29.74150450188789	19.8373511472553	19.372640139413303	31.048504211443507	0.0
1502.0	31.569767441860463	18.63372093023256	20.930232558139537	28.866279069767444	0.0
1503.0	30.104712041884817	19.488074461896453	20.477021524141943	29.930191972076788	0.0
1504.0	31.12987769365172	20.00582411182295	19.48165404775772	29.382644146767618	0.0
1505.0	29.62423536265657	20.18642586658899	19.166909408680453	31.02242936207399	0.0
1506.0	30.280046674445742	19.632438739789965	19.39906651108518	30.688448074679116	0.0
1507.0	29.597197898423815	19.41039112667834	19.81903093987157	31.17338003502627	0.0
1508.0	29.915278995033596	19.631901840490798	20.479111890154837	29.97370727432077	0.0
1509.0	29.82456140350877	20.0	20.175438596491226	30.0	0.0
1510.0	29.122807017543863	20.760233918128655	20.116959064327485	30.0	0.0
1511.0	29.713114754098363	20.403981264637004	20.989461358313818	28.893442622950822	0.0
1512.0	29.7273526824978	20.668425681618295	19.7596012899443	29.84462034593961	0.0
1513.0	28.99911945993543	21.04490754329322	20.60463751100675	29.3513354857646	0.0
1514.0	30.28789659224442	20.035252643948294	19.623971797884842	30.052878965922442	0.0
1515.0	30.393885949441508	19.841269841269842	20.34097589653145	29.4238683127572	0.0
1516.0	30.606238964096526	19.98234255444379	20.83578575632725	28.575632725132433	0.0
1517.0	29.319988224904325	21.90167795113335	20.72416838386812	28.054165440094202	0.0
1518.0	30.918727915194346	19.375736160188456	20.52414605418139	29.181389870435808	0.0
1519.0	29.13965822038892	20.329994107248083	19.829110194460814	30.701237477902183	0.0
1520.0	29.905715969357686	20.329994107248083	19.74071891573365	30.02357100766058	0.0
1521.0	30.533451223106393	20.51282051282051	19.71706454465075	29.23666371942234	0.0
1522.0	29.16053019145803	20.44182621502209	19.76435935198822	30.633284241531666	0.0
1523.0	29.944002357795462	19.83495431771294	20.306513409961685	29.914529914529915	0.0
1524.0	28.752580359775877	20.28900029489826	20.642878207018576	30.315541138307285	0.0
1525.0	30.05013270421705	21.08522559716898	19.227366558537305	29.637275140076675	0.0
1526.0	29.229406554472988	20.6967818128137	19.456746383229998	30.617065249483318	0.0
1527.0	29.736919893585572	20.100502512562816	20.13006207508129	30.03251551877032	0.0
1528.0	30.641821946169774	20.763087843833187	19.491274770777878	29.103815439219165	0.0
1529.0	30.286897367642705	20.970127181307305	18.57438627624963	30.168589174800353	0.0
1530.0	30.364013021604023	19.325244155075467	20.92335010358094	29.38739271973957	0.0
1531.0	29.60331557134399	19.893428063943162	19.419775014801658	31.08348134991119	0.0
1532.0	30.34339846062759	20.751924215512137	20.071047957371228	28.833629366489046	0.0
1533.0	28.453120378586217	20.585625554569653	21.26589766341319	29.69535640343094	0.0
1534.0	30.573625073920756	20.46126552335896	20.224719101123593	28.74039030159669	0.0
1535.0	30.17751479289941	20.355029585798817	20.562130177514792	28.90532544378698	0.0
1536.0	29.748148148148147	20.651851851851852	20.296296296296294	29.303703703703704	0.0
1537.0	31.318518518518516	20.385185185185183	20.237037037037037	28.05925925925926	0.0
1538.0	29.685646500593123	19.750889679715304	19.9288256227758	30.634638196915777	0.0
1539.0	31.27962085308057	19.6978672985782	19.28317535545024	29.739336492890995	0.0
1540.0	30.80343907500741	19.83397568929736	20.753038837829827	28.609546397865405	0.0
1541.0	29.65271593944791	20.065301276343128	20.391807658058774	29.890175126150194	0.0
1542.0	28.14264487369985	20.475482912332836	20.53491827637444	30.84695393759287	0.0
1543.0	29.90181493603094	19.66676584349896	21.570961023504907	28.86045819696519	0.0
1544.0	27.988077496274215	21.13263785394933	21.013412816691503	29.86587183308495	0.0
1545.0	29.543419874664277	21.128021486123547	19.635929573261713	29.69262906595046	0.0
1546.0	29.09579230080573	20.02387347060579	19.397194867203822	31.48313936138466	0.0
1547.0	30.895522388059703	19.611940298507463	18.776119402985074	30.716417910447763	0.0
1548.0	30.76463560334528	18.51851851851852	19.563918757467142	31.152927120669055	0.0
1549.0	29.45921720944129	19.27098894532417	20.675231550642366	30.59456229459217	0.0
1550.0	30.504929787869735	19.300866447564985	19.868538990140426	30.325664774424858	0.0
1551.0	30.833582312518676	19.539886465491485	20.764864057364804	28.86166716462504	0.0
1552.0	29.0881913303438	20.418535127055307	19.760837070254112	30.732436472346787	0.0
1553.0	30.265909769943235	20.764864057364804	19.091723931879294	29.87750224081267	0.0
1554.0	29.68936678614098	21.26642771804062	17.71206690561529	31.332138590203108	0.0
1555.0	31.50194087787399	19.438638399522247	18.244252015527024	30.81516870707674	0.0
1556.0	29.895366218236173	19.760837070254112	19.103139013452918	31.2406576980568	0.0
1557.0	29.92526158445441	18.98355754857997	18.266068759342303	32.82511210762332	0.0
1558.0	31.506439053608865	19.28721174004193	19.55675351901767	29.649595687331537	0.0
1559.0	30.01499250374813	19.910044977511244	20.02998500749625	30.044977511244376	0.0
1560.0	30.58223289315726	20.34813925570228	19.11764705882353	29.951980792316927	0.0
1561.0	28.5028502850285	20.612061206120615	20.22202220222022	30.663066306630665	0.0
1562.0	28.155048076923077	21.574519230769234	19.050480769230766	31.219951923076923	0.0
1563.0	29.774436090225564	21.62406015037594	18.76691729323308	29.834586466165412	0.0
1564.0	31.45864661654135	19.8796992481203	19.669172932330827	28.992481203007518	0.0
1565.0	30.90580800481493	20.312970207643698	18.98886548299729	29.792356304544086	0.0
1566.0	30.743751881963266	20.295091839807284	20.867208672086722	28.093947606142727	0.0
1567.0	29.28226779252111	19.36067551266586	19.179734620024124	32.1773220747889	0.0
1568.0	30.11466505733253	20.27761013880507	19.64393482196741	29.96378998189499	0.0
1569.0	30.64613526570048	20.893719806763286	20.41062801932367	28.049516908212563	0.0
1570.0	29.116222760290555	19.73365617433414	19.43099273607748	31.719128329297817	0.0
1571.0	31.736889966656562	20.551682327978174	18.945134889360414	28.766292816004853	0.0
1572.0	28.554107305244013	19.6120036374659	21.006365565322824	30.827523491967263	0.0
1573.0	31.390406800242864	20.097146326654524	20.248937462052215	28.263509411050396	0.0
1574.0	30.343569474004255	19.09394952873214	20.58376406202493	29.978716935238676	0.0
1575.0	30.970489808335866	18.983875874657745	21.600243383024033	28.445390933982356	0.0
1576.0	30.29841656516443	19.518879415347136	21.650426309378805	28.53227771010962	0.0
1577.0	30.061162079510705	19.174311926605505	20.856269113149846	29.908256880733948	0.0
1578.0	31.198283787925224	20.50260496475636	20.349371743794052	27.949739503524363	0.0
1579.0	30.69610548911377	19.56455075130328	20.607175712971483	29.13216804661147	0.0
1580.0	30.743243243243246	17.905405405405407	19.28746928746929	32.06388206388206	0.0
1581.0	30.48817930610992	19.46576604237028	20.478968375805955	29.567086275713848	0.0
1582.0	32.17684986183605	18.575376112987414	19.834203254528706	29.413570770647834	0.0
1583.0	28.8130381303813	19.43419434194342	20.571955719557195	31.18081180811808	0.0
1584.0	30.634236453201968	19.21182266009852	19.550492610837438	30.603448275862068	0.0
1585.0	30.22181146025878	19.408502772643253	20.301910043130007	30.06777572396796	0.0
1586.0	30.546127738352357	18.697932736809626	20.54921320580068	30.206726319037337	0.0
1587.0	30.01545595054096	19.814528593508502	19.629057187017	30.540958268933537	0.0
1588.0	30.36762434352796	19.184430027803522	19.833178869323447	30.614766759345073	0.0
1589.0	30.024737167594314	19.82065553494125	21.304885590599877	28.84972170686456	0.0
1590.0	29.404466501240694	19.820099255583127	19.944168734491317	30.83126550868486	0.0
1591.0	29.947188567878225	19.353836595215906	19.04318111214663	31.655793724759242	0.0
1592.0	29.567382508558982	20.01244942421413	19.140989729225026	31.279178338001866	0.0
1593.0	30.336029869321717	18.79278158058494	21.21966397013068	29.65152457996266	0.0
1594.0	29.60074859638178	19.15159076731129	20.52401746724891	30.72364316905802	0.0
1595.0	31.074328544659586	19.987507807620236	19.42535915053092	29.512804497189254	0.0
1596.0	29.259143482338228	20.1625507971241	20.756486402000625	29.82181931853704	0.0
1597.0	29.68065122103945	19.849718221665626	19.442705072010018	31.026925485284913	0.0
1598.0	29.17057902973396	20.719874804381845	20.751173708920188	29.358372456964005	0.0
1599.0	28.48180677540778	20.388958594730237	19.8870765370138	31.242158092848182	0.0
1600.0	29.921507064364206	20.439560439560438	19.403453689167975	30.23547880690738	0.0
1601.0	30.135262661214217	19.440075495438816	19.943378420887072	30.481283422459892	0.0
1602.0	29.074889867841406	20.578980490874766	19.50912523599748	30.837004405286343	0.0
1603.0	28.78740157480315	19.52755905511811	20.724409448818896	30.96062992125984	0.0
1604.0	29.08002520478891	20.730938878386894	19.376181474480152	30.812854442344044	0.0
1605.0	29.00378310214376	20.649432534678436	20.870113493064313	29.47667087011349	0.0
1606.0	29.224464060529638	20.80706179066835	19.89281210592686	30.075662042875155	0.0
1607.0	27.984838913455462	20.088439671509793	21.099178774478837	30.827542640555905	0.0
1608.0	29.298356510745894	19.658659924146647	20.101137800252843	30.941845764854612	0.0
1609.0	29.579247073710853	19.645681746282822	19.487503954444797	31.28756722556153	0.0
1610.0	31.139240506329113	19.145569620253163	18.924050632911392	30.791139240506325	0.0
1611.0	28.761482420019007	19.353816914792525	20.46246436490339	31.422236300285082	0.0
1612.0	28.625712476250794	18.619379354021532	20.39265357821406	32.36225459151362	0.0
1613.0	29.251269035532996	21.129441624365484	20.939086294416242	28.680203045685282	0.0
1614.0	29.342648459828517	20.323912353127977	18.67259447443633	31.66084471260718	0.0
1615.0	27.359389895138225	21.13123609787099	20.36860502065459	31.14076898633619	0.0
1616.0	29.555555555555557	21.904761904761905	18.444444444444443	30.0952380952381	0.0
1617.0	28.38095238095238	20.476190476190474	18.857142857142858	32.285714285714285	0.0
1618.0	30.720406220247543	19.708029197080293	19.00983814662012	30.561726436052044	0.0
1619.0	30.317460317460316	19.61904761904762	19.49206349206349	30.571428571428573	0.0
1620.0	30.02221516978737	20.437956204379564	19.10504601713742	30.434782608695656	0.0
1621.0	30.0	19.714285714285715	19.904761904761905	30.38095238095238	0.0
1622.0	29.183867894569705	20.673229596697364	19.879326770403303	30.263575738329628	0.0
1623.0	29.47903430749682	19.15501905972046	20.96569250317662	30.400254129606097	0.0
1624.0	28.258105530832804	21.96439923712651	19.040050858232675	30.73744437380801	0.0
1625.0	29.653197581928094	19.408208717785556	20.26726057906459	30.67133312122176	0.0
1626.0	29.41738299904489	21.10792741165234	19.675262655205348	29.799426934097422	0.0
1627.0	29.72628898790579	19.38255887969446	19.00063653723743	31.890515595162316	0.0
1628.0	30.07638446849141	19.796308084022915	19.287078294080203	30.840229153405474	0.0
1629.0	29.875914731148583	19.56729239580019	20.17181037225581	30.38498250079542	0.0
1630.0	30.267345639719924	18.682367918523234	20.464672183322723	30.58561425843412	0.0
1631.0	29.585987261146496	20.414012738853504	20.414012738853504	29.585987261146496	0.0
1632.0	29.125596184419717	19.650238473767885	21.017488076311604	30.206677265500797	0.0
1633.0	28.880407124681934	19.91094147582697	20.674300254452927	30.53435114503817	0.0
1634.0	28.990124243389616	20.133800573431028	20.420516087926092	30.455559095253264	0.0
1635.0	28.648820905035056	19.21606118546845	22.211599745060546	29.923518164435947	0.0
1636.0	29.11352040816326	19.674744897959183	20.631377551020407	30.580357142857146	0.0
1637.0	27.246653919694076	20.650095602294456	20.650095602294456	31.453154875717015	0.0
1638.0	28.27960421321417	20.36386849664858	21.09798914778168	30.25853814235557	0.0
1639.0	27.580696708213488	20.29402364972835	21.061041866410992	31.064237775647175	0.0
1640.0	28.146964856230035	19.680511182108624	20.926517571884983	31.24600638977636	0.0
1641.0	29.5076726342711	21.38746803069054	20.33248081841432	28.77237851662404	0.0
1642.0	28.01793147614473	20.717259045789305	19.596541786743515	31.668267691322445	0.0
1643.0	27.93976289650753	19.9935917975008	20.281960909964756	31.784684396026915	0.0
1644.0	30.37487984620314	19.801345722524832	19.737263697532843	30.086510733739185	0.0
1645.0	28.61262415892342	20.890740147388655	21.211150272348604	29.285485421339313	0.0
1646.0	27.93976289650753	20.12175584748478	20.31400192246075	31.62447933354694	0.0
1647.0	28.727156139788395	20.872074382815004	20.840012824623276	29.560756652773325	0.0
1648.0	28.873917228103945	20.949631055502085	20.051331408405517	30.12512030798845	0.0
1649.0	29.181380417335472	21.059390048154093	19.486356340288925	30.27287319422151	0.0
1650.0	30.337078651685395	19.935794542536115	20.12841091492777	29.598715890850723	0.0
1651.0	29.94858611825193	19.89074550128535	19.119537275064268	31.041131105398456	0.0
1652.0	31.147540983606557	19.832851173256188	19.47926711668274	29.540340726454517	0.0
1653.0	29.1599613775346	21.21017058255552	19.60090119085935	30.02896684905053	0.0
1654.0	29.974243399871213	20.025756600128783	20.573084352865422	29.426915647134578	0.0
1655.0	29.198966408268735	20.89793281653747	20.219638242894057	29.683462532299743	0.0
1656.0	28.991596638655466	20.20038784744667	19.618616677440208	31.18939883645766	0.0
1657.0	28.816300129366105	20.3751617076326	20.310478654592497	30.498059508408797	0.0
1658.0	28.742321370837377	19.01066925315228	20.239249919172327	32.007759456838016	0.0
1659.0	30.097087378640776	18.77022653721683	20.87378640776699	30.258899676375407	0.0
1660.0	29.89957887917072	19.33916423712342	19.857466796242306	30.903790087463555	0.0
1661.0	29.497568881685577	18.99513776337115	20.713128038897892	30.79416531604538	0.0
1662.0	30.372771474878448	19.092382495948137	20.19448946515397	30.340356564019448	0.0
1663.0	29.892891918208374	19.99350860110354	20.44790652385589	29.665692956832196	0.0
1664.0	31.059129304743337	18.51851851851852	19.655620532813515	30.76673164392463	0.0
1665.0	30.24390243902439	19.21951219512195	19.739837398373982	30.796747967479675	0.0
1666.0	29.227761485826004	20.234604105571847	19.06158357771261	31.47605083088954	0.0
1667.0	30.358306188925084	19.96742671009772	19.283387622149835	30.390879478827358	0.0
1668.0	30.42060645582002	19.30224975546136	19.269644603847407	31.00749918487121	0.0
1669.0	30.37520391517129	20.0	20.0	29.624796084828713	0.0
1670.0	29.624796084828713	20.32626427406199	20.815660685154977	29.233278955954322	0.0
1671.0	28.58075040783034	20.424143556280587	20.946166394779773	30.0489396411093	0.0
1672.0	29.02383284361737	19.686581782566112	20.829252366960496	30.460333006856022	0.0
1673.0	29.980404964075767	20.444154147615937	20.50947093403005	29.06596995427825	0.0
1674.0	29.425212279555847	19.693011103853692	19.790986283474854	31.09079033311561	0.0
1675.0	29.308093994778066	20.137075718015666	20.92036553524804	29.634464751958223	0.0
1676.0	29.784454604833442	19.856303069888963	20.47681254082299	29.882429784454605	0.0
1677.0	29.640522875816995	21.601307189542485	20.163398692810457	28.594771241830063	0.0
1678.0	29.675728791352768	20.406157877497545	20.37340320995742	29.54471012119227	0.0
1679.0	29.10521140609636	20.55063913470993	20.97672894133071	29.367420517862996	0.0
1680.0	28.70249017038008	20.96985583224115	21.100917431192663	29.226736566186105	0.0
1681.0	28.852459016393446	19.672131147540984	21.311475409836063	30.16393442622951	0.0
1682.0	28.805774278215225	20.374015748031496	20.57086614173228	30.249343832020998	0.0
1683.0	28.8107752956636	19.44809461235217	20.137976346911955	31.60315374507227	0.0
1684.0	31.4266929651545	20.775805391190005	18.93491124260355	28.86259040105194	0.0
1685.0	29.792831305491614	19.533048339362054	19.960539296284114	30.713581058862218	0.0
1686.0	29.375	19.539473684210527	19.769736842105264	31.31578947368421	0.0
1687.0	28.5667215815486	20.69192751235585	20.56013179571664	30.181219110378915	0.0
1688.0	31.13238692637834	19.940574447012217	18.520964014526246	30.406074612083195	0.0
1689.0	30.644628099173556	19.173553719008265	19.93388429752066	30.247933884297524	0.0
1690.0	30.0694674164737	19.91399272246113	20.906384386371155	29.11015547469401	0.0
1691.0	29.870989083691697	20.112471055243137	19.64935494541846	30.36718491564671	0.0
1692.0	29.933774834437088	20.2317880794702	19.867549668874172	29.96688741721854	0.0
1693.0	30.39735099337748	19.370860927152318	20.33112582781457	29.90066225165563	0.0
1694.0	30.629139072847682	19.834437086092716	20.066225165562916	29.47019867549669	0.0
1695.0	30.211780277961616	20.086035737921907	19.72203838517538	29.9801455989411	0.0
1696.0	29.14872474329248	21.19907254057635	19.311030142431267	30.341172573699897	0.0
1697.0	29.804181878526386	18.884832392963823	21.174908728841686	30.136076999668106	0.0
1698.0	29.59760558696375	19.35483870967742	20.784835384103758	30.26272031925507	0.0
1699.0	30.295976055869637	21.217159960093117	19.454605919521118	29.03225806451613	0.0
1700.0	29.112662013958122	19.641076769690926	20.771020272515788	30.475240943835164	0.0
1701.0	30.525965379494007	19.207723035952064	19.507323568575234	30.758988015978694	0.0
1702.0	29.10547396528705	20.927903871829105	19.459279038718293	30.507343124165555	0.0
1703.0	29.789368104312942	19.99331327315279	19.859578736208626	30.35773988632564	0.0
1704.0	29.698996655518396	19.464882943143813	20.301003344481604	30.535117056856187	0.0
1705.0	28.624037495815198	20.25443588885169	21.32574489454302	29.79578172079009	0.0
1706.0	27.762893503014062	20.763563295378432	20.462156731413263	31.011386470194243	0.0
1707.0	28.4037558685446	20.757880617035546	20.422535211267608	30.41582830315225	0.0
1708.0	29.59731543624161	20.0	19.53020134228188	30.87248322147651	0.0
1709.0	30.07720711648204	20.476670023497817	20.20812353138637	29.23799932863377	0.0
1710.0	29.05609674168626	20.7927443735304	19.818609338259993	30.332549546523346	0.0
1711.0	28.162853297442798	21.029609690444147	20.020188425302827	30.787348586810232	0.0
1712.0	28.374284752608546	20.39717266913497	19.118142039717267	32.11040053853921	0.0
1713.0	29.909060289659816	19.70360390703941	20.444594139440888	29.942741663859884	0.0
1714.0	29.034436191762325	19.817690749493586	20.15530047265361	30.99257258609048	0.0
1715.0	29.045362220717667	20.24373730534868	19.60054163845633	31.11035883547732	0.0
1716.0	30.408163265306122	19.25170068027211	18.94557823129252	31.394557823129254	0.0
1717.0	28.941096356826694	20.088525706503233	20.633299284984677	30.337078651685395	0.0
1718.0	28.30832196452933	21.282401091405184	19.815825375170533	30.593451568894952	0.0
1719.0	29.210796036897847	19.815510761872225	19.610522719508026	31.363170481721898	0.0
1720.0	29.651162790697676	19.835841313269494	20.075239398084815	30.437756497948016	0.0
1721.0	30.133699005827907	18.409324648611587	19.437778539595474	32.019197805965035	0.0
1722.0	29.684282772820865	19.595058339052848	19.457789979409746	31.26286890871654	0.0
1723.0	29.62581531067628	19.361483007209063	20.70030895983522	30.312392722279434	0.0
1724.0	29.828178694158076	20.58419243986254	19.896907216494846	29.690721649484537	0.0
1725.0	29.711141678129298	20.529573590096287	19.56671251719395	30.192572214580466	0.0
1726.0	30.392832529290143	19.05582356995176	20.847691247415575	29.703652653342523	0.0
1727.0	29.48275862068965	20.75862068965517	19.034482758620687	30.724137931034484	0.0
1728.0	29.409734207801176	20.676561960648947	19.433897134967207	30.479806696582674	0.0
1729.0	27.812284334023463	20.324361628709458	20.220841959972393	31.642512077294686	0.0
1730.0	30.113832355984822	21.283201103828905	19.00655398413246	29.596412556053814	0.0
1731.0	31.375259156876297	19.350380096751902	19.454042847270216	29.82031789910159	0.0
1732.0	29.910096818810512	20.12448132780083	20.74688796680498	29.218533886583682	0.0
1733.0	28.195358503636992	20.505715275372356	20.436439210252857	30.862487010737787	0.0
1734.0	30.54785020804438	19.38280166435506	20.73509015256588	29.33425797503467	0.0
1735.0	28.829454671761027	21.083709621396316	21.535255296978118	28.551580409864535	0.0
1736.0	29.419937478291075	20.736366794025702	20.319555401180967	29.524140326502256	0.0
1737.0	29.520166898470094	19.541029207232267	20.897079276773294	30.04172461752434	0.0
1738.0	29.787973583594024	19.499478623566215	19.986096628432396	30.72645116440737	0.0
1739.0	29.878260869565214	19.547826086956523	21.565217391304348	29.00869565217391	0.0
1740.0	30.212321615036547	19.944309084580578	20.327184128089105	29.516185172293767	0.0
1741.0	30.613668061366806	19.97907949790795	19.9442119944212	29.463040446304046	0.0
1742.0	28.75566399442314	19.170442662948766	20.843499477169747	31.23039386545835	0.0
1743.0	30.041870202372646	19.92323796231682	20.30704815073273	29.72784368457781	0.0
1744.0	28.43684577808793	20.02791346824843	19.469644103279833	32.06559665038381	0.0
1745.0	31.762652705061083	19.86038394415358	18.25479930191972	30.122164048865617	0.0
1746.0	29.82885085574572	19.455117010129236	21.026894865525673	29.68913726859937	0.0
1747.0	28.766165676336946	21.111499475707795	20.831876966095773	29.29045788185949	0.0
1748.0	27.977645826056584	21.411107230178132	20.32832692979392	30.28292001397136	0.0
1749.0	28.916083916083917	20.34965034965035	20.874125874125873	29.86013986013986	0.0
1750.0	29.590766002098633	20.461699895068204	20.42672263029031	29.520811472542846	0.0
1751.0	29.471473573678686	19.950997549877496	19.635981799089954	30.94154707735387	0.0
1752.0	28.711484593837532	19.257703081232496	21.708683473389357	30.322128851540615	0.0
1753.0	29.541477073853695	20.37101855092755	19.565978298914946	30.521526076303818	0.0
1754.0	29.516806722689076	20.203081232493	19.712885154061624	30.567226890756306	0.0
1755.0	28.711484593837532	20.098039215686274	21.568627450980394	29.6218487394958	0.0
1756.0	29.240993354319695	19.097586568730325	20.00699545295558	31.654424623994405	0.0
1757.0	29.576478823941198	20.056002800140007	19.28596429821491	31.08155407770389	0.0
1758.0	28.976874562018217	19.58654519971969	20.953048353188507	30.483531885073585	0.0
1759.0	30.434782608695656	19.91584852734923	19.109396914446002	30.539971949509116	0.0
1760.0	28.596491228070175	20.94736842105263	20.280701754385966	30.175438596491226	0.0
1761.0	29.203229203229203	18.35731835731836	20.814320814320812	31.625131625131626	0.0
1762.0	29.444834855938158	20.695713281799016	21.257905832747717	28.601546029515106	0.0
1763.0	28.561378825184665	19.45128385508266	21.31551178332747	30.671825536405205	0.0
1764.0	28.60661505981703	19.28219563687544	21.217452498240675	30.893736805066858	0.0
1765.0	28.430682617874737	20.548909218859958	20.372976776917664	30.64743138634764	0.0
1766.0	29.19451283855083	19.38093563137531	20.330636651424552	31.093914878649315	0.0
1767.0	29.560632688927946	18.875219683655537	20.14059753954306	31.423550087873465	0.0
1768.0	29.933169187478015	19.486457966936335	20.1195919803025	30.460780865283148	0.0
1769.0	28.425860857343636	19.465917076598735	20.836261419536193	31.271960646521435	0.0
1770.0	29.06854130052724	20.210896309314588	20.738137082601053	29.98242530755712	0.0
1771.0	29.957805907172997	19.760900140646974	18.81153305203938	31.46976090014065	0.0
1772.0	28.4707540521494	20.47216349541931	19.62649753347428	31.43058491895701	0.0
1773.0	27.946365561044463	20.74805928016937	19.830628087508824	31.47494707127735	0.0
1774.0	29.191669608189198	19.943522767384398	20.472996823155665	30.391810801270736	0.0
1775.0	28.31920903954802	21.398305084745765	20.97457627118644	29.30790960451977	0.0
1776.0	28.374558303886925	20.636042402826853	20.318021201413426	30.671378091872793	0.0
1777.0	28.621908127208478	20.035335689045937	20.318021201413426	31.024734982332152	0.0
1778.0	30.459363957597173	21.66077738515901	18.69257950530035	29.187279151943464	0.0
1779.0	28.13715093672676	20.00706963591375	20.219158713326262	31.636620714033224	0.0
1780.0	29.911504424778762	18.761061946902654	20.74336283185841	30.58407079646018	0.0
1781.0	29.553508150248053	20.659107016300496	19.844082211197733	29.94330262225372	0.0
1782.0	29.296875	19.353693181818183	20.525568181818183	30.823863636363637	0.0
1783.0	29.698046181172295	19.573712255772648	20.674955595026642	30.05328596802842	0.0
1784.0	30.440967283072546	19.950213371266003	20.910384068278805	28.698435277382643	0.0
1785.0	29.92181947405828	20.82444918265814	19.616204690831555	29.637526652452024	0.0
1786.0	30.758276966892133	19.935920256318976	18.405126379494483	30.90067639729441	0.0
1787.0	29.070181688635554	19.843249020306377	19.522622016387604	31.56394727467047	0.0
1788.0	29.853936587103668	19.27324545778411	19.201995012468828	31.67082294264339	0.0
1789.0	29.579472558802568	19.10192444761226	19.208838203848895	32.109764789736275	0.0
1790.0	28.413547237076646	19.607843137254903	20.35650623885918	31.62210338680927	0.0
1791.0	28.765167737330476	20.342612419700217	20.021413276231264	30.870806566738047	0.0
1792.0	29.36337625178827	18.59799713876967	19.241773962804007	32.79685264663805	0.0
1793.0	28.64303616183315	20.193340494092375	20.945220193340493	30.21840315073398	0.0
1794.0	28.80143112701252	19.427549194991055	19.642218246869408	32.128801431127016	0.0
1795.0	29.502327246688147	20.014321518080916	20.408163265306122	30.075187969924812	0.0
1796.0	29.180093089867526	20.443967060508413	19.942713927676333	30.433225921947727	0.0
1797.0	29.849677881173942	19.828203292770223	19.255547602004295	31.066571224051536	0.0
1798.0	30.849158007882476	17.807237549265494	19.09709781440344	32.246506628448586	0.0
1799.0	29.42652329749104	20.32258064516129	20.7168458781362	29.53405017921147	0.0
1800.0	29.759770527070632	19.720329867335963	20.18644675510936	30.333452850484043	0.0
1801.0	31.433691756272403	20.3584229390681	19.247311827956988	28.96057347670251	0.0
1802.0	28.427853553481697	20.208183776022974	21.069633883704235	30.294328786791098	0.0
1803.0	28.381294964028775	19.892086330935253	19.568345323741006	32.15827338129497	0.0
1804.0	29.697624190064797	19.654427645788335	20.338372930165587	30.309575233981285	0.0
1805.0	29.794890248290752	18.9636559913638	20.223101835192516	31.01835192515293	0.0
1806.0	29.219143576826195	19.935228499460237	20.367038503058655	30.478589420654913	0.0
1807.0	30.805176132278937	21.063982746225737	19.8058950395399	28.324946081955428	0.0
1808.0	30.42071197411003	18.230852211434737	20.460266091334052	30.888169723121177	0.0
1809.0	30.42071197411003	18.842143113987774	20.891765551959725	29.845379359942463	0.0
1810.0	27.90363178712693	19.992808342322903	21.718806184825603	30.384753685724558	0.0
1811.0	30.708378281193816	18.4106436533621	19.489392304926287	31.3915857605178	0.0
1812.0	29.15766738660907	20.302375809935207	20.554355651547876	29.985601151907847	0.0
1813.0	28.267915016204537	20.237666546633058	19.985595966870722	31.50882247029168	0.0
1814.0	28.952106589845155	19.337414476053294	20.705797623334536	31.004681310767012	0.0
1815.0	27.501799856011523	19.402447804175665	22.03023758099352	31.065514758819297	0.0
1816.0	28.504504504504503	20.46846846846847	19.92792792792793	31.0990990990991	0.0
1817.0	30.183916336098086	19.076812116840966	20.086548864046158	30.652722683014787	0.0
1818.0	29.68975468975469	19.01154401154401	20.274170274170274	31.024531024531026	0.0
1819.0	28.468208092485547	19.689306358381504	20.628612716763005	31.213872832369944	0.0
1820.0	28.94356005788712	19.753979739507958	20.803183791606365	30.499276410998554	0.0
1821.0	30.050687907313538	20.41998551774077	19.37002172338885	30.159304851556847	0.0
1822.0	30.677290836653388	19.232162260050707	20.28250633828323	29.80804056501268	0.0
1823.0	29.42028985507246	20.217391304347824	20.905797101449274	29.456521739130437	0.0
1824.0	29.394708227618704	21.638274737223632	19.137368611815873	29.829648423341794	0.0
1825.0	29.815016322089228	18.715995647442874	19.55023576351106	31.918752266956833	0.0
1826.0	29.59331880900508	20.98765432098765	19.462599854756718	29.956427015250547	0.0
1827.0	30.38894947291894	19.810977826245	19.99272991639404	29.80734278444202	0.0
1828.0	28.21818181818182	19.672727272727272	21.709090909090907	30.4	0.0
1829.0	29.523116126683657	20.313068802329816	20.495085547870403	29.668729523116127	0.0
1830.0	29.77793957044048	20.058245358572986	19.839825263924283	30.32398980706225	0.0
1831.0	29.894276339773967	20.41560335399198	20.16040831206708	29.52971199416697	0.0
1832.0	29.34742982136347	20.74371126503828	20.23332118118848	29.67553773240977	0.0
1833.0	29.124087591240876	19.562043795620436	21.021897810218977	30.29197080291971	0.0
1834.0	29.21225382932166	20.24070021881838	20.094821298322394	30.452224653537563	0.0
1835.0	30.390368478657425	20.029186428310837	20.32105071141919	29.25939438161255	0.0
1836.0	28.952172325666304	20.299379335523916	21.358159912376777	29.390288426433003	0.0
1837.0	30.729927007299267	19.306569343065693	20.437956204379564	29.525547445255473	0.0
1838.0	29.21225382932166	17.833698030634572	21.73595915390226	31.218088986141503	0.0
1839.0	31.13379511483777	18.99380240612468	21.36347065257018	28.50893182646737	0.0
1840.0	27.862873814733767	20.605397520058354	20.24070021881838	31.291028446389497	0.0
1841.0	30.985401459854018	19.525547445255476	20.0	29.489051094890513	0.0
1842.0	29.34306569343066	19.014598540145986	19.306569343065693	32.33576642335766	0.0
1843.0	29.37956204379562	19.05109489051095	19.197080291970803	32.372262773722625	0.0
1844.0	30.036496350364967	19.67153284671533	19.525547445255476	30.766423357664234	0.0
1845.0	28.232286340394445	21.073776479181884	20.233747260774287	30.460189919649377	0.0
1846.0	30.468178493050473	19.312362838332113	19.348939283101682	30.870519385515728	0.0
1847.0	27.8407014979905	20.533430763609793	20.643039824625504	30.98282791377421	0.0
1848.0	28.372943327239486	20.694698354661792	20.29250457038391	30.639853747714806	0.0
1849.0	29.506398537477146	20.6581352833638	20.073126142595978	29.762340036563074	0.0
1850.0	28.80175888603884	21.619640894100403	19.824111396115793	29.754488823744964	0.0
1851.0	28.822882288228826	20.4987165383205	19.83865053171984	30.83975064173084	0.0
1852.0	29.49376375641966	19.699192956713134	20.359501100513572	30.447542186353633	0.0
1853.0	28.455882352941174	19.816176470588236	19.74264705882353	31.985294117647058	0.0
1854.0	29.790364104450166	20.926811327694004	18.940787054063993	30.342037513791837	0.0
1855.0	28.350515463917525	19.91899852724595	19.5139911634757	32.21649484536083	0.0
1856.0	31.236203090507725	18.910963944076528	19.683590875643855	30.169242089771892	0.0
1857.0	29.58057395143488	19.352465047829288	20.125091979396615	30.94186902133922	0.0
1858.0	30.290761869709236	18.991534781008465	21.825542878174456	28.892160471107843	0.0
1859.0	28.865979381443296	20.3240058910162	20.213549337260677	30.596465390279825	0.0
1860.0	29.065489330389994	20.86092715231788	19.97792494481236	30.095658572479767	0.0
1861.0	30.944505696435133	19.110621095185593	18.74310915104741	31.201764057331864	0.0
1862.0	30.57699375229695	20.3234105108416	19.845644983461963	29.253950753399486	0.0
1863.0	30.066079295154186	19.64023494860499	20.044052863436125	30.2496328928047	0.0
1864.0	29.478707782672544	19.64023494860499	21.953010279001468	28.928046989721	0.0
1865.0	29.106945975744214	21.425946343256154	19.40463065049614	30.062477030503494	0.0
1866.0	30.31640912435614	21.192052980132452	19.205298013245034	29.286239882266372	0.0
1867.0	29.539594843462247	21.43646408839779	20.368324125230203	28.655616942909763	0.0
1868.0	29.941002949852507	20.169616519174042	20.206489675516224	29.682890855457227	0.0
1869.0	28.460686600221486	20.00738279808047	21.077888519748985	30.454042081949055	0.0
1870.0	31.215367565570745	20.539342445511636	19.320280753601775	28.925009235315848	0.0
1871.0	29.06804733727811	19.37869822485207	21.412721893491124	30.1405325443787	0.0
1872.0	27.952610144390967	20.140688633839318	21.584598296927062	30.322102924842653	0.0
1873.0	28.788440163023342	20.674323823638385	19.97035939236754	30.566876620970728	0.0
1874.0	29.333333333333332	19.88888888888889	20.25925925925926	30.518518518518515	0.0
1875.0	28.333333333333332	19.11111111111111	20.0	32.55555555555556	0.0
1876.0	29.455353834753613	19.822156354205262	19.748054835124123	30.97443497591701	0.0
1877.0	28.396436525612472	20.00742390497402	19.970304380103933	31.625835189309576	0.0
1878.0	29.15582000743771	19.672740795834883	20.044626255113425	31.126812941613984	0.0
1879.0	27.242277633048005	20.022329735764792	21.21324897655378	31.52214365463342	0.0
1880.0	28.975791433891995	19.776536312849164	18.957169459962756	32.29050279329609	0.0
1881.0	30.0782705926202	19.828550130450985	19.530376444278794	30.56280283265002	0.0
1882.0	28.635346756152124	19.052945563012678	19.463087248322147	32.84862043251305	0.0
1883.0	30.164056674123792	21.17822520507084	18.30723340790455	30.350484712900823	0.0
1884.0	29.43593574897273	19.872992155397835	19.350018677624206	31.34105341800523	0.0
1885.0	29.768137621540763	18.51159311892296	20.082273747195213	31.63799551234106	0.0
1886.0	29.603293413173652	20.247005988023954	18.41317365269461	31.736526946107784	0.0
1887.0	29.962546816479403	22.05992509363296	17.715355805243448	30.262172284644194	0.0
1888.0	27.436281859070466	21.401799100449775	19.940029985007495	31.221889055472264	0.0
1889.0	29.9250936329588	20.0	18.876404494382022	31.198501872659172	0.0
1890.0	31.13278319579895	18.267066766691674	19.279819954988746	31.32033008252063	0.0
1891.0	29.27927927927928	20.345345345345343	20.195195195195197	30.180180180180184	0.0
1892.0	29.606003752345217	19.324577861163228	19.06191369606004	32.00750469043152	0.0
1893.0	30.296212973378328	19.76002999625047	20.58492688413948	29.358830146231725	0.0
1894.0	28.994748687171796	18.642160540135034	21.75543885971493	30.607651912978245	0.0
1895.0	27.879924953095685	20.825515947467167	20.0	31.294559099437148	0.0
1896.0	28.013518588058577	20.72850168982351	20.31543372136688	30.94254600075103	0.0
1897.0	31.15370161593386	18.789928598271327	20.030063885757237	30.02630590003758	0.0
1898.0	29.183903723204214	18.239939827002633	21.43663031214742	31.139526137645728	0.0
1899.0	29.243507715468574	19.0440346255175	21.60331200602183	30.109145652992098	0.0
1900.0	28.87801204819277	19.691265060240966	20.707831325301203	30.72289156626506	0.0
1901.0	28.888888888888886	18.116760828625235	21.242937853107343	31.751412429378533	0.0
1902.0	30.557648831951774	19.93217784476262	20.007535795026378	29.50263752825923	0.0
1903.0	27.419962335216574	20.7909604519774	21.958568738229754	29.830508474576273	0.0
1904.0	29.249905767056163	20.203543158688277	20.731247644176403	29.815303430079155	0.0
1905.0	27.725386646548472	19.69068276122218	20.10562052055828	32.47831007167107	0.0
1906.0	29.939668174962293	20.248868778280542	19.570135746606336	30.24132730015083	0.0
1907.0	30.519969856819895	17.85983421250942	19.027882441597587	32.5923134890731	0.0
1908.0	29.898074745186864	18.95054737636844	20.800302000755003	30.35107587768969	0.0
1909.0	29.467321496033243	20.022667170381563	19.87155270117114	30.638458632414057	0.0
1910.0	28.317580340264648	19.47069943289225	20.831758034026464	31.379962192816635	0.0
1911.0	29.916792738275337	19.213313161875945	20.537065052950076	30.33282904689864	0.0
1912.0	31.25472411186697	20.068027210884352	18.51851851851852	30.158730158730158	0.0
1913.0	30.62926459438969	19.598180439727066	18.46095526914329	31.311599696739954	0.0
1914.0	29.646522234891677	20.372481946028127	19.00418091980236	30.976814899277844	0.0
1915.0	28.20804859529233	20.65299924069856	18.944570994684888	32.194381169324224	0.0
1916.0	30.167173252279632	20.288753799392097	20.288753799392097	29.25531914893617	0.0
1917.0	29.98477929984779	22.031963470319635	19.48249619482496	28.50076103500761	0.0
1918.0	28.103579588728106	20.487433358720487	19.383092155369383	32.02589489718203	0.0
1919.0	30.385055280213496	19.214639725505148	21.34959969500572	29.050705299275638	0.0
1920.0	29.23018292682927	19.702743902439025	21.265243902439025	29.801829268292686	0.0
1921.0	29.31100114198706	20.32736962314427	21.31709173962695	29.04453749524172	0.0
1922.0	29.599999999999998	19.466666666666665	21.523809523809522	29.409523809523808	0.0
1923.0	28.35934526075371	18.576322801674912	21.545489151122954	31.51884278644842	0.0
1924.0	27.646610814927648	19.687738004569688	20.830159939070832	31.835491241431836	0.0
1925.0	29.185692541856927	19.93911719939117	20.662100456621005	30.2130898021309	0.0
1926.0	29.523809523809526	21.523809523809522	20.0	28.952380952380953	0.0
1927.0	28.39176829268293	19.588414634146343	19.778963414634145	32.24085365853659	0.0
1928.0	27.99389778794813	19.71777269260107	21.28146453089245	31.006864988558352	0.0
1929.0	28.424265547500955	19.916062571537584	19.610835558946967	32.048836322014495	0.0
1930.0	28.718535469107554	21.20518688024409	19.98474446987033	30.09153318077803	0.0
1931.0	29.535060975609756	20.69359756097561	18.978658536585368	30.79268292682927	0.0
1932.0	29.821224800304297	20.844427538988207	18.105743628756183	31.228604031951313	0.0
1933.0	27.680608365019012	20.53231939163498	19.695817490494296	32.09125475285171	0.0
1934.0	28.484386900228486	19.954303122619955	20.373191165270374	31.18811881188119	0.0
1935.0	28.21197102554327	21.197102554327106	20.053373999237515	30.537552420892105	0.0
1936.0	28.065498857578064	20.98248286367098	19.763899466869763	31.18811881188119	0.0
1937.0	27.127050743990843	19.954215948111408	20.564669973292638	32.35406333460511	0.0
1938.0	29.0950744558992	20.885834287896145	19.74035891561665	30.27873234058801	0.0
1939.0	30.080367393800227	20.091848450057405	19.594336012246462	30.233448143895902	0.0
1940.0	28.248371023380603	21.272518206209277	18.972786508240706	31.506324262169414	0.0
1941.0	28.270042194092827	20.32988108937476	19.40928270042194	31.990794016110474	0.0
1942.0	29.021113243762	20.57581573896353	19.27063339731286	31.13243761996161	0.0
1943.0	29.64244521337947	19.261822376009228	19.415609381007304	31.680123029603998	0.0
1944.0	28.225806451612907	19.470046082949306	20.19969278033794	32.104454685099846	0.0
1945.0	30.69230769230769	20.73076923076923	20.03846153846154	28.53846153846154	0.0
1946.0	29.16506348595614	20.27702962677953	20.353982300884958	30.203924586379376	0.0
1947.0	28.066128412149173	19.953863898500575	20.799692425990006	31.18031526336025	0.0
1948.0	28.95040369088812	20.684352172241447	20.107650903498655	30.257593233371782	0.0
1949.0	29.39592150827241	19.66140823393613	21.046556367833784	29.896113889957675	0.0
1950.0	29.418559876780904	19.984597612629955	20.754716981132077	29.842125529457064	0.0
1951.0	30.227185213708125	21.062764728532922	19.445514054678476	29.264536003080476	0.0
1952.0	30.211946050096337	18.61271676300578	20.308285163776493	30.86705202312139	0.0
1953.0	29.067077872012337	19.429452582883577	20.20046260601388	31.303006939090206	0.0
1954.0	29.86111111111111	20.40895061728395	20.910493827160494	28.819444444444443	0.0
1955.0	29.150579150579148	19.72972972972973	20.617760617760617	30.501930501930502	0.0
1956.0	29.745370370370374	21.026234567901234	20.17746913580247	29.050925925925924	0.0
1957.0	28.075588121866563	20.208252988816046	21.596606247589666	30.119552641727726	0.0
1958.0	28.279320987654323	19.483024691358025	21.219135802469136	31.01851851851852	0.0
1959.0	28.27346465816918	20.625724217844727	20.316724604094244	30.78408651989185	0.0
1960.0	29.227799227799228	21.08108108108108	19.42084942084942	30.270270270270274	0.0
1961.0	29.934337582078026	19.46697566628042	20.12359984550019	30.475086906141367	0.0
1962.0	29.377657518361033	19.597989949748744	20.37108620023193	30.65326633165829	0.0
1963.0	31.269349845201237	18.730650154798763	20.472136222910216	29.527863777089784	0.0
1964.0	27.846630518977538	19.94577846630519	22.424477149496514	29.783113865220763	0.0
1965.0	28.300425861401475	20.98335269066976	20.209059233449477	30.507162214479287	0.0
1966.0	29.290972491282446	21.580782642386673	20.689655172413794	28.438589693917088	0.0
1967.0	29.689922480620158	19.728682170542637	19.689922480620154	30.891472868217058	0.0
1968.0	30.12795657231485	20.58937572702598	18.766963939511438	30.515703761147734	0.0
1969.0	28.377329192546586	20.3027950310559	21.156832298136646	30.16304347826087	0.0
1970.0	29.665629860031107	20.87869362363919	20.06220839813375	29.39346811819596	0.0
1971.0	29.62674961119751	19.245723172628303	20.762052877138416	30.36547433903577	0.0
1972.0	28.71556072953046	20.45013581684129	19.441210710128058	31.393092743500194	0.0
1973.0	30.563106796116507	18.83495145631068	20.737864077669904	29.864077669902912	0.0
1974.0	28.194174757281555	20.932038834951456	20.038834951456312	30.834951456310677	0.0
1975.0	28.60474154683249	19.12164788184998	22.308589195491642	29.965021375825884	0.0
1976.0	29.72448583624369	19.32479627473807	20.993403181994566	29.95731470702367	0.0
1977.0	29.60807140085371	21.536670547147846	20.21730694606131	28.637951105937137	0.0
1978.0	31.058549825513765	18.8832880961613	20.085304381543235	29.972857696781695	0.0
1979.0	28.709802402169704	20.224719101123593	20.108485083301044	30.95699341340566	0.0
1980.0	31.862175764614786	17.770034843205575	20.209059233449477	30.158730158730158	0.0
1981.0	29.229578010065815	18.54432830042586	20.05420054200542	32.17189314750291	0.0
1982.0	31.025145067698258	18.413926499032883	21.04448742746615	29.516441005802708	0.0
1983.0	28.781431334622827	21.04448742746615	20.502901353965182	29.671179883945843	0.0
1984.0	29.81438515081207	19.87625676720804	19.760247486465584	30.549110595514307	0.0
1985.0	29.23433874709977	19.9922660479505	19.605568445475637	31.167826759474092	0.0
1986.0	29.88772744870306	20.40263259775455	18.273325590398763	31.43631436314363	0.0
1987.0	28.4275755228505	21.14639814097599	19.8295894655306	30.59643687064291	0.0
1988.0	29.938032532920218	20.3718048024787	20.681642137877613	29.00852052672347	0.0
1989.0	28.969790859798607	20.29434546862897	20.604182804027886	30.131680867544542	0.0
1990.0	28.59907120743034	21.091331269349844	19.96904024767802	30.340557275541798	0.0
1991.0	29.87970508343035	19.868063639891346	19.90686845168801	30.345362824990296	0.0
1992.0	30.73038073038073	20.35742035742036	19.813519813519815	29.0986790986791	0.0
1993.0	28.421461897356142	20.21772939346812	21.967340590979784	29.39346811819596	0.0
1994.0	28.554733151538763	19.439033891702376	21.30892091936112	30.69731203739774	0.0
1995.0	29.283489096573206	20.482866043613708	20.054517133956388	30.1791277258567	0.0
1996.0	29.228371005455962	21.12236944660951	19.875292283710056	29.77396726422447	0.0
1997.0	28.43213728549142	20.16380655226209	20.865834633385337	30.538221528861154	0.0
1998.0	29.70335675253708	20.60889929742389	20.062451209992194	29.625292740046838	0.0
[truncated: 187,892 more rows]
