# Supplementary material for: Repeat Proliferations in the Non-Coding Regions Drive Mitochondrial Genome Expansion in Curcuma (Zingiberaceae)
Source: Biology (Basel). 2026 Jul 9;15(14):1109. doi: 10.3390/biology15141109 (PMC13406114; doi:10.3390/biology15141109)
Supplement: Supplementary file 1 [file biology-15-01109-s001.zip › Supporting Information S1:long-read alignment evidence and coverage depth profiles/long-read alignment evidence and coverage depth profiles/contig12/raw_data_qualimapReport/mapping_quality_across_reference.txt]

#Position (bp)	mapping quality
158.5	59.81973962390119
474.5	58.729227761485824
790.5	59.92268946936863
1106.5	59.83825597749648
1422.5	51.33398456579076
1738.5	59.82419127988748
2054.5	41.10636504145005
2370.5	59.98067632850242
2686.5	59.55967008921057
3002.5	59.85674931129476
3318.5	59.504972698907956
3634.5	59.79698554290987
3950.5	59.91425071457738
4266.5	59.89499861840287
4582.5	59.80099502487562
4898.5	59.773007648655316
5214.5	59.84416849281714
5530.5	59.9694111649248
5846.5	58.316814314533815
6162.5	50.51732206204242
6478.5	59.545908460471566
6794.5	59.93571011104617
7110.5	59.86708860759494
7426.5	59.93370831659301
7742.5	59.14987579354126
8058.5	59.840308370044056
8374.5	59.79832959869627
8690.5	59.82242683327853
9006.5	59.88114658587742
9322.5	59.757056918093475
9638.5	59.36934900542496
9954.5	59.7626582278481
10270.5	49.80744336569579
10586.5	55.63679291687162
10902.5	59.92671009771987
11218.5	59.824561403508774
11534.5	59.91425304878049
11850.5	59.743539926170584
12166.5	59.89347011244821
12482.5	59.87276415268302
12798.5	59.865855839742444
13114.5	59.737561509021326
13430.5	59.85316610584277
13746.5	59.962025316455694
14062.5	59.879746835443036
14378.5	59.84177215189873
14694.5	59.955480178079284
15010.5	59.95072374499538
15326.5	59.91033304867634
15642.5	59.92019507869652
15958.5	59.74256077116513
16274.5	59.60095011876484
16590.5	59.91258741258741
16906.5	57.72334494773519
17222.5	56.73429855877298
17538.5	59.78226569895866
17854.5	39.71653392800255
18170.5	59.79506196935689
18486.5	59.85331401666063
18802.5	57.047126343868726
19118.5	59.020266803488965
19434.5	59.86622073578595
19750.5	59.863061797752806
20066.5	59.863013698630134
20382.5	59.73189444397605
20698.5	59.783215634751194
21014.5	59.751703992210324
21330.5	59.8015648947326
21646.5	59.84935611889528
21962.5	59.764649375600385
22278.5	59.67054581216194
22594.5	59.809701492537314
22910.5	59.81012658227848
23226.5	59.76409666283084
23542.5	59.84578884934757
23858.5	44.1003969180481
24174.5	54.96738665526091
24490.5	59.359945818891674
24806.5	40.417045221417894
25122.5	38.86818390428382
25438.5	37.86180763196069
25754.5	35.34494021990447
26070.5	31.277447870147512
26386.5	37.21390355996498
26702.5	29.561088573045872
27018.5	32.706809877422636
27334.5	27.24364722918489
27650.5	31.247678053278673
27966.5	27.60379823603575
28282.5	31.840671573671166
28598.5	30.08175133493156
28914.5	35.45840221287461
29230.5	43.08700584693254
29546.5	41.125839343446906
29862.5	45.06509945750452
30178.5	43.070082165297244
30494.5	45.190123456790126
30810.5	43.8389336738766
31126.5	42.51145572786393
31442.5	36.98643863482257
31758.5	33.92655234146801
32074.5	25.763544750225453
32390.5	27.219166381623303
32706.5	28.96452546856761
33022.5	29.02799181395713
33338.5	24.23995928299523
33654.5	22.82364107676969
33970.5	17.479296162290876
34286.5	17.363812360387193
34602.5	28.634364427259545
34918.5	28.308927503929976
35234.5	34.64199053174671
35550.5	29.878806923066247
35866.5	35.67744697028026
36182.5	36.426860089983975
36498.5	20.36382254615547
36814.5	31.859451652835727
37130.5	33.8255650505366
37446.5	33.4288978107047
37762.5	32.42405036002242
38078.5	23.823716744140047
38394.5	25.846849578091053
38710.5	26.2025149317201
39026.5	28.868291339512037
39342.5	29.695353600257018
39658.5	57.17975809815098
39974.5	56.83604581072935
40290.5	59.21343619414979
40606.5	56.0713401210787
40922.5	59.75070267628009
41238.5	57.59942638623327
41554.5	59.35429604590834
41870.5	59.10857693543206
42186.5	35.20903757236663
42502.5	17.562292493319298
42818.5	31.52232175908788
43134.5	32.501264829030006
43450.5	27.279412522545737
43766.5	25.52985487980503
44082.5	28.410356961166695
44398.5	27.050114262481248
44714.5	30.10947359120157
45030.5	27.6383439734527
45346.5	33.12829530112944
45662.5	54.55774138664398
45978.5	59.29938198241027
46294.5	51.5720106120902
46610.5	59.50968762356663
46926.5	59.481878843386106
47242.5	40.059777102330294
47558.5	58.846502264720684
47874.5	58.97875512486023
48190.5	58.96515800439866
48506.5	59.17269439421338
48822.5	54.018842400231904
49138.5	31.79910506495155
49454.5	30.09818286893101
49770.5	30.061854083067356
50086.5	48.89065467899202
50402.5	57.66995302057831
50718.5	58.18040450295745
51034.5	31.895138583938213
51350.5	29.50390181184481
51666.5	33.667965245444336
51982.5	30.22913285234091
52298.5	33.35810765405551
52614.5	55.26840128008905
52930.5	46.5208195089582
53246.5	59.8873121869783
53562.5	55.07033008252063
53878.5	59.860759493670884
54194.5	47.403798513625105
54510.5	56.008815053398884
54826.5	59.903492647058826
55142.5	59.90230002035416
55458.5	56.15778308141077
55774.5	59.373556797020484
56090.5	59.83904250928601
56406.5	59.67982924226254
56722.5	59.77891701377764
57038.5	59.69188634029442
57354.5	59.11421155094095
57670.5	59.80013324450366
57986.5	59.54470471791488
58302.5	59.75020815986678
58618.5	59.778503478631265
58934.5	58.295038919628624
59250.5	59.04384724186704
59566.5	59.57724588125583
59882.5	59.5497343152792
60198.5	59.310572168589594
60514.5	59.664518574677786
60830.5	58.758659960140456
61146.5	59.301691216584835
61462.5	57.85005931198102
61778.5	59.48600425601571
62094.5	58.53405405405405
62410.5	59.704848910751934
62726.5	59.86611127640583
63042.5	53.62618867289405
63358.5	50.25800888770976
63674.5	55.686977886977886
63990.5	51.16286583048271
64306.5	55.304359848834
64622.5	53.39326612508564
64938.5	59.45478226400136
65254.5	20.584598328500768
65570.5	28.17035987140042
65886.5	31.95764636193109
66202.5	33.785591403109684
66518.5	29.015346672787334
66834.5	29.200324034155702
67150.5	36.0674274990726
67466.5	43.33134587913794
67782.5	18.097623896809232
68098.5	57.420914852576466
68414.5	50.156117696867064
68730.5	49.08848302893837
69046.5	43.226597863479995
69362.5	50.54641824606489
69678.5	59.776464542651595
69994.5	44.42840918309402
70310.5	59.77056962025316
70626.5	59.826566811194326
70942.5	59.74623709416594
71258.5	59.78821811100292
71574.5	59.84132980732905
71890.5	59.826108870967744
72206.5	43.06914852103333
72522.5	43.5448050622576
72838.5	59.72658227848101
73154.5	58.75295581829496
73470.5	59.72658227848101
73786.5	59.784199429492745
74102.5	59.75643702157272
74418.5	59.8274622573688
74734.5	57.17217781007752
75050.5	45.34065074564605
75366.5	34.6494976796369
75682.5	36.59523234664478
75998.5	27.152736589879243
76314.5	33.39329235511272
76630.5	58.20120760078139
76946.5	59.362697329955175
77262.5	59.43037974683544
77578.5	58.95569620253165
77894.5	59.10402429764616
78210.5	59.37377690802348
78526.5	58.928774610965476
78842.5	56.09120559805491
79158.5	59.557650471356055
79474.5	36.41700236504925
79790.5	59.61582789089512
80106.5	59.41068622315348
80422.5	59.01351013259945
80738.5	59.131002087682674
81054.5	55.02457252859246
81370.5	59.12914030517305
81686.5	59.26249008723236
82002.5	59.46686976389947
82318.5	57.150511739915714
82634.5	59.56905241935484
82950.5	39.73501929489341
83266.5	32.764978806277924
83582.5	31.111200579946964
83898.5	37.880685256738516
84214.5	53.24385719662347
84530.5	21.869036655000922
84846.5	59.44923192206819
85162.5	59.17947395564724
85478.5	59.339421353588804
85794.5	51.348981300586104
86110.5	59.678270912390694
86426.5	59.56043956043956
86742.5	59.71518987341772
87058.5	59.65902738960313
87374.5	59.654974123059226
87690.5	59.72247415200435
88006.5	59.54260822216172
88322.5	59.73628691983122
88638.5	59.8146186440678
88954.5	44.23944309450319
89270.5	59.76963525582172
89586.5	59.79986315429353
89902.5	59.61712846347607
90218.5	59.734402405412176
90534.5	59.76525071862025
90850.5	59.553726855515116
91166.5	59.655002464268115
91482.5	59.499876206981924
91798.5	59.756355071875255
92114.5	59.84326763239135
92430.5	59.67273602310099
92746.5	59.607019900915276
93062.5	59.7339593114241
93378.5	59.735634294106845
93694.5	59.57056971085027
94010.5	59.72077438570365
94326.5	59.681848309819145
94642.5	59.60959502767796
94958.5	59.50503018108652
95274.5	59.626700411262256
95590.5	59.76638546398443
95906.5	59.63490241102181
96222.5	59.61841950300318
96538.5	59.76107155786171
96854.5	59.51625487646294
97170.5	59.72210870453617
97486.5	49.72711773588582
97802.5	44.01776499450131
98118.5	42.19649299763355
98434.5	43.1458432304038
98750.5	55.80856709628507
99066.5	34.21394973155319
99382.5	59.794623980670494
99698.5	59.23335974643423
100014.5	58.76492603813937
100330.5	59.09048895461688
100646.5	59.31095878215971
100962.5	59.653760238272525
101278.5	39.28051674136567
101594.5	45.26962829813186
101910.5	59.3350017876296
102226.5	59.365798414496034
102542.5	51.24518226143487
102858.5	30.02029529554648
103174.5	55.9264236045856
103490.5	59.5406288280931
103806.5	59.76725193956717
104122.5	59.07014949893215
104438.5	49.51449688642751
104754.5	50.069635537183494
105070.5	33.41160875748371
105386.5	42.675916343629595
105702.5	50.37523725825659
106018.5	48.97928474268873
106334.5	53.35049127857132
106650.5	51.6883102649214
106966.5	59.70569180934753
107282.5	59.74971558589306
107598.5	59.583374083129584
107914.5	59.809962568384684
108230.5	59.39908444001269
108546.5	25.7366494164281
108862.5	28.007412536146294
109178.5	25.474473932059503
109494.5	26.57014690895177
109810.5	24.99998699220833
110126.5	27.640440242222116
110442.5	25.437404779270665
110758.5	22.58225483610621
111074.5	25.133050560444516
111390.5	27.995292813812412
111706.5	41.58741045054833
112022.5	59.79753870583565
112338.5	35.129672963871926
112654.5	57.779289091971734
112970.5	59.89593370591636
113286.5	58.91393844344246
113602.5	50.35376932476226
113918.5	53.18799759651495
114234.5	59.91003654765252
114550.5	59.94522548840606
114866.5	59.82832618025751
115182.5	59.89506995336443
115498.5	56.339638522193674
115814.5	59.89554482867769
116130.5	59.90338164251208
116446.5	59.792136641959395
116762.5	59.79094076655052
117078.5	59.67902350813743
117394.5	59.524851044573495
117710.5	59.68079961309044
118026.5	59.59556313993174
118342.5	59.5945945945946
118658.5	59.66754617414248
118974.5	57.606514315734174
119290.5	57.56951871657754
119606.5	59.80217558721602
119922.5	59.86417322834646
120238.5	50.89529626398033
120554.5	42.19501992031873
120870.5	59.26177709689774
121186.5	59.80407124681934
121502.5	59.84352654160007
121818.5	59.825825825825824
122134.5	59.910996835443036
122450.5	59.78311075409177
122766.5	59.672906809298496
123082.5	59.822784810126585
123398.5	59.79630808402292
123714.5	59.85595809690091
124030.5	59.85715905226165
124346.5	59.71814020717899
124662.5	59.63281158055784
124978.5	59.75900681596884
125294.5	59.90156486622918
125610.5	59.789050728277246
125926.5	59.85283296541575
126189.5	44.689556509298995
